# Supplementary material for: Proteomic analysis across patient iPSC-based models and human post-mortem hippocampal tissue reveals early cellular dysfunction and progression of Alzheimer’s disease pathogenesis
Source: Acta Neuropathol Commun. 2023 Sep 15;11:150. doi: 10.1186/s40478-023-01649-z (PMC10504768; doi:10.1186/s40478-023-01649-z)
Supplement: Supplementary file 2 — Additional file 2: Table S1. Global proteome analysis for ADHG. [file 40478_2023_1649_MOESM2_ESM.xlsx]

## Sheet: Protein_groups(normalized)
T: Protein FDR Confidence: Combined	C: Master	T: Accession	T: Description	APP_1_1	APP_1_2	APP_2_1	APP_2_2	APP_3_1	APP_3_2	APP_4_1	APP_4_2	CTRL_1_1	CTRL_1_2	CTRL_2_1	CTRL_2_2	CTRL_3_1	CTRL_3_2	CTRL_4_1	CTRL_4_2	C: Modifications	N: # Peptides	N: # PSMs	N: # Unique Peptides	N: # AAs	N: # Peptides (by Search Engine): Sequest HT	C: Marked as	Species Map
High	Master Protein	Q14195-2	Isoform LCRMP-4 of Dihydropyrimidinase-related protein 3 OS=Homo sapiens OX=9606 GN=DPYSL3	10.1178	10.2569	10.1724	10.2099	9.92035	9.94414	9.80896	9.48651	8.8207	9.02801	8.99687	9.1806	9.08639	9.18656	8.92706	8.9893		45	14587	15	684	45	Human	Homo sapiens OX=9606
High	Master Protein	Q16555	Dihydropyrimidinase-related protein 2 OS=Homo sapiens OX=9606 GN=DPYSL2 PE=1 SV=1	10.0249	9.95762	9.91822	9.96683	9.72942	9.69941	9.85695	10.1194	9.3532	9.7755	9.73034	9.67671	9.47124	9.34408	9.36509	9.5213		44	15681	10	572	44	Human	Homo sapiens OX=9607
High	Master Protein	P13637	Sodium/potassium-transporting ATPase subunit alpha-3 OS=Homo sapiens OX=9606 GN=ATP1A3 PE=1 SV=3	9.96273	9.31431	9.46723	9.51344	9.3949	9.43867	9.71896	10.6399	9.59781	10.3398	10.2219	10.0873	9.55226	9.43085	9.60069	9.72664		83	20281	1	1013	83	Human	Homo sapiens OX=9608
High	Master Protein	Q13813-2	Isoform 2 of Spectrin alpha chain, non-erythrocytic 1 OS=Homo sapiens OX=9606 GN=SPTAN1	9.73747	9.46926	9.56051	9.56569	9.25858	9.44636	9.60433	9.97627	9.37221	9.80755	9.53454	9.63256	9.32443	9.3571	9.33097	9.58355		249	22114	6	2477	249	Human	Homo sapiens OX=9609
High	Master Protein	Q13509	Tubulin beta-3 chain OS=Homo sapiens OX=9606 GN=TUBB3 PE=1 SV=2	9.51135	9.64563	9.51776	9.47389	9.40318	9.22179	9.22554	9.19342	8.95381	9.19113	9.14782	9.25298	8.80082	8.7252	8.76367	8.88575		37	27814	18	450	37	Human	Homo sapiens OX=9610
High	Master Protein	P46821	Microtubule-associated protein 1B OS=Homo sapiens OX=9606 GN=MAP1B PE=1 SV=2	9.33136	9.43859	9.39176	9.3548	9.27043	9.31206	8.93475	8.79522	8.75166	8.82829	8.57335	8.78248	8.59034	8.5914	8.62594	8.49079		153	14322	100	2468	153	Human	Homo sapiens OX=9611
High	Master Protein	Q00610	Clathrin heavy chain 1 OS=Homo sapiens OX=9606 GN=CLTC PE=1 SV=5	9.29489	8.9976	8.96811	9.01208	9.10091	8.98168	9.25414	9.95031	9.01243	9.57759	9.67042	9.53264	9.10555	9.05532	9.20197	9.39686		134	14977	3	1675	134	Human	Homo sapiens OX=9612
High	Master Protein	Q01082	Spectrin beta chain, non-erythrocytic 1 OS=Homo sapiens OX=9606 GN=SPTBN1 PE=1 SV=2	9.19552	8.94861	9.05184	9.04821	8.71281	8.85922	9.05578	9.25951	8.76568	9.08982	8.90502	9.0416	8.80313	8.85407	8.79054	9.03673		220	19654	31	2364	220	Human	Homo sapiens OX=9613
High	Master Protein	Q14194-2	Isoform LCRMP-1 of Dihydropyrimidinase-related protein 1 OS=Homo sapiens OX=9606 GN=CRMP1	9.16607	9.41895	9.25618	9.27685	9.05324	9.05973	9.06576	8.74876	8.32621	8.50056	8.37195	8.70619	8.19116	8.46206	8.12008	8.43703		42	9757	16	686	42	Human	Homo sapiens OX=9614
High	Master Protein	P11142	Heat shock cognate 71 kDa protein OS=Homo sapiens OX=9606 GN=HSPA8 PE=1 SV=1	9.13248	8.91392	8.93413	8.97118	9.03348	9.12962	9.04205	9.6233	9.07813	9.54113	9.35728	9.37033	8.97781	8.97468	9.00146	9.13102		53	13547	3	646	53	Human	Homo sapiens OX=9615
High	Master Protein	P06576	ATP synthase subunit beta, mitochondrial OS=Homo sapiens OX=9606 GN=ATP5F1B PE=1 SV=3	9.02818	8.43156	8.54987	8.60301	8.66973	8.57598	8.93798	9.73963	8.87591	9.50367	9.54162	9.46487	9.14474	9.04834	9.2972	9.28232		37	11257	4	529	37	Human	Homo sapiens OX=9616
High	Master Protein	Q14204	Cytoplasmic dynein 1 heavy chain 1 OS=Homo sapiens OX=9606 GN=DYNC1H1 PE=1 SV=5	9.00982	8.96837	8.94616	8.96061	8.98803	8.9558	8.78448	8.86387	8.50931	8.64531	8.76567	8.71242	8.55508	8.61134	8.59902	8.61107		312	18379	28	4646	312	Human	Homo sapiens OX=9617
High	Master Protein	P07900	Heat shock protein HSP 90-alpha OS=Homo sapiens OX=9606 GN=HSP90AA1 PE=1 SV=5	8.97079	8.85373	8.86471	8.92116	9.06888	9.1271	8.95662	9.11257	8.71339	8.98674	9.01716	8.96851	8.85087	8.88197	8.95623	8.89296		71	12965	11	732	71	Human	Homo sapiens OX=9618
High	Master Protein	Q9BPU6	Dihydropyrimidinase-related protein 5 OS=Homo sapiens OX=9606 GN=DPYSL5 PE=1 SV=1	8.87496	9.08933	9.05663	9.03395	8.65746	8.61429	8.33049	7.75777	7.57055	7.6205	7.67085	8.04865	8.2654	8.34965	8.12938	7.90518	Acetyl [N-Term]	40	6487	12	564	40	Human	Homo sapiens OX=9619
High	Master Protein	P14618-2	Isoform M1 of Pyruvate kinase PKM OS=Homo sapiens OX=9606 GN=PKM	8.81791	8.4582	8.47904	8.58093	8.5769	8.61327	8.75447	9.41671	8.98222	9.37585	9.30228	9.4112	8.74732	8.86591	8.90436	9.21325		50	9445	2	531	50	Human	Homo sapiens OX=9620
High	Master Protein	P24821	Tenascin OS=Homo sapiens OX=9606 GN=TNC PE=1 SV=3	8.56583	8.47323	8.42213	8.36662	8.28345	8.62331	8.01735	7.14079	8.55318	8.25942	8.41624	8.36958	8.41196	8.07172	7.87477	8.17587		100	7520	76	2201	100	Human	Homo sapiens OX=9621
High	Master Protein	P06733	Alpha-enolase OS=Homo sapiens OX=9606 GN=ENO1 PE=1 SV=2	8.55536	8.23676	8.27504	8.34691	8.35929	8.40316	8.39624	8.90888	8.34806	8.68873	8.74229	8.63014	8.47612	8.42445	8.43259	8.56786		42	6284	18	434	42	Human	Homo sapiens OX=9622
High	Master Protein	P09471-2	Isoform Alpha-2 of Guanine nucleotide-binding protein G(o) subunit alpha OS=Homo sapiens OX=9606 GN=GNAO1	8.53409	8.4899	8.49007	8.48789	8.32138	8.28812	8.53734	8.7738	8.34119	8.66235	8.56787	8.57883	8.21503	8.32663	8.19501	8.55995		32	6414	2	354	32	Human	Homo sapiens OX=9623
High	Master Protein	Q16352	Alpha-internexin OS=Homo sapiens OX=9606 GN=INA PE=1 SV=2	8.45374	8.35795	8.55019	8.46248	8.17892	8.21405	7.78231	7.65534	7.61936	7.55681	7.58027	7.94963	7.78701	7.86503	7.87526	7.72558		43	6433	17	499	43	Human	Homo sapiens OX=9624
High	Master Protein	P07197	Neurofilament medium polypeptide OS=Homo sapiens OX=9606 GN=NEFM PE=1 SV=3	8.40299	8.1977	8.42125	8.32066	7.98731	7.99085	7.71136	7.8998	7.80237	7.73859	8.06611	8.02144	7.91086	7.82663	7.76161	7.77514		65	5762	28	916	65	Human	Homo sapiens OX=9625
High	Master Protein	P04406	Glyceraldehyde-3-phosphate dehydrogenase OS=Homo sapiens OX=9606 GN=GAPDH PE=1 SV=3	8.3215	8.59674	8.5577	8.57803	8.79334	8.84137	8.48321	8.13022	8.79909	8.65696	8.57224	8.71229	8.84945	8.86749	8.89259	8.75446		36	13092	23	335	36	Human	Homo sapiens OX=9626
High	Master Protein	P11137	Microtubule-associated protein 2 OS=Homo sapiens OX=9606 GN=MAP2 PE=1 SV=4	8.3365	8.08701	8.30493	8.23952	8.21705	8.37001	8.30124	8.55058	8.91978	8.40832	8.29437	8.37413	8.1033	8.43933	8.38445	8.50374		142	10126	100	1827	142	Human	Homo sapiens OX=9627
High	Master Protein	Q99798	Aconitate hydratase, mitochondrial OS=Homo sapiens OX=9606 GN=ACO2 PE=1 SV=2	8.26184	7.38937	7.50721	7.59345	7.72621	7.75428	7.72462	8.47371	7.57731	8.23636	8.15221	8.21628	8.05185	8.03483	8.22622	8.12934		58	5125	24	780	58	Human	Homo sapiens OX=9628
High	Master Protein	P19367	Hexokinase-1 OS=Homo sapiens OX=9606 GN=HK1 PE=1 SV=3	8.21173	8.08867	8.11289	8.11458	8.07747	8.04527	8.20476	8.38041	7.99873	8.32087	8.34615	8.43088	8.19971	8.22151	8.29654	8.25872	Acetyl [N-Term]	65	8526	33	917	65	Human	Homo sapiens OX=9629
High	Master Protein	P23528	Cofilin-1 OS=Homo sapiens OX=9606 GN=CFL1 PE=1 SV=3	8.16825	8.18377	8.09351	8.12125	8.06932	8.04536	8.16102	8.14729	7.84057	8.02415	8.04965	8.0862	7.77158	7.68204	7.74877	7.86156		23	4480	3	166	23	Human	Homo sapiens OX=9630
High	Master Protein	P13591	Neural cell adhesion molecule 1 OS=Homo sapiens OX=9606 GN=NCAM1 PE=1 SV=3	8.16961	8.20802	8.22859	8.18393	7.80251	7.86525	7.84128	7.24559	6.89369	6.88784	6.76913	7.03503	7.46926	7.62858	7.43161	7.18477		40	6604	23	858	40	Human	Homo sapiens OX=9631
High	Master Protein	Q12860	Contactin-1 OS=Homo sapiens OX=9606 GN=CNTN1 PE=1 SV=1	8.13659	8.21787	8.1696	8.04352	7.78237	7.89878	8.28975	8.28732	7.76614	8.09795	8.00501	8.09911	7.79343	7.92057	7.52542	7.88861		61	6469	20	1018	61	Human	Homo sapiens OX=9632
High	Master Protein	P17677	Neuromodulin OS=Homo sapiens OX=9606 GN=GAP43 PE=1 SV=1	8.10635	7.94649	8.22037	8.10371	7.80993	7.91368	7.99621	7.66208	7.00047	7.66606	7.26279	7.9546	7.60368	8.1552	7.85889	8.02999	Acetyl [N-Term]	28	3718	27	238	28	Human	Homo sapiens OX=9633
High	Master Protein	P60174	Triosephosphate isomerase OS=Homo sapiens OX=9606 GN=TPI1 PE=1 SV=4	7.99971	7.82809	7.77341	7.84421	7.82908	7.83585	7.86467	8.34562	7.92115	8.20559	8.0904	8.00028	7.85711	7.73679	7.83053	7.90105		24	3854	9	249	24	Human	Homo sapiens OX=9634
High	Master Protein	P08670	Vimentin OS=Homo sapiens OX=9606 GN=VIM PE=1 SV=4	7.93778	8.09667	8.20461	8.22819	8.50165	8.75644	7.73325	7.60452	8.74918	8.02869	7.76825	7.86691	8.59282	8.31077	8.30067	8.16901		53	9293	13	466	53	Human	Homo sapiens OX=9635
High	Master Protein	P80723	Brain acid soluble protein 1 OS=Homo sapiens OX=9606 GN=BASP1 PE=1 SV=2	7.94004	7.98064	8.07036	8.0457	8.22861	8.26986	7.45087	7.40072	7.02217	7.3674	7.03535	7.75959	7.49014	7.86728	7.77448	7.59033		29	2779	25	227	29	Human	Homo sapiens OX=9636
High	Master Protein	P00558	Phosphoglycerate kinase 1 OS=Homo sapiens OX=9606 GN=PGK1 PE=1 SV=3	7.93031	7.86622	7.81174	7.91401	8.07481	7.98306	7.79161	8.37458	8.5819	8.72681	8.58815	8.71857	8.77365	8.75826	8.80405	8.70737		40	6943	14	417	40	Human	Homo sapiens OX=9637
High	Master Protein	P31946-2	Isoform Short of 14-3-3 protein beta/alpha OS=Homo sapiens OX=9606 GN=YWHAB	7.89244	7.77034	7.777	7.7871	7.69956	7.70797	7.88476	8.08673	7.55464	7.97408	7.90632	7.91459	7.5761	7.6678	7.63474	7.73486	Acetyl [N-Term]	31	5968	6	244	31	Human	Homo sapiens OX=9638
High	Master Protein	Q05193-2	Isoform 2 of Dynamin-1 OS=Homo sapiens OX=9606 GN=DNM1	7.86893	7.04257	7.21444	7.30315	7.10192	7.11157	7.6225	8.90198	7.31437	8.36081	8.11433	7.88527	7.05613	6.92382	7.09612	7.50504		70	7043	10	864	70	Human	Homo sapiens OX=9639
High	Master Protein	P30086	Phosphatidylethanolamine-binding protein 1 OS=Homo sapiens OX=9606 GN=PEBP1 PE=1 SV=3	7.86578	8.01303	7.93881	7.91381	8.00919	7.99637	8.02418	7.72978	7.99203	7.93638	7.8333	8.00168	7.81287	7.91405	7.83431	7.90437		16	3631	11	187	16	Human	Homo sapiens OX=9640
High	Master Protein	Q01484	Ankyrin-2 OS=Homo sapiens OX=9606 GN=ANK2 PE=1 SV=4	7.85347	7.63629	7.80441	7.7996	7.29483	7.50185	7.65447	7.78634	7.36678	7.72044	7.41653	7.64342	7.2281	7.474	7.26104	7.61355		210	10359	82	3957	210	Human	Homo sapiens OX=9641
High	Master Protein	P07195	L-lactate dehydrogenase B chain OS=Homo sapiens OX=9606 GN=LDHB PE=1 SV=2	7.82176	7.64384	7.63269	7.74275	7.7487	7.79708	7.87418	7.95155	7.72841	7.8373	7.98029	7.99128	7.85592	7.72279	8.00229	7.76573		29	5469	8	334	29	Human	Homo sapiens OX=9642
High	Master Protein	P10636	Microtubule-associated protein tau OS=Homo sapiens OX=9606 GN=MAPT PE=1 SV=5	7.81612	7.69962	7.71743	7.71667	7.51302	7.74834	7.87074	7.93402	7.44902	7.81218	7.49496	7.73658	7.29673	7.40364	7.21758	7.34232		27	5371	2	758	27	Human	Homo sapiens OX=9643
High	Master Protein	P22314	Ubiquitin-like modifier-activating enzyme 1 OS=Homo sapiens OX=9606 GN=UBA1 PE=1 SV=3	7.78272	7.78377	7.74119	7.75578	7.81395	7.81794	7.82179	7.73516	7.65057	7.75409	7.83085	7.90196	7.72692	7.80105	7.76814	7.79914		72	5200	30	1058	72	Human	Homo sapiens OX=9644
High	Master Protein	P50395	Rab GDP dissociation inhibitor beta OS=Homo sapiens OX=9606 GN=GDI2 PE=1 SV=2	7.71726	7.80452	7.72366	7.75419	7.81623	7.7525	7.61957	7.64676	7.35775	7.5229	7.60608	7.5985	7.43542	7.3888	7.44376	7.47399	Acetyl [N-Term]	49	4097	12	445	49	Human	Homo sapiens OX=9645
High	Master Protein	P08238	Heat shock protein HSP 90-beta OS=Homo sapiens OX=9606 GN=HSP90AB1 PE=1 SV=4	7.64903	7.58741	7.59396	7.6202	7.75378	7.71211	7.69097	8.15635	7.53156	7.89991	7.8794	7.81857	7.51061	7.50081	7.66407	7.65293		65	11388	3	724	65	Human	Homo sapiens OX=9646
High	Master Protein	P31150	Rab GDP dissociation inhibitor alpha OS=Homo sapiens OX=9606 GN=GDI1 PE=1 SV=2	7.63708	7.77732	7.66824	7.72419	7.6471	7.57037	7.54095	7.31786	6.95171	7.18112	7.34291	7.38578	7.23344	7.31718	7.21435	7.21952	Acetyl [N-Term]	45	7264	9	447	45	Human	Homo sapiens OX=9647
High	Master Protein	P40925	Malate dehydrogenase, cytoplasmic OS=Homo sapiens OX=9606 GN=MDH1 PE=1 SV=4	7.60075	7.48801	7.48502	7.57935	7.59577	7.4774	7.58759	7.89702	7.70487	8.08676	8.01191	8.09169	7.74356	7.85634	7.84561	8.06318		24	3473	12	334	24	Human	Homo sapiens OX=9648
High	Master Protein	P0DMV9	Heat shock 70 kDa protein 1B OS=Homo sapiens OX=9606 GN=HSPA1B PE=1 SV=1	7.51211	7.69522	7.59147	7.6681	7.63361	7.59475	7.57964	7.84226	7.64005	7.79088	7.70302	7.83652	7.35976	7.41621	7.4853	7.56616		39	2548	18	641	39	Human	Homo sapiens OX=9649
High	Master Protein	P17600	Synapsin-1 OS=Homo sapiens OX=9606 GN=SYN1 PE=1 SV=3	7.41794	6.59947	6.8093	6.90631	6.87124	6.93594	7.61652	8.51242	7.64573	8.41401	8.25683	8.2551	7.98674	7.86651	8.10474	8.06612		43	7085	9	705	43	Human	Homo sapiens OX=9650
High	Master Protein	P05023	Sodium/potassium-transporting ATPase subunit alpha-1 OS=Homo sapiens OX=9606 GN=ATP1A1 PE=1 SV=1	7.53321	7.1159	7.14262	7.17944	7.09286	7.34514	7.17709	7.19161	6.78226	6.97065	7.06563	7.04075	7.41149	7.09509	7.1072	7.00308		66	13996	17	1023	66	Human	Homo sapiens OX=9651
High	Master Protein	P07196	Neurofilament light polypeptide OS=Homo sapiens OX=9606 GN=NEFL PE=1 SV=3	7.44507	7.19136	7.47793	7.3338	6.96547	6.9086	6.8351	7.27961	7.20901	7.14231	7.50259	7.35613	7.1349	7.0183	7.19458	7.14915		50	4674	13	543	50	Human	Homo sapiens OX=9652
High	Master Protein	P09936	Ubiquitin carboxyl-terminal hydrolase isozyme L1 OS=Homo sapiens OX=9606 GN=UCHL1 PE=1 SV=2	7.2903	7.54516	7.44125	7.40165	7.41573	7.40243	7.48867	7.17784	7.12219	7.2033	6.9719	7.2371	6.86777	6.97784	6.98171	7.04178	Acetyl [N-Term]	19	5819	7	223	19	Human	Homo sapiens OX=9653
High	Master Protein	P27348	14-3-3 protein theta OS=Homo sapiens OX=9606 GN=YWHAQ PE=1 SV=1	7.40286	7.54623	7.48348	7.41855	7.47141	7.32092	7.28955	7.11257	7.28934	7.26316	7.57895	7.45668	7.28574	7.32215	7.24772	7.2765		27	6172	4	245	27	Human	Homo sapiens OX=9654
High	Master Protein	P24539	ATP synthase F(0) complex subunit B1, mitochondrial OS=Homo sapiens OX=9606 GN=ATP5PB PE=1 SV=2	7.32696	7.49061	7.37985	7.33202	7.25899	6.90908	7.16941	6.7062	6.42641	6.53465	6.98676	6.90896	7.09296	7.09217	7.01909	6.92524		20	1716	16	256	20	Human	Homo sapiens OX=9655
High	Master Protein	P18669	Phosphoglycerate mutase 1 OS=Homo sapiens OX=9606 GN=PGAM1 PE=1 SV=2	7.25979	6.91908	7.00597	7.06003	7.12509	7.16059	7.17496	7.93983	7.25016	7.71469	7.56635	7.59661	7.25046	7.25733	7.40249	7.40638		24	4863	19	254	24	Human	Homo sapiens OX=9656
High	Master Protein	P14136	Glial fibrillary acidic protein OS=Homo sapiens OX=9606 GN=GFAP PE=1 SV=1	7.24885	7.20175	7.19185	7.4453	7.48891	7.57191	7.64211	8.61325	9.37362	8.39026	8.50769	8.42428	8.8284	8.32574	9.05076	8.9473		55	6632	26	432	55	Human	Homo sapiens OX=9657
High	Master Protein	Q16658	Fascin OS=Homo sapiens OX=9606 GN=FSCN1 PE=1 SV=3	7.2417	7.38131	7.29839	7.31005	7.30054	7.23336	6.99306	6.73054	6.49964	6.53161	6.59546	6.69008	6.69892	6.8267	6.65645	6.61635		38	3510	12	493	38	Human	Homo sapiens OX=9658
High	Master Protein	P35232	Prohibitin OS=Homo sapiens OX=9606 GN=PHB PE=1 SV=1	7.21285	7.11793	7.07481	7.03713	7.12109	7.15041	7.082	7.43635	7.02291	7.26071	7.24463	7.35913	7.01309	7.01594	6.98563	7.12132		20	1462	1	272	20	Human	Homo sapiens OX=9659
High	Master Protein	P38606	V-type proton ATPase catalytic subunit A OS=Homo sapiens OX=9606 GN=ATP6V1A PE=1 SV=2	7.20091	6.70075	6.83117	6.8234	7.09459	7.10075	7.04777	7.99558	7.08859	7.7944	7.59577	7.68964	7.19044	7.19325	7.36541	7.41201		53	6051	12	617	53	Human	Homo sapiens OX=9660
High	Master Protein	O94819	Kelch repeat and BTB domain-containing protein 11 OS=Homo sapiens OX=9606 GN=KBTBD11 PE=1 SV=1	4.59259	4.2277	4.22347	4.26981	4.18312	4.34885	4.16699	3.49829	3.57062	3.65325	3.55044	3.89332	4.11872	4.06543	3.97181	4.00785		28	819	20	623	28	Human	Homo sapiens OX=9661
High	Master Protein	P32119	Peroxiredoxin-2 OS=Homo sapiens OX=9606 GN=PRDX2 PE=1 SV=5	7.17791	7.34203	7.34636	7.35788	7.39279	7.42373	7.31626	6.90962	7.2868	7.19684	7.27757	7.3506	7.52238	7.43478	7.48785	7.40236		21	2271	14	198	21	Human	Homo sapiens OX=9662
High	Master Protein	P30153	Serine/threonine-protein phosphatase 2A 65 kDa regulatory subunit A alpha isoform OS=Homo sapiens OX=9606 GN=PPP2R1A PE=1 SV=4	7.16314	7.05441	7.09066	7.08409	7.09865	7.06971	7.01909	7.30315	6.73859	7.0908	7.19669	7.31136	7.02934	7.14021	7.03001	7.19156		39	3924	1	589	39	Human	Homo sapiens OX=9663
High	Master Protein	Q12907	Vesicular integral-membrane protein VIP36 OS=Homo sapiens OX=9606 GN=LMAN2 PE=1 SV=1	7.11578	6.39046	6.4555	6.75246	6.09301	6.38115	6.93763	5.4867	4.80645	5.39683	6.30489	5.84649	6.70561	6.51283	6.34892	6.45494		15	355	4	356	15	Human	Homo sapiens OX=9664
High	Master Protein	P21281	V-type proton ATPase subunit B, brain isoform OS=Homo sapiens OX=9606 GN=ATP6V1B2 PE=1 SV=3	7.1481	6.42383	6.54047	6.69064	6.7006	6.81206	6.9225	7.9369	6.77875	7.67603	7.51506	7.4429	7.05808	6.92051	7.05792	7.19246		35	3137	4	511	35	Human	Homo sapiens OX=9665
High	Master Protein	P13639	Elongation factor 2 OS=Homo sapiens OX=9606 GN=EEF2 PE=1 SV=4	7.03868	7.01547	6.94545	6.97774	7.33758	7.33706	6.97629	7.324	7.06534	7.02168	7.12835	7.05609	7.01534	6.97601	6.99201	6.96995		57	3766	5	858	57	Human	Homo sapiens OX=9666
High	Master Protein	Q06830	Peroxiredoxin-1 OS=Homo sapiens OX=9606 GN=PRDX1 PE=1 SV=1	6.98739	7.08314	7.04825	7.11266	7.1655	7.22077	7.23607	6.849	7.08354	6.91729	7.01405	6.99549	6.93516	6.89233	7.01547	7.06286		26	3282	15	199	26	Human	Homo sapiens OX=9667
High	Master Protein	O15075	Serine/threonine-protein kinase DCLK1 OS=Homo sapiens OX=9606 GN=DCLK1 PE=1 SV=2	7.00876	7.22982	7.1778	7.13305	7.06472	6.96628	6.46369	6.52817	6.08359	6.35343	6.22205	6.37385	6.0719	6.13379	5.9205	6.04172		52	3040	4	740	52	Human	Homo sapiens OX=9668
High	Master Protein	P09972	Fructose-bisphosphate aldolase C OS=Homo sapiens OX=9606 GN=ALDOC PE=1 SV=2	6.99002	6.61712	6.75229	6.83956	6.80543	6.86798	7.08747	7.60947	6.99168	7.39524	7.3686	7.21411	6.87151	6.72008	6.89299	6.94089		33	3980	8	364	33	Human	Homo sapiens OX=9669
High	Master Protein	P20020-4	Isoform C of Plasma membrane calcium-transporting ATPase 1 OS=Homo sapiens OX=9606 GN=ATP2B1	6.94936	6.7049	6.70204	6.76038	6.61891	6.54602	6.88161	8.00442	6.64263	7.5699	7.14135	7.18182	6.55352	6.59803	6.68071	6.7268		72	4111	2	1249	72	Human	Homo sapiens OX=9670
High	Master Protein	P29966	Myristoylated alanine-rich C-kinase substrate OS=Homo sapiens OX=9606 GN=MARCKS PE=1 SV=4	6.96068	6.94513	7.05885	7.08063	6.89828	7.05904	7.23768	6.46796	6.61397	6.31404	6.45651	6.41144	6.5597	6.55399	6.28566	6.41024		16	1646	14	332	16	Human	Homo sapiens OX=9671
High	Master Protein	O14594	Neurocan core protein OS=Homo sapiens OX=9606 GN=NCAN PE=1 SV=3	6.94865	7.28614	7.15148	7.05649	6.89973	7.14787	7.14404	6.43276	7.1337	6.86268	6.80962	6.91053	6.94725	6.60343	6.51896	6.77508		38	3573	23	1321	38	Human	Homo sapiens OX=9672
High	Master Protein	O75390	Citrate synthase, mitochondrial OS=Homo sapiens OX=9606 GN=CS PE=1 SV=2	6.87016	6.64569	6.70087	6.66355	6.87365	6.84927	6.88046	7.35506	6.73148	7.07594	7.14069	7.19345	7.07129	7.03554	7.21243	7.02749		26	2666	13	466	26	Human	Homo sapiens OX=9673
High	Master Protein	P49327	Fatty acid synthase OS=Homo sapiens OX=9606 GN=FASN PE=1 SV=3	6.90527	7.06671	6.97339	6.97389	7.01015	6.96271	6.92296	6.24899	6.49255	6.33181	6.40769	6.29961	6.61601	6.65969	6.61742	6.53761	Acetyl [N-Term]	118	5388	107	2511	118	Human	Homo sapiens OX=9674
High	Master Protein	Q86VP6	Cullin-associated NEDD8-dissociated protein 1 OS=Homo sapiens OX=9606 GN=CAND1 PE=1 SV=2	6.85411	6.86922	6.80378	6.79668	6.81453	6.67492	6.80204	6.96549	6.6736	6.76838	7.03327	6.85152	6.58678	6.63424	6.49724	6.68017		73	3630	6	1230	73	Human	Homo sapiens OX=9675
High	Master Protein	Q9NQC3	Reticulon-4 OS=Homo sapiens OX=9606 GN=RTN4 PE=1 SV=2	6.84069	6.65558	6.91804	6.90919	6.60177	6.69777	6.28804	6.06144	6.42963	6.53956	6.61884	6.63293	6.78276	6.9233	6.70447	6.73028	Acetyl [N-Term]	57	3347	46	1192	57	Human	Homo sapiens OX=9676
High	Master Protein	Q9BQE3	Tubulin alpha-1C chain OS=Homo sapiens OX=9606 GN=TUBA1C PE=1 SV=1	6.64394	6.80523	6.79211	6.92606	6.8309	5.70974	6.79357	6.41465	5.19248	5.76092	7.09999	6.72551	6.54447	6.42589	6.62004	6.61664		51	26138	1	449	51	Human	Homo sapiens OX=9677
High	Master Protein	O15540	Fatty acid-binding protein, brain OS=Homo sapiens OX=9606 GN=FABP7 PE=1 SV=3	6.62824	7.06148	6.80837	6.87762	7.29419	7.32453	6.9025	5.99654	6.36235	6.09395	5.87506	5.38511	5.96167	5.73377	5.68779	5.38233		10	1979	9	132	10	Human	Homo sapiens OX=9678
High	Master Protein	P29401	Transketolase OS=Homo sapiens OX=9606 GN=TKT PE=1 SV=3	6.71378	6.76842	6.6979	6.71486	6.79473	6.7921	6.8294	6.68832	6.75251	6.65664	6.65368	6.55832	6.77335	6.72972	6.61409	6.65681	Acetyl [N-Term]	42	3315	24	623	42	Human	Homo sapiens OX=9679
High	Master Protein	P12277	Creatine kinase B-type OS=Homo sapiens OX=9606 GN=CKB PE=1 SV=1	6.71449	6.68677	6.74094	6.82675	6.82796	6.97429	7.03098	6.21403	6.53963	6.56053	6.75549	6.93778	6.8523	7.0569	6.89398	7.041		29	8385	13	381	29	Human	Homo sapiens OX=9680
High	Master Protein	P45880	Voltage-dependent anion-selective channel protein 2 OS=Homo sapiens OX=9606 GN=VDAC2 PE=1 SV=2	6.64021	6.5768	6.5929	6.59509	6.5961	6.61187	6.64566	6.88608	6.55768	6.87193	6.9185	6.89935	6.88875	6.85475	6.87516	6.81572		17	2375	5	294	17	Human	Homo sapiens OX=9681
High	Master Protein	P16949	Stathmin OS=Homo sapiens OX=9606 GN=STMN1 PE=1 SV=3	6.76117	7.06504	7.63184	7.164	7.1444	6.985	7.21906	6.24547	6.37565	6.35485	6.00945	6.84803	6.87667	5.7865	6.2056	6.76452		21	1568	7	149	21	Human	Homo sapiens OX=9682
High	Master Protein	P61978-3	Isoform 3 of Heterogeneous nuclear ribonucleoprotein K OS=Homo sapiens OX=9606 GN=HNRNPK	6.7882	6.80157	6.6275	6.68318	6.77039	6.67709	6.59314	6.56891	6.4646	6.39626	6.60861	6.33958	6.44513	6.25156	6.23139	6.28127		28	3743	2	440	28	Human	Homo sapiens OX=9683
High	Master Protein	P16403	Histone H1.2 OS=Homo sapiens OX=9606 GN=H1-2 PE=1 SV=2	6.70005	6.62575	6.40901	6.57938	6.76263	6.91583	6.37136	5.98173	6.49667	5.82044	5.83627	5.5507	6.10818	5.76882	5.81264	5.85589		10	733	3	213	10	Human	Homo sapiens OX=9684
High	Master Protein	O95248-4	Isoform 4 of Myotubularin-related protein 5 OS=Homo sapiens OX=9606 GN=SBF1	5.85723	5.87271	5.82737	5.75452	5.63789	5.86729	5.90115	6.00834	5.3463	5.70935	5.54977	5.64201	5.38981	5.50535	5.51779	5.73085		55	1314	1	1894	55	Human	Homo sapiens OX=9685
High	Master Protein	P22392-2	Isoform 3 of Nucleoside diphosphate kinase B OS=Homo sapiens OX=9606 GN=NME2	6.62381	6.6051	6.54905	6.59038	6.54729	6.37416	6.42811	6.69458	6.4256	6.59621	6.66791	6.52709	6.4959	6.3572	6.45869	6.5444		17	2405	2	267	17	Human	Homo sapiens OX=9686
High	Master Protein	O15020	Spectrin beta chain, non-erythrocytic 2 OS=Homo sapiens OX=9606 GN=SPTBN2 PE=1 SV=3	6.64334	5.89681	6.10337	6.18198	6.0158	6.12995	6.52135	7.52255	6.12167	7.13038	6.83581	6.64291	6.1718	6.06512	6.19827	6.3718		119	4322	106	2390	119	Human	Homo sapiens OX=9687
High	Master Protein	P49441	Inositol polyphosphate 1-phosphatase OS=Homo sapiens OX=9606 GN=INPP1 PE=1 SV=1	6.51614	6.47621	6.4241	6.48968	6.65672	6.76123	6.39354	6.19619	6.25037	6.01142	6.07928	5.72338	6.14096	5.67175	5.82137	5.80075		9	196	7	399	9	Human	Homo sapiens OX=9688
High	Master Protein	Q16181-2	Isoform 2 of Septin-7 OS=Homo sapiens OX=9606 GN=SEPTIN7	6.51514	6.38743	7.30728	6.38822	6.24281	6.29473	6.37627	6.95627	6.75215	6.94695	6.77634	6.74473	6.31968	6.24249	6.3591	6.53428		35	2173	1	436	35	Human	Homo sapiens OX=9689
High	Master Protein	Q9Y4I1	Unconventional myosin-Va OS=Homo sapiens OX=9606 GN=MYO5A PE=1 SV=2	6.41895	6.27798	6.31897	6.3869	5.96297	6.03166	6.02823	6.41266	5.60289	6.14898	6.17592	6.29166	5.99171	6.0696	6.30736	6.14445		119	4235	26	1855	119	Human	Homo sapiens OX=9690
High	Master Protein	P04264	Keratin, type II cytoskeletal 1 OS=Homo sapiens OX=9606 GN=KRT1 PE=1 SV=6	6.51383	7.95129	6.26573	7.24068	7.40999	7.84954	6.53843	8.18327	6.85988	7.24965	7.42254	7.71707	7.06346	7.24733	6.65481	6.32569		53	4020	45	644	53	Human	Homo sapiens OX=9691
High	Master Protein	P55809	Succinyl-CoA:3-ketoacid coenzyme A transferase 1, mitochondrial OS=Homo sapiens OX=9606 GN=OXCT1 PE=1 SV=1	6.48236	6.57494	6.55844	6.50537	6.59978	6.60382	6.34588	6.26407	6.35133	6.50294	6.35295	6.96152	6.90594	6.97635	6.91802	6.75953		29	3701	20	520	29	Human	Homo sapiens OX=9692
High	Master Protein	P13645	Keratin, type I cytoskeletal 10 OS=Homo sapiens OX=9606 GN=KRT10 PE=1 SV=6	6.43071	7.96877	6.07142	6.1276	6.87808	7.27813	6.10479	7.85769	6.21002	6.53954	6.92692	7.19456	6.57004	5.46348	6.22935	6.04433		36	2679	33	584	36	Human	Homo sapiens OX=9693
High	Master Protein	P35580-2	Isoform 2 of Myosin-10 OS=Homo sapiens OX=9606 GN=MYH10	6.41963	6.1564	6.15405	6.28301	6.33483	6.42973	6.46191	6.88851	6.79278	6.75061	6.78229	6.87746	6.63881	6.62242	6.64054	6.73953		137	4759	13	1992	137	Human	Homo sapiens OX=9694
High	Master Protein	P32004	Neural cell adhesion molecule L1 OS=Homo sapiens OX=9606 GN=L1CAM PE=1 SV=2	6.41491	6.42081	6.52889	6.4984	5.87432	6.04191	6.35117	5.63104	5.04124	5.2732	5.06045	5.24087	5.2804	5.53992	5.25241	5.45361		45	2686	35	1257	45	Human	Homo sapiens OX=9695
High	Master Protein	Q15149-8	Isoform 8 of Plectin OS=Homo sapiens OX=9606 GN=PLEC	6.41675	6.0068	6.17622	6.45578	6.05085	6.15135	7.06603	6.78434	7.54406	6.91519	7.00428	6.77681	6.45113	6.314	6.80503	6.90178		261	6692	2	4525	261	Human	Homo sapiens OX=9696
High	Master Protein	P40926	Malate dehydrogenase, mitochondrial OS=Homo sapiens OX=9606 GN=MDH2 PE=1 SV=3	6.3618	6.51501	6.49751	6.47305	6.57733	6.60679	6.5357	6.10325	6.33876	6.34617	6.27392	6.76687	6.98339	7.05066	6.98686	6.70894		24	3766	7	338	24	Human	Homo sapiens OX=9697
High	Master Protein	P38646	Stress-70 protein, mitochondrial OS=Homo sapiens OX=9606 GN=HSPA9 PE=1 SV=2	6.34309	6.09793	6.22387	6.32803	6.57027	6.66661	6.23419	6.65103	6.5112	6.84048	6.64053	6.92961	6.966	7.0029	7.1681	6.85907		50	3719	6	679	50	Human	Homo sapiens OX=9698
High	Master Protein	P14625	Endoplasmin OS=Homo sapiens OX=9606 GN=HSP90B1 PE=1 SV=1	6.3606	6.29842	6.27892	6.32949	6.72758	6.82238	6.50021	6.4285	6.68991	6.33521	6.44987	6.44447	6.30576	6.38643	6.57515	6.34404		58	3917	13	803	58	Human	Homo sapiens OX=9699
High	Master Protein	P99999	Cytochrome c OS=Homo sapiens OX=9606 GN=CYCS PE=1 SV=2	6.24785	6.28611	6.29189	6.34015	6.77345	6.62191	6.20247	6.51298	6.81013	7.00693	6.85114	7.28938	7.48449	7.37952	7.56595	7.22361		10	2613	6	105	10	Human	Homo sapiens OX=9700
High	Master Protein	P11021	Endoplasmic reticulum chaperone BiP OS=Homo sapiens OX=9606 GN=HSPA5 PE=1 SV=2	6.24113	6.14816	6.13195	6.18533	6.53434	6.62755	6.41743	6.83747	6.69903	6.7422	6.4725	6.6479	6.45222	6.41984	6.54825	6.38976		47	3743	3	654	47	Human	Homo sapiens OX=9701
High	Master Protein	P48735	Isocitrate dehydrogenase [NADP], mitochondrial OS=Homo sapiens OX=9606 GN=IDH2 PE=1 SV=2	6.2799	6.45863	6.44202	6.36473	6.47772	6.49002	6.45904	6.27771	6.35882	6.0988	6.47686	6.13281	6.28357	6.24174	6.20661	6.17164		30	3245	10	452	30	Human	Homo sapiens OX=9702
High	Master Protein	P48643	T-complex protein 1 subunit epsilon OS=Homo sapiens OX=9606 GN=CCT5 PE=1 SV=1	6.29414	6.31318	6.28755	6.27969	6.32994	6.31649	6.23026	6.13832	5.99344	6.02831	6.05149	6.26488	6.0162	6.1304	6.05253	6.11628		39	2255	17	541	39	Human	Homo sapiens OX=9703
High	Master Protein	O14531	Dihydropyrimidinase-related protein 4 OS=Homo sapiens OX=9606 GN=DPYSL4 PE=1 SV=2	6.20508	6.37981	6.34483	6.29349	6.27623	6.29562	6.02134	5.64697	6.19938	6.11487	6.13979	6.46861	6.19321	6.48975	6.28664	6.48402		34	3826	20	572	34	Human	Homo sapiens OX=9704
High	Master Protein	Q16643-3	Isoform 3 of Drebrin OS=Homo sapiens OX=9606 GN=DBN1	6.25694	6.08156	6.09441	6.13132	6.10204	6.18855	6.23316	6.40311	5.95811	6.33576	6.16486	6.12117	5.53272	5.64788	5.5028	5.92628		42	2528	1	695	42	Human	Homo sapiens OX=9705
High	Master Protein	P34932	Heat shock 70 kDa protein 4 OS=Homo sapiens OX=9606 GN=HSPA4 PE=1 SV=4	6.2285	6.08755	6.05836	6.17117	6.20681	6.28673	6.12156	6.38072	5.88965	6.36963	6.24364	6.38042	6.04559	6.14734	6.13481	6.2382		62	3140	25	840	62	Human	Homo sapiens OX=9706
High	Master Protein	P52306	Rap1 GTPase-GDP dissociation stimulator 1 OS=Homo sapiens OX=9606 GN=RAP1GDS1 PE=1 SV=3	6.20368	6.20849	6.1784	6.00718	5.72721	5.56711	5.55318	5.64774	4.68805	5.34149	5.53258	5.54427	5.10934	5.19987	5.28257	5.31653	Acetyl [N-Term]	35	2247	2	607	35	Human	Homo sapiens OX=9707
High	Master Protein	P55786	Puromycin-sensitive aminopeptidase OS=Homo sapiens OX=9606 GN=NPEPPS PE=1 SV=2	6.19781	6.14252	6.04623	6.18857	6.10953	6.10849	6.30791	6.44154	6.00399	6.12778	6.14247	6.17897	5.95849	5.88943	5.92607	5.99879		47	2601	13	919	47	Human	Homo sapiens OX=9708
High	Master Protein	P23246	Splicing factor, proline- and glutamine-rich OS=Homo sapiens OX=9606 GN=SFPQ PE=1 SV=2	6.15605	6.08218	5.95303	6.00037	6.03163	6.13472	5.95095	6.49498	6.03901	6.27142	6.07598	5.95908	5.83754	5.6697	5.66288	5.89393		27	1474	5	707	27	Human	Homo sapiens OX=9709
High	Master Protein	P43243	Matrin-3 OS=Homo sapiens OX=9606 GN=MATR3 PE=1 SV=2	6.20104	6.16746	6.02027	6.0791	6.06817	6.07331	6.04873	6.06634	5.62832	5.87777	6.10959	5.73803	5.78782	5.6112	5.56992	5.75452		44	2077	5	847	44	Human	Homo sapiens OX=9710
High	Master Protein	P23471	Receptor-type tyrosine-protein phosphatase zeta OS=Homo sapiens OX=9606 GN=PTPRZ1 PE=1 SV=4	6.18699	6.42282	6.29466	6.166	6.11629	6.37829	6.28614	5.85871	5.9028	5.83418	6.20742	6.09435	6.45776	6.27192	5.85395	6.06401		49	3072	34	2315	49	Human	Homo sapiens OX=9711
High	Master Protein	Q8NCB2	CaM kinase-like vesicle-associated protein OS=Homo sapiens OX=9606 GN=CAMKV PE=2 SV=2	6.08134	6.00061	5.97245	5.83203	5.57139	5.49137	5.70867	5.92067	5.33051	5.78633	5.85522	5.44846	5.2466	5.15249	4.96197	5.44293		34	2544	2	501	34	Human	Homo sapiens OX=9712
High	Master Protein	P49368	T-complex protein 1 subunit gamma OS=Homo sapiens OX=9606 GN=CCT3 PE=1 SV=4	6.11668	6.13072	6.06684	6.10742	6.13172	6.15154	6.11617	6.05588	6.4132	5.97891	5.96064	6.0154	5.75878	5.82194	5.86364	5.85481	Acetyl [N-Term]	47	2984	10	545	47	Human	Homo sapiens OX=9713
High	Master Protein	P50991	T-complex protein 1 subunit delta OS=Homo sapiens OX=9606 GN=CCT4 PE=1 SV=4	6.07977	6.08817	5.89923	5.90207	5.96702	5.9812	5.97173	5.94145	5.65969	5.7887	5.89288	5.97895	5.62991	5.73312	5.65973	5.74501		35	2202	7	539	35	Human	Homo sapiens OX=9714
High	Master Protein	Q99497	Parkinson disease protein 7 OS=Homo sapiens OX=9606 GN=PARK7 PE=1 SV=2	6.12107	6.2333	6.16709	6.22234	6.417	6.42048	6.38778	6.24953	6.81487	6.62374	6.65346	6.91004	6.5237	6.60534	6.53884	6.70386		20	1818	12	189	20	Human	Homo sapiens OX=9715
High	Master Protein	Q9Y277-2	Isoform 2 of Voltage-dependent anion-selective channel protein 3 OS=Homo sapiens OX=9606 GN=VDAC3	6.01799	5.95421	6.00597	6.00863	5.93949	5.73183	6.0739	6.26689	5.6122	5.95113	6.29674	6.20582	6.1185	6.05469	6.10793	6.14451		16	3031	3	284	16	Human	Homo sapiens OX=9716
High	Master Protein	Q99832	T-complex protein 1 subunit eta OS=Homo sapiens OX=9606 GN=CCT7 PE=1 SV=2	6.08287	6.08076	6.0731	6.09357	6.20977	6.20485	6.01247	6.04886	6.02793	6.05786	5.99502	6.26074	5.91945	5.93507	5.83995	5.88593	Acetyl [N-Term]	40	2565	10	543	40	Human	Homo sapiens OX=9717
High	Master Protein	P12236	ADP/ATP translocase 3 OS=Homo sapiens OX=9606 GN=SLC25A6 PE=1 SV=4	6.06948	5.93015	5.97435	5.97791	6.0493	6.10453	6.2144	6.46165	6.58476	6.6569	6.87446	6.93512	6.96268	6.80143	7.03603	6.84466		30	5023	8	298	30	Human	Homo sapiens OX=9718
High	Master Protein	P08559	Pyruvate dehydrogenase E1 component subunit alpha, somatic form, mitochondrial OS=Homo sapiens OX=9606 GN=PDHA1 PE=1 SV=3	6.05225	5.4524	5.59443	5.68134	5.66684	5.69365	5.89714	6.88197	6.04004	6.7016	6.56465	6.51879	6.18994	6.17274	6.13755	6.34462		30	3059	3	390	30	Human	Homo sapiens OX=9719
High	Master Protein	P61158	Actin-related protein 3 OS=Homo sapiens OX=9606 GN=ACTR3 PE=1 SV=3	5.99609	5.74848	5.73864	5.79789	5.81918	5.76872	6.07032	6.62882	5.96944	6.51749	6.33592	6.5731	5.66166	5.83758	5.75727	6.21061		24	2019	1	418	24	Human	Homo sapiens OX=9720
High	Master Protein	P11216	Glycogen phosphorylase, brain form OS=Homo sapiens OX=9606 GN=PYGB PE=1 SV=5	6.05514	5.81899	5.86347	5.85164	5.85917	5.7461	6.30661	6.64397	6.07971	6.2752	6.45575	6.12373	5.57164	5.53113	5.54929	5.91454		63	3749	18	843	63	Human	Homo sapiens OX=9721
High	Master Protein	P49411	Elongation factor Tu, mitochondrial OS=Homo sapiens OX=9606 GN=TUFM PE=1 SV=2	6.11133	6.10205	6.1214	6.1469	6.26619	6.34289	6.16175	6.2945	6.13411	6.25465	6.18653	6.41841	6.37116	6.49243	6.5021	6.2863		33	2808	15	452	33	Human	Homo sapiens OX=9722
High	Master Protein	Q01813	ATP-dependent 6-phosphofructokinase, platelet type OS=Homo sapiens OX=9606 GN=PFKP PE=1 SV=2	6.05054	6.07381	6.08329	6.17697	6.24628	6.28286	6.00193	6.03955	5.9557	6.08278	5.9966	6.52229	6.60316	6.79509	6.74312	6.50382		45	3506	34	784	45	Human	Homo sapiens OX=9723
High	Master Protein	P43304	Glycerol-3-phosphate dehydrogenase, mitochondrial OS=Homo sapiens OX=9606 GN=GPD2 PE=1 SV=3	6.07217	6.28423	6.05265	5.99195	5.89255	5.82493	5.73373	6.02604	5.86096	5.9213	5.85275	5.80955	5.39784	5.57012	5.51348	5.71646		55	2351	27	727	55	Human	Homo sapiens OX=9724
High	Master Protein	P78371	T-complex protein 1 subunit beta OS=Homo sapiens OX=9606 GN=CCT2 PE=1 SV=4	6.03972	6.1136	6.04375	6.09133	6.18133	6.07855	6.00272	6.03499	5.97855	5.97936	5.89696	6.04701	5.74072	5.88425	5.81144	5.8743		39	2318	13	535	39	Human	Homo sapiens OX=9725
High	Master Protein	P17987	T-complex protein 1 subunit alpha OS=Homo sapiens OX=9606 GN=TCP1 PE=1 SV=1	6.02919	5.98803	5.96346	5.99175	6.09083	6.00974	5.88325	5.89927	5.62542	5.79797	5.81485	5.94894	5.6592	5.74955	5.70154	5.76445	Acetyl [N-Term]	37	2331	10	556	37	Human	Homo sapiens OX=9726
High	Master Protein	O43681	ATPase GET3 OS=Homo sapiens OX=9606 GN=GET3 PE=1 SV=2	5.96006	4.09586	3.84936	3.72595	4.30447	4.49749	4.86271	4.40054	4.40099	4.32269	4.07443	4.12074	4.0979	3.77203	3.75336	3.81753		15	583	15	348	15	Human	Homo sapiens OX=9727
High	Master Protein	P40227	T-complex protein 1 subunit zeta OS=Homo sapiens OX=9606 GN=CCT6A PE=1 SV=3	6.01002	6.00669	5.98384	5.96379	6.16047	6.0202	6.01651	5.82694	5.67926	5.76597	5.79905	5.9137	5.65622	5.77648	5.72657	5.78234		30	1900	10	531	30	Human	Homo sapiens OX=9728
High	Master Protein	P35612	Beta-adducin OS=Homo sapiens OX=9606 GN=ADD2 PE=1 SV=3	5.99988	5.91997	5.91395	5.88111	5.64025	5.72619	5.84879	5.98437	5.87885	5.98038	5.69436	6.00642	5.77316	5.89339	5.78166	5.98561		41	2567	19	726	41	Human	Homo sapiens OX=9729
High	Master Protein	P00441	Superoxide dismutase [Cu-Zn] OS=Homo sapiens OX=9606 GN=SOD1 PE=1 SV=2	5.99385	6.13523	6.03711	6.22827	6.08075	6.33789	6.17581	5.42215	6.21782	6.03619	5.95246	5.96777	6.25352	6.23072	6.11372	6.00389		8	1032	7	154	8	Human	Homo sapiens OX=9730
High	Master Protein	Q93050-1	Isoform 2 of V-type proton ATPase 116 kDa subunit a1 OS=Homo sapiens OX=9606 GN=ATP6V0A1	5.92219	5.45478	5.51309	5.5938	5.68722	5.59244	5.98415	6.81245	5.7898	6.59468	6.41319	6.36873	6.03941	5.90241	6.09075	6.13995		36	3247	7	831	36	Human	Homo sapiens OX=9731
High	Master Protein	P28482	Mitogen-activated protein kinase 1 OS=Homo sapiens OX=9606 GN=MAPK1 PE=1 SV=3	6.00738	5.75803	5.7485	5.76696	5.74089	5.74818	6.30583	6.41622	5.68339	6.07822	6.17186	5.82828	5.53238	5.31594	5.51542	5.76304		29	1883	1	360	29	Human	Homo sapiens OX=9732
High	Master Protein	Q13423	NAD(P) transhydrogenase, mitochondrial OS=Homo sapiens OX=9606 GN=NNT PE=1 SV=3	5.90601	6.04743	6.14614	6.06166	6.16576	6.18454	5.84631	5.53976	5.8339	5.77511	5.7913	6.30603	6.37171	6.47832	6.51585	6.18793		46	2761	17	1086	46	Human	Homo sapiens OX=9733
High	Master Protein	P35611-6	Isoform 6 of Alpha-adducin OS=Homo sapiens OX=9606 GN=ADD1	5.96296	6.03102	5.99757	5.98424	5.84522	5.84865	6.0189	6.22697	5.90286	6.14164	6.05878	6.12626	5.9359	5.97007	5.90354	6.1454		37	2541	17	662	37	Human	Homo sapiens OX=9734
High	Master Protein	P50990	T-complex protein 1 subunit theta OS=Homo sapiens OX=9606 GN=CCT8 PE=1 SV=4	5.95345	6.06779	6.00041	6.04045	6.08672	6.06122	6.01394	5.86671	5.65751	5.74704	5.80271	5.93209	5.73205	5.8847	5.70419	5.74163		43	2539	17	548	43	Human	Homo sapiens OX=9735
High	Master Protein	P08133	Annexin A6 OS=Homo sapiens OX=9606 GN=ANXA6 PE=1 SV=3	5.94068	6.11678	6.10965	6.16432	6.27235	6.30136	6.44745	6.08171	5.85179	5.75622	5.70563	5.95907	5.81179	5.86454	6.1338	5.87205		49	2762	25	673	49	Human	Homo sapiens OX=9736
High	Master Protein	O94925	Glutaminase kidney isoform, mitochondrial OS=Homo sapiens OX=9606 GN=GLS PE=1 SV=1	5.9355	5.47568	5.70437	5.66563	6.10794	6.12468	5.3814	6.3048	5.62752	6.15295	6.02301	6.20777	6.37253	6.12422	6.49411	6.0752		42	2836	6	669	42	Human	Homo sapiens OX=9737
High	Master Protein	Q01469	Fatty acid-binding protein 5 OS=Homo sapiens OX=9606 GN=FABP5 PE=1 SV=3	5.92083	6.19121	6.06526	6.21981	6.27791	6.32835	5.51765	4.54853	6.24783	5.83634	5.95791	5.5011	5.98016	5.89504	5.86099	5.83599		17	3358	15	135	17	Human	Homo sapiens OX=9738
High	Master Protein	P26641	Elongation factor 1-gamma OS=Homo sapiens OX=9606 GN=EEF1G PE=1 SV=3	5.93112	5.9146	5.76435	5.82112	5.99072	5.95312	5.92976	6.05623	5.92826	5.94256	5.99976	5.84646	5.62002	5.7136	5.75779	5.8176		29	1926	8	437	29	Human	Homo sapiens OX=9739
High	Master Protein	Q9UPN3	Microtubule-actin cross-linking factor 1, isoforms 1/2/3/5 OS=Homo sapiens OX=9606 GN=MACF1 PE=1 SV=4	5.92399	5.87515	5.81904	5.79199	5.7831	5.87706	5.71864	5.56612	5.15812	5.18869	5.24488	5.40348	5.25341	5.3657	5.21778	5.33185		198	4142	1	7388	198	Human	Homo sapiens OX=9740
High	Master Protein	O43295	SLIT-ROBO Rho GTPase-activating protein 3 OS=Homo sapiens OX=9606 GN=SRGAP3 PE=1 SV=3	5.9721	5.80906	5.77916	5.87318	5.82821	5.85986	5.6833	5.77959	5.24963	5.35373	5.71003	5.78769	5.65372	5.69101	5.46169	5.70877		51	1066	3	1099	51	Human	Homo sapiens OX=9741
High	Master Protein	P50213	Isocitrate dehydrogenase [NAD] subunit alpha, mitochondrial OS=Homo sapiens OX=9606 GN=IDH3A PE=1 SV=1	5.91939	5.25771	5.33696	5.38405	5.57744	5.48366	5.74551	6.77637	5.79317	6.5603	6.56193	6.53304	6.28733	6.10235	6.33305	6.1926		22	2303	6	366	22	Human	Homo sapiens OX=9742
High	Master Protein	P13611	Versican core protein OS=Homo sapiens OX=9606 GN=VCAN PE=1 SV=3	5.906	6.09313	5.94293	5.82242	5.69765	6.10318	5.9129	5.66919	6.01547	5.17698	5.24001	5.04537	4.77459	4.3737	4.62253	5.18076		37	1805	20	3396	37	Human	Homo sapiens OX=9743
High	Master Protein	Q00839	Heterogeneous nuclear ribonucleoprotein U OS=Homo sapiens OX=9606 GN=HNRNPU PE=1 SV=6	5.92795	6.13368	5.94122	6.00158	6.08731	6.14966	5.98751	5.83744	5.91493	5.78565	5.76138	5.4447	5.61984	5.44554	5.32249	5.48928		41	2617	8	825	41	Human	Homo sapiens OX=9744
High	Master Protein	P28331	NADH-ubiquinone oxidoreductase 75 kDa subunit, mitochondrial OS=Homo sapiens OX=9606 GN=NDUFS1 PE=1 SV=3	5.98528	5.68443	5.62543	5.7199	5.72918	5.75727	5.86498	6.28511	5.8558	6.23133	6.07515	6.22857	6.23324	6.18716	6.3152	6.16407		45	2279	17	727	45	Human	Homo sapiens OX=9745
High	Master Protein	O60282	Kinesin heavy chain isoform 5C OS=Homo sapiens OX=9606 GN=KIF5C PE=1 SV=1	5.91306	5.85341	5.97869	5.97338	6.05182	6.12713	5.64754	5.66294	5.26148	5.50032	5.26043	5.52274	5.49126	5.58623	5.59316	5.43861		65	2858	8	957	65	Human	Homo sapiens OX=9746
High	Master Protein	Q96GW7	Brevican core protein OS=Homo sapiens OX=9606 GN=BCAN PE=1 SV=2	5.86752	6.47263	6.31223	6.00009	5.62205	6.04862	6.47934	6.01902	5.7733	5.55067	5.66084	5.7142	5.66498	5.25635	4.99863	5.56055		33	2942	26	911	33	Human	Homo sapiens OX=9747
High	Master Protein	Q16799	Reticulon-1 OS=Homo sapiens OX=9606 GN=RTN1 PE=1 SV=1	5.97008	6.06598	6.24566	6.13717	5.87519	5.80935	6.11365	5.69525	4.89917	5.18896	5.26442	5.33898	5.09729	5.41438	5.00799	5.24051		35	1938	26	776	35	Human	Homo sapiens OX=9748
High	Master Protein	P30101	Protein disulfide-isomerase A3 OS=Homo sapiens OX=9606 GN=PDIA3 PE=1 SV=4	5.85021	5.83598	5.8242	5.89833	6.13877	6.22565	5.89041	5.92499	6.34357	6.07811	5.8879	6.15897	5.97459	6.10401	6.06942	6.02979		41	2385	19	505	41	Human	Homo sapiens OX=9749
High	Master Protein	P06744	Glucose-6-phosphate isomerase OS=Homo sapiens OX=9606 GN=GPI PE=1 SV=4	5.84105	6.04033	5.97584	5.98051	6.14944	5.99263	6.00461	5.62566	6.29301	5.90923	5.99092	6.05191	5.91885	6.07256	6.15595	6.14688		33	3678	24	558	33	Human	Homo sapiens OX=9750
High	Master Protein	P27824	Calnexin OS=Homo sapiens OX=9606 GN=CANX PE=1 SV=2	5.75677	5.50224	5.55539	5.75763	5.96962	6.14805	5.70135	5.52599	5.87297	5.65019	5.53797	5.6652	5.71807	5.81104	5.83784	5.6555		45	2059	28	592	45	Human	Homo sapiens OX=9751
High	Master Protein	Q99962	Endophilin-A1 OS=Homo sapiens OX=9606 GN=SH3GL2 PE=1 SV=1	5.80212	5.01235	5.22562	5.38615	5.16099	5.18346	5.6654	6.73883	5.5347	6.44893	6.22801	6.17089	5.56371	5.53174	5.50447	6.075		25	1938	3	352	25	Human	Homo sapiens OX=9752
High	Master Protein	P61604	10 kDa heat shock protein, mitochondrial OS=Homo sapiens OX=9606 GN=HSPE1 PE=1 SV=2	5.72422	5.46457	5.52867	5.59594	5.80019	5.99543	5.68204	5.85224	5.98122	6.09985	5.83424	6.16556	6.25136	6.0923	6.22687	5.95329		11	2652	5	102	11	Human	Homo sapiens OX=9753
High	Master Protein	P31323	cAMP-dependent protein kinase type II-beta regulatory subunit OS=Homo sapiens OX=9606 GN=PRKAR2B PE=1 SV=3	5.79149	5.90904	5.8773	5.88144	5.29572	5.34479	5.48178	5.42139	4.61268	4.90556	4.80443	4.92496	5.19018	5.36205	4.96616	4.93353		23	1280	5	418	23	Human	Homo sapiens OX=9754
High	Master Protein	P52209	6-phosphogluconate dehydrogenase, decarboxylating OS=Homo sapiens OX=9606 GN=PGD PE=1 SV=3	5.8078	6.03178	5.96212	5.89146	6.00228	5.94624	5.76525	5.26435	5.60114	5.26688	5.51429	5.34505	5.38644	5.39109	5.30903	5.36523		31	1620	14	483	31	Human	Homo sapiens OX=9755
High	Master Protein	Q6PCE3	Glucose 1,6-bisphosphate synthase OS=Homo sapiens OX=9606 GN=PGM2L1 PE=1 SV=3	5.79825	5.91797	5.93761	5.88259	6.00658	5.9024	5.15459	4.95006	4.55719	4.85546	4.79766	5.49103	5.60683	5.78166	5.62038	5.31377		35	2363	21	622	35	Human	Homo sapiens OX=9756
High	Master Protein	Q16623	Syntaxin-1A OS=Homo sapiens OX=9606 GN=STX1A PE=1 SV=1	5.6825	5.3979	5.4071	5.44018	4.99321	5.10119	5.28111	5.80589	4.90923	5.41763	5.46463	5.41053	5.05601	5.20303	5.17778	5.30908		24	1406	4	288	24	Human	Homo sapiens OX=9757
High	Master Protein	Q9UQB3	Catenin delta-2 OS=Homo sapiens OX=9606 GN=CTNND2 PE=1 SV=3	5.7844	5.53795	5.79269	5.83385	5.42833	5.42522	5.75327	6.07305	5.17723	5.79786	5.63736	5.46111	5.45079	5.46143	5.40708	5.48535		50	1503	17	1225	50	Human	Homo sapiens OX=9758
High	Master Protein	P31930	Cytochrome b-c1 complex subunit 1, mitochondrial OS=Homo sapiens OX=9606 GN=UQCRC1 PE=1 SV=3	5.77195	5.49264	5.60859	5.66023	5.75066	5.83263	5.92094	6.1986	6.04333	6.21846	6.11858	6.29341	6.2343	6.19483	6.32844	6.18262		25	2845	17	480	25	Human	Homo sapiens OX=9759
High	Master Protein	P36543	V-type proton ATPase subunit E 1 OS=Homo sapiens OX=9606 GN=ATP6V1E1 PE=1 SV=1	5.77212	5.02493	5.19126	5.2999	5.28995	5.30586	5.59053	6.63259	5.34304	6.29151	6.17776	6.14006	5.69805	5.65225	5.72463	5.93043		19	1521	19	226	19	Human	Homo sapiens OX=9760
High	Master Protein	Q9Y2A7	Nck-associated protein 1 OS=Homo sapiens OX=9606 GN=NCKAP1 PE=1 SV=1	5.62692	5.45124	5.50079	5.45665	5.39158	5.14481	5.61544	6.06257	5.35102	5.7847	5.95704	5.87129	5.41886	5.49624	5.30637	5.61469		68	2062	3	1128	68	Human	Homo sapiens OX=9761
High	Master Protein	P31146	Coronin-1A OS=Homo sapiens OX=9606 GN=CORO1A PE=1 SV=4	5.79354	5.61377	5.66616	5.68492	5.69563	5.74055	5.93782	6.3296	5.33859	5.81552	5.67601	5.66453	5.38957	5.64031	5.56563	5.70051		26	1295	11	461	26	Human	Homo sapiens OX=9762
High	Master Protein	Q92747	Actin-related protein 2/3 complex subunit 1A OS=Homo sapiens OX=9606 GN=ARPC1A PE=1 SV=2	5.75861	5.73271	5.69696	5.63661	5.58255	5.51054	5.82662	6.29538	5.51934	6.03483	6.07433	6.13058	5.45941	5.48039	5.37527	5.80934		29	1906	3	370	29	Human	Homo sapiens OX=9763
High	Master Protein	P07954	Fumarate hydratase, mitochondrial OS=Homo sapiens OX=9606 GN=FH PE=1 SV=3	5.81445	5.52556	5.6858	5.69897	5.65495	5.70697	5.74158	5.89905	5.4461	5.64382	5.93321	5.84729	5.98071	5.91541	6.08793	5.8519		27	1437	16	510	27	Human	Homo sapiens OX=9764
High	Master Protein	P05413	Fatty acid-binding protein, heart OS=Homo sapiens OX=9606 GN=FABP3 PE=1 SV=4	5.69702	5.97335	5.91512	5.96999	5.97117	5.95738	5.32969	5.19101	5.95483	5.85859	5.87117	6.39985	6.51258	6.66438	6.64161	6.54354		11	2293	6	133	11	Human	Homo sapiens OX=9765
High	Master Protein	Q9Y2T3	Guanine deaminase OS=Homo sapiens OX=9606 GN=GDA PE=1 SV=1	5.70942	5.62744	5.91458	5.90532	5.96933	6.10469	6.31806	5.85884	5.97427	5.86406	6.13888	6.75081	6.94617	6.94542	7.0266	6.75151		36	3218	25	454	36	Human	Homo sapiens OX=9766
High	Master Protein	O60313-2	Isoform 2 of Dynamin-like 120 kDa protein, mitochondrial OS=Homo sapiens OX=9606 GN=OPA1	5.76389	5.61098	5.77656	5.64293	5.82196	5.77871	5.73704	6.13391	5.24478	5.69851	5.68734	5.82629	5.58146	5.65832	5.64091	5.55638		60	2443	9	997	60	Human	Homo sapiens OX=9767
High	Master Protein	O14617-5	Isoform 5 of AP-3 complex subunit delta-1 OS=Homo sapiens OX=9606 GN=AP3D1	5.69778	4.37239	4.36627	4.37427	4.39882	4.41261	4.4678	4.77712	4.28249	4.62227	4.46275	4.72316	4.33484	4.23291	4.23593	4.33258		51	1248	16	1215	51	Human	Homo sapiens OX=9768
High	Master Protein	O00154	Cytosolic acyl coenzyme A thioester hydrolase OS=Homo sapiens OX=9606 GN=ACOT7 PE=1 SV=3	5.68832	5.6557	5.56414	5.54788	5.64423	5.58991	5.59237	5.92263	5.53876	5.85958	5.81996	5.90495	5.60114	5.67152	5.72228	5.80969		22	2262	9	380	22	Human	Homo sapiens OX=9769
High	Master Protein	P31948	Stress-induced-phosphoprotein 1 OS=Homo sapiens OX=9606 GN=STIP1 PE=1 SV=1	5.65867	5.47079	5.48164	5.62924	5.69179	5.85656	5.5145	5.68812	5.37172	5.62922	5.50844	5.63715	5.40108	5.49975	5.43214	5.44687	Acetyl [N-Term]	56	2353	14	543	56	Human	Homo sapiens OX=9770
High	Master Protein	Q14974	Importin subunit beta-1 OS=Homo sapiens OX=9606 GN=KPNB1 PE=1 SV=2	5.62081	5.45493	5.4722	5.51331	5.69076	5.50945	5.47854	5.91318	5.66767	6.31538	5.68062	5.74295	5.44658	5.36397	5.35406	5.56915	Acetyl [N-Term]	43	1569	5	876	43	Human	Homo sapiens OX=9771
High	Master Protein	P30044	Peroxiredoxin-5, mitochondrial OS=Homo sapiens OX=9606 GN=PRDX5 PE=1 SV=4	5.62847	5.56943	5.54988	5.61838	5.80281	5.86846	5.46841	5.85321	5.32186	5.6165	5.52581	5.6713	5.78545	5.70802	5.68207	5.55068		14	1921	9	214	14	Human	Homo sapiens OX=9772
High	Master Protein	P78310	Coxsackievirus and adenovirus receptor OS=Homo sapiens OX=9606 GN=CXADR PE=1 SV=1	5.55282	5.81233	5.77498	5.52122	5.20691	5.2	4.90569	4.33754	4.47941	4.68715	4.40978	5.05338	5.47262	5.30197	4.78442	5.09235		24	1530	24	365	24	Human	Homo sapiens OX=9773
High	Master Protein	O94760	N(G),N(G)-dimethylarginine dimethylaminohydrolase 1 OS=Homo sapiens OX=9606 GN=DDAH1 PE=1 SV=3	5.61792	5.71167	5.69864	5.80857	5.90474	6.05248	6.12091	5.54895	5.99072	5.65669	5.83339	6.05404	6.02037	6.0271	6.08311	5.97848		22	1895	12	285	22	Human	Homo sapiens OX=9774
High	Master Protein	Q92598	Heat shock protein 105 kDa OS=Homo sapiens OX=9606 GN=HSPH1 PE=1 SV=1	5.60959	5.4277	5.47845	5.52797	5.49988	5.50425	5.53832	5.94967	5.23596	5.75996	5.6888	5.9705	5.64788	5.86377	5.73376	5.80065		49	2087	18	858	49	Human	Homo sapiens OX=9775
High	Master Protein	Q01518	Adenylyl cyclase-associated protein 1 OS=Homo sapiens OX=9606 GN=CAP1 PE=1 SV=5	5.60125	5.62604	5.59948	5.57052	5.63128	5.54862	5.59003	5.87708	5.12319	5.56906	5.54395	5.79667	5.53622	5.54094	5.602	5.64428		30	1737	15	475	30	Human	Homo sapiens OX=9776
High	Master Protein	P51991	Heterogeneous nuclear ribonucleoprotein A3 OS=Homo sapiens OX=9606 GN=HNRNPA3 PE=1 SV=2	5.77004	5.72305	5.56639	5.63876	5.71371	5.65982	5.78443	5.80122	5.63171	5.69351	5.76988	5.41828	5.48868	5.26967	5.39819	5.38755	Acetyl [N-Term]	26	2050	4	378	26	Human	Homo sapiens OX=9777
High	Master Protein	P43034	Platelet-activating factor acetylhydrolase IB subunit beta OS=Homo sapiens OX=9606 GN=PAFAH1B1 PE=1 SV=2	5.65022	5.67301	5.69121	5.67738	5.74158	5.60945	5.58065	5.64251	6.63208	5.44028	5.60955	5.57798	5.43252	5.46397	5.57383	5.60926		32	1935	3	410	32	Human	Homo sapiens OX=9778
High	Master Protein	Q9Y4G6	Talin-2 OS=Homo sapiens OX=9606 GN=TLN2 PE=1 SV=4	5.58864	5.30222	5.53918	5.49979	5.10932	5.14313	5.35138	6.02549	5.00706	5.55508	5.46156	5.28161	4.95154	4.8952	5.04393	5.01494		95	2585	22	2542	95	Human	Homo sapiens OX=9779
High	Master Protein	P14866	Heterogeneous nuclear ribonucleoprotein L OS=Homo sapiens OX=9606 GN=HNRNPL PE=1 SV=2	5.55746	5.67156	5.54101	5.53464	5.66764	5.73137	5.53813	5.69578	5.53845	5.4495	5.37319	5.07884	5.27943	5.1036	5.02286	5.12782		31	1650	8	589	31	Human	Homo sapiens OX=9780
High	Master Protein	Q9UFN0	Protein NipSnap homolog 3A OS=Homo sapiens OX=9606 GN=NIPSNAP3A PE=1 SV=2	5.44338	5.28812	5.32631	5.3138	5.1963	5.18089	5.50978	5.97577	5.03984	5.58064	5.64971	5.64921	5.23434	5.39241	5.33123	5.37004		16	1066	14	247	16	Human	Homo sapiens OX=9781
High	Master Protein	P80404	4-aminobutyrate aminotransferase, mitochondrial OS=Homo sapiens OX=9606 GN=ABAT PE=1 SV=3	5.52856	5.2207	5.26039	5.27639	5.38268	5.45551	5.83627	5.9389	5.50383	5.4752	5.77589	5.40762	5.60577	5.1217	5.61672	5.41284		33	1642	18	500	33	Human	Homo sapiens OX=9782
High	Master Protein	P53396	ATP-citrate synthase OS=Homo sapiens OX=9606 GN=ACLY PE=1 SV=3	5.52768	5.37028	5.40379	5.46923	5.29583	5.33156	5.49042	5.68039	5.00054	5.2602	5.17743	5.22012	4.96063	5.02017	5.06452	5.06518		47	1656	9	1101	47	Human	Homo sapiens OX=9783
High	Master Protein	Q08211	ATP-dependent RNA helicase A OS=Homo sapiens OX=9606 GN=DHX9 PE=1 SV=4	5.47568	5.65905	5.52508	5.54057	5.61373	5.64169	5.47463	4.96623	5.12338	4.97549	5.20018	4.93644	5.31333	5.15799	5.09917	5.05226		54	2022	26	1270	54	Human	Homo sapiens OX=9784
High	Master Protein	Q9C0H9	SRC kinase signaling inhibitor 1 OS=Homo sapiens OX=9606 GN=SRCIN1 PE=1 SV=4	5.47068	4.81674	5.07865	5.1594	4.8159	4.97832	4.8035	5.765	4.50392	5.32877	5.07326	4.90811	5.31184	4.99467	5.20245	4.89935		64	1951	19	1183	64	Human	Homo sapiens OX=9785
High	Master Protein	P05141	ADP/ATP translocase 2 OS=Homo sapiens OX=9606 GN=SLC25A5 PE=1 SV=7	5.52017	4.64713	4.76605	4.81938	5.03716	4.87953	5.25848	6.31237	5.82157	6.34852	6.32948	6.24023	6.12471	5.91489	6.05976	5.97664		28	5339	2	298	28	Human	Homo sapiens OX=9786
High	Master Protein	O43707	Alpha-actinin-4 OS=Homo sapiens OX=9606 GN=ACTN4 PE=1 SV=2	5.42806	5.3446	5.37631	5.27962	5.37733	5.35807	5.47817	5.71017	5.31133	5.31251	5.20701	5.06125	5.06086	4.95688	5.08525	5.16622		65	2984	10	911	65	Human	Homo sapiens OX=9787
High	Master Protein	P30041	Peroxiredoxin-6 OS=Homo sapiens OX=9606 GN=PRDX6 PE=1 SV=3	5.50991	5.23338	5.20928	5.27299	5.54127	5.57893	5.17621	5.95597	5.76559	5.99752	6.21944	5.71311	5.43984	5.33149	5.66467	5.70407		22	1299	15	224	22	Human	Homo sapiens OX=9788
High	Master Protein	P26232-5	Isoform 5 of Catenin alpha-2 OS=Homo sapiens OX=9606 GN=CTNNA2	5.48337	5.43355	5.48758	5.32329	5.28632	5.20298	5.4793	5.54987	4.89979	5.28423	5.30069	5.1269	5.05907	4.78825	4.79046	5.00185		55	1935	46	939	55	Human	Homo sapiens OX=9789
High	Master Protein	Q9H4G0	Band 4.1-like protein 1 OS=Homo sapiens OX=9606 GN=EPB41L1 PE=1 SV=2	5.44888	5.3316	5.38876	5.36991	4.9039	4.95412	5.72368	5.9007	4.74829	5.31963	5.46076	5.11784	4.81652	4.73104	4.6777	4.93261		52	2490	4	881	52	Human	Homo sapiens OX=9790
High	Master Protein	Q9ULB1-3	Isoform 3a of Neurexin-1 OS=Homo sapiens OX=9606 GN=NRXN1	5.35046	5.43054	5.37181	5.3458	4.87667	4.91859	4.92581	4.75107	4.03113	4.34086	4.66048	4.41466	4.39344	4.31436	4.27247	4.37831		48	1335	2	1547	48	Human	Homo sapiens OX=9791
High	Master Protein	P05091	Aldehyde dehydrogenase, mitochondrial OS=Homo sapiens OX=9606 GN=ALDH2 PE=1 SV=2	5.37869	5.46084	5.39637	5.41793	5.71253	5.55001	5.39645	5.55072	5.62226	5.69416	5.68244	5.70555	6.04206	5.77549	5.8291	5.57559		32	1306	19	517	32	Human	Homo sapiens OX=9792
High	Master Protein	Q9ULU8	Calcium-dependent secretion activator 1 OS=Homo sapiens OX=9606 GN=CADPS PE=1 SV=3	5.45063	4.78388	4.96717	4.79613	4.89549	4.83734	5.23942	6.46278	5.00722	6.14779	6.04298	5.88188	5.11425	4.97566	5.11028	5.35435		63	2106	4	1353	63	Human	Homo sapiens OX=9793
High	Master Protein	P08758	Annexin A5 OS=Homo sapiens OX=9606 GN=ANXA5 PE=1 SV=2	5.41298	5.62247	5.66566	5.77267	6.0426	5.95543	5.80187	5.17495	6.65144	5.3972	5.9642	5.74365	6.18103	5.94956	6.28748	5.96024		28	1608	13	320	28	Human	Homo sapiens OX=9794
High	Master Protein	P11177	Pyruvate dehydrogenase E1 component subunit beta, mitochondrial OS=Homo sapiens OX=9606 GN=PDHB PE=1 SV=3	5.28765	4.86162	4.95432	4.9229	5.18632	5.14576	5.27217	6.01325	5.40299	5.90008	5.85604	5.9905	5.63156	5.55435	5.7211	5.76589		17	1686	10	359	17	Human	Homo sapiens OX=9795
High	Master Protein	Q15102	Platelet-activating factor acetylhydrolase IB subunit alpha1 OS=Homo sapiens OX=9606 GN=PAFAH1B3 PE=1 SV=1	5.36916	5.66918	5.4567	5.36788	5.45449	5.31163	5.27068	4.59882	4.16823	3.99624	4.25485	4.2646	4.54516	4.29364	4.23285	4.04675		14	1149	5	231	14	Human	Homo sapiens OX=9796
High	Master Protein	P63104	14-3-3 protein zeta/delta OS=Homo sapiens OX=9606 GN=YWHAZ PE=1 SV=1	5.28413	5.73707	5.60203	5.55394	5.58985	5.33528	5.55331	5.02342	5.13746	5.02192	5.05922	5.21592	5.25898	5.26888	5.07283	5.02288	Acetyl [N-Term]	37	8540	3	245	37	Human	Homo sapiens OX=9797
High	Master Protein	O14880	Microsomal glutathione S-transferase 3 OS=Homo sapiens OX=9606 GN=MGST3 PE=1 SV=1	5.34695	5.77878	5.49959	5.32182	5.9832	5.63723	5.12839	4.67259	5.08185	5.05809	5.11019	5.68835	5.67418	5.41101	5.92374	5.28175		11	1124	11	152	11	Human	Homo sapiens OX=9798
High	Master Protein	O75122	CLIP-associating protein 2 OS=Homo sapiens OX=9606 GN=CLASP2 PE=1 SV=3	5.28748	5.32171	5.20443	5.20878	5.22639	5.20674	5.13535	5.39341	4.91634	5.20645	5.16613	5.29295	5.08962	5.101	5.12973	5.20756		66	2310	15	1294	66	Human	Homo sapiens OX=9799
High	Master Protein	P15311	Ezrin OS=Homo sapiens OX=9606 GN=EZR PE=1 SV=4	5.33841	5.34731	5.47646	5.56571	5.66823	5.79351	5.28112	4.77107	5.88705	5.84295	5.58968	5.90004	5.79657	5.47348	5.45491	5.74741		47	3639	10	586	47	Human	Homo sapiens OX=9800
High	Master Protein	P09211	Glutathione S-transferase P OS=Homo sapiens OX=9606 GN=GSTP1 PE=1 SV=2	5.3358	5.62151	5.51769	5.50628	5.6999	5.60509	5.46502	4.78461	5.61614	5.13958	5.28502	4.96841	5.27204	5.22588	5.19899	5.23329		13	1240	12	210	13	Human	Homo sapiens OX=9801
High	Master Protein	P31943	Heterogeneous nuclear ribonucleoprotein H OS=Homo sapiens OX=9606 GN=HNRNPH1 PE=1 SV=4	5.34344	5.4465	5.26367	5.31411	5.33193	5.4404	5.34403	5.19963	5.07366	5.03528	5.15803	4.79468	4.92454	4.66086	4.65867	4.75368	Acetyl [N-Term]	20	1465	10	449	20	Human	Homo sapiens OX=9802
High	Master Protein	Q12765	Secernin-1 OS=Homo sapiens OX=9606 GN=SCRN1 PE=1 SV=2	5.36957	5.59414	5.61478	5.67211	5.76132	5.80598	5.27933	4.98889	4.76518	4.94711	4.80968	5.22844	5.32958	5.44982	5.56024	5.24428		23	1616	17	414	23	Human	Homo sapiens OX=9803
High	Master Protein	Q9P2R7	Succinate--CoA ligase [ADP-forming] subunit beta, mitochondrial OS=Homo sapiens OX=9606 GN=SUCLA2 PE=1 SV=3	5.32829	5.13152	5.32548	5.23655	5.27479	5.33521	5.29597	5.59072	5.29764	5.76151	5.63274	5.94624	5.93942	5.80533	5.87467	5.70838		34	1780	25	463	34	Human	Homo sapiens OX=9804
High	Master Protein	Q6PGP7	Tetratricopeptide repeat protein 37 OS=Homo sapiens OX=9606 GN=TTC37 PE=1 SV=1	5.4872	5.60623	5.4283	5.42775	5.49939	5.41984	5.33418	4.47044	5.02523	4.23977	4.77051	4.22339	5.06624	4.75168	4.60178	4.6468		14	188	14	1564	14	Human	Homo sapiens OX=9805
High	Master Protein	Q07866-8	Isoform S of Kinesin light chain 1 OS=Homo sapiens OX=9606 GN=KLC1	5.28942	5.26531	5.31689	5.32557	5.43331	5.39126	5.13024	4.92359	4.60983	4.75331	4.80424	4.9211	4.93132	5.02915	4.99201	4.92031		50	1717	2	551	50	Human	Homo sapiens OX=9806
High	Master Protein	P45974-2	Isoform Short of Ubiquitin carboxyl-terminal hydrolase 5 OS=Homo sapiens OX=9606 GN=USP5	5.30356	5.14669	5.14266	5.26939	5.00973	5.12721	5.28779	5.70007	5.21177	5.3716	5.28329	5.32535	4.87037	4.98882	5.05586	5.22282		40	1780	8	835	40	Human	Homo sapiens OX=9807
High	Master Protein	P07305	Histone H1.0 OS=Homo sapiens OX=9606 GN=H1-0 PE=1 SV=3	5.29512	5.42177	5.19667	5.30303	5.6517	5.65127	4.86447	4.77545	4.87336	4.52315	4.51491	4.47439	5.16415	4.71518	4.79068	4.62133		4	575	4	194	4	Human	Homo sapiens OX=9808
High	Master Protein	Q9BWM7	Sideroflexin-3 OS=Homo sapiens OX=9606 GN=SFXN3 PE=1 SV=3	5.29164	5.28055	5.25198	5.22551	5.33851	5.38054	4.8833	5.14826	4.9521	5.22419	5.14484	5.38646	5.51946	5.41944	5.61088	5.27343		21	1427	11	321	21	Human	Homo sapiens OX=9809
High	Master Protein	P43003	Excitatory amino acid transporter 1 OS=Homo sapiens OX=9606 GN=SLC1A3 PE=1 SV=1	5.28368	5.19419	5.23721	5.28744	5.10381	5.21989	5.80918	5.84882	6.06225	6.19032	6.19489	5.86947	5.40269	5.5571	5.53413	5.83942		24	1485	9	542	24	Human	Homo sapiens OX=9810
High	Master Protein	P49588	Alanine--tRNA ligase, cytoplasmic OS=Homo sapiens OX=9606 GN=AARS1 PE=1 SV=2	5.27429	5.39269	5.48056	5.47425	5.61719	5.60782	5.09176	5.11844	5.03798	4.88459	5.11381	5.11638	5.27096	5.38926	5.29003	5.15537	Acetyl [N-Term]	51	2026	23	968	51	Human	Homo sapiens OX=9811
High	Master Protein	P17612	cAMP-dependent protein kinase catalytic subunit alpha OS=Homo sapiens OX=9606 GN=PRKACA PE=1 SV=2	5.31396	5.45487	5.31562	5.36042	5.02505	4.89861	5.43605	5.3717	4.70544	4.91934	5.04269	4.89216	5.15379	5.15462	4.72739	4.7633		29	1251	4	351	29	Human	Homo sapiens OX=9812
High	Master Protein	Q13151	Heterogeneous nuclear ribonucleoprotein A0 OS=Homo sapiens OX=9606 GN=HNRNPA0 PE=1 SV=1	5.24987	5.23881	5.20773	5.19304	5.23677	5.26907	5.36052	4.75537	4.3272	4.42035	4.86511	4.59723	4.97502	4.49897	4.54723	4.66469		14	764	7	305	14	Human	Homo sapiens OX=9813
High	Master Protein	Q92752	Tenascin-R OS=Homo sapiens OX=9606 GN=TNR PE=1 SV=3	5.2644	5.31462	5.15047	4.96768	5.07512	5.31415	5.92324	6.21075	5.15776	5.82409	5.71597	5.76453	5.34752	5.25609	5.09219	5.66356		44	2262	25	1358	44	Human	Homo sapiens OX=9814
High	Master Protein	O43390	Heterogeneous nuclear ribonucleoprotein R OS=Homo sapiens OX=9606 GN=HNRNPR PE=1 SV=1	5.26345	5.50768	5.33024	5.09471	5.34725	5.33953	5.03973	4.96601	5.13577	4.94785	5.04707	4.64046	5.02235	4.58781	4.49293	4.76183		30	1632	24	633	30	Human	Homo sapiens OX=9815
High	Master Protein	P41250	Glycine--tRNA ligase OS=Homo sapiens OX=9606 GN=GARS1 PE=1 SV=3	5.2489	4.27022	4.28686	4.41158	4.61105	4.46745	4.20664	4.85395	3.85519	4.35773	4.31313	4.25124	4.0045	4.07757	4.05676	4.08096		36	1065	1	739	36	Human	Homo sapiens OX=9816
High	Master Protein	P52272	Heterogeneous nuclear ribonucleoprotein M OS=Homo sapiens OX=9606 GN=HNRNPM PE=1 SV=3	5.24104	5.37311	5.25417	5.23349	5.41354	5.47689	5.24867	5.07512	5.26475	5.00886	5.08857	4.91685	5.1061	4.8697	4.89802	4.86381		42	1463	10	730	42	Human	Homo sapiens OX=9817
High	Master Protein	Q7Z2K8	G protein-regulated inducer of neurite outgrowth 1 OS=Homo sapiens OX=9606 GN=GPRIN1 PE=1 SV=2	5.23461	5.04642	5.29701	5.28623	5.12264	5.30552	5.44761	5.50749	5.10001	5.04527	5.04087	4.77194	4.73414	4.91987	4.65364	4.81257		51	1863	48	1008	51	Human	Homo sapiens OX=9818
High	Master Protein	P24752	Acetyl-CoA acetyltransferase, mitochondrial OS=Homo sapiens OX=9606 GN=ACAT1 PE=1 SV=1	5.18906	5.37673	5.37091	5.4193	5.28065	5.28072	4.91761	4.48971	5.09363	5.01402	4.97918	5.20482	5.65214	5.59959	5.50567	5.23875		24	1907	20	427	24	Human	Homo sapiens OX=9819
High	Master Protein	P02649	Apolipoprotein E OS=Homo sapiens OX=9606 GN=APOE PE=1 SV=1	5.20746	5.5443	5.52282	5.21695	5.29628	5.28675	5.79501	4.66109	5.73456	5.00113	5.55512	5.19244	5.42038	5.67079	5.27233	5.66772		24	1769	22	317	24	Human	Homo sapiens OX=9820
High	Master Protein	P19338	Nucleolin OS=Homo sapiens OX=9606 GN=NCL PE=1 SV=3	5.02587	5.18563	5.05516	5.13359	5.2207	5.35989	5.03621	4.46838	4.97041	4.67245	4.59447	4.48895	4.91135	4.58102	4.63179	4.60532		34	1214	21	710	34	Human	Homo sapiens OX=9821
High	Master Protein	Q15555	Microtubule-associated protein RP/EB family member 2 OS=Homo sapiens OX=9606 GN=MAPRE2 PE=1 SV=1	5.2715	5.20847	5.25797	5.25027	4.93145	4.95609	4.91087	4.85104	4.02781	4.38716	4.42	4.48637	4.43572	4.60802	4.57921	4.5136		21	1078	2	327	21	Human	Homo sapiens OX=9822
High	Master Protein	P22695	Cytochrome b-c1 complex subunit 2, mitochondrial OS=Homo sapiens OX=9606 GN=UQCRC2 PE=1 SV=3	5.23183	5.46847	5.52884	5.41669	5.50308	5.55244	5.55623	4.95139	5.50192	5.44083	5.45433	5.8548	6.07344	6.07415	6.06617	5.78093		23	1978	21	453	23	Human	Homo sapiens OX=9823
High	Master Protein	O95741	Copine-6 OS=Homo sapiens OX=9606 GN=CPNE6 PE=1 SV=3	5.27453	4.49558	4.81873	4.74256	4.30387	4.43866	5.70712	6.34162	4.59897	5.82384	5.48972	5.47508	3.91564	4.07345	3.82192	5.20759		34	1262	6	557	34	Human	Homo sapiens OX=9824
High	Master Protein	P06748	Nucleophosmin OS=Homo sapiens OX=9606 GN=NPM1 PE=1 SV=2	5.19909	5.15679	5.11584	5.23651	5.22843	5.57227	5.19521	5.01444	5.32314	5.01337	5.05431	4.63402	5.28355	4.9738	5.04004	4.84244	Acetyl [N-Term]	12	620	12	294	12	Human	Homo sapiens OX=9825
High	Master Protein	Q9UMS4	Pre-mRNA-processing factor 19 OS=Homo sapiens OX=9606 GN=PRPF19 PE=1 SV=1	5.19821	4.97507	5.01632	5.01031	5.12082	5.207	5.17388	5.5028	4.65712	5.23554	5.12424	5.10349	4.85637	4.90084	5.02849	4.97854		17	613	4	504	17	Human	Homo sapiens OX=9826
High	Master Protein	O43175	D-3-phosphoglycerate dehydrogenase OS=Homo sapiens OX=9606 GN=PHGDH PE=1 SV=4	5.19318	5.09083	5.16432	5.29181	5.25392	5.22739	5.37119	5.05503	5.36519	5.12129	5.1914	5.05203	4.98637	4.7745	4.94493	5.01595		23	1400	7	533	23	Human	Homo sapiens OX=9827
High	Master Protein	Q9C040	Tripartite motif-containing protein 2 OS=Homo sapiens OX=9606 GN=TRIM2 PE=1 SV=1	5.19276	5.36287	5.29531	5.22384	5.22062	5.13191	4.97478	4.96347	4.50031	4.87437	4.9128	5.01427	4.63484	4.67557	4.57955	4.65557		38	1782	3	744	38	Human	Homo sapiens OX=9828
High	Master Protein	P09104	Gamma-enolase OS=Homo sapiens OX=9606 GN=ENO2 PE=1 SV=3	5.28189	5.51701	5.37778	5.31131	5.44628	5.63148	5.49149	5.04204	4.61046	4.41202	4.77442	4.80783	4.92587	5.45517	5.17984	4.92582		30	3500	5	434	30	Human	Homo sapiens OX=9829
High	Master Protein	Q9UI12	V-type proton ATPase subunit H OS=Homo sapiens OX=9606 GN=ATP6V1H PE=1 SV=1	5.18933	4.62483	4.66215	4.76871	4.81322	4.6728	4.92951	5.79984	4.80808	5.42412	5.61094	5.47698	5.26645	5.30315	5.32025	5.41164		31	1574	5	483	31	Human	Homo sapiens OX=9830
High	Master Protein	Q92841	Probable ATP-dependent RNA helicase DDX17 OS=Homo sapiens OX=9606 GN=DDX17 PE=1 SV=2	5.14128	5.20433	5.17323	5.11658	5.16149	5.28479	5.02578	4.87383	4.91056	4.87532	4.88492	4.72548	4.84102	4.70312	4.6616	4.74723		33	1739	26	729	33	Human	Homo sapiens OX=9831
High	Master Protein	Q12906-7	Isoform 7 of Interleukin enhancer-binding factor 3 OS=Homo sapiens OX=9606 GN=ILF3	5.20022	5.33651	5.23175	5.2326	5.3819	5.33585	5.17144	4.69411	5.23522	5.01757	4.94437	4.94634	4.99787	4.78274	4.97471	4.79807		45	1875	2	898	45	Human	Homo sapiens OX=9832
High	Master Protein	P00387	NADH-cytochrome b5 reductase 3 OS=Homo sapiens OX=9606 GN=CYB5R3 PE=1 SV=3	5.1273	5.42052	5.36629	5.35049	5.53532	5.53045	5.04837	4.01438	5.04574	4.76685	4.95939	5.34536	5.54283	5.57217	5.67079	5.37187		22	1214	19	301	22	Human	Homo sapiens OX=9833
High	Master Protein	Q9H9B4	Sideroflexin-1 OS=Homo sapiens OX=9606 GN=SFXN1 PE=1 SV=4	5.16481	5.13436	5.22559	5.18529	5.5035	5.47001	5.29319	4.87901	5.12304	4.98623	5.15232	5.38104	5.6624	5.78264	5.79018	5.46103		18	1031	12	322	18	Human	Homo sapiens OX=9834
High	Master Protein	Q16799-3	Isoform RTN1-C of Reticulon-1 OS=Homo sapiens OX=9606 GN=RTN1	5.16256	5.26119	5.25667	5.18451	4.79416	4.51003	4.96404	4.83475	3.84014	4.2523	4.8447	4.63268	4.27373	4.40747	4.22316	4.74149	Acetyl [N-Term]	10	1688	3	208	10	Human	Homo sapiens OX=9835
High	Master Protein	P21283	V-type proton ATPase subunit C 1 OS=Homo sapiens OX=9606 GN=ATP6V1C1 PE=1 SV=4	5.03877	4.4555	4.45488	4.60575	4.64417	4.59513	4.85695	5.75258	4.56236	5.28827	5.29004	5.1258	4.85031	4.65219	4.93791	4.9708		31	1113	3	382	31	Human	Homo sapiens OX=9836
High	Master Protein	Q14894	Ketimine reductase mu-crystallin OS=Homo sapiens OX=9606 GN=CRYM PE=1 SV=1	5.13543	4.87481	5.04329	5.0387	4.19635	4.2676	4.81278	4.26631	4.91873	4.66006	5.25593	4.41308	4.03098	4.31915	3.85538	4.61608		16	998	14	314	16	Human	Homo sapiens OX=9837
High	Master Protein	P54289-2	Isoform 2 of Voltage-dependent calcium channel subunit alpha-2/delta-1 OS=Homo sapiens OX=9606 GN=CACNA2D1	5.14998	5.3021	5.16801	5.14218	5.10551	5.12196	5.35255	5.21391	3.74504	4.18307	4.33167	4.064	3.98591	4.08438	3.74295	3.95823		43	1673	14	1091	43	Human	Homo sapiens OX=9838
High	Master Protein	Q9Y371-2	Isoform 2 of Endophilin-B1 OS=Homo sapiens OX=9606 GN=SH3GLB1	5.24296	5.36117	5.26648	5.31347	5.15149	5.09566	5.34509	4.97544	4.76014	4.77202	5.34915	5.18581	5.21537	5.12915	4.85281	4.89728		16	427	15	386	16	Human	Homo sapiens OX=9839
High	Master Protein	P30048	Thioredoxin-dependent peroxide reductase, mitochondrial OS=Homo sapiens OX=9606 GN=PRDX3 PE=1 SV=3	5.13916	5.259	5.24485	5.25657	5.35922	5.29666	5.34953	4.85168	5.07066	5.14495	5.42905	5.77785	5.67408	5.80633	5.74161	5.6567		14	1053	9	256	14	Human	Homo sapiens OX=9840
High	Master Protein	Q14847	LIM and SH3 domain protein 1 OS=Homo sapiens OX=9606 GN=LASP1 PE=1 SV=2	5.14268	5.08653	5.09561	5.15834	5.15245	5.2315	5.30642	5.40239	5.05955	5.05698	5.03921	5.03176	4.94941	4.95456	4.82548	4.84995	Acetyl [N-Term]	21	1292	5	261	21	Human	Homo sapiens OX=9841
High	Master Protein	O95865	N(G),N(G)-dimethylarginine dimethylaminohydrolase 2 OS=Homo sapiens OX=9606 GN=DDAH2 PE=1 SV=1	5.13107	5.16475	5.06029	5.18126	5.14647	5.2532	4.89067	4.62756	4.09344	4.20374	4.59333	4.53329	4.14147	3.70158	3.69246	4.26674		18	975	6	285	18	Human	Homo sapiens OX=9842
High	Master Protein	O14979	Heterogeneous nuclear ribonucleoprotein D-like OS=Homo sapiens OX=9606 GN=HNRNPDL PE=1 SV=3	5.17256	5.07736	4.98306	5.08117	5.02556	5.04033	5.00141	4.76307	4.67805	4.66173	4.75196	4.48289	4.7482	4.26915	4.47667	4.49046		20	855	4	420	20	Human	Homo sapiens OX=9843
High	Master Protein	P78527	DNA-dependent protein kinase catalytic subunit OS=Homo sapiens OX=9606 GN=PRKDC PE=1 SV=3	5.11823	5.45473	5.31683	5.23902	5.37009	5.30963	5.20469	4.25982	5.01257	4.33952	4.76828	4.4959	4.92741	4.70776	4.67272	4.66239		137	3025	137	4128	137	Human	Homo sapiens OX=9844
High	Master Protein	P20700	Lamin-B1 OS=Homo sapiens OX=9606 GN=LMNB1 PE=1 SV=2	5.11053	5.0551	5.02879	5.15602	5.31325	5.44052	4.9936	4.33025	4.543	4.09708	4.20673	3.98448	4.56349	4.15351	4.14716	4.13574		45	1495	12	586	45	Human	Homo sapiens OX=9845
High	Master Protein	Q96JE9	Microtubule-associated protein 6 OS=Homo sapiens OX=9606 GN=MAP6 PE=1 SV=2	5.10848	4.79922	5.12984	5.1235	5.00541	5.35199	5.31377	5.29324	4.86894	5.22952	4.94635	5.50652	5.87616	5.92785	6.08421	5.62188		59	2118	49	813	59	Human	Homo sapiens OX=9846
High	Master Protein	P68104	Elongation factor 1-alpha 1 OS=Homo sapiens OX=9606 GN=EEF1A1 PE=1 SV=1	5.09382	5.28441	5.37053	5.24132	5.32433	5.34796	5.41995	4.64802	5.71589	5.28468	5.38635	5.23314	5.28147	5.06145	5.26381	5.2136		33	6933	4	462	33	Human	Homo sapiens OX=9847
High	Master Protein	P10809	60 kDa heat shock protein, mitochondrial OS=Homo sapiens OX=9606 GN=HSPD1 PE=1 SV=2	5.11819	4.92695	5.15995	5.16709	5.22572	5.42595	5.19296	4.44233	5.01999	4.87183	5.04211	5.31912	5.82191	5.76116	5.71358	5.44724		48	5575	14	573	48	Human	Homo sapiens OX=9848
High	Master Protein	O00533	Neural cell adhesion molecule L1-like protein OS=Homo sapiens OX=9606 GN=CHL1 PE=1 SV=4	4.98978	5.2856	5.19263	5.05865	4.58529	4.72078	4.40743	3.70516	2.99201	2.89996	2.92073	2.94547	3.51027	3.72141	3.15736	3.31528		33	1397	27	1208	33	Human	Homo sapiens OX=9849
High	Master Protein	P13073	Cytochrome c oxidase subunit 4 isoform 1, mitochondrial OS=Homo sapiens OX=9606 GN=COX4I1 PE=1 SV=1	5.05197	5.19051	5.21406	5.21138	5.2959	5.401	5.25854	4.84165	5.53151	5.5205	5.30238	5.83518	6.14889	6.08836	6.18837	5.78977		14	1775	14	169	14	Human	Homo sapiens OX=9850
High	Master Protein	O14936-4	Isoform 4 of Peripheral plasma membrane protein CASK OS=Homo sapiens OX=9606 GN=CASK	4.28319	4.26745	4.34367	4.26603	4.3511	4.25182	4.76786	4.45891	4.4351	4.4699	4.55614	4.52733	4.44643	4.52734	4.46024	4.6547		46	1889	46	898	46	Human	Homo sapiens OX=9851
High	Master Protein	Q7L0J3	Synaptic vesicle glycoprotein 2A OS=Homo sapiens OX=9606 GN=SV2A PE=1 SV=1	5.12938	4.40768	4.56272	4.59129	4.69611	4.61923	5.26995	5.71288	4.79753	5.3679	5.34914	5.17902	5.12617	4.84778	5.08808	5.1232		27	1280	7	742	27	Human	Homo sapiens OX=9852
High	Master Protein	P04075	Fructose-bisphosphate aldolase A OS=Homo sapiens OX=9606 GN=ALDOA PE=1 SV=2	5.04992	5.11419	5.1766	5.12527	5.27479	5.3205	5.10659	4.59212	5.03145	4.8684	5.02018	5.29234	5.61397	5.61088	5.69822	5.39776		37	6049	8	364	37	Human	Homo sapiens OX=9853
High	Master Protein	P00403	Cytochrome c oxidase subunit 2 OS=Homo sapiens OX=9606 GN=MT-CO2 PE=1 SV=1	5.02924	5.10226	5.02413	5.02891	5.36308	5.43229	5.16235	4.76359	5.59043	5.46722	5.27738	5.8339	6.05531	5.96609	6.21219	5.79195		10	1259	10	227	10	Human	Homo sapiens OX=9854
High	Master Protein	Q92823	Neuronal cell adhesion molecule OS=Homo sapiens OX=9606 GN=NRCAM PE=1 SV=3	5.04737	5.49591	5.24158	5.04449	4.83511	5.11122	5.27378	5.46095	4.96696	5.18784	5.01845	5.04791	5.17971	5.16795	4.8537	5.03237		39	1678	26	1304	39	Human	Homo sapiens OX=9855
High	Master Protein	P07737	Profilin-1 OS=Homo sapiens OX=9606 GN=PFN1 PE=1 SV=2	5.04522	5.23869	5.15211	5.15959	5.28305	5.23453	5.05585	5.0126	5.05365	5.0375	5.30415	5.3648	5.23882	5.2815	5.22448	5.23378		12	1075	6	140	12	Human	Homo sapiens OX=9856
High	Master Protein	P23526	Adenosylhomocysteinase OS=Homo sapiens OX=9606 GN=AHCY PE=1 SV=4	4.98844	5.1402	5.11906	5.12547	4.9075	4.7714	4.9599	4.62879	5.06027	4.80172	5.14919	5.14756	5.10713	5.10211	5.10104	5.22186		23	1166	5	432	23	Human	Homo sapiens OX=9857
High	Master Protein	P08195	4F2 cell-surface antigen heavy chain OS=Homo sapiens OX=9606 GN=SLC3A2 PE=1 SV=3	4.94728	4.95248	5.05901	5.10412	5.51813	5.53841	4.85264	4.58461	4.97817	4.89807	4.80011	5.43234	5.25543	5.41424	5.66704	5.52501		31	1588	27	630	31	Human	Homo sapiens OX=9858
High	Master Protein	Q8NFP9	Neurobeachin OS=Homo sapiens OX=9606 GN=NBEA PE=1 SV=3	5.017	5.02508	4.89957	4.7133	4.68302	4.53701	4.67079	4.72309	4.30669	4.31463	4.67153	4.35	4.00077	4.08264	3.96609	4.37142		84	2004	18	2946	84	Human	Homo sapiens OX=9859
High	Master Protein	Q9NZR1	Tropomodulin-2 OS=Homo sapiens OX=9606 GN=TMOD2 PE=1 SV=1	4.99138	4.98938	4.96974	5.04356	4.8418	4.89832	5.01157	4.94486	4.45534	4.78757	4.74172	4.87925	4.81713	4.93562	4.73911	4.89391		25	1055	9	351	25	Human	Homo sapiens OX=9860
High	Master Protein	Q92945	Far upstream element-binding protein 2 OS=Homo sapiens OX=9606 GN=KHSRP PE=1 SV=4	5.01735	4.5433	4.73408	4.59598	4.30116	4.74652	4.39311	5.58933	4.98814	4.88453	5.09727	5.1852	4.55466	3.81621	4.32284	4.62142		27	1209	6	711	27	Human	Homo sapiens OX=9861
High	Master Protein	P42704	Leucine-rich PPR motif-containing protein, mitochondrial OS=Homo sapiens OX=9606 GN=LRPPRC PE=1 SV=3	5.01078	4.77314	4.92811	4.81813	4.99729	4.95202	5.0831	4.63261	5.22851	5.02407	5.04479	5.41564	5.51653	5.47568	5.65994	5.33804		78	2265	67	1394	78	Human	Homo sapiens OX=9862
High	Master Protein	Q14103	Heterogeneous nuclear ribonucleoprotein D0 OS=Homo sapiens OX=9606 GN=HNRNPD PE=1 SV=1	5.06591	5.08674	5.02676	5.0592	5.15216	5.21305	5.00108	4.98107	4.94116	4.80664	4.81926	4.42428	4.8418	4.42431	4.36678	4.44426		20	1451	1	355	20	Human	Homo sapiens OX=9863
High	Master Protein	O94826	Mitochondrial import receptor subunit TOM70 OS=Homo sapiens OX=9606 GN=TOMM70 PE=1 SV=1	4.94324	4.72158	4.85795	4.92442	4.88465	5.0475	4.9105	5.24797	4.51942	4.99007	4.86818	4.979	4.99353	4.9608	4.94516	4.89411		33	1425	9	608	33	Human	Homo sapiens OX=9864
High	Master Protein	Q14697-2	Isoform 2 of Neutral alpha-glucosidase AB OS=Homo sapiens OX=9606 GN=GANAB	4.89466	5.10093	5.02274	5.00615	5.51768	5.47812	5.14603	4.88752	5.2853	5.06071	4.83045	5.09126	4.96107	5.16412	5.1539	4.98559		50	1904	2	966	50	Human	Homo sapiens OX=9865
High	Master Protein	Q9Y617	Phosphoserine aminotransferase OS=Homo sapiens OX=9606 GN=PSAT1 PE=1 SV=2	4.99854	5.15766	5.13814	5.24691	5.5252	5.08094	5.05593	4.16662	5.11473	4.51063	5.09189	4.54909	4.87954	4.63933	4.65897	4.70648		22	1610	18	370	22	Human	Homo sapiens OX=9866
High	Master Protein	Q92597	Protein NDRG1 OS=Homo sapiens OX=9606 GN=NDRG1 PE=1 SV=1	4.95486	5.25402	5.18928	5.15821	4.59823	4.43544	4.10314	3.18583	2.04871	2.21878	2.44567	2.18896	4.01192	3.65999	3.57352	2.61898		15	828	11	394	15	Human	Homo sapiens OX=9867
High	Master Protein	P49418	Amphiphysin OS=Homo sapiens OX=9606 GN=AMPH PE=1 SV=1	4.977	4.13541	4.38616	4.34183	3.94881	4.11942	5.15453	6.18481	5.32748	6.26849	5.7129	5.74642	4.6903	4.73014	4.82798	5.64679		34	1689	12	695	34	Human	Homo sapiens OX=9868
High	Master Protein	Q13449	Limbic system-associated membrane protein OS=Homo sapiens OX=9606 GN=LSAMP PE=1 SV=2	4.95251	4.66973	4.61689	4.64047	4.25876	4.37021	5.70191	6.13898	5.04387	5.60513	5.39728	5.49141	4.26619	4.53134	3.95274	5.00931		16	1233	3	338	16	Human	Homo sapiens OX=9869
High	Master Protein	P22061	Protein-L-isoaspartate(D-aspartate) O-methyltransferase OS=Homo sapiens OX=9606 GN=PCMT1 PE=1 SV=4	4.99268	4.89809	4.93384	4.96475	5.02395	5.14122	5.13777	5.36766	4.92914	5.14545	5.08808	5.21595	4.963	4.94596	4.87488	4.96538		17	901	7	227	17	Human	Homo sapiens OX=9870
High	Master Protein	Q8WZA9	Immunity-related GTPase family Q protein OS=Homo sapiens OX=9606 GN=IRGQ PE=1 SV=1	4.95282	4.81058	4.91911	4.86314	4.84111	5.15626	4.11283	3.08575	3.46347	3.4195	3.27148	3.84984	4.05075	4.25241	4.18746	4.02697		21	946	18	623	21	Human	Homo sapiens OX=9871
High	Master Protein	P10599	Thioredoxin OS=Homo sapiens OX=9606 GN=TXN PE=1 SV=3	4.92826	4.80012	4.80496	4.94386	4.72818	4.82867	4.84739	4.70584	4.86195	4.826	4.88893	4.81412	4.8895	4.83599	4.90718	4.7476		8	557	5	105	8	Human	Homo sapiens OX=9872
High	Master Protein	P49006	MARCKS-related protein OS=Homo sapiens OX=9606 GN=MARCKSL1 PE=1 SV=2	4.92377	5.11652	5.09154	5.10689	5.17435	5.23972	4.95191	4.53932	4.88781	4.99009	4.78625	4.92376	4.28772	4.50619	4.09899	4.56131		7	545	7	195	7	Human	Homo sapiens OX=9873
High	Master Protein	P49773	Histidine triad nucleotide-binding protein 1 OS=Homo sapiens OX=9606 GN=HINT1 PE=1 SV=2	4.91329	4.96124	4.87371	4.93752	5.02043	5.04561	4.66317	4.70674	4.98172	5.05873	4.67279	4.89459	4.94237	4.64098	4.8926	4.73542		10	1498	7	126	10	Human	Homo sapiens OX=9874
High	Master Protein	O94772	Lymphocyte antigen 6H OS=Homo sapiens OX=9606 GN=LY6H PE=1 SV=1	4.91361	4.76323	4.85506	4.89126	4.49952	4.41981	4.75493	4.60583	3.91885	4.17609	4.53994	4.80541	4.28025	4.39645	4.16739	4.46589		6	801	1	140	6	Human	Homo sapiens OX=9875
High	Master Protein	Q9C037	E3 ubiquitin-protein ligase TRIM4 OS=Homo sapiens OX=9606 GN=TRIM4 PE=1 SV=2	4.66357	4.77329	4.639	4.63031	5.0325	4.79298	4.68652	5.01011	4.9138	4.94688	5.11701	4.97854	4.57331	4.40884	4.66606	4.70522		1	106	1	500	1	Human	Homo sapiens OX=9876
High	Master Protein	Q9P0L0	Vesicle-associated membrane protein-associated protein A OS=Homo sapiens OX=9606 GN=VAPA PE=1 SV=3	4.82073	4.65265	4.68755	4.7583	4.75451	4.79373	4.65168	4.86354	4.68913	4.70014	4.60653	4.76704	4.61753	4.6924	4.69741	4.69267		18	1089	8	249	18	Human	Homo sapiens OX=9877
High	Master Protein	Q15181	Inorganic pyrophosphatase OS=Homo sapiens OX=9606 GN=PPA1 PE=1 SV=2	4.86631	5.00467	5.04217	5.0859	5.15318	5.11635	4.60075	4.19329	4.77926	4.77918	4.9359	5.01325	5.28954	5.37089	5.289	5.17669		24	1479	13	289	24	Human	Homo sapiens OX=9878
High	Master Protein	P23396	40S ribosomal protein S3 OS=Homo sapiens OX=9606 GN=RPS3 PE=1 SV=2	4.87397	4.84646	4.74522	4.73247	4.86419	4.87363	4.8271	4.94383	4.83408	4.82145	4.87217	4.75446	4.68573	4.56952	4.67227	4.67722		19	1332	1	243	19	Human	Homo sapiens OX=9879
High	Master Protein	P00492	Hypoxanthine-guanine phosphoribosyltransferase OS=Homo sapiens OX=9606 GN=HPRT1 PE=1 SV=2	4.86397	4.81555	4.74733	4.88585	5.36524	5.36071	4.82385	4.43857	4.913	4.84523	4.96201	5.08979	5.53008	5.62234	5.61431	5.29284		14	1947	5	218	14	Human	Homo sapiens OX=9880
High	Master Protein	O75367	Core histone macro-H2A.1 OS=Homo sapiens OX=9606 GN=MACROH2A1 PE=1 SV=4	4.83745	4.9758	4.82117	4.87197	4.99423	5.13867	4.839	4.51404	4.53978	4.34473	4.46535	4.1527	4.59588	4.31334	4.2903	4.20085		21	1090	5	372	21	Human	Homo sapiens OX=9881
High	Master Protein	P08865	40S ribosomal protein SA OS=Homo sapiens OX=9606 GN=RPSA PE=1 SV=4	4.81612	4.65998	4.5819	4.50971	4.7894	4.83566	4.7192	4.77888	4.41283	4.50959	4.77272	4.72775	4.6101	4.33016	4.66815	4.54423		14	728	14	295	14	Human	Homo sapiens OX=9882
High	Master Protein	P35908	Keratin, type II cytoskeletal 2 epidermal OS=Homo sapiens OX=9606 GN=KRT2 PE=1 SV=2	4.92994	6.30642	4.4996	4.65689	5.45344	5.58186	4.56623	6.55621	4.67319	4.89246	5.14345	5.60395	4.81133	3.75218	4.20514	4.27751		46	2579	37	639	46	Human	Homo sapiens OX=9883
High	Master Protein	P00505	Aspartate aminotransferase, mitochondrial OS=Homo sapiens OX=9606 GN=GOT2 PE=1 SV=3	4.8039	5.03211	5.00307	4.87569	5.10807	5.07699	4.76489	4.60497	4.90048	4.86331	4.83123	5.22457	5.51168	5.34082	5.66306	5.02226		32	4061	13	430	32	Human	Homo sapiens OX=9884
High	Master Protein	Q13200	26S proteasome non-ATPase regulatory subunit 2 OS=Homo sapiens OX=9606 GN=PSMD2 PE=1 SV=3	4.82711	4.84378	4.74115	4.73909	4.8767	4.78147	4.91931	4.94405	4.60464	4.7797	4.83261	4.82111	4.62233	4.6152	4.56352	4.61799		53	1830	5	908	53	Human	Homo sapiens OX=9885
High	Master Protein	P13010	X-ray repair cross-complementing protein 5 OS=Homo sapiens OX=9606 GN=XRCC5 PE=1 SV=3	4.81814	4.94089	4.7429	4.78027	5.20107	5.08261	4.62837	3.99416	4.04235	3.68904	4.03635	3.79516	4.48215	4.20981	4.02395	4.05262		36	1338	36	732	36	Human	Homo sapiens OX=9886
High	Master Protein	P12956	X-ray repair cross-complementing protein 6 OS=Homo sapiens OX=9606 GN=XRCC6 PE=1 SV=2	4.80913	5.19411	5.03054	5.05269	5.22902	5.139	4.62186	3.89903	4.37246	3.89532	4.25375	3.90089	4.67391	4.33736	4.37554	4.08203		35	1605	30	609	35	Human	Homo sapiens OX=9887
High	Master Protein	P43004	Excitatory amino acid transporter 2 OS=Homo sapiens OX=9606 GN=SLC1A2 PE=1 SV=2	4.86064	4.49565	4.89952	4.7215	4.36757	4.26496	4.24431	5.62077	5.57368	6.15439	5.78872	5.76789	5.79768	6.12707	5.90295	5.95561		39	3565	17	574	39	Human	Homo sapiens OX=9888
High	Master Protein	Q7Z6Z7	E3 ubiquitin-protein ligase HUWE1 OS=Homo sapiens OX=9606 GN=HUWE1 PE=1 SV=3	4.77037	4.80188	4.7152	4.74883	4.78514	4.8092	4.66841	4.55269	5.39355	5.33123	5.40856	5.46845	5.4669	5.48783	5.2856	5.49246		128	3020	19	4374	128	Human	Homo sapiens OX=9889
High	Master Protein	P51649	Succinate-semialdehyde dehydrogenase, mitochondrial OS=Homo sapiens OX=9606 GN=ALDH5A1 PE=1 SV=2	4.79426	4.82586	5.0073	4.93351	5.02975	5.01972	5.09218	4.94661	5.51917	5.21298	5.48487	5.67623	5.9668	5.88667	5.96853	5.66627		27	1514	22	535	27	Human	Homo sapiens OX=9890
High	Master Protein	P15880	40S ribosomal protein S2 OS=Homo sapiens OX=9606 GN=RPS2 PE=1 SV=2	4.80172	4.72181	4.62143	4.63063	4.87017	4.83254	4.80504	4.94899	4.78024	4.75646	4.90604	4.65085	4.652	4.53831	4.63591	4.60945		14	621	1	293	14	Human	Homo sapiens OX=9891
High	Master Protein	P14854	Cytochrome c oxidase subunit 6B1 OS=Homo sapiens OX=9606 GN=COX6B1 PE=1 SV=2	4.78652	4.62171	4.76815	4.78999	4.80831	4.95527	4.72944	4.5724	4.81337	5.09556	5.07695	5.42107	5.67525	5.62074	5.68573	5.49896		8	778	7	86	8	Human	Homo sapiens OX=9892
High	Master Protein	P07339	Cathepsin D OS=Homo sapiens OX=9606 GN=CTSD PE=1 SV=1	4.78495	5.03169	4.9496	4.91654	4.96085	5.03185	5.02838	4.70945	4.68452	4.43917	4.57444	4.65114	4.63503	4.50347	4.57832	4.65107		16	973	15	412	16	Human	Homo sapiens OX=9893
High	Master Protein	Q9NYI0	PH and SEC7 domain-containing protein 3 OS=Homo sapiens OX=9606 GN=PSD3 PE=1 SV=2	4.76082	4.23858	4.30302	4.42994	4.13058	4.24147	4.54835	5.10814	4.34962	4.81945	4.69671	4.35589	3.99616	4.05109	3.92251	4.24092		32	915	10	1048	32	Human	Homo sapiens OX=9894
High	Master Protein	Q9P121-4	Isoform 4 of Neurotrimin OS=Homo sapiens OX=9606 GN=NTM	4.77807	4.6541	4.59925	4.62119	4.13439	4.21724	4.31175	4.75031	4.47376	4.73216	4.58165	4.56624	4.26203	4.6216	4.26584	4.69501		14	711	5	355	14	Human	Homo sapiens OX=9895
High	Master Protein	O75051	Plexin-A2 OS=Homo sapiens OX=9606 GN=PLXNA2 PE=1 SV=4	4.70368	4.80971	4.74719	4.7176	4.79466	4.75895	4.09618	3.88923	3.49475	3.83745	3.67647	4.16686	4.8314	4.76757	4.43522	4.16354		67	1742	16	1894	67	Human	Homo sapiens OX=9896
High	Master Protein	Q99747	Gamma-soluble NSF attachment protein OS=Homo sapiens OX=9606 GN=NAPG PE=1 SV=1	4.76362	4.08748	4.27391	4.3157	4.25691	4.26444	4.44601	5.4511	4.21243	5.06662	4.93844	4.88749	4.58458	4.52342	4.58531	4.72594		17	1061	2	312	17	Human	Homo sapiens OX=9897
High	Master Protein	P08574	Cytochrome c1, heme protein, mitochondrial OS=Homo sapiens OX=9606 GN=CYC1 PE=1 SV=3	4.70409	4.28418	4.36377	4.43855	4.45915	4.41897	4.65933	5.37846	4.55654	5.1256	5.13165	5.18424	4.88516	4.83155	4.94462	4.87431		15	1065	7	325	15	Human	Homo sapiens OX=9898
High	Master Protein	Q9UDT6	CAP-Gly domain-containing linker protein 2 OS=Homo sapiens OX=9606 GN=CLIP2 PE=1 SV=1	4.73873	4.6172	4.65677	4.68717	4.64335	4.69835	4.55193	4.41312	3.89225	4.07701	4.06501	3.93579	4.12145	4.06485	4.05166	3.9705		54	1437	23	1046	54	Human	Homo sapiens OX=9899
High	Master Protein	P09471	Guanine nucleotide-binding protein G(o) subunit alpha OS=Homo sapiens OX=9606 GN=GNAO1 PE=1 SV=4	4.73046	4.84058	4.87524	4.6423	4.81325	4.44199	4.89882	4.84499	4.50386	4.75793	4.94253	4.97719	4.42509	4.64679	4.61315	4.97962		32	7097	2	354	32	Human	Homo sapiens OX=9900
High	Master Protein	Q9NSD9	Phenylalanine--tRNA ligase beta subunit OS=Homo sapiens OX=9606 GN=FARSB PE=1 SV=3	4.72365	4.78993	4.77405	4.69032	4.86998	5.00494	5.01779	4.65111	4.59391	4.69501	4.65075	4.98131	4.77	4.84762	4.84877	4.74705		34	1625	18	589	34	Human	Homo sapiens OX=9901
High	Master Protein	O75083	WD repeat-containing protein 1 OS=Homo sapiens OX=9606 GN=WDR1 PE=1 SV=4	4.79758	4.97373	5.0179	5.00875	4.85683	4.77083	4.98638	4.26088	4.42162	4.33539	4.59847	4.92443	5.18006	5.04483	5.03562	4.89765		37	3169	15	606	37	Human	Homo sapiens OX=9902
High	Master Protein	O43837	Isocitrate dehydrogenase [NAD] subunit beta, mitochondrial OS=Homo sapiens OX=9606 GN=IDH3B PE=1 SV=2	4.71931	4.21783	4.28644	4.2955	4.41473	4.36276	4.60285	5.52655	4.73845	5.37527	5.30496	5.32808	5.2815	5.11878	5.25944	5.12615		23	1172	23	385	23	Human	Homo sapiens OX=9903
High	Master Protein	Q14982	Opioid-binding protein/cell adhesion molecule OS=Homo sapiens OX=9606 GN=OPCML PE=1 SV=1	4.76809	3.90365	4.0198	4.56291	3.4737	3.7177	3.78916	4.78432	4.33936	4.96032	4.61567	4.98729	4.58839	5.04437	4.61097	4.98967		14	944	11	345	14	Human	Homo sapiens OX=9904
High	Master Protein	Q9BWD1	Acetyl-CoA acetyltransferase, cytosolic OS=Homo sapiens OX=9606 GN=ACAT2 PE=1 SV=2	4.79244	4.43716	4.54925	4.72686	4.49934	4.28274	4.71255	4.12256	3.5531	3.54255	4.23562	3.98523	4.07113	3.90117	4.11969	4.18877		13	611	10	397	13	Human	Homo sapiens OX=9905
High	Master Protein	P35080-2	Isoform IIb of Profilin-2 OS=Homo sapiens OX=9606 GN=PFN2	4.76147	4.66144	4.66288	4.6983	4.75387	4.70413	4.84356	5.20554	4.61347	4.97554	4.97337	5.16723	4.59834	4.60037	4.59538	4.7925		12	1304	6	140	12	Human	Homo sapiens OX=9906
High	Master Protein	P35527	Keratin, type I cytoskeletal 9 OS=Homo sapiens OX=9606 GN=KRT9 PE=1 SV=3	4.70351	5.35525	4.45666	5.34635	5.92673	5.40747	4.95196	6.47269	5.34602	5.82779	5.71285	6.07156	5.41595	5.72951	4.92802	4.53221		36	2416	35	623	36	Human	Homo sapiens OX=9907
High	Master Protein	P60981	Destrin OS=Homo sapiens OX=9606 GN=DSTN PE=1 SV=3	4.71094	4.70632	4.55543	4.5399	4.76977	4.51423	4.78961	4.97161	4.52799	4.82414	5.00811	5.16931	4.64258	4.67908	4.69182	4.73987		19	1940	6	165	19	Human	Homo sapiens OX=9908
High	Master Protein	Q13491-3	Isoform 3 of Neuronal membrane glycoprotein M6-b OS=Homo sapiens OX=9606 GN=GPM6B	4.71118	4.91934	4.85995	4.79709	4.52137	4.50831	4.94481	4.95951	4.82584	4.99833	5.47094	5.42702	5.14476	5.12431	5.00236	5.25486	Acetyl [N-Term]	9	716	3	305	9	Human	Homo sapiens OX=9909
High	Master Protein	O75914	Serine/threonine-protein kinase PAK 3 OS=Homo sapiens OX=9606 GN=PAK3 PE=1 SV=2	4.61631	4.70955	4.75665	4.75288	4.85272	4.87793	4.86429	4.73868	4.59585	4.8111	4.60756	4.87427	4.54778	4.71842	4.60298	4.72496		28	1511	6	559	28	Human	Homo sapiens OX=9910
High	Master Protein	P37802	Transgelin-2 OS=Homo sapiens OX=9606 GN=TAGLN2 PE=1 SV=3	4.70247	4.78023	4.83135	4.75306	4.85224	4.93661	4.74646	4.16032	4.87865	4.31554	4.59253	3.72912	4.19732	4.59996	4.73533	4.52854		16	1521	7	199	16	Human	Homo sapiens OX=9911
High	Master Protein	Q92499	ATP-dependent RNA helicase DDX1 OS=Homo sapiens OX=9606 GN=DDX1 PE=1 SV=2	4.69299	4.71263	4.73003	4.68529	4.65193	4.72812	4.7347	4.44515	4.52585	4.39806	4.60533	4.42912	4.61336	4.46171	4.51491	4.52388		43	1464	9	740	43	Human	Homo sapiens OX=9912
High	Master Protein	P50502	Hsc70-interacting protein OS=Homo sapiens OX=9606 GN=ST13 PE=1 SV=2	4.61316	4.52899	4.562	4.64289	4.82413	4.91484	4.46345	4.47419	4.68291	4.72891	4.50564	4.62848	4.69747	4.71606	4.77631	4.70455		12	1012	5	369	12	Human	Homo sapiens OX=9913
High	Master Protein	P17174	Aspartate aminotransferase, cytoplasmic OS=Homo sapiens OX=9606 GN=GOT1 PE=1 SV=3	4.65354	4.85677	4.83588	4.82307	4.99703	5.06406	4.91829	4.40912	4.76458	4.45066	4.75849	4.94077	5.30766	5.23403	5.25865	4.99332		25	1981	15	413	25	Human	Homo sapiens OX=9914
High	Master Protein	Q01105-2	Isoform 2 of Protein SET OS=Homo sapiens OX=9606 GN=SET	4.67535	4.6839	4.52574	4.52107	4.43092	4.59011	4.69983	4.38538	4.17482	4.18402	4.39835	4.11526	4.33052	4.2143	4.11992	4.33975		10	613	10	277	10	Human	Homo sapiens OX=9915
High	Master Protein	P21796	Voltage-dependent anion-selective channel protein 1 OS=Homo sapiens OX=9606 GN=VDAC1 PE=1 SV=2	4.6706	4.64859	4.87405	4.95122	4.94502	5.11157	5.05827	4.79915	4.55872	4.79941	4.7156	5.16316	5.22434	5.35148	5.40166	5.10962		25	4608	5	283	25	Human	Homo sapiens OX=9916
High	Master Protein	Q93008	Probable ubiquitin carboxyl-terminal hydrolase FAF-X OS=Homo sapiens OX=9606 GN=USP9X PE=1 SV=4	4.64747	4.51489	4.59691	4.51672	4.60454	4.52251	4.56137	4.52816	4.45191	4.67012	4.88294	4.83921	4.82241	4.83283	4.80724	4.86198		90	2380	13	2554	90	Human	Homo sapiens OX=9917
High	Master Protein	P61247	40S ribosomal protein S3a OS=Homo sapiens OX=9606 GN=RPS3A PE=1 SV=2	4.59419	4.4938	4.44885	4.45994	4.64997	4.7072	4.54499	4.92811	4.76363	4.79888	4.65449	4.60351	4.42173	4.26835	4.43554	4.43778		20	963	2	264	20	Human	Homo sapiens OX=9918
High	Master Protein	O94967	WD repeat-containing protein 47 OS=Homo sapiens OX=9606 GN=WDR47 PE=1 SV=1	4.54556	4.47234	4.69459	4.46027	4.28653	4.46157	4.32523	4.19627	3.65169	4.16864	3.982	4.44138	3.95468	4.25303	3.91703	4.27615		39	1157	8	919	39	Human	Homo sapiens OX=9919
High	Master Protein	P23284	Peptidyl-prolyl cis-trans isomerase B OS=Homo sapiens OX=9606 GN=PPIB PE=1 SV=2	4.63238	4.75352	4.67806	4.64878	4.90938	4.85386	4.56707	4.0912	5.02085	4.51106	4.52941	4.71427	4.87363	4.74986	4.82302	4.60797		16	2049	7	216	16	Human	Homo sapiens OX=9920
High	Master Protein	Q5SW79	Centrosomal protein of 170 kDa OS=Homo sapiens OX=9606 GN=CEP170 PE=1 SV=1	4.62827	4.5384	4.51035	4.53011	4.397	4.45305	4.15185	3.63551	3.73076	3.82181	3.94984	3.87027	4.10119	3.9863	3.80446	3.9104		63	1497	34	1584	63	Human	Homo sapiens OX=9921
High	Master Protein	P40939	Trifunctional enzyme subunit alpha, mitochondrial OS=Homo sapiens OX=9606 GN=HADHA PE=1 SV=2	4.65105	4.38358	4.44439	4.60191	4.80616	4.98248	4.67491	4.37144	7.2937	4.91573	5.31193	5.24331	5.3807	5.3237	5.75357	5.69594		35	1108	28	763	35	Human	Homo sapiens OX=9922
High	Master Protein	P30084	Enoyl-CoA hydratase, mitochondrial OS=Homo sapiens OX=9606 GN=ECHS1 PE=1 SV=4	4.59372	4.11349	4.17919	4.16555	4.20314	4.24605	4.48487	5.14632	4.63397	5.05158	5.03125	5.06834	4.61862	4.52822	4.75472	4.80739		16	830	12	290	16	Human	Homo sapiens OX=9923
High	Master Protein	P55087	Aquaporin-4 OS=Homo sapiens OX=9606 GN=AQP4 PE=1 SV=2	4.56134	4.62458	4.86591	4.9163	4.35474	4.30124	5.1523	3.86391	5.58679	5.15667	5.57685	5.3187	5.31643	5.25555	5.24981	5.48134		13	1537	10	323	13	Human	Homo sapiens OX=9924
High	Master Protein	P07237	Protein disulfide-isomerase OS=Homo sapiens OX=9606 GN=P4HB PE=1 SV=3	4.61402	4.63602	4.41543	4.45641	4.85191	4.96258	4.59637	4.59724	5.06626	4.51792	4.31072	4.48599	4.39122	4.47605	4.5753	4.5034		35	1600	16	508	35	Human	Homo sapiens OX=9925
High	Master Protein	P36776	Lon protease homolog, mitochondrial OS=Homo sapiens OX=9606 GN=LONP1 PE=1 SV=2	4.61231	4.27115	4.24091	4.22554	4.38859	4.30886	4.30688	4.51488	4.02762	4.26546	4.24001	4.40974	4.55133	4.6617	4.64385	4.45698		39	1053	26	959	39	Human	Homo sapiens OX=9926
High	Master Protein	Q9ULV4	Coronin-1C OS=Homo sapiens OX=9606 GN=CORO1C PE=1 SV=1	4.66448	4.49593	4.53954	4.65774	4.96261	4.98655	4.8826	5.27228	4.55889	4.91862	4.9263	5.4044	4.57387	4.67686	4.55468	4.8715		30	1173	9	474	30	Human	Homo sapiens OX=9927
High	Master Protein	Q13561-3	Isoform 3 of Dynactin subunit 2 OS=Homo sapiens OX=9606 GN=DCTN2	4.5467	4.33776	4.56821	4.46955	4.47352	4.5799	4.30972	4.15959	3.96253	4.38943	4.12898	4.50653	4.32656	4.48959	4.55311	4.66033		21	987	14	403	21	Human	Homo sapiens OX=9928
High	Master Protein	Q14019	Coactosin-like protein OS=Homo sapiens OX=9606 GN=COTL1 PE=1 SV=3	4.52843	4.7947	4.60614	4.50655	4.55211	4.13848	4.21824	4.1369	3.85779	4.06613	4.35053	4.1776	4.27396	3.86592	3.87786	4.10995		15	765	9	142	15	Human	Homo sapiens OX=9929
High	Master Protein	Q9UNW9	RNA-binding protein Nova-2 OS=Homo sapiens OX=9606 GN=NOVA2 PE=1 SV=1	4.59129	3.5612	3.70324	3.81392	3.6673	3.58006	4.18176	5.08905	3.19251	4.43147	4.84471	4.21189	3.54997	2.83366	3.28464	4.06676		16	481	10	492	16	Human	Homo sapiens OX=9930
High	Master Protein	P51553	Isocitrate dehydrogenase [NAD] subunit gamma, mitochondrial OS=Homo sapiens OX=9606 GN=IDH3G PE=1 SV=1	4.55	3.97693	4.04586	4.14553	4.36154	4.10344	4.43479	5.61153	4.72789	5.41586	5.19636	5.17771	4.96443	4.76489	4.87356	4.73773		16	1593	2	393	16	Human	Homo sapiens OX=9931
High	Master Protein	Q99714	3-hydroxyacyl-CoA dehydrogenase type-2 OS=Homo sapiens OX=9606 GN=HSD17B10 PE=1 SV=3	4.59163	4.60198	4.66279	4.65769	4.75555	4.82223	4.48145	3.75766	5.45906	5.19184	5.23029	5.55494	5.74416	5.64683	5.79435	5.71318		18	1421	16	261	18	Human	Homo sapiens OX=9932
High	Master Protein	P68402	Platelet-activating factor acetylhydrolase IB subunit alpha2 OS=Homo sapiens OX=9606 GN=PAFAH1B2 PE=1 SV=1	4.40842	4.26313	4.07634	4.12101	4.24833	4.12477	4.5858	4.83733	4.04526	4.1628	4.63824	4.62805	4.26088	3.93394	4.24327	4.2125		8	461	1	229	8	Human	Homo sapiens OX=9933
High	Master Protein	P51674	Neuronal membrane glycoprotein M6-a OS=Homo sapiens OX=9606 GN=GPM6A PE=1 SV=2	4.47393	4.92193	4.79794	4.77445	4.27374	4.08849	4.627	3.76892	3.85392	3.75233	4.14443	4.1718	4.30176	4.28228	3.89418	4.18551	Acetyl [N-Term]	15	2448	3	278	15	Human	Homo sapiens OX=9934
High	Master Protein	Q9HAV0	Guanine nucleotide-binding protein subunit beta-4 OS=Homo sapiens OX=9606 GN=GNB4 PE=1 SV=3	4.64387	4.87744	4.83084	4.79806	4.16597	3.94626	3.39223	2.73473	3.49409	3.5579	3.32907	3.60722	4.11849	4.25127	3.93213	4.0582		16	2310	3	340	16	Human	Homo sapiens OX=9935
High	Master Protein	P35579	Myosin-9 OS=Homo sapiens OX=9606 GN=MYH9 PE=1 SV=4	4.47437	4.28486	4.27367	4.43335	4.6114	4.72372	4.40795	5.09664	5.50959	5.24178	5.03124	5.54203	5.13255	5.32503	5.31535	5.43975		113	3580	28	1960	113	Human	Homo sapiens OX=9936
High	Master Protein	Q07954	Prolow-density lipoprotein receptor-related protein 1 OS=Homo sapiens OX=9606 GN=LRP1 PE=1 SV=2	4.52936	4.49289	4.50274	4.50416	4.69561	4.59324	4.77204	4.95432	4.64564	4.48312	4.60468	4.27572	4.40888	4.27364	4.37402	4.39562		93	2527	15	4544	93	Human	Homo sapiens OX=9937
High	Master Protein	P38159	RNA-binding motif protein, X chromosome OS=Homo sapiens OX=9606 GN=RBMX PE=1 SV=3	4.56094	4.76355	4.62561	4.67063	4.71489	4.7581	4.55421	4.41868	4.47923	4.47516	4.41845	4.08663	4.40911	4.14267	4.08784	4.13592		20	1131	7	391	20	Human	Homo sapiens OX=9938
High	Master Protein	Q9H4M9	EH domain-containing protein 1 OS=Homo sapiens OX=9606 GN=EHD1 PE=1 SV=2	4.34764	3.14637	3.15539	3.22482	3.22956	3.36946	3.18878	3.47199	3.1717	3.32217	3.42982	3.35166	2.7139	2.95465	2.96249	2.99504		36	1294	4	534	36	Human	Homo sapiens OX=9939
High	Master Protein	P36871	Phosphoglucomutase-1 OS=Homo sapiens OX=9606 GN=PGM1 PE=1 SV=3	4.55706	4.37014	4.48224	4.54147	4.61419	4.54469	4.73422	4.86218	5.08993	4.88633	5.24525	4.94	4.83403	4.83983	4.77584	4.91844		39	1608	9	562	39	Human	Homo sapiens OX=9940
High	Master Protein	Q16778	Histone H2B type 2-E OS=Homo sapiens OX=9606 GN=H2BC21 PE=1 SV=3	4.55553	5.09484	4.75808	4.77859	5.24816	4.91716	4.63419	3.70511	4.38806	3.5963	3.94349	3.4634	4.42127	3.71508	3.8945	3.78065		14	2443	2	126	14	Human	Homo sapiens OX=9941
High	Master Protein	Q07021	Complement component 1 Q subcomponent-binding protein, mitochondrial OS=Homo sapiens OX=9606 GN=C1QBP PE=1 SV=1	4.5267	4.48923	4.61595	4.35416	4.52867	4.64831	4.6443	4.27399	4.21501	4.56084	4.67082	5.01128	4.92686	5.03133	5.03442	5.07022		10	528	8	282	10	Human	Homo sapiens OX=9942
High	Master Protein	O00499	Myc box-dependent-interacting protein 1 OS=Homo sapiens OX=9606 GN=BIN1 PE=1 SV=1	4.48703	3.59138	3.96634	4.06451	3.69988	3.72633	4.38203	5.52668	4.24306	5.11963	4.99141	5.00503	4.27228	4.17578	4.32753	4.67249		29	1314	7	593	29	Human	Homo sapiens OX=9943
High	Master Protein	Q5SSJ5	Heterochromatin protein 1-binding protein 3 OS=Homo sapiens OX=9606 GN=HP1BP3 PE=1 SV=1	4.5232	4.78701	4.56674	4.57999	4.67176	4.54362	4.67109	4.41407	4.31444	4.07293	4.29768	3.9921	4.02517	3.64447	3.7003	3.89987		21	804	8	553	21	Human	Homo sapiens OX=9944
High	Master Protein	P36578	60S ribosomal protein L4 OS=Homo sapiens OX=9606 GN=RPL4 PE=1 SV=5	4.48765	4.55849	4.44737	4.54129	4.63004	4.68255	4.52363	4.61523	4.68369	4.62114	4.57691	4.54696	4.44267	4.38721	4.41996	4.44153		23	1011	5	427	23	Human	Homo sapiens OX=9945
High	Master Protein	Q99460	26S proteasome non-ATPase regulatory subunit 1 OS=Homo sapiens OX=9606 GN=PSMD1 PE=1 SV=2	4.51117	4.44165	4.49065	4.46355	4.54712	4.52844	4.53938	4.58121	4.10682	4.34256	4.39258	4.41259	4.24829	4.23342	4.30349	4.25044	Acetyl [N-Term]	39	1276	6	953	39	Human	Homo sapiens OX=9946
High	Master Protein	P26639	Threonine--tRNA ligase 1, cytoplasmic OS=Homo sapiens OX=9606 GN=TARS1 PE=1 SV=3	4.26197	4.01022	3.95555	4.14159	4.09535	4.03477	4.52157	4.65041	3.83806	4.42279	4.32969	4.3891	3.86494	3.77709	3.89791	4.17401		28	735	10	723	28	Human	Homo sapiens OX=9947
High	Master Protein	Q14008	Cytoskeleton-associated protein 5 OS=Homo sapiens OX=9606 GN=CKAP5 PE=1 SV=3	4.58075	4.71891	4.64603	4.69241	4.77043	4.65331	4.52831	4.17252	4.11089	4.13132	4.37279	4.22935	4.4309	4.61648	4.39798	4.36959		86	1758	34	2032	86	Human	Homo sapiens OX=9948
High	Master Protein	P37837	Transaldolase OS=Homo sapiens OX=9606 GN=TALDO1 PE=1 SV=2	4.44082	4.34779	4.3341	4.2617	4.33482	4.29893	4.41216	4.38836	4.33194	4.28138	4.46162	4.33801	4.2005	3.99242	4.1052	4.19592		21	1198	8	337	21	Human	Homo sapiens OX=9949
High	Master Protein	P12111	Collagen alpha-3(VI) chain OS=Homo sapiens OX=9606 GN=COL6A3 PE=1 SV=5	4.44291	3.80705	3.8701	3.9362	3.7839	3.93093	4.37406	4.73952	9.77167	4.50653	4.62075	4.17457	4.37146	4.66141	7.4727	6.8907		154	2225	23	3177	154	Human	Homo sapiens OX=9950
High	Master Protein	P49841-2	Isoform 2 of Glycogen synthase kinase-3 beta OS=Homo sapiens OX=9606 GN=GSK3B	4.4455	4.29151	4.19153	4.37628	4.10341	4.11082	4.28109	4.46119	3.6738	4.13337	4.14292	4.13456	3.9431	3.99284	3.90139	4.06625		22	866	2	433	22	Human	Homo sapiens OX=9951
High	Master Protein	P14415	Sodium/potassium-transporting ATPase subunit beta-2 OS=Homo sapiens OX=9606 GN=ATP1B2 PE=1 SV=3	4.48222	3.92262	4.11788	4.10596	4.18711	4.19199	4.52288	5.48006	4.61296	5.08538	5.12517	4.89963	4.33979	4.12734	4.34518	4.60243		15	1012	2	290	15	Human	Homo sapiens OX=9952
High	Master Protein	P55263	Adenosine kinase OS=Homo sapiens OX=9606 GN=ADK PE=1 SV=2	4.46391	3.69096	3.85631	3.89666	3.43418	3.39027	3.59349	3.08676	2.51394	2.57995	3.30498	2.84658	3.4512	3.33485	3.17054	3.17677		16	426	10	362	16	Human	Homo sapiens OX=9953
High	Master Protein	Q9BTV4	Transmembrane protein 43 OS=Homo sapiens OX=9606 GN=TMEM43 PE=1 SV=1	4.46909	4.46682	4.58467	4.56911	4.48312	4.28422	4.4986	4.19741	3.74935	3.82559	4.2011	4.07239	4.19812	4.02097	4.16108	4.18357		15	300	15	400	15	Human	Homo sapiens OX=9954
High	Master Protein	O75781	Paralemmin-1 OS=Homo sapiens OX=9606 GN=PALM PE=1 SV=2	4.4414	4.37992	4.68599	4.67184	4.32201	4.46861	4.45977	4.24966	4.22552	4.66981	4.2964	4.70163	4.52553	4.94504	4.52139	4.83177	Acetyl [N-Term]	20	726	2	387	20	Human	Homo sapiens OX=9955
High	Master Protein	P12109	Collagen alpha-1(VI) chain OS=Homo sapiens OX=9606 GN=COL6A1 PE=1 SV=3	4.30489	3.99889	4.04969	4.14661	3.95545	3.98727	4.13313	4.89874	7.83301	4.71931	4.63293	4.39793	4.15769	4.23664	5.94414	5.64878		42	723	31	1028	42	Human	Homo sapiens OX=9956
High	Master Protein	P11940	Polyadenylate-binding protein 1 OS=Homo sapiens OX=9606 GN=PABPC1 PE=1 SV=2	4.46373	4.60256	4.54288	4.59418	4.6564	4.57981	4.52677	4.83601	4.52804	4.67155	4.51419	4.60665	4.37441	4.30442	4.29763	4.41938	Acetyl [N-Term]	31	1362	2	636	31	Human	Homo sapiens OX=9957
High	Master Protein	O00139-2	Isoform 2 of Kinesin-like protein KIF2A OS=Homo sapiens OX=9606 GN=KIF2A	4.45341	4.29978	4.3756	4.35241	4.37118	4.36985	4.29469	4.47459	3.88913	4.25303	4.20861	4.27525	4.24687	4.25007	4.23301	4.19608		33	1402	2	660	33	Human	Homo sapiens OX=9958
High	Master Protein	Q8N126	Cell adhesion molecule 3 OS=Homo sapiens OX=9606 GN=CADM3 PE=1 SV=1	4.45695	4.51601	4.37194	4.29853	3.84356	3.92711	4.44633	4.64794	3.7749	4.04802	4.21659	4.08165	4.03796	3.81415	3.70492	3.93262		18	742	10	398	18	Human	Homo sapiens OX=9959
High	Master Protein	Q99426	Tubulin-folding cofactor B OS=Homo sapiens OX=9606 GN=TBCB PE=1 SV=2	4.5312	4.71782	4.63602	4.58297	4.63989	4.58523	4.51218	3.84135	3.94599	3.83776	3.84263	3.88128	3.80128	3.77369	3.73296	3.80703	Acetyl [N-Term]	13	532	10	244	13	Human	Homo sapiens OX=9960
High	Master Protein	Q05639	Elongation factor 1-alpha 2 OS=Homo sapiens OX=9606 GN=EEF1A2 PE=1 SV=1	4.29984	4.81323	4.81459	4.81383	4.65634	4.54564	4.37288	4.09249	4.92053	4.84291	4.6576	4.94809	4.87861	4.75773	4.8678	4.91532		33	6361	1	463	33	Human	Homo sapiens OX=9961
High	Master Protein	P25705	ATP synthase subunit alpha, mitochondrial OS=Homo sapiens OX=9606 GN=ATP5F1A PE=1 SV=1	4.43342	4.6184	4.70957	4.64205	4.79398	4.71364	4.5623	4.21553	4.77108	4.59741	4.77534	5.23807	5.38759	5.35677	5.53935	5.31549		42	9661	4	553	42	Human	Homo sapiens OX=9962
High	Master Protein	Q96GD0	Chronophin OS=Homo sapiens OX=9606 GN=PDXP PE=1 SV=2	4.38647	4.4093	4.35372	4.41263	3.9916	4.14326	4.43679	4.11281	3.9419	4.00499	3.98839	4.0106	4.06054	4.18947	4.0186	4.16374		18	900	13	296	18	Human	Homo sapiens OX=9963
High	Master Protein	Q08174-2	Isoform 2 of Protocadherin-1 OS=Homo sapiens OX=9606 GN=PCDH1	4.13167	4.1102	4.14581	4.06882	3.87728	3.92399	4.0936	4.46261	3.97019	4.82553	4.45311	4.75698	3.71692	4.02543	3.64206	4.47282		36	1174	36	1237	36	Human	Homo sapiens OX=9964
High	Master Protein	O00764	Pyridoxal kinase OS=Homo sapiens OX=9606 GN=PDXK PE=1 SV=1	4.42109	4.65192	4.77271	4.79785	4.86839	4.74637	4.54607	3.79289	4.17167	3.76954	4.02998	4.19716	4.92178	4.77372	4.86572	4.50809		21	930	19	312	21	Human	Homo sapiens OX=9965
High	Master Protein	P48047	ATP synthase subunit O, mitochondrial OS=Homo sapiens OX=9606 GN=ATP5PO PE=1 SV=1	4.42581	4.66574	4.66642	4.64631	4.83484	4.83174	4.65978	4.45361	4.93591	4.93463	4.87561	5.35188	5.39202	5.50365	5.47242	5.23703		13	1196	10	213	13	Human	Homo sapiens OX=9966
High	Master Protein	Q9Y4L1	Hypoxia up-regulated protein 1 OS=Homo sapiens OX=9606 GN=HYOU1 PE=1 SV=1	4.50253	4.19017	4.33633	4.41299	4.91325	4.90577	4.64585	4.53388	4.58434	4.37741	4.45708	4.74573	4.52148	4.73786	4.74739	4.63576		45	1279	24	999	45	Human	Homo sapiens OX=9967
High	Master Protein	P78352	Disks large homolog 4 OS=Homo sapiens OX=9606 GN=DLG4 PE=1 SV=3	4.39543	3.51835	3.69632	3.82029	3.32477	3.36817	4.5313	5.64349	3.75393	5.15945	4.8665	4.46732	3.41326	3.411	3.33443	4.08484		39	1198	2	724	39	Human	Homo sapiens OX=9968
High	Master Protein	P54578	Ubiquitin carboxyl-terminal hydrolase 14 OS=Homo sapiens OX=9606 GN=USP14 PE=1 SV=3	4.37031	4.44608	4.50372	4.48641	4.54299	4.39979	4.48819	4.31274	3.92197	4.03958	4.23963	4.25312	4.29772	4.36167	4.3085	4.29404		29	1218	8	494	29	Human	Homo sapiens OX=9969
High	Master Protein	P23634	Plasma membrane calcium-transporting ATPase 4 OS=Homo sapiens OX=9606 GN=ATP2B4 PE=1 SV=2	4.41306	4.4404	4.52499	4.58828	4.22088	4.23322	4.82948	4.12148	3.3116	3.08869	2.96533	3.03289	4.43854	4.25011	4.40522	3.43777		57	3021	4	1241	57	Human	Homo sapiens OX=9970
High	Master Protein	P52943	Cysteine-rich protein 2 OS=Homo sapiens OX=9606 GN=CRIP2 PE=1 SV=1	4.37928	4.78647	4.64911	4.77467	4.51235	4.60649	4.69265	4.34999	4.19853	4.30462	4.1064	3.91734	3.59583	3.5775	3.78933	3.84116		10	667	5	208	10	Human	Homo sapiens OX=9971
High	Master Protein	Q5TEC6	Histone HIST2H3PS2 OS=Homo sapiens OX=9606 GN=H3-2 PE=1 SV=1	4.43503	4.68724	4.52227	4.5481	4.59211	4.57699	4.47264	4.06923	4.32755	3.9573	4.17485	3.68469	4.20308	3.9098	3.83935	3.86761		9	1075	1	136	9	Human	Homo sapiens OX=9972
High	Master Protein	Q96KP4	Cytosolic non-specific dipeptidase OS=Homo sapiens OX=9606 GN=CNDP2 PE=1 SV=2	4.30762	4.56659	4.48419	4.50202	4.47337	4.39671	4.71392	4.08528	4.56308	4.09237	4.54833	4.21192	4.43393	4.38699	4.32277	4.35679		28	1143	21	475	28	Human	Homo sapiens OX=9973
High	Master Protein	P78559	Microtubule-associated protein 1A OS=Homo sapiens OX=9606 GN=MAP1A PE=1 SV=6	4.39387	4.2289	4.61997	4.50894	4.5165	4.78698	4.72907	4.66024	4.88781	4.97417	4.63909	5.45043	5.14358	5.34044	5.33838	5.31497	Acetyl [N-Term]	116	3922	78	2803	116	Human	Homo sapiens OX=9974
High	Master Protein	Q13740-2	Isoform 2 of CD166 antigen OS=Homo sapiens OX=9606 GN=ALCAM	4.32639	4.37755	4.53563	4.5895	4.6753	4.63095	5.0101	4.98449	2.68056	2.67227	3.27775	2.35768	4.19891	3.64223	3.55308	3.16842		26	784	12	570	26	Human	Homo sapiens OX=9975
High	Master Protein	O60506	Heterogeneous nuclear ribonucleoprotein Q OS=Homo sapiens OX=9606 GN=SYNCRIP PE=1 SV=2	4.38696	4.45594	4.06893	4.07694	4.36755	4.51374	3.97349	4.01848	4.13672	4.02432	3.8599	3.90784	3.86259	3.77716	3.77643	3.62446		29	1698	23	623	29	Human	Homo sapiens OX=9976
High	Master Protein	Q9NS86	LanC-like protein 2 OS=Homo sapiens OX=9606 GN=LANCL2 PE=1 SV=1	4.44017	4.44207	4.49642	4.39693	4.23049	3.98165	4.79092	4.30164	3.45705	3.73566	4.109	4.41537	3.91026	4.05921	3.84248	4.25808		23	1033	15	450	23	Human	Homo sapiens OX=9977
High	Master Protein	Q9Y2X7-3	Isoform 3 of ARF GTPase-activating protein GIT1 OS=Homo sapiens OX=9606 GN=GIT1	4.36358	4.13537	4.18917	4.11752	4.06688	4.03347	4.2638	4.88092	3.85739	4.55062	4.42572	4.45611	3.94577	4.08714	4.13258	4.24369		35	1102	7	770	35	Human	Homo sapiens OX=9978
High	Master Protein	P41252	Isoleucine--tRNA ligase, cytoplasmic OS=Homo sapiens OX=9606 GN=IARS1 PE=1 SV=2	4.3139	4.29379	4.24547	4.22822	4.21398	4.1523	4.37262	4.56283	3.7073	4.0074	4.44023	4.19631	4.0622	3.97363	4.12171	2.89372		37	946	23	1262	37	Human	Homo sapiens OX=9979
High	Master Protein	P04179	Superoxide dismutase [Mn], mitochondrial OS=Homo sapiens OX=9606 GN=SOD2 PE=1 SV=3	4.37325	4.03755	4.16784	4.12947	4.27007	4.15994	4.21393	4.62552	4.60059	4.77142	4.98982	5.04309	5.18849	4.99887	5.11693	4.85743		14	847	9	222	14	Human	Homo sapiens OX=9980
High	Master Protein	Q9NTJ4	Alpha-mannosidase 2C1 OS=Homo sapiens OX=9606 GN=MAN2C1 PE=1 SV=1	4.0891	3.32071	3.46258	3.45382	3.09	3.41017	3.74784	3.52676	2.58261	3.0123	3.94545	3.1817	3.69325	3.21717	3.71435	3.75044		5	73	3	1040	5	Human	Homo sapiens OX=9981
High	Master Protein	P27695	DNA-(apurinic or apyrimidinic site) endonuclease OS=Homo sapiens OX=9606 GN=APEX1 PE=1 SV=2	4.3728	4.59977	4.4217	4.45684	4.5651	4.71881	4.46428	3.45306	4.03353	3.6141	3.9127	3.45445	4.33845	3.95369	3.91248	3.90856		24	861	12	318	24	Human	Homo sapiens OX=9982
High	Master Protein	P49419-2	Isoform 2 of Alpha-aminoadipic semialdehyde dehydrogenase OS=Homo sapiens OX=9606 GN=ALDH7A1	4.18957	4.25256	4.35523	4.31552	4.31513	4.2746	4.5869	4.00843	4.47561	4.09708	4.48724	4.29414	4.20778	4.27879	4.26739	4.26721		29	1050	25	511	29	Human	Homo sapiens OX=9983
High	Master Protein	Q02252	Methylmalonate-semialdehyde dehydrogenase [acylating], mitochondrial OS=Homo sapiens OX=9606 GN=ALDH6A1 PE=1 SV=2	4.37806	4.34442	4.56449	4.58927	4.54047	4.57376	5.01152	4.53304	4.90278	4.57665	4.83744	4.74503	4.62503	4.61032	4.57208	4.61209		30	1254	15	535	30	Human	Homo sapiens OX=9984
High	Master Protein	P62942	Peptidyl-prolyl cis-trans isomerase FKBP1A OS=Homo sapiens OX=9606 GN=FKBP1A PE=1 SV=2	4.30991	4.13224	4.08222	4.08878	3.91498	3.70927	4.38521	5.24173	4.47913	5.10596	4.92075	4.88489	3.9366	3.6947	3.96052	4.5371		8	1087	2	108	8	Human	Homo sapiens OX=9985
High	Master Protein	O75061	Putative tyrosine-protein phosphatase auxilin OS=Homo sapiens OX=9606 GN=DNAJC6 PE=1 SV=3	4.23706	4.14775	4.24574	4.12005	4.12382	4.11316	4.18171	4.54489	4.01669	4.46354	4.31808	4.45827	4.13819	4.20898	4.10885	4.28668		36	1240	13	913	36	Human	Homo sapiens OX=9986
High	Master Protein	Q5SQI0	Alpha-tubulin N-acetyltransferase 1 OS=Homo sapiens OX=9606 GN=ATAT1 PE=1 SV=1	4.55799	4.87907	4.81209	4.68852	4.61159	4.35347	4.38472	3.49467	3.03233	3.21621	3.67944	3.88763	3.79469	3.90735	3.70209	3.75681	Acetyl [N-Term]	23	1009	10	421	23	Human	Homo sapiens OX=9987
High	Master Protein	O75489	NADH dehydrogenase [ubiquinone] iron-sulfur protein 3, mitochondrial OS=Homo sapiens OX=9606 GN=NDUFS3 PE=1 SV=1	4.36735	4.06936	4.26752	4.26768	4.36384	4.34283	4.47133	4.62034	4.51579	4.65203	4.837	4.9651	5.0897	4.96068	5.02678	4.99429		20	958	11	264	20	Human	Homo sapiens OX=9988
High	Master Protein	Q13332-7	Isoform 3 of Receptor-type tyrosine-protein phosphatase S OS=Homo sapiens OX=9606 GN=PTPRS	4.42193	4.30506	4.28647	4.41121	3.97432	4.09236	4.34023	4.45953	3.62555	4.14783	4.01809	4.02765	3.82587	3.87614	3.78162	3.99296		46	1222	11	1501	46	Human	Homo sapiens OX=9989
High	Master Protein	P24534	Elongation factor 1-beta OS=Homo sapiens OX=9606 GN=EEF1B2 PE=1 SV=3	4.28879	4.16485	4.10294	4.2033	4.18745	4.34359	4.24665	4.24832	3.86533	4.17278	4.1898	4.23293	3.89846	4.02844	4.04632	4.13306		14	576	5	225	14	Human	Homo sapiens OX=9990
High	Master Protein	O00571	ATP-dependent RNA helicase DDX3X OS=Homo sapiens OX=9606 GN=DDX3X PE=1 SV=3	4.35415	4.30795	4.25274	4.25856	4.38553	4.3799	4.12276	4.31567	4.2558	4.35425	4.40247	4.3445	4.35077	4.21924	4.24154	4.28149		33	1470	5	662	33	Human	Homo sapiens OX=9991
High	Master Protein	Q06124-1	Isoform 2 of Tyrosine-protein phosphatase non-receptor type 11 OS=Homo sapiens OX=9606 GN=PTPN11	4.34328	4.29272	4.31133	4.39578	4.36597	4.33647	4.35907	4.33567	4.08042	4.14109	4.2723	4.27991	4.27339	4.24658	4.25972	4.30611		38	1096	38	597	38	Human	Homo sapiens OX=9992
High	Master Protein	P04216	Thy-1 membrane glycoprotein OS=Homo sapiens OX=9606 GN=THY1 PE=1 SV=2	4.32218	4.58334	4.5122	4.49951	4.11368	4.01899	4.87074	4.07434	4.48218	4.40981	4.6534	5.03076	4.60251	4.68921	4.51577	4.70857		5	1134	5	161	5	Human	Homo sapiens OX=9993
High	Master Protein	O75947	ATP synthase subunit d, mitochondrial OS=Homo sapiens OX=9606 GN=ATP5PD PE=1 SV=3	4.33874	4.245	4.23439	4.28545	4.36377	4.73232	4.42473	3.83866	4.34276	4.50591	4.42829	4.97206	5.11161	5.24131	5.21192	5.04197		15	732	12	161	15	Human	Homo sapiens OX=9994
High	Master Protein	Q9Y2Z0	Protein SGT1 homolog OS=Homo sapiens OX=9606 GN=SUGT1 PE=1 SV=3	4.33591	4.51644	4.37483	4.47237	4.57007	4.62783	4.3771	3.83989	4.44253	4.23953	4.40169	4.47644	4.62319	4.69451	4.62675	4.6629		21	483	14	365	21	Human	Homo sapiens OX=9995
High	Master Protein	P07814	Bifunctional glutamate/proline--tRNA ligase OS=Homo sapiens OX=9606 GN=EPRS1 PE=1 SV=5	4.22573	4.4087	4.3356	4.38061	4.3514	4.50132	4.54702	4.22517	4.08378	4.18416	4.05516	4.03457	4.12057	4.00097	4.29582	4.00033		50	1391	29	1512	50	Human	Homo sapiens OX=9996
High	Master Protein	Q9NP72	Ras-related protein Rab-18 OS=Homo sapiens OX=9606 GN=RAB18 PE=1 SV=1	4.26929	4.27066	4.31435	4.29923	4.11088	4.04966	4.17867	4.17988	3.6545	3.94739	4.13893	4.08189	3.94879	4.00885	3.87907	3.93072	Acetyl [N-Term]	14	641	14	206	14	Human	Homo sapiens OX=9997
High	Master Protein	O43237	Cytoplasmic dynein 1 light intermediate chain 2 OS=Homo sapiens OX=9606 GN=DYNC1LI2 PE=1 SV=1	4.27553	4.34289	4.09626	4.19055	4.12569	4.16475	4.03565	4.09356	3.69256	3.73877	3.96481	3.88778	3.77954	3.86171	3.79669	3.72117		28	1135	11	492	28	Human	Homo sapiens OX=9998
High	Master Protein	O75145	Liprin-alpha-3 OS=Homo sapiens OX=9606 GN=PPFIA3 PE=1 SV=3	4.3257	4.00386	4.28459	4.27458	4.10486	4.2173	3.94678	4.44369	3.68946	4.28884	3.83256	4.04365	3.85259	3.99043	3.98707	4.01466		56	1578	10	1194	56	Human	Homo sapiens OX=9999
High	Master Protein	Q9HC38-2	Isoform 2 of Glyoxalase domain-containing protein 4 OS=Homo sapiens OX=9606 GN=GLOD4	4.30011	4.38483	4.32455	4.35638	4.45238	4.50381	4.32606	3.97644	3.94231	3.91315	3.84585	4.07285	4.19048	4.02305	4.04285	3.95701		21	744	13	298	21	Human	Homo sapiens OX=10000
High	Master Protein	O14964	Hepatocyte growth factor-regulated tyrosine kinase substrate OS=Homo sapiens OX=9606 GN=HGS PE=1 SV=1	4.39277	3.90126	3.91818	3.97995	3.74161	3.79794	3.86144	4.02516	3.48055	3.70842	3.95809	3.72295	3.90191	3.8366	3.91039	3.92687		19	556	5	777	19	Human	Homo sapiens OX=10001
High	Master Protein	P54687	Branched-chain-amino-acid aminotransferase, cytosolic OS=Homo sapiens OX=9606 GN=BCAT1 PE=1 SV=3	4.35959	4.23584	4.13811	4.23123	4.41663	4.38246	4.20729	4.39637	4.14108	4.29775	4.54571	4.38993	4.29838	4.22678	4.32697	4.25216		12	274	10	386	12	Human	Homo sapiens OX=10002
High	Master Protein	P27797	Calreticulin OS=Homo sapiens OX=9606 GN=CALR PE=1 SV=1	4.2874	4.50055	4.42012	4.41421	4.84492	4.82761	4.72062	3.66508	4.9482	4.10577	4.44082	4.60347	4.55942	4.82329	4.74484	4.65831		27	2433	11	417	27	Human	Homo sapiens OX=10003
High	Master Protein	Q02338	D-beta-hydroxybutyrate dehydrogenase, mitochondrial OS=Homo sapiens OX=9606 GN=BDH1 PE=1 SV=3	4.2334	4.83147	4.63483	4.84712	4.78282	4.34326	4.34103	5.6897	4.83288	5.37454	4.93124	5.2471	4.17657	4.75227	4.35256	4.76245		12	396	8	343	12	Human	Homo sapiens OX=10004
High	Master Protein	Q96F85	CB1 cannabinoid receptor-interacting protein 1 OS=Homo sapiens OX=9606 GN=CNRIP1 PE=1 SV=1	4.29663	4.40472	4.48311	4.33623	4.07487	3.97345	4.34892	4.29217	4.28561	4.39273	4.27453	4.21757	4.16679	4.15178	4.08272	4.00997		12	533	5	164	12	Human	Homo sapiens OX=10005
High	Master Protein	Q92614	Unconventional myosin-XVIIIa OS=Homo sapiens OX=9606 GN=MYO18A PE=1 SV=3	4.31474	4.3069	4.32436	4.33744	4.49555	4.65986	4.41458	4.27671	4.49693	4.6751	4.52191	4.84506	5.28494	5.26138	5.35874	4.96094		58	1217	20	2054	58	Human	Homo sapiens OX=10006
High	Master Protein	P15121	Aldo-keto reductase family 1 member B1 OS=Homo sapiens OX=9606 GN=AKR1B1 PE=1 SV=3	4.13151	4.4611	4.40306	4.37412	4.38649	4.31398	4.6638	4.13769	4.91621	4.57425	4.87926	4.69337	4.57377	4.59284	4.52499	4.8264		19	1105	13	316	19	Human	Homo sapiens OX=10007
High	Master Protein	P02545	Prelamin-A/C OS=Homo sapiens OX=9606 GN=LMNA PE=1 SV=1	4.24036	3.86891	3.87861	4.00156	4.16342	4.38045	4.24793	4.53475	5.95905	4.31238	4.38862	4.07333	4.06106	3.9654	4.75076	4.46257	Acetyl [N-Term]	46	1306	2	664	46	Human	Homo sapiens OX=10008
High	Master Protein	Q9Y4F1	FERM, ARHGEF and pleckstrin domain-containing protein 1 OS=Homo sapiens OX=9606 GN=FARP1 PE=1 SV=1	4.14201	4.31454	4.36472	4.18137	3.98746	4.04251	4.29694	3.75106	3.62085	3.36664	3.78066	3.74989	3.501	3.30627	3.40848	3.4837		45	1120	21	1045	45	Human	Homo sapiens OX=10009
High	Master Protein	P55060	Exportin-2 OS=Homo sapiens OX=9606 GN=CSE1L PE=1 SV=3	4.28086	4.18489	4.07425	4.09832	4.15569	3.98853	4.28835	3.92482	3.49666	3.76829	3.94122	3.77258	4.00446	3.83636	3.83791	3.70077	Acetyl [N-Term]	46	1413	4	971	46	Human	Homo sapiens OX=10010
High	Master Protein	P46782	40S ribosomal protein S5 OS=Homo sapiens OX=9606 GN=RPS5 PE=1 SV=4	4.27282	4.25327	4.06784	4.04638	4.2606	4.2973	4.28506	4.48288	4.32648	4.33899	4.42845	4.2912	4.00175	3.85412	4.0056	4.0769		12	487	12	204	12	Human	Homo sapiens OX=10011
High	Master Protein	Q15019	Septin-2 OS=Homo sapiens OX=9606 GN=SEPTIN2 PE=1 SV=1	4.27143	4.68673	4.79677	4.83662	4.86414	4.93089	5.06496	4.52166	7.99695	4.91231	5.0429	4.8613	5.01452	4.89097	5.62824	5.74212		21	815	4	361	21	Human	Homo sapiens OX=10012
High	Master Protein	Q14247	Src substrate cortactin OS=Homo sapiens OX=9606 GN=CTTN PE=1 SV=2	4.29581	3.8656	4.00215	4.0249	3.98614	3.97824	4.56878	5.44398	4.42155	5.04364	4.76966	4.71735	4.15022	4.03372	4.15341	4.54353		30	992	9	550	30	Human	Homo sapiens OX=10013
High	Master Protein	Q5TF21	Protein SOGA3 OS=Homo sapiens OX=9606 GN=SOGA3 PE=3 SV=1	4.25264	4.0726	4.12021	4.17097	4.06395	4.18095	4.13063	4.3074	3.66547	4.13273	3.82615	4.03632	3.63475	3.85891	3.5877	3.83842		46	1310	9	947	46	Human	Homo sapiens OX=10014
High	Master Protein	Q02878	60S ribosomal protein L6 OS=Homo sapiens OX=9606 GN=RPL6 PE=1 SV=3	4.24409	4.42078	4.29902	4.34019	4.56426	4.4932	4.47688	4.12076	4.46541	4.24626	4.23962	4.33995	4.36773	4.36154	4.41753	4.3669		16	807	7	288	16	Human	Homo sapiens OX=10015
High	Master Protein	Q15084	Protein disulfide-isomerase A6 OS=Homo sapiens OX=9606 GN=PDIA6 PE=1 SV=1	4.2558	4.25063	4.24201	4.26646	4.67548	4.82072	4.18386	4.10819	4.52539	4.17353	4.06972	4.33906	4.23194	4.37342	4.48691	4.30901		23	1089	13	440	23	Human	Homo sapiens OX=10016
High	Master Protein	Q03252	Lamin-B2 OS=Homo sapiens OX=9606 GN=LMNB2 PE=1 SV=4	4.2101	4.33401	4.23946	4.28797	4.28149	4.49375	4.47815	3.84381	4.17076	3.59844	3.63957	3.48907	4.02778	3.76147	3.79632	3.71767		39	1123	26	620	39	Human	Homo sapiens OX=10017
High	Master Protein	P30626	Sorcin OS=Homo sapiens OX=9606 GN=SRI PE=1 SV=1	4.1926	4.36976	4.33535	4.42247	4.52877	4.58985	4.50185	3.73405	4.65943	4.35977	4.57023	4.35981	4.44092	4.37242	4.32401	4.37178		12	690	3	198	12	Human	Homo sapiens OX=10018
High	Master Protein	Q16795	NADH dehydrogenase [ubiquinone] 1 alpha subcomplex subunit 9, mitochondrial OS=Homo sapiens OX=9606 GN=NDUFA9 PE=1 SV=2	4.23647	4.42255	4.39224	4.33158	4.33465	4.39083	4.39012	3.97922	4.34737	4.18373	4.28191	4.80267	5.1034	5.10651	5.11943	4.81385		23	859	20	377	23	Human	Homo sapiens OX=10019
High	Master Protein	Q9Y3F4	Serine-threonine kinase receptor-associated protein OS=Homo sapiens OX=9606 GN=STRAP PE=1 SV=1	4.14132	4.08073	4.07959	4.08788	4.30543	4.27029	4.22015	4.27957	4.05545	4.16778	4.28967	4.36186	4.19462	4.21535	4.27325	4.25074		21	975	4	350	21	Human	Homo sapiens OX=10020
High	Master Protein	P36957	Dihydrolipoyllysine-residue succinyltransferase component of 2-oxoglutarate dehydrogenase complex, mitochondrial OS=Homo sapiens OX=9606 GN=DLST PE=1 SV=4	4.19799	4.04594	4.13607	4.20288	4.25161	4.32841	4.00443	4.20638	4.19049	4.28841	4.26195	4.44652	4.70907	4.72578	4.67036	4.47321		15	953	10	453	15	Human	Homo sapiens OX=10021
High	Master Protein	P35998	26S proteasome regulatory subunit 7 OS=Homo sapiens OX=9606 GN=PSMC2 PE=1 SV=3	4.19143	4.07005	4.10326	4.10569	4.1367	4.1902	4.20145	4.46836	3.98915	4.26483	4.21411	4.15207	3.90627	3.86152	3.94263	4.00685		33	1052	2	433	33	Human	Homo sapiens OX=10022
High	Master Protein	O95202	Mitochondrial proton/calcium exchanger protein OS=Homo sapiens OX=9606 GN=LETM1 PE=1 SV=1	4.23229	4.20137	4.16964	4.0429	3.99414	4.15399	4.17002	4.22548	3.72078	4.06165	3.76932	4.26249	4.26803	4.26858	4.23181	4.01551		33	1008	20	739	33	Human	Homo sapiens OX=10023
High	Master Protein	Q02952	A-kinase anchor protein 12 OS=Homo sapiens OX=9606 GN=AKAP12 PE=1 SV=4	4.25741	3.95949	4.41358	4.35441	3.86669	4.08568	4.51105	3.61426	3.21931	3.15232	2.58399	3.28785	4.27836	4.06649	4.19953	3.62975		69	1511	69	1782	69	Human	Homo sapiens OX=10024
High	Master Protein	Q9UPV7	PHD finger protein 24 OS=Homo sapiens OX=9606 GN=PHF24 PE=1 SV=2	4.20647	4.50305	4.44779	4.40736	4.69605	4.66831	3.7066	3.8776	3.34457	3.50212	3.09934	3.96421	4.31327	4.52163	4.72188	3.92735		27	1016	17	400	27	Human	Homo sapiens OX=10025
High	Master Protein	Q9UPY8	Microtubule-associated protein RP/EB family member 3 OS=Homo sapiens OX=9606 GN=MAPRE3 PE=1 SV=1	4.20543	4.16314	4.32567	4.16667	3.98628	4.05477	4.38935	4.60664	3.84306	4.23781	4.34654	4.29443	4.26623	4.05337	4.37999	4.22003		19	1053	3	281	19	Human	Homo sapiens OX=10026
High	Master Protein	O00408	cGMP-dependent 3',5'-cyclic phosphodiesterase OS=Homo sapiens OX=9606 GN=PDE2A PE=1 SV=1	4.06636	3.78519	3.92833	3.93132	3.55706	3.45345	3.65293	4.23789	2.75094	3.51051	3.81086	3.20142	2.93415	2.70837	2.79802	3.00077		37	1005	8	941	37	Human	Homo sapiens OX=10027
High	Master Protein	P11766	Alcohol dehydrogenase class-3 OS=Homo sapiens OX=9606 GN=ADH5 PE=1 SV=4	4.19041	4.29977	4.25551	4.31551	4.34759	4.17336	4.07008	3.68434	3.82115	3.7627	4.13362	4.10393	4.14783	4.05958	4.01798	4.08659		19	654	10	374	19	Human	Homo sapiens OX=10028
High	Master Protein	Q96C19	EF-hand domain-containing protein D2 OS=Homo sapiens OX=9606 GN=EFHD2 PE=1 SV=1	4.1881	3.97572	4.20938	4.39947	3.73799	3.89798	3.63414	4.41886	3.80159	4.05162	4.32301	4.01855	4.38626	4.31877	4.36711	4.27308		15	741	4	240	15	Human	Homo sapiens OX=10029
High	Master Protein	P39023	60S ribosomal protein L3 OS=Homo sapiens OX=9606 GN=RPL3 PE=1 SV=2	4.19378	4.24661	4.10194	4.14008	4.39003	4.33671	4.12453	4.59592	4.3591	4.36371	4.3738	4.25906	4.14343	4.12338	4.2125	4.23958		24	856	5	403	24	Human	Homo sapiens OX=10030
High	Master Protein	O75334	Liprin-alpha-2 OS=Homo sapiens OX=9606 GN=PPFIA2 PE=1 SV=2	4.18816	3.60224	3.86822	3.94744	3.93552	4.12925	4.28074	4.94324	3.96635	4.82711	4.54544	4.6327	4.37	4.30756	4.43396	4.45062		42	1035	8	1257	42	Human	Homo sapiens OX=10031
High	Master Protein	Q6VY07	Phosphofurin acidic cluster sorting protein 1 OS=Homo sapiens OX=9606 GN=PACS1 PE=1 SV=2	4.06766	4.00649	4.04007	4.04817	3.76554	3.69233	3.97422	3.90914	3.2315	3.41063	3.68239	3.61797	3.36065	3.45361	3.38189	3.40186		32	1043	9	963	32	Human	Homo sapiens OX=10032
High	Master Protein	P05455	Lupus La protein OS=Homo sapiens OX=9606 GN=SSB PE=1 SV=2	4.14388	4.27079	4.11082	4.15987	4.22343	4.20944	4.1928	3.47892	4.07807	3.63564	3.97497	3.47912	3.92109	3.67248	3.65912	3.7312		31	845	28	408	31	Human	Homo sapiens OX=10033
High	Master Protein	O14818	Proteasome subunit alpha type-7 OS=Homo sapiens OX=9606 GN=PSMA7 PE=1 SV=1	4.05973	3.85388	3.8809	3.78589	3.88765	3.77474	4.20026	4.34498	3.70458	3.9984	4.34203	3.97314	3.851	3.61496	3.81743	3.96047		15	757	2	248	15	Human	Homo sapiens OX=10034
High	Master Protein	P04843	Dolichyl-diphosphooligosaccharide--protein glycosyltransferase subunit 1 OS=Homo sapiens OX=9606 GN=RPN1 PE=1 SV=1	4.22445	4.30566	4.34665	4.26531	4.45874	4.44302	4.29593	4.24874	4.5354	4.11717	4.33201	4.38464	4.39711	4.46092	4.58683	4.35706		32	1176	10	607	32	Human	Homo sapiens OX=10035
High	Master Protein	Q16851	UTP--glucose-1-phosphate uridylyltransferase OS=Homo sapiens OX=9606 GN=UGP2 PE=1 SV=5	4.13938	4.08141	4.13553	4.13032	4.31976	4.27211	4.4586	4.49881	4.36298	4.55515	4.52057	4.58642	4.15445	4.20796	4.21049	4.59369		27	1067	8	508	27	Human	Homo sapiens OX=10036
High	Master Protein	Q8WY54	Protein phosphatase 1E OS=Homo sapiens OX=9606 GN=PPM1E PE=1 SV=3	3.97815	3.42626	3.70959	3.855	3.74119	3.68596	3.85574	4.47379	4.41196	4.87864	4.80852	5.51511	4.185	4.65154	4.34419	4.91341		27	1078	4	755	27	Human	Homo sapiens OX=10037
High	Master Protein	P09669	Cytochrome c oxidase subunit 6C OS=Homo sapiens OX=9606 GN=COX6C PE=1 SV=2	4.21192	4.34502	4.38495	4.33563	4.44285	4.55152	4.42849	4.02002	4.63736	4.62627	4.52338	4.96093	5.26319	5.15572	5.28399	4.95905		9	839	8	75	9	Human	Homo sapiens OX=10038
High	Master Protein	O75044	SLIT-ROBO Rho GTPase-activating protein 2 OS=Homo sapiens OX=9606 GN=SRGAP2 PE=1 SV=3	4.20597	4.4748	4.36293	4.35688	4.10357	4.13516	4.01127	3.78116	3.62204	3.74968	3.6155	4.01182	4.07886	4.12725	3.71738	3.89334		47	1091	9	1071	47	Human	Homo sapiens OX=10039
High	Master Protein	Q8N568-3	Isoform 3 of Serine/threonine-protein kinase DCLK2 OS=Homo sapiens OX=9606 GN=DCLK2	4.16948	4.14107	4.07785	4.13357	4.32989	3.9699	4.61971	4.19478	4.02303	3.98156	4.34732	4.0985	3.70485	3.52507	3.51632	3.83538		31	939	8	783	31	Human	Homo sapiens OX=10040
High	Master Protein	P13667	Protein disulfide-isomerase A4 OS=Homo sapiens OX=9606 GN=PDIA4 PE=1 SV=2	4.2212	4.20102	4.17614	4.15455	4.54449	4.55385	4.24375	4.06082	4.41896	4.16587	4.15917	4.13053	4.19558	4.19493	4.1934	4.06643		38	967	23	645	38	Human	Homo sapiens OX=10041
High	Master Protein	P49189	4-trimethylaminobutyraldehyde dehydrogenase OS=Homo sapiens OX=9606 GN=ALDH9A1 PE=1 SV=3	4.13092	4.22614	4.3526	4.42945	4.51637	4.5014	4.72028	3.92647	4.64678	4.15222	4.44845	4.16824	4.43694	4.40244	4.53133	4.56815		23	1061	18	494	23	Human	Homo sapiens OX=10042
High	Master Protein	P19086	Guanine nucleotide-binding protein G(z) subunit alpha OS=Homo sapiens OX=9606 GN=GNAZ PE=1 SV=3	4.32659	4.3753	4.41794	4.32082	3.96154	3.80638	4.39464	4.23546	3.66136	4.22891	4.50675	4.31714	3.91092	4.05776	3.67929	4.30196		21	915	7	355	21	Human	Homo sapiens OX=10043
High	Master Protein	Q99536	Synaptic vesicle membrane protein VAT-1 homolog OS=Homo sapiens OX=9606 GN=VAT1 PE=1 SV=2	4.16212	4.18429	4.20883	4.20873	4.22692	4.23174	4.60796	3.93894	3.92525	3.54983	3.83818	3.75685	3.40457	3.40291	3.56719	3.47361		20	1166	12	393	20	Human	Homo sapiens OX=10044
High	Master Protein	P05388	60S acidic ribosomal protein P0 OS=Homo sapiens OX=9606 GN=RPLP0 PE=1 SV=1	4.30933	4.58698	4.19212	4.33188	4.40103	4.20489	4.25458	4.27371	3.7962	3.94749	4.42334	4.17841	4.37032	4.25687	4.4552	4.2265		14	664	2	317	14	Human	Homo sapiens OX=10045
High	Master Protein	Q86UR5	Regulating synaptic membrane exocytosis protein 1 OS=Homo sapiens OX=9606 GN=RIMS1 PE=1 SV=1	4.1486	4.12808	4.15233	4.16888	4.14132	4.2522	4.08794	4.20708	3.70636	4.09244	3.84132	4.01693	3.86	3.96219	3.83981	3.93689		44	1043	17	1692	44	Human	Homo sapiens OX=10046
High	Master Protein	Q9NQW7-3	Isoform 3 of Xaa-Pro aminopeptidase 1 OS=Homo sapiens OX=9606 GN=XPNPEP1	4.15711	4.20429	4.25281	4.30423	4.22848	4.26563	4.41612	4.23121	3.83185	4.12969	4.15205	4.16996	3.85468	4.20705	4.09777	4.16608		26	714	8	666	26	Human	Homo sapiens OX=10047
High	Master Protein	P10768	S-formylglutathione hydrolase OS=Homo sapiens OX=9606 GN=ESD PE=1 SV=2	4.16094	4.12708	4.05309	3.86573	3.92397	4.03487	3.93535	3.96055	3.89169	4.046	3.83122	3.81577	3.53481	3.70263	3.48602	3.80003		13	851	9	282	13	Human	Homo sapiens OX=10048
High	Master Protein	Q96BM9	ADP-ribosylation factor-like protein 8A OS=Homo sapiens OX=9606 GN=ARL8A PE=1 SV=1	4.17247	4.04494	4.1453	4.09378	4.03818	3.82904	4.22482	4.38394	4.01744	4.0859	4.45447	4.24511	4.12157	4.00102	4.0698	4.13765		12	577	2	186	12	Human	Homo sapiens OX=10049
High	Master Protein	Q9Y6G9	Cytoplasmic dynein 1 light intermediate chain 1 OS=Homo sapiens OX=9606 GN=DYNC1LI1 PE=1 SV=3	4.08345	4.17677	4.21406	4.20657	4.26318	4.09735	4.02358	4.08102	3.62431	3.78437	4.02221	4.01733	3.87494	4.072	3.89512	3.99123		30	1206	11	523	30	Human	Homo sapiens OX=10050
High	Master Protein	P13861	cAMP-dependent protein kinase type II-alpha regulatory subunit OS=Homo sapiens OX=9606 GN=PRKAR2A PE=1 SV=2	4.13845	4.0097	4.03791	4.06949	3.86655	4.06882	4.05699	4.56432	3.75329	4.04671	3.91467	3.81547	3.6921	3.73911	3.86338	3.81672		21	1049	12	404	21	Human	Homo sapiens OX=10051
High	Master Protein	O00410	Importin-5 OS=Homo sapiens OX=9606 GN=IPO5 PE=1 SV=4	4.14271	4.09516	4.06221	4.05802	4.36056	4.15446	4.05696	4.23111	4.60124	4.43559	4.64546	5.55275	4.08107	4.52205	4.2309	4.97597		49	1415	10	1097	49	Human	Homo sapiens OX=10052
High	Master Protein	P14550	Aldo-keto reductase family 1 member A1 OS=Homo sapiens OX=9606 GN=AKR1A1 PE=1 SV=3	4.10124	4.03425	4.03171	4.03712	3.98518	4.06094	3.99131	4.10168	4.30917	4.30043	4.23097	4.19463	4.02983	3.94529	3.98448	4.13029		21	898	11	325	21	Human	Homo sapiens OX=10053
High	Master Protein	A0MZ66	Shootin-1 OS=Homo sapiens OX=9606 GN=SHTN1 PE=1 SV=4	4.11387	4.16683	4.17143	4.16334	4.00038	3.99316	3.93695	3.48646	3.1689	3.35563	3.26495	3.34137	3.21844	3.28603	3.06688	3.1659		28	791	28	631	28	Human	Homo sapiens OX=10054
High	Master Protein	P60983	Glia maturation factor beta OS=Homo sapiens OX=9606 GN=GMFB PE=1 SV=2	4.13752	4.1394	4.11798	4.07695	3.99896	3.94221	4.28488	4.2723	3.69063	3.80585	4.03899	3.87543	3.594	3.56982	3.55937	3.76583		7	508	3	142	7	Human	Homo sapiens OX=10055
High	Master Protein	P21333	Filamin-A OS=Homo sapiens OX=9606 GN=FLNA PE=1 SV=4	4.11014	3.96413	3.97119	4.29358	4.56079	4.61056	3.7919	3.91089	5.57623	3.93147	4.0135	3.90843	4.06277	3.79966	4.37499	4.35594		91	1946	23	2647	91	Human	Homo sapiens OX=10056
High	Master Protein	P06241	Tyrosine-protein kinase Fyn OS=Homo sapiens OX=9606 GN=FYN PE=1 SV=3	4.01575	4.01071	4.07299	4.03052	3.88239	3.85402	3.89067	3.84791	3.45922	3.63151	3.79044	3.70445	3.49758	3.52316	3.53053	3.73265		22	608	16	537	22	Human	Homo sapiens OX=10057
High	Master Protein	P16401	Histone H1.5 OS=Homo sapiens OX=9606 GN=H1-5 PE=1 SV=3	4.00256	4.2454	3.94742	4.21389	4.56318	4.69661	3.62742	2.80169	3.53844	2.44295	2.47851	2.20859	2.99607	2.61663	2.7778	2.6221		8	445	2	226	8	Human	Homo sapiens OX=10058
High	Master Protein	P30050	60S ribosomal protein L12 OS=Homo sapiens OX=9606 GN=RPL12 PE=1 SV=1	4.0945	4.02796	3.94718	4.20977	4.29472	4.71772	3.99792	4.94576	4.92423	5.02626	4.06711	4.29416	3.84424	3.84343	3.8375	3.87958		7	652	7	165	7	Human	Homo sapiens OX=10059
High	Master Protein	P05198	Eukaryotic translation initiation factor 2 subunit 1 OS=Homo sapiens OX=9606 GN=EIF2S1 PE=1 SV=3	4.07542	3.41591	3.8218	3.97189	3.83109	3.99749	3.99485	4.08682	3.29674	3.40474	4.09724	3.91478	3.81103	3.79459	3.87379	3.84829		20	727	2	315	20	Human	Homo sapiens OX=10060
High	Master Protein	Q15417	Calponin-3 OS=Homo sapiens OX=9606 GN=CNN3 PE=1 SV=1	4.03592	4.14983	4.26896	4.3657	4.53905	4.78917	4.06732	4.403	4.79864	4.29628	4.66785	4.41856	4.87841	4.83483	4.8588	4.71452		15	959	3	329	15	Human	Homo sapiens OX=10061
High	Master Protein	P14868	Aspartate--tRNA ligase, cytoplasmic OS=Homo sapiens OX=9606 GN=DARS1 PE=1 SV=2	4.05207	4.10514	4.03399	4.08191	4.18969	4.09215	4.26201	4.10006	3.93955	3.87874	4.10663	3.84327	3.89993	3.76724	3.85795	3.77386		29	1285	10	501	29	Human	Homo sapiens OX=10062
High	Master Protein	Q16531	DNA damage-binding protein 1 OS=Homo sapiens OX=9606 GN=DDB1 PE=1 SV=1	4.06631	4.0958	4.05652	4.0758	4.12701	4.04663	4.02651	4.22274	3.78263	3.91359	4.04527	3.96465	3.98292	3.88372	3.88788	4.12492		42	1070	3	1140	42	Human	Homo sapiens OX=10063
High	Master Protein	Q9BTW9	Tubulin-specific chaperone D OS=Homo sapiens OX=9606 GN=TBCD PE=1 SV=2	3.7666	4.03022	4.42467	4.03781	4.16924	4.00817	4.16183	3.36195	3.53133	3.41196	3.36039	3.92006	3.87223	3.24288	3.44117	3.88927		26	503	22	1192	26	Human	Homo sapiens OX=10064
High	Master Protein	P53621	Coatomer subunit alpha OS=Homo sapiens OX=9606 GN=COPA PE=1 SV=2	4.06504	4.2502	4.16369	4.11308	4.29139	4.32862	3.95041	4.03688	4.18802	3.85307	4.00137	4.05339	4.19008	4.17773	4.21557	4.15558		57	1669	3	1224	57	Human	Homo sapiens OX=10065
High	Master Protein	P39019	40S ribosomal protein S19 OS=Homo sapiens OX=9606 GN=RPS19 PE=1 SV=2	4.06327	3.84145	3.80041	3.77559	4.07524	4.14596	3.89333	4.50108	4.17641	4.33052	3.99445	4.0474	3.76889	3.58175	3.77412	3.73652		12	565	12	145	12	Human	Homo sapiens OX=10066
High	Master Protein	Q9Y6C9	Mitochondrial carrier homolog 2 OS=Homo sapiens OX=9606 GN=MTCH2 PE=1 SV=1	3.96942	4.05661	4.0587	3.96614	4.01327	3.92445	4.19247	4.33849	4.37334	4.48628	4.66222	4.5804	4.34839	4.4191	4.4026	4.47734		11	730	6	303	11	Human	Homo sapiens OX=10067
High	Master Protein	P05067-4	Isoform APP695 of Amyloid-beta precursor protein OS=Homo sapiens OX=9606 GN=APP	4.17896	3.94991	4.04702	4.03318	4.02883	4.21766	4.00479	3.9508	3.70491	3.8346	3.91103	3.72035	3.74306	3.72796	3.49468	3.81282		25	889	5	695	25	Human	Homo sapiens OX=10068
High	Master Protein	Q16891-2	Isoform 2 of MICOS complex subunit MIC60 OS=Homo sapiens OX=9606 GN=IMMT	4.12712	4.03798	4.28368	4.30611	4.38889	4.54816	4.28629	4.32079	4.06975	4.39051	4.22853	4.6489	4.84007	4.91422	4.84899	4.60765		50	2246	3	747	50	Human	Homo sapiens OX=10069
High	Master Protein	P37840	Alpha-synuclein OS=Homo sapiens OX=9606 GN=SNCA PE=1 SV=1	3.99721	3.91777	4.02234	4.11265	3.78854	3.98619	4.49546	3.82191	4.03229	4.03213	3.8531	4.17607	4.0676	4.37245	4.41504	4.37504	Acetyl [N-Term]	13	1546	2	140	13	Human	Homo sapiens OX=10070
High	Master Protein	Q15233	Non-POU domain-containing octamer-binding protein OS=Homo sapiens OX=9606 GN=NONO PE=1 SV=4	4.05796	4.33793	4.46709	4.2902	4.33806	4.524	4.07053	3.65165	4.4374	4.14101	4.15447	3.76923	4.32305	4.14694	4.07234	3.98992		24	1178	4	471	24	Human	Homo sapiens OX=10071
High	Master Protein	P35573	Glycogen debranching enzyme OS=Homo sapiens OX=9606 GN=AGL PE=1 SV=3	4.05251	4.31752	4.14244	4.23397	4.31252	4.29429	4.63572	4.90977	4.11862	4.61271	4.52286	4.65478	3.82147	3.82487	3.83585	4.22866		44	740	44	1532	44	Human	Homo sapiens OX=10072
High	Master Protein	P47985	Cytochrome b-c1 complex subunit Rieske, mitochondrial OS=Homo sapiens OX=9606 GN=UQCRFS1 PE=1 SV=2	4.04836	4.16251	4.26924	4.28679	4.35821	4.2937	4.27703	3.85407	4.2908	4.25611	4.36193	4.59027	4.90353	4.92595	4.85462	4.61919		17	898	12	274	17	Human	Homo sapiens OX=10073
High	Master Protein	P27816-6	Isoform 6 of Microtubule-associated protein 4 OS=Homo sapiens OX=9606 GN=MAP4	4.10417	4.30722	4.2627	4.279	4.45258	4.63675	4.16028	3.63175	4.86709	4.50758	4.30199	4.39053	4.4373	4.45865	4.35993	4.37072		34	1493	13	1135	34	Human	Homo sapiens OX=10074
High	Master Protein	O43852	Calumenin OS=Homo sapiens OX=9606 GN=CALU PE=1 SV=2	4.03262	3.81077	3.72956	3.93845	3.93666	4.26612	3.80964	3.5183	3.89765	3.84189	3.6572	3.96967	3.90491	4.13746	4.00216	3.99242		21	735	8	315	21	Human	Homo sapiens OX=10075
High	Master Protein	Q7Z4S6	Kinesin-like protein KIF21A OS=Homo sapiens OX=9606 GN=KIF21A PE=1 SV=2	4.04562	4.09357	4.12422	4.23637	4.19035	4.4494	4.03713	3.874	3.79259	4.04406	4.15322	4.13171	4.26502	4.34957	4.3701	4.22444		60	1702	1	1674	60	Human	Homo sapiens OX=10076
High	Master Protein	Q8NC51-3	Isoform 3 of Plasminogen activator inhibitor 1 RNA-binding protein OS=Homo sapiens OX=9606 GN=SERBP1	4.0837	3.69203	3.74707	3.75608	3.75893	3.83438	3.80984	3.75644	3.49096	3.56985	3.82683	3.41638	3.80398	3.61884	3.77267	3.54651		20	693	5	393	20	Human	Homo sapiens OX=10077
High	Master Protein	P14174	Macrophage migration inhibitory factor OS=Homo sapiens OX=9606 GN=MIF PE=1 SV=4	3.76825	4.05563	4.01267	3.90805	3.84243	3.63003	3.80848	3.06094	3.75196	3.93258	3.92561	4.07256	3.92924	3.95484	3.73712	4.04205		2	588	2	115	2	Human	Homo sapiens OX=10078
High	Master Protein	Q9H299	SH3 domain-binding glutamic acid-rich-like protein 3 OS=Homo sapiens OX=9606 GN=SH3BGRL3 PE=1 SV=1	3.9586	3.80244	3.82466	3.96127	3.87141	3.83731	3.63408	4.17639	3.86664	4.3064	4.14205	4.64471	4.78611	4.66431	4.78031	4.49686		5	601	5	93	5	Human	Homo sapiens OX=10079
High	Master Protein	P11233	Ras-related protein Ral-A OS=Homo sapiens OX=9606 GN=RALA PE=1 SV=1	4.02206	4.06524	4.05196	4.00466	3.80666	3.81441	3.74366	3.73971	3.26704	3.72432	3.46332	3.7279	3.45469	3.69387	3.48509	3.65804		13	1529	2	206	13	Human	Homo sapiens OX=10080
High	Master Protein	Q1KMD3	Heterogeneous nuclear ribonucleoprotein U-like protein 2 OS=Homo sapiens OX=9606 GN=HNRNPUL2 PE=1 SV=1	4.02005	4.0608	3.90517	3.88626	3.93226	4.05441	3.96982	3.7555	3.66844	3.5994	3.78845	3.41848	3.74918	3.53172	3.38303	3.52055		30	889	7	747	30	Human	Homo sapiens OX=10081
High	Master Protein	P48147	Prolyl endopeptidase OS=Homo sapiens OX=9606 GN=PREP PE=1 SV=2	4.11896	4.07263	4.2217	3.87008	3.49933	3.21492	3.55574	3.47588	3.27331	3.33496	3.6797	3.48133	3.18769	3.17951	2.99854	3.32269	Acetyl [N-Term]	33	980	13	710	33	Human	Homo sapiens OX=10082
High	Master Protein	P51858	Hepatoma-derived growth factor OS=Homo sapiens OX=9606 GN=HDGF PE=1 SV=1	3.99478	3.48571	3.46247	3.44721	3.752	3.85226	3.71211	4.57598	3.61793	4.25174	4.09257	3.91173	3.53045	3.30786	3.43125	3.66267		21	500	12	240	21	Human	Homo sapiens OX=10083
High	Master Protein	P19404	NADH dehydrogenase [ubiquinone] flavoprotein 2, mitochondrial OS=Homo sapiens OX=9606 GN=NDUFV2 PE=1 SV=2	3.92751	3.75675	3.83005	3.91625	3.79712	3.96131	3.95334	4.30033	3.86191	4.1455	4.23422	4.37923	4.35644	4.40293	4.40712	4.24859		13	583	5	249	13	Human	Homo sapiens OX=10084
High	Master Protein	P09543	2',3'-cyclic-nucleotide 3'-phosphodiesterase OS=Homo sapiens OX=9606 GN=CNP PE=1 SV=2	4.05422	4.36899	4.19398	4.1742	4.22323	4.23497	4.25113	3.53001	3.84732	3.34772	3.78658	3.64725	3.80144	3.76545	3.73626	3.7394		36	2090	20	421	36	Human	Homo sapiens OX=10085
High	Master Protein	Q8TB36	Ganglioside-induced differentiation-associated protein 1 OS=Homo sapiens OX=9606 GN=GDAP1 PE=1 SV=3	4.00632	3.92429	3.99972	3.94697	3.91987	3.83765	4.0761	4.24557	4.02167	4.20348	4.35634	4.3202	4.25988	4.26779	4.46797	4.31293		18	746	4	358	18	Human	Homo sapiens OX=10086
High	Master Protein	Q13404	Ubiquitin-conjugating enzyme E2 variant 1 OS=Homo sapiens OX=9606 GN=UBE2V1 PE=1 SV=2	4.0212	3.97236	3.99484	3.91114	3.95882	3.96432	3.96227	4.14474	3.67597	3.85386	4.02821	4.03852	3.71569	3.81943	3.72861	3.84191		9	916	4	147	9	Human	Homo sapiens OX=10087
High	Master Protein	Q02790	Peptidyl-prolyl cis-trans isomerase FKBP4 OS=Homo sapiens OX=9606 GN=FKBP4 PE=1 SV=3	4.00423	4.02284	4.02023	4.14917	4.40618	4.34126	4.12962	3.85461	3.809	3.80207	3.95196	3.9953	4.22983	4.18601	4.24836	4.0352		30	1227	16	459	30	Human	Homo sapiens OX=10088
High	Master Protein	P00338	L-lactate dehydrogenase A chain OS=Homo sapiens OX=9606 GN=LDHA PE=1 SV=2	3.99462	4.42837	4.23937	4.29998	4.91772	4.53234	4.51924	3.67314	2.89573	1.6843	3.35148	3.68506	3.00008	2.9782	3.0208	3.0136		25	1517	16	332	25	Human	Homo sapiens OX=10089
High	Master Protein	Q92900	Regulator of nonsense transcripts 1 OS=Homo sapiens OX=9606 GN=UPF1 PE=1 SV=2	4.12994	3.57603	3.62884	3.60304	3.49544	3.8322	3.92916	3.90428	3.41365	3.65234	3.7583	3.47317	3.44435	3.30973	3.42836	3.51627		41	875	6	1129	41	Human	Homo sapiens OX=10090
High	Master Protein	Q13263	Transcription intermediary factor 1-beta OS=Homo sapiens OX=9606 GN=TRIM28 PE=1 SV=5	3.94573	3.8725	3.86048	3.88965	3.96792	4.14193	3.83323	3.48513	3.47466	3.4508	3.51315	3.10362	3.6346	3.23348	3.16512	3.27246		28	928	12	835	28	Human	Homo sapiens OX=10091
High	Master Protein	P12235	ADP/ATP translocase 1 OS=Homo sapiens OX=9606 GN=SLC25A4 PE=1 SV=4	3.97544	4.19533	4.12488	4.06734	4.19652	4.13437	3.95466	3.23282	3.95721	3.83129	4.16035	4.53489	4.59914	4.49182	4.52145	4.36131		30	5234	4	298	30	Human	Homo sapiens OX=10092
High	Master Protein	P16152	Carbonyl reductase [NADPH] 1 OS=Homo sapiens OX=9606 GN=CBR1 PE=1 SV=3	3.82165	4.01446	4.02063	4.15692	4.31101	4.17959	4.49823	3.47097	4.83527	4.4864	4.67442	4.6338	4.59984	4.54803	4.61362	4.58631		17	1166	9	277	17	Human	Homo sapiens OX=10093
High	Master Protein	P54577	Tyrosine--tRNA ligase, cytoplasmic OS=Homo sapiens OX=9606 GN=YARS1 PE=1 SV=4	3.97358	3.91703	3.88674	3.92878	3.92375	3.87436	3.93203	4.05181	3.59215	3.71458	3.88101	3.94224	3.67509	3.73902	3.77958	3.73334		32	1065	7	528	32	Human	Homo sapiens OX=10094
High	Master Protein	P20618	Proteasome subunit beta type-1 OS=Homo sapiens OX=9606 GN=PSMB1 PE=1 SV=2	3.9603	3.88914	3.87252	3.8275	3.97937	3.87272	4.09691	4.32213	3.63122	3.87427	4.23355	4.02938	3.71324	3.80333	3.70789	3.87688		14	606	3	241	14	Human	Homo sapiens OX=10095
High	Master Protein	Q9UNM6	26S proteasome non-ATPase regulatory subunit 13 OS=Homo sapiens OX=9606 GN=PSMD13 PE=1 SV=2	3.86155	3.95252	3.9046	3.88268	3.86908	3.78428	3.92494	3.84826	3.50523	3.64601	3.81784	3.77264	3.6787	3.66188	3.59338	3.70612		24	593	9	376	24	Human	Homo sapiens OX=10096
High	Master Protein	O43813	Glutathione S-transferase LANCL1 OS=Homo sapiens OX=9606 GN=LANCL1 PE=1 SV=1	3.95381	4.13952	4.04692	3.96341	3.93065	3.82421	3.93574	3.46798	4.13493	4.05899	4.35848	4.40162	4.15308	4.09194	4.14254	4.27082		18	900	14	399	18	Human	Homo sapiens OX=10097
High	Master Protein	O14980	Exportin-1 OS=Homo sapiens OX=9606 GN=XPO1 PE=1 SV=1	3.9507	4.07825	3.98986	4.04075	4.10665	3.96818	3.96327	3.51528	3.41936	3.2769	3.8633	3.63406	4.01482	4.00641	3.67524	3.74671		38	1086	5	1071	38	Human	Homo sapiens OX=10098
High	Master Protein	O14576	Cytoplasmic dynein 1 intermediate chain 1 OS=Homo sapiens OX=9606 GN=DYNC1I1 PE=1 SV=2	3.94873	4.02082	3.95507	3.91302	3.80284	3.66133	3.8932	3.79061	3.68404	4.03407	3.79613	4.18892	3.57335	3.75022	3.77013	3.89982		24	731	6	645	24	Human	Homo sapiens OX=10099
High	Master Protein	P25786	Proteasome subunit alpha type-1 OS=Homo sapiens OX=9606 GN=PSMA1 PE=1 SV=1	3.94817	3.97888	3.84661	3.85496	3.84589	3.96788	4.08123	4.51045	3.98124	4.21326	4.20628	4.14803	3.67665	3.56591	3.68378	3.86527		23	966	6	263	23	Human	Homo sapiens OX=10100
High	Master Protein	Q9BY67-5	Isoform 5 of Cell adhesion molecule 1 OS=Homo sapiens OX=9606 GN=CADM1	3.86227	3.33133	3.5857	3.88086	3.14706	3.2135	3.79976	4.39012	3.47773	4.21257	3.88202	3.47677	3.25162	3.23888	3.131	3.58377		18	689	2	414	18	Human	Homo sapiens OX=10101
High	Master Protein	P67809	Y-box-binding protein 1 OS=Homo sapiens OX=9606 GN=YBX1 PE=1 SV=3	4.09155	4.45651	4.32642	4.27752	4.47604	4.55831	4.18717	3.64808	3.9773	3.79124	3.57913	3.60951	3.93501	3.95073	3.84401	3.7161		16	840	16	324	16	Human	Homo sapiens OX=10102
High	Master Protein	Q5JWF2	Guanine nucleotide-binding protein G(s) subunit alpha isoforms XLas OS=Homo sapiens OX=9606 GN=GNAS PE=1 SV=2	3.81995	3.82374	3.72682	3.63538	3.22248	3.36587	3.57717	3.58743	2.91264	3.097	3.28275	2.85198	2.3773	2.27546	2.27101	2.70825		19	1108	1	1037	19	Human	Homo sapiens OX=10103
High	Master Protein	Q15185	Prostaglandin E synthase 3 OS=Homo sapiens OX=9606 GN=PTGES3 PE=1 SV=1	4.10575	4.08758	3.86115	4.03635	3.8957	3.92547	3.98304	3.94982	3.50562	3.70318	3.97011	3.70448	3.77644	3.56276	3.63823	3.64534		8	710	8	160	8	Human	Homo sapiens OX=10104
High	Master Protein	P52565	Rho GDP-dissociation inhibitor 1 OS=Homo sapiens OX=9606 GN=ARHGDIA PE=1 SV=3	3.86749	4.19415	3.95492	4.12578	4.19705	3.84516	3.69621	3.10904	3.79204	3.49391	3.4877	4.00612	3.99239	4.00739	4.00721	3.80441		16	2115	3	204	16	Human	Homo sapiens OX=10105
High	Master Protein	Q8N1G4	Leucine-rich repeat-containing protein 47 OS=Homo sapiens OX=9606 GN=LRRC47 PE=1 SV=1	3.87745	3.88353	3.89045	3.93931	3.92042	4.05777	3.94713	3.47591	3.48548	3.54432	3.20915	3.48959	3.61756	3.61773	3.57235	3.35004		26	837	16	583	26	Human	Homo sapiens OX=10106
High	Master Protein	Q9UQ80	Proliferation-associated protein 2G4 OS=Homo sapiens OX=9606 GN=PA2G4 PE=1 SV=3	3.86388	3.8982	3.8487	3.89841	3.98649	3.93613	3.81031	3.92529	3.70718	3.70556	3.73766	3.74011	3.67131	3.6087	3.69755	3.58511		24	901	24	394	24	Human	Homo sapiens OX=10107
High	Master Protein	P54727	UV excision repair protein RAD23 homolog B OS=Homo sapiens OX=9606 GN=RAD23B PE=1 SV=1	3.80776	3.73812	3.83942	3.89312	3.70688	3.92152	3.78468	3.75659	3.6665	3.80103	3.78389	3.94341	3.89744	3.98362	3.91328	4.00177		17	664	4	409	17	Human	Homo sapiens OX=10108
High	Master Protein	O75962	Triple functional domain protein OS=Homo sapiens OX=9606 GN=TRIO PE=1 SV=2	3.67618	3.96169	3.84558	3.83512	3.68575	3.71937	3.67103	3.66854	2.80298	3.3159	3.3367	3.40468	3.0855	3.26529	3.04869	3.19137		64	1259	15	3097	64	Human	Homo sapiens OX=10109
High	Master Protein	Q99816	Tumor susceptibility gene 101 protein OS=Homo sapiens OX=9606 GN=TSG101 PE=1 SV=2	3.90062	3.54088	3.69525	3.64714	3.38321	3.56212	3.59332	3.94058	3.2036	3.75872	3.44029	3.60719	3.30934	3.32235	3.32999	3.54159		13	443	5	390	13	Human	Homo sapiens OX=10110
High	Master Protein	Q9Y6K8	Adenylate kinase isoenzyme 5 OS=Homo sapiens OX=9606 GN=AK5 PE=1 SV=2	3.76673	3.40811	3.6085	3.54741	3.59139	3.70104	3.86122	4.0677	3.50931	4.18406	3.60278	4.4067	3.56613	4.15398	3.81644	4.37583		24	889	11	562	24	Human	Homo sapiens OX=10111
High	Master Protein	Q15257	Serine/threonine-protein phosphatase 2A activator OS=Homo sapiens OX=9606 GN=PTPA PE=1 SV=3	3.89383	3.94494	3.8832	3.85767	3.84379	3.62047	3.89808	3.67521	3.53706	3.56512	3.78445	3.86611	3.71378	3.6859	3.75447	3.70354		17	723	6	358	17	Human	Homo sapiens OX=10112
High	Master Protein	O15400	Syntaxin-7 OS=Homo sapiens OX=9606 GN=STX7 PE=1 SV=4	3.87182	3.94271	4.01779	3.97072	3.78987	3.78409	3.50768	3.22975	2.89757	3.22439	3.00454	3.58066	3.4392	3.67003	3.46566	3.49386		11	673	3	261	11	Human	Homo sapiens OX=10113
High	Master Protein	O00231	26S proteasome non-ATPase regulatory subunit 11 OS=Homo sapiens OX=9606 GN=PSMD11 PE=1 SV=3	3.65605	3.78181	3.68251	3.67715	3.73663	3.77813	3.73454	4.07795	3.65732	3.86111	3.81781	3.69243	3.46072	3.34557	3.48874	3.54238		26	985	26	422	26	Human	Homo sapiens OX=10114
High	Master Protein	Q99961	Endophilin-A2 OS=Homo sapiens OX=9606 GN=SH3GL1 PE=1 SV=1	3.83134	3.43331	3.6034	3.75678	3.7806	3.85875	3.60812	3.31998	3.51789	3.60001	3.52536	4.16952	4.29537	4.2408	4.36616	4.02512		22	1071	7	368	22	Human	Homo sapiens OX=10115
High	Master Protein	P31939	Bifunctional purine biosynthesis protein ATIC OS=Homo sapiens OX=9606 GN=ATIC PE=1 SV=3	3.8896	3.97875	3.94398	4.00562	3.89007	3.82	3.73186	3.49913	3.98724	3.41904	3.71329	3.67507	3.76342	3.91695	3.72668	3.74		30	1059	22	592	30	Human	Homo sapiens OX=10116
High	Master Protein	O95831	Apoptosis-inducing factor 1, mitochondrial OS=Homo sapiens OX=9606 GN=AIFM1 PE=1 SV=1	3.88709	3.79977	3.92358	3.86742	4.1935	4.27147	4.02851	4.26255	4.84678	4.94066	4.84677	5.19443	5.3182	5.32871	5.37831	5.09233		29	1144	15	613	29	Human	Homo sapiens OX=10117
High	Master Protein	P00390	Glutathione reductase, mitochondrial OS=Homo sapiens OX=9606 GN=GSR PE=1 SV=2	3.8824	3.85083	4.03455	3.92428	4.05716	4.1006	4.0375	3.40628	3.9238	3.93998	3.96825	4.20177	4.16377	4.24366	4.01582	4.11344		21	721	15	522	21	Human	Homo sapiens OX=10118
High	Master Protein	P49591	Serine--tRNA ligase, cytoplasmic OS=Homo sapiens OX=9606 GN=SARS1 PE=1 SV=3	3.87743	3.9634	3.95344	3.97044	4.16002	3.99586	3.81579	4.02131	3.72071	3.80544	3.79988	4.02283	3.76176	3.8223	3.72637	3.81708		24	1039	9	514	24	Human	Homo sapiens OX=10119
High	Master Protein	O15394	Neural cell adhesion molecule 2 OS=Homo sapiens OX=9606 GN=NCAM2 PE=1 SV=2	3.87426	3.51069	4.27799	4.40327	4.17455	3.59115	5.04198	4.9894	2.83726	3.03145	4.43878	2.96988	1.95561	2.38629	2.35949	2.79144		36	901	14	837	36	Human	Homo sapiens OX=10120
High	Master Protein	P11586	C-1-tetrahydrofolate synthase, cytoplasmic OS=Homo sapiens OX=9606 GN=MTHFD1 PE=1 SV=4	3.8753	3.96254	4.073	4.15206	4.11418	3.91387	4.43028	4.23639	4.00819	3.5731	3.93028	3.85878	3.60168	3.57084	3.65253	3.73867		43	1075	25	935	43	Human	Homo sapiens OX=10121
High	Master Protein	P43686	26S proteasome regulatory subunit 6B OS=Homo sapiens OX=9606 GN=PSMC4 PE=1 SV=2	3.87403	3.77114	3.8949	3.82028	3.92109	4.0379	4.08373	4.03986	3.82455	3.92613	3.90895	3.78487	3.70901	3.82618	3.82301	3.82285	Acetyl [N-Term]	28	920	1	418	28	Human	Homo sapiens OX=10122
High	Master Protein	Q14203	Dynactin subunit 1 OS=Homo sapiens OX=9606 GN=DCTN1 PE=1 SV=3	3.86448	3.98723	4.00601	4.06876	4.07997	4.18098	3.93369	3.45759	3.74094	3.56253	3.68327	3.90715	3.92347	4.11915	3.94879	4.1221		65	2096	16	1278	65	Human	Homo sapiens OX=10123
High	Master Protein	Q7Z3B1	Neuronal growth regulator 1 OS=Homo sapiens OX=9606 GN=NEGR1 PE=1 SV=3	3.86382	3.68709	3.70252	3.79212	3.66207	3.84959	4.13114	4.14223	3.17752	3.26327	3.46208	2.64338	2.6396	2.48631	2.77428	2.9428		14	692	2	354	14	Human	Homo sapiens OX=10124
High	Master Protein	O60716	Catenin delta-1 OS=Homo sapiens OX=9606 GN=CTNND1 PE=1 SV=1	3.86034	3.93789	3.88728	3.88904	3.94211	3.9216	3.66092	3.35965	3.10919	3.19377	3.11122	3.39217	3.52892	3.40876	3.38388	3.27614		35	857	8	968	35	Human	Homo sapiens OX=10125
High	Master Protein	O95336	6-phosphogluconolactonase OS=Homo sapiens OX=9606 GN=PGLS PE=1 SV=2	4.24084	4.20454	4.02081	4.16005	4.01895	3.89062	4.01126	3.10543	3.47633	3.22481	3.30366	3.36683	3.636	3.65013	3.65409	4.15109		14	734	10	258	14	Human	Homo sapiens OX=10126
High	Master Protein	Q16143	Beta-synuclein OS=Homo sapiens OX=9606 GN=SNCB PE=1 SV=1	3.814	3.40678	3.50595	3.80874	3.41409	3.47319	4.07781	4.74733	3.46593	4.29977	4.20821	3.70146	3.79945	3.52591	3.7462	3.78406	Acetyl [N-Term]	9	844	1	134	9	Human	Homo sapiens OX=10127
High	Master Protein	Q9Y678	Coatomer subunit gamma-1 OS=Homo sapiens OX=9606 GN=COPG1 PE=1 SV=1	3.85393	3.79119	3.81703	3.84683	4.04292	4.11206	3.97408	4.08151	4.14212	3.97616	3.95015	3.96813	3.86885	3.8847	4.01878	4.00674		31	668	7	874	31	Human	Homo sapiens OX=10128
High	Master Protein	Q9NZ45	CDGSH iron-sulfur domain-containing protein 1 OS=Homo sapiens OX=9606 GN=CISD1 PE=1 SV=1	3.88966	3.7912	3.95907	3.96256	3.80611	3.98867	3.88144	3.91958	3.99671	4.18182	4.01428	4.29267	4.54219	4.4532	4.51691	4.3117		8	1024	6	108	8	Human	Homo sapiens OX=10129
High	Master Protein	P67936	Tropomyosin alpha-4 chain OS=Homo sapiens OX=9606 GN=TPM4 PE=1 SV=3	4.00383	4.23062	4.33631	4.48064	4.39844	4.61197	4.05826	3.1867	4.26903	3.88947	3.71555	4.56643	4.98886	4.95304	4.90206	4.54832		27	1528	4	248	27	Human	Homo sapiens OX=10130
High	Master Protein	Q9UIW2	Plexin-A1 OS=Homo sapiens OX=9606 GN=PLXNA1 PE=1 SV=3	3.7246	3.73997	3.69615	3.62239	3.24925	3.20674	4.24241	4.15964	3.77113	3.90685	3.77283	3.86411	2.92938	3.50828	2.93099	3.64598		60	1579	18	1896	60	Human	Homo sapiens OX=10131
High	Master Protein	P36542	ATP synthase subunit gamma, mitochondrial OS=Homo sapiens OX=9606 GN=ATP5F1C PE=1 SV=1	4.09686	4.12299	4.15935	4.11646	4.2299	4.09019	4.11218	3.72597	4.42743	4.36048	4.2525	4.80833	4.95981	4.9677	5.01928	4.72756		15	1513	10	298	15	Human	Homo sapiens OX=10132
High	Master Protein	O14910	Protein lin-7 homolog A OS=Homo sapiens OX=9606 GN=LIN7A PE=1 SV=2	3.8519	3.75616	3.67755	3.81651	3.64528	3.61461	4.03817	4.33818	3.98311	4.36837	4.38916	4.29105	3.82946	3.88221	3.7019	4.09847		12	509	6	233	12	Human	Homo sapiens OX=10133
High	Master Protein	P22234	Multifunctional protein ADE2 OS=Homo sapiens OX=9606 GN=PAICS PE=1 SV=3	3.78663	3.88609	3.79228	3.9562	3.99629	3.70839	4.03036	3.68395	3.74484	3.30174	3.88881	3.4161	3.18505	3.20139	3.32397	3.54399		24	634	11	425	24	Human	Homo sapiens OX=10134
High	Master Protein	Q9Y285	Phenylalanine--tRNA ligase alpha subunit OS=Homo sapiens OX=9606 GN=FARSA PE=1 SV=3	3.9386	4.01864	3.90217	3.89132	4.17653	4.09547	4.10113	3.58813	3.79683	3.75171	3.64045	4.09166	4.08461	4.26184	4.13465	3.96302		24	1029	17	508	24	Human	Homo sapiens OX=10135
High	Master Protein	P08237	ATP-dependent 6-phosphofructokinase, muscle type OS=Homo sapiens OX=9606 GN=PFKM PE=1 SV=2	3.83047	4.07012	4.04563	4.03235	4.23742	4.07221	4.19919	4.06416	3.28838	3.49879	3.31421	3.45922	3.32418	3.53396	3.37796	3.29718		38	2520	13	780	38	Human	Homo sapiens OX=10136
High	Master Protein	Q00169	Phosphatidylinositol transfer protein alpha isoform OS=Homo sapiens OX=9606 GN=PITPNA PE=1 SV=2	3.82661	3.82956	3.6362	3.69941	3.61372	3.63408	3.67603	4.27837	3.68707	4.06609	4.11584	4.00157	3.77839	3.87138	3.76191	3.82903		24	770	3	270	24	Human	Homo sapiens OX=10137
High	Master Protein	Q99459	Cell division cycle 5-like protein OS=Homo sapiens OX=9606 GN=CDC5L PE=1 SV=2	3.82833	3.51246	3.5966	3.53418	3.27114	3.45523	3.53371	3.9961	3.30405	3.69751	3.53027	3.64449	3.27103	3.21599	3.2407	3.51129		17	250	17	802	17	Human	Homo sapiens OX=10138
High	Master Protein	P54920	Alpha-soluble NSF attachment protein OS=Homo sapiens OX=9606 GN=NAPA PE=1 SV=3	3.81366	3.64408	3.61639	3.65134	3.47657	3.3427	3.90623	4.13912	3.58711	4.20008	4.25086	4.18257	3.68892	3.72537	3.71929	4.04802		25	1248	8	295	25	Human	Homo sapiens OX=10139
High	Master Protein	Q9UQ16-3	Isoform 3 of Dynamin-3 OS=Homo sapiens OX=9606 GN=DNM3	3.82025	3.79072	3.69805	3.68606	3.55146	3.40572	3.60419	3.85936	3.11884	3.28609	3.57732	3.12895	3.2497	3.00073	3.15868	3.11953		41	2689	5	863	41	Human	Homo sapiens OX=10140
High	Master Protein	P13804	Electron transfer flavoprotein subunit alpha, mitochondrial OS=Homo sapiens OX=9606 GN=ETFA PE=1 SV=1	3.81501	3.5323	3.64862	3.63677	3.93521	3.78795	4.021	4.12793	3.97367	4.0911	4.15374	4.21933	4.16499	4.23333	4.29461	4.20501		17	722	6	333	17	Human	Homo sapiens OX=10141
High	Master Protein	P62993	Growth factor receptor-bound protein 2 OS=Homo sapiens OX=9606 GN=GRB2 PE=1 SV=1	3.80311	3.57616	3.66322	3.65892	3.62353	3.61769	3.62334	3.83113	3.13293	3.64418	3.58167	3.54476	3.29322	3.35259	3.26523	3.33687		17	867	1	217	17	Human	Homo sapiens OX=10142
High	Master Protein	P78324	Tyrosine-protein phosphatase non-receptor type substrate 1 OS=Homo sapiens OX=9606 GN=SIRPA PE=1 SV=2	3.63435	3.65935	3.90695	3.94265	3.70315	3.95804	4.81682	4.62828	3.78693	3.64341	3.55436	4.11405	4.35669	4.27293	4.1483	4.23426		20	968	15	504	20	Human	Homo sapiens OX=10143
High	Master Protein	P26378-1	Isoform 1 of ELAV-like protein 4 OS=Homo sapiens OX=9606 GN=ELAVL4	3.83186	4.03491	3.80009	3.86154	3.90256	4.05812	3.50955	3.48254	3.10486	3.51198	3.00652	3.42671	3.52573	3.41204	3.43581	3.12958		17	634	5	380	17	Human	Homo sapiens OX=10144
High	Master Protein	Q13409	Cytoplasmic dynein 1 intermediate chain 2 OS=Homo sapiens OX=9606 GN=DYNC1I2 PE=1 SV=3	3.82554	3.95944	3.90023	4.03847	4.10984	4.17376	3.93956	3.63641	3.35983	3.03512	3.18758	3.13887	3.53781	3.46381	3.37323	3.43288		26	1076	9	638	26	Human	Homo sapiens OX=10145
High	Master Protein	P14314	Glucosidase 2 subunit beta OS=Homo sapiens OX=9606 GN=PRKCSH PE=1 SV=2	3.79423	3.34714	3.42708	3.49154	3.75725	3.81789	3.61399	3.41038	3.90246	3.71849	3.55744	3.61467	3.43734	3.61511	3.50732	3.44363		20	651	18	528	20	Human	Homo sapiens OX=10146
High	Master Protein	P01034	Cystatin-C OS=Homo sapiens OX=9606 GN=CST3 PE=1 SV=1	3.66953	3.8688	3.88633	4.13206	4.02489	4.25428	3.64208	2.49686	5.13997	4.20329	4.62352	4.73086	4.43654	5.27369	5.21342	5.33267		10	938	10	146	10	Human	Homo sapiens OX=10147
High	Master Protein	Q9ULP0-7	Isoform 7 of Protein NDRG4 OS=Homo sapiens OX=9606 GN=NDRG4	3.78791	3.7646	3.79782	3.77447	3.60833	3.51599	4.05826	3.83022	3.13494	3.40456	3.91583	3.61682	3.38196	3.34147	3.40971	3.46963		14	563	6	369	14	Human	Homo sapiens OX=10148
High	Master Protein	P28074	Proteasome subunit beta type-5 OS=Homo sapiens OX=9606 GN=PSMB5 PE=1 SV=3	3.82774	3.80529	3.79912	3.835	3.82174	3.6621	4.00782	4.02038	3.51842	3.6724	4.03428	3.87158	3.71352	3.64547	3.6776	3.81453		13	510	4	263	13	Human	Homo sapiens OX=10149
High	Master Protein	P31689	DnaJ homolog subfamily A member 1 OS=Homo sapiens OX=9606 GN=DNAJA1 PE=1 SV=2	3.6574	3.61997	3.63204	3.85096	3.6613	3.52526	3.84365	4.09525	3.67856	3.86655	3.73427	3.98977	3.62517	3.54008	3.55839	3.50981		22	1104	1	397	22	Human	Homo sapiens OX=10150
High	Master Protein	P62906	60S ribosomal protein L10a OS=Homo sapiens OX=9606 GN=RPL10A PE=1 SV=2	3.65558	3.70321	3.62569	3.6438	3.79127	3.76936	3.64247	4.00863	3.88514	3.93439	3.83797	3.69778	3.56296	3.48794	3.5594	3.61116		14	756	14	217	14	Human	Homo sapiens OX=10151
High	Master Protein	Q9Y2J2-2	Isoform 2 of Band 4.1-like protein 3 OS=Homo sapiens OX=9606 GN=EPB41L3	3.77643	3.85209	4.04657	4.05839	3.69478	3.81025	4.0568	3.14056	3.97743	4.10076	3.74985	4.43071	4.04231	4.42524	4.06669	4.44411		50	2861	1	865	50	Human	Homo sapiens OX=10152
High	Master Protein	Q9H7Z7	Prostaglandin E synthase 2 OS=Homo sapiens OX=9606 GN=PTGES2 PE=1 SV=1	3.61949	3.48641	3.53164	3.43321	3.38063	3.27067	3.40863	3.64519	3.36075	3.3124	3.5043	3.52048	3.40932	3.46995	3.45882	3.38561		11	222	8	377	11	Human	Homo sapiens OX=10153
High	Master Protein	P10114	Ras-related protein Rap-2a OS=Homo sapiens OX=9606 GN=RAP2A PE=1 SV=1	3.62292	3.39943	3.26473	3.65252	3.04022	3.00553	3.32195	3.64963	2.78028	3.08082	3.53441	3.7444	2.66519	3.24182	2.50962	3.6463		12	431	2	183	12	Human	Homo sapiens OX=10154
High	Master Protein	O43396	Thioredoxin-like protein 1 OS=Homo sapiens OX=9606 GN=TXNL1 PE=1 SV=3	3.76529	3.55025	3.55883	3.63222	3.5609	3.38521	3.74882	3.68953	2.94259	3.32539	3.9274	3.71204	3.7292	3.65947	3.65094	3.76886		12	572	2	289	12	Human	Homo sapiens OX=10155
High	Master Protein	O76003	Glutaredoxin-3 OS=Homo sapiens OX=9606 GN=GLRX3 PE=1 SV=2	3.79205	2.61009	3.20018	4.4329	3.87988	4.49945	5.42622	4.61351	5.52832	2.85296	5.7335	4.82064	4.97096	5.21985	4.79303	4.44332		10	317	7	335	10	Human	Homo sapiens OX=10156
High	Master Protein	Q9NP79	Vacuolar protein sorting-associated protein VTA1 homolog OS=Homo sapiens OX=9606 GN=VTA1 PE=1 SV=1	2.74711	2.76073	2.80668	2.81397	2.70574	2.84215	2.48505	1.93518	3.0957	2.59954	2.30226	2.59723	2.56797	2.56548	2.35944	2.38035		12	426	2	307	12	Human	Homo sapiens OX=10157
High	Master Protein	Q14738	Serine/threonine-protein phosphatase 2A 56 kDa regulatory subunit delta isoform OS=Homo sapiens OX=9606 GN=PPP2R5D PE=1 SV=1	3.76012	3.78586	3.72953	3.64391	3.69582	3.62228	3.86933	4.03207	3.47159	3.74083	3.85776	3.95376	3.69015	3.73434	3.75156	3.59512		25	837	19	602	25	Human	Homo sapiens OX=10158
High	Master Protein	P27338	Amine oxidase [flavin-containing] B OS=Homo sapiens OX=9606 GN=MAOB PE=1 SV=3	3.75038	3.45619	3.66982	3.48048	3.13282	3.17789	4.01445	3.38422	4.87167	4.60027	5.02078	5.05018	4.81305	4.95068	5.03864	5.12206		30	1050	22	520	30	Human	Homo sapiens OX=10159
High	Master Protein	O60841	Eukaryotic translation initiation factor 5B OS=Homo sapiens OX=9606 GN=EIF5B PE=1 SV=4	3.77359	3.80685	3.5306	3.71703	3.67418	3.87265	3.81797	3.57166	3.31354	3.42258	3.56326	3.67138	3.8226	3.77587	3.77927	3.78016		26	429	26	1220	26	Human	Homo sapiens OX=10160
High	Master Protein	P09622	Dihydrolipoyl dehydrogenase, mitochondrial OS=Homo sapiens OX=9606 GN=DLD PE=1 SV=2	3.82397	3.92122	4.06943	4.05182	4.17541	4.24345	4.17468	3.64491	3.94234	3.87551	3.96918	4.33411	4.58192	4.64332	4.64657	4.31242		21	1428	10	509	21	Human	Homo sapiens OX=10161
High	Master Protein	P60900	Proteasome subunit alpha type-6 OS=Homo sapiens OX=9606 GN=PSMA6 PE=1 SV=1	3.74071	3.63323	3.62249	3.64025	3.64916	3.49179	3.83042	4.13646	3.50703	3.75298	3.9987	3.8188	3.50271	3.3656	3.46622	3.63741		15	666	1	246	15	Human	Homo sapiens OX=10162
High	Master Protein	Q96SB3	Neurabin-2 OS=Homo sapiens OX=9606 GN=PPP1R9B PE=1 SV=3	4.05501	3.64167	3.63022	3.74088	3.54931	3.61888	4.02472	4.6223	3.29252	4.11152	4.05036	3.69299	3.49126	3.43239	3.60312	3.84653		30	787	7	817	30	Human	Homo sapiens OX=10163
High	Master Protein	Q9Y6R1	Electrogenic sodium bicarbonate cotransporter 1 OS=Homo sapiens OX=9606 GN=SLC4A4 PE=1 SV=1	3.74502	3.47904	3.71284	3.7619	4.02895	3.82518	4.07496	4.44731	4.35327	4.36918	4.52568	4.33622	3.89827	4.03647	4.06913	4.02802		32	990	8	1079	32	Human	Homo sapiens OX=10164
High	Master Protein	O75569	Interferon-inducible double-stranded RNA-dependent protein kinase activator A OS=Homo sapiens OX=9606 GN=PRKRA PE=1 SV=1	3.81302	3.8393	3.78981	3.64674	3.74777	3.83567	3.85015	3.84189	3.31697	3.55891	3.69082	3.69	3.59342	3.29843	3.3934	3.25782		16	502	16	313	16	Human	Homo sapiens OX=10165
High	Master Protein	P09874	Poly [ADP-ribose] polymerase 1 OS=Homo sapiens OX=9606 GN=PARP1 PE=1 SV=4	3.73893	3.95174	3.86466	3.90456	4.17442	4.19429	3.81947	3.03252	3.50576	3.10641	3.30446	3.14875	3.48613	3.43933	3.22291	3.276		44	1405	44	1014	44	Human	Homo sapiens OX=10166
High	Master Protein	P16870	Carboxypeptidase E OS=Homo sapiens OX=9606 GN=CPE PE=1 SV=1	3.73206	3.29282	3.22607	3.16091	3.14845	3.32034	3.73877	4.46459	4.29941	4.70301	4.55678	4.02479	3.36431	3.34112	3.27762	4.20702		21	698	6	476	21	Human	Homo sapiens OX=10167
High	Master Protein	Q9UHD8	Septin-9 OS=Homo sapiens OX=9606 GN=SEPTIN9 PE=1 SV=2	3.74403	3.39508	3.33324	3.59399	3.58731	3.50778	3.54748	3.74084	4.26157	4.05803	4.00216	3.66717	3.82017	3.92461	3.80263	3.94739		28	1084	12	586	28	Human	Homo sapiens OX=10168
High	Master Protein	Q12756-2	Isoform 2 of Kinesin-like protein KIF1A OS=Homo sapiens OX=9606 GN=KIF1A	3.72094	3.52834	3.5282	3.55951	3.74341	3.67718	3.51935	3.83498	2.80999	3.41927	3.5639	3.39098	3.37628	3.35798	3.36754	3.39554		54	1170	10	1799	54	Human	Homo sapiens OX=10169
High	Master Protein	Q9UNZ2	NSFL1 cofactor p47 OS=Homo sapiens OX=9606 GN=NSFL1C PE=1 SV=2	3.72275	3.65692	3.60734	3.72495	3.6335	3.65831	3.60778	3.75473	3.3903	3.50795	3.57159	3.29363	3.47568	3.42113	3.34314	3.29545		22	769	10	370	22	Human	Homo sapiens OX=10170
High	Master Protein	P07384	Calpain-1 catalytic subunit OS=Homo sapiens OX=9606 GN=CAPN1 PE=1 SV=1	3.52876	3.69449	3.72231	3.72064	3.54176	3.56723	3.65658	2.80445	3.44228	3.13312	3.36423	3.20107	3.19073	3.29189	3.09672	3.15595		32	841	24	714	32	Human	Homo sapiens OX=10171
High	Master Protein	P49589-3	Isoform 3 of Cysteine--tRNA ligase, cytoplasmic OS=Homo sapiens OX=9606 GN=CARS1	3.75194	3.89565	3.868	3.9781	4.12957	4.20787	3.492	3.049	3.50801	3.02071	3.18551	3.5094	3.48764	3.74616	3.68628	3.62261		32	930	15	831	32	Human	Homo sapiens OX=10172
High	Master Protein	Q9Y3E1	Hepatoma-derived growth factor-related protein 3 OS=Homo sapiens OX=9606 GN=HDGFL3 PE=1 SV=1	3.71657	3.75147	3.56207	3.53262	3.56426	3.70024	3.53521	3.71121	3.55038	3.63813	3.37524	3.03112	3.12406	2.94188	2.68935	2.91242		9	423	8	203	9	Human	Homo sapiens OX=10173
High	Master Protein	P23368	NAD-dependent malic enzyme, mitochondrial OS=Homo sapiens OX=9606 GN=ME2 PE=1 SV=1	3.71145	3.92636	3.88756	3.97521	4.08377	4.12201	3.84603	3.01347	3.669	3.36038	3.6829	3.86338	3.94555	3.94025	3.91368	3.64264		26	736	15	584	26	Human	Homo sapiens OX=10174
High	Master Protein	Q14152	Eukaryotic translation initiation factor 3 subunit A OS=Homo sapiens OX=9606 GN=EIF3A PE=1 SV=1	3.70944	3.69746	3.9416	3.78368	3.84891	3.8336	3.73125	3.69348	3.76499	3.64602	3.741	3.70932	3.91772	3.79545	3.77585	3.76938		53	1228	13	1382	53	Human	Homo sapiens OX=10175
High	Master Protein	P07093-3	Isoform 3 of Glia-derived nexin OS=Homo sapiens OX=9606 GN=SERPINE2	3.57349	2.92938	3.07779	3.1478	2.87921	2.8437	3.48002	4.19015	2.7062	3.39578	3.88231	3.47653	2.95642	2.68597	2.93635	3.28489		13	285	13	409	13	Human	Homo sapiens OX=10176
High	Master Protein	O60884	DnaJ homolog subfamily A member 2 OS=Homo sapiens OX=9606 GN=DNAJA2 PE=1 SV=1	3.70585	3.59938	3.55702	3.58201	3.63878	3.85287	3.73908	4.34148	3.55229	3.99305	3.84145	3.85649	3.62101	3.49159	3.62767	3.69922		19	850	19	412	19	Human	Homo sapiens OX=10177
High	Master Protein	O75475	PC4 and SFRS1-interacting protein OS=Homo sapiens OX=9606 GN=PSIP1 PE=1 SV=1	3.58713	3.63137	3.52533	3.58885	3.81247	3.79571	3.68742	3.72969	3.23433	3.22621	3.40362	2.85935	3.16848	2.79728	2.74744	2.8486		18	647	1	530	18	Human	Homo sapiens OX=10178
High	Master Protein	P29692-2	Isoform 2 of Elongation factor 1-delta OS=Homo sapiens OX=9606 GN=EEF1D	3.66232	3.23583	3.33351	3.41375	3.40276	3.6614	3.43196	3.57019	5.05897	3.50062	3.39304	3.56187	3.15366	3.35988	3.73035	3.77047		25	575	9	647	25	Human	Homo sapiens OX=10179
High	Master Protein	P35613	Basigin OS=Homo sapiens OX=9606 GN=BSG PE=1 SV=2	3.6987	4.00622	3.95081	4.08354	3.91099	3.90891	3.5986	2.82152	3.55054	3.2388	3.45862	3.43771	4.20135	4.24248	4.20283	3.80341		10	651	10	385	10	Human	Homo sapiens OX=10180
High	Master Protein	O95373	Importin-7 OS=Homo sapiens OX=9606 GN=IPO7 PE=1 SV=1	3.82658	3.90114	3.83482	3.92243	3.85502	3.60398	3.74277	3.67496	3.06622	3.12714	3.71001	3.65353	3.48826	3.6322	3.56835	3.48031	Acetyl [N-Term]	33	790	32	1038	33	Human	Homo sapiens OX=10181
High	Master Protein	Q16798	NADP-dependent malic enzyme, mitochondrial OS=Homo sapiens OX=9606 GN=ME3 PE=2 SV=2	3.76696	3.6408	3.7076	3.54205	3.38866	3.23273	3.89556	4.00113	2.78468	3.26163	3.92053	3.79432	3.18838	3.10187	3.11478	3.46682		25	644	6	604	25	Human	Homo sapiens OX=10182
High	Master Protein	Q53H12	Acylglycerol kinase, mitochondrial OS=Homo sapiens OX=9606 GN=AGK PE=1 SV=2	3.68015	3.60158	3.64192	3.62117	3.97032	3.75254	3.57859	3.21636	3.02078	3.20749	3.69286	3.9862	4.11537	4.20144	4.17969	3.95475		22	613	10	422	22	Human	Homo sapiens OX=10183
High	Master Protein	P25398	40S ribosomal protein S12 OS=Homo sapiens OX=9606 GN=RPS12 PE=1 SV=3	3.67655	3.64656	3.54838	3.65089	3.72728	3.63075	3.61542	3.68926	3.76303	3.73135	3.76396	3.68005	3.47972	3.30575	3.52405	3.53668		8	550	8	132	8	Human	Homo sapiens OX=10184
High	Master Protein	P40123	Adenylyl cyclase-associated protein 2 OS=Homo sapiens OX=9606 GN=CAP2 PE=1 SV=1	3.82225	3.7175	3.61337	3.7374	3.89166	3.81309	4.09917	4.36541	4.25275	4.41604	4.55251	4.82525	4.1539	4.49689	4.03127	4.54785		25	1070	15	477	25	Human	Homo sapiens OX=10185
High	Master Protein	Q16836	Hydroxyacyl-coenzyme A dehydrogenase, mitochondrial OS=Homo sapiens OX=9606 GN=HADH PE=1 SV=3	3.71962	3.82494	3.80199	3.89263	4.20872	4.08321	3.79277	3.32976	4.0746	4.01604	4.07873	4.33381	4.80449	4.72278	4.773	4.37597		15	717	7	314	15	Human	Homo sapiens OX=10186
High	Master Protein	Q9UN36	Protein NDRG2 OS=Homo sapiens OX=9606 GN=NDRG2 PE=1 SV=2	3.66743	3.81943	3.94104	3.88532	3.87996	3.94224	4.2807	3.27467	4.34635	3.91774	3.98296	4.0269	3.75902	3.95186	3.89767	4.1494		17	1183	8	371	17	Human	Homo sapiens OX=10187
High	Master Protein	O60256	Phosphoribosyl pyrophosphate synthase-associated protein 2 OS=Homo sapiens OX=9606 GN=PRPSAP2 PE=1 SV=1	2.54695	2.53426	2.3849	4.04341	2.69462	2.44377	2.51454	2.7073	1.87169	2.29466	2.27218	2.18838	3.46044	2.18462	2.27574	2.1615		19	494	4	369	19	Human	Homo sapiens OX=10188
High	Master Protein	Q9NZU5	LIM and cysteine-rich domains protein 1 OS=Homo sapiens OX=9606 GN=LMCD1 PE=1 SV=1	3.60236	3.76081	3.57693	3.75601	3.81388	4.22109	2.92596	2.87641	3.13356	2.99841	2.88167	3.7121	4.04222	4.48584	4.23587	4.08218		23	543	23	365	23	Human	Homo sapiens OX=10189
High	Master Protein	Q93009	Ubiquitin carboxyl-terminal hydrolase 7 OS=Homo sapiens OX=9606 GN=USP7 PE=1 SV=2	3.66373	3.47972	3.59351	3.59952	3.61697	3.62165	3.41225	3.54958	3.12571	3.27836	3.5249	3.52	3.43347	3.42035	3.26764	3.38252		40	922	40	1102	40	Human	Homo sapiens OX=10190
High	Master Protein	Q9NUJ1	Palmitoyl-protein thioesterase ABHD10, mitochondrial OS=Homo sapiens OX=9606 GN=ABHD10 PE=1 SV=1	3.5777	3.80227	3.8643	3.78628	3.86568	3.76145	3.63342	2.89775	3.28372	3.35797	3.45216	3.68388	4.18719	4.14095	4.17561	3.72409		20	883	20	306	20	Human	Homo sapiens OX=10191
High	Master Protein	P18206	Vinculin OS=Homo sapiens OX=9606 GN=VCL PE=1 SV=4	3.65853	3.3095	3.26245	3.60511	3.57556	3.60914	3.44659	3.87498	4.36703	3.81533	3.988	4.09886	3.90478	3.89325	4.07657	4.24072		53	1081	6	1134	53	Human	Homo sapiens OX=10192
High	Master Protein	Q13526	Peptidyl-prolyl cis-trans isomerase NIMA-interacting 1 OS=Homo sapiens OX=9606 GN=PIN1 PE=1 SV=1	3.78721	3.50015	3.76771	3.6675	3.42153	3.60922	3.6757	4.1182	3.81951	4.05447	3.89709	4.001	3.52838	3.34901	3.57414	3.52034		9	486	3	163	9	Human	Homo sapiens OX=10193
High	Master Protein	Q9P0J0	NADH dehydrogenase [ubiquinone] 1 alpha subcomplex subunit 13 OS=Homo sapiens OX=9606 GN=NDUFA13 PE=1 SV=3	3.63655	3.57895	3.6334	3.66358	3.63748	3.69482	3.75578	3.97723	3.71276	3.96642	3.97619	4.21543	4.24085	4.19353	4.31843	4.13606		10	540	6	144	10	Human	Homo sapiens OX=10194
High	Master Protein	Q00765	Receptor expression-enhancing protein 5 OS=Homo sapiens OX=9606 GN=REEP5 PE=1 SV=3	3.64313	3.80957	3.75002	3.72075	3.7862	3.83022	3.79358	3.67253	3.99239	3.63737	3.63735	3.78883	3.57149	3.70212	3.57543	3.6768		9	658	8	189	9	Human	Homo sapiens OX=10195
High	Master Protein	Q92974	Rho guanine nucleotide exchange factor 2 OS=Homo sapiens OX=9606 GN=ARHGEF2 PE=1 SV=4	3.61792	3.52145	3.51028	3.50255	3.18372	3.40199	3.5615	3.51594	2.7775	3.35356	3.03025	3.24713	2.95482	3.41572	3.25234	3.11756		38	755	25	986	38	Human	Homo sapiens OX=10196
High	Master Protein	Q7KZF4	Staphylococcal nuclease domain-containing protein 1 OS=Homo sapiens OX=9606 GN=SND1 PE=1 SV=1	3.63503	3.55938	3.65849	3.6427	3.70974	3.78995	3.65428	3.37928	3.83461	3.50356	3.66725	3.78653	3.80343	3.66244	3.8518	3.68372		38	1074	14	910	38	Human	Homo sapiens OX=10197
High	Master Protein	P31942	Heterogeneous nuclear ribonucleoprotein H3 OS=Homo sapiens OX=9606 GN=HNRNPH3 PE=1 SV=2	3.63109	3.77104	3.56026	3.57265	3.8239	3.90029	3.4832	3.01316	3.10638	2.96247	2.97423	2.986	3.21325	3.06501	2.73595	2.72978		12	707	11	346	12	Human	Homo sapiens OX=10198
High	Master Protein	Q8TEA8	D-aminoacyl-tRNA deacylase 1 OS=Homo sapiens OX=9606 GN=DTD1 PE=1 SV=2	3.51184	3.45153	3.41665	3.47174	3.42834	3.39884	3.58138	3.58983	3.1002	3.48392	3.58935	3.71249	3.31791	3.36965	3.23722	3.38853		8	282	3	209	8	Human	Homo sapiens OX=10199
High	Master Protein	Q15121	Astrocytic phosphoprotein PEA-15 OS=Homo sapiens OX=9606 GN=PEA15 PE=1 SV=2	3.62934	3.77728	3.88758	3.82958	4.36002	4.14018	3.76282	3.61127	3.0076	3.61627	3.66039	3.56474	4.01786	3.88314	4.04543	3.80528		9	568	1	130	9	Human	Homo sapiens OX=10200
High	Master Protein	P10606	Cytochrome c oxidase subunit 5B, mitochondrial OS=Homo sapiens OX=9606 GN=COX5B PE=1 SV=2	3.60415	3.7697	3.83275	3.89807	3.91603	3.99592	3.56449	3.67059	3.7481	4.14395	3.95297	4.31499	4.51323	4.6135	4.59341	4.5282		10	558	7	129	10	Human	Homo sapiens OX=10201
High	Master Protein	P78356	Phosphatidylinositol 5-phosphate 4-kinase type-2 beta OS=Homo sapiens OX=9606 GN=PIP4K2B PE=1 SV=1	3.62476	3.42286	3.49278	3.48355	3.2278	3.28903	3.68134	4.24112	2.91367	3.76454	3.43619	3.50714	2.85376	2.83371	2.74313	3.07414		21	587	14	416	21	Human	Homo sapiens OX=10202
High	Master Protein	Q96AC1	Fermitin family homolog 2 OS=Homo sapiens OX=9606 GN=FERMT2 PE=1 SV=1	3.58343	3.62222	3.62236	3.78108	3.62747	3.48006	3.46477	3.22337	3.55884	3.22701	3.5888	3.46804	3.50755	3.47588	3.59307	3.58686		32	851	6	680	32	Human	Homo sapiens OX=10203
High	Master Protein	O94973-2	Isoform 2 of AP-2 complex subunit alpha-2 OS=Homo sapiens OX=9606 GN=AP2A2	3.46124	3.07329	3.46289	3.32961	3.22561	3.02829	3.32512	2.96505	2.94077	3.11103	3.13324	3.09594	3.39721	3.64521	3.44823	3.33743		50	3137	14	940	50	Human	Homo sapiens OX=10204
High	Master Protein	Q9UEY8-2	Isoform 1 of Gamma-adducin OS=Homo sapiens OX=9606 GN=ADD3	3.50597	3.46518	3.57999	3.68249	3.35862	3.43713	3.77127	3.744	3.95628	3.59198	3.89678	3.47982	3.82336	3.43034	3.66256	3.68515		28	878	14	674	28	Human	Homo sapiens OX=10205
High	Master Protein	P55209	Nucleosome assembly protein 1-like 1 OS=Homo sapiens OX=9606 GN=NAP1L1 PE=1 SV=1	3.44115	3.17573	3.16227	3.41761	3.38509	3.53074	3.54852	3.45425	3.10338	3.26556	3.41948	3.21585	2.99909	3.37911	3.07492	3.30389		13	537	5	391	13	Human	Homo sapiens OX=10206
High	Master Protein	P21291	Cysteine and glycine-rich protein 1 OS=Homo sapiens OX=9606 GN=CSRP1 PE=1 SV=3	3.60537	3.24011	3.44152	3.47309	3.26081	3.1968	3.50549	4.14194	3.9729	3.80893	4.09816	3.96195	3.64381	3.38692	3.67755	3.90351		13	757	13	193	13	Human	Homo sapiens OX=10207
High	Master Protein	Q12931	Heat shock protein 75 kDa, mitochondrial OS=Homo sapiens OX=9606 GN=TRAP1 PE=1 SV=3	3.61728	3.44189	3.65347	3.69339	4.00356	4.15159	3.48985	3.29205	3.37959	3.41703	3.47381	3.72148	4.14448	4.20715	4.32082	3.78266		33	1018	16	704	33	Human	Homo sapiens OX=10208
High	Master Protein	Q13619	Cullin-4A OS=Homo sapiens OX=9606 GN=CUL4A PE=1 SV=3	3.74031	3.67854	3.71708	3.73482	3.52993	3.67539	3.79764	3.44074	3.34357	3.55686	3.3953	3.63745	3.28294	3.205	3.14662	3.3262		17	289	3	759	17	Human	Homo sapiens OX=10209
High	Master Protein	Q9NRY4	Rho GTPase-activating protein 35 OS=Homo sapiens OX=9606 GN=ARHGAP35 PE=1 SV=3	3.61412	3.56895	3.55721	3.60901	4.59167	4.2878	3.49254	3.36867	3.37492	3.18424	3.07701	3.11777	3.07538	3.06166	2.96674	2.84302		57	1246	56	1499	57	Human	Homo sapiens OX=10210
High	Master Protein	O43242	26S proteasome non-ATPase regulatory subunit 3 OS=Homo sapiens OX=9606 GN=PSMD3 PE=1 SV=2	3.81194	3.69882	3.59351	3.63933	3.88447	3.71356	3.74	3.94297	3.55725	3.53592	3.65435	3.82349	3.27648	3.39179	3.39365	3.44596		34	1008	4	534	34	Human	Homo sapiens OX=10211
High	Master Protein	Q9HCJ6	Synaptic vesicle membrane protein VAT-1 homolog-like OS=Homo sapiens OX=9606 GN=VAT1L PE=1 SV=2	3.61301	3.58044	3.63658	3.74216	3.84593	3.89393	5.11401	4.94414	4.88944	4.13025	4.68532	4.13063	3.98144	3.74124	3.98528	4.11007		24	963	24	419	24	Human	Homo sapiens OX=10212
High	Master Protein	Q08722	Leukocyte surface antigen CD47 OS=Homo sapiens OX=9606 GN=CD47 PE=1 SV=1	3.55284	3.61001	3.62535	3.57909	3.41633	3.37725	3.45947	3.46106	3.19828	3.20393	3.13057	3.34096	3.59528	3.60087	3.70025	3.55904		5	248	5	323	5	Human	Homo sapiens OX=10213
High	Master Protein	P13489	Ribonuclease inhibitor OS=Homo sapiens OX=9606 GN=RNH1 PE=1 SV=2	3.60525	3.74226	3.78678	3.81969	3.83003	4.00004	3.98712	3.26233	4.01651	3.84637	3.7717	4.02665	4.15319	4.20527	4.02109	4.23668		25	671	25	461	25	Human	Homo sapiens OX=10214
High	Master Protein	P04080	Cystatin-B OS=Homo sapiens OX=9606 GN=CSTB PE=1 SV=2	3.60341	3.60143	3.63756	3.74317	3.66598	3.75319	3.65721	2.76648	3.41476	3.30271	3.29988	3.30889	3.84069	3.76939	3.59106	3.46818	Acetyl [N-Term]	4	550	4	98	4	Human	Homo sapiens OX=10215
High	Master Protein	P00568	Adenylate kinase isoenzyme 1 OS=Homo sapiens OX=9606 GN=AK1 PE=1 SV=3	3.59353	3.55007	3.58827	3.66012	3.35124	3.33622	3.7549	3.11133	3.61782	3.13237	3.68267	3.38579	3.37592	3.43389	3.17281	3.32998		14	912	9	194	14	Human	Homo sapiens OX=10216
High	Master Protein	Q04837	Single-stranded DNA-binding protein, mitochondrial OS=Homo sapiens OX=9606 GN=SSBP1 PE=1 SV=1	3.58653	3.79681	3.75828	3.81298	3.86156	3.95889	3.5568	3.09127	4.02655	3.63004	3.45984	4.33356	4.03975	4.22797	4.20955	4.29627		8	302	6	148	8	Human	Homo sapiens OX=10217
High	Master Protein	Q16288	NT-3 growth factor receptor OS=Homo sapiens OX=9606 GN=NTRK3 PE=1 SV=2	3.63696	3.07517	3.12905	3.17798	2.95375	2.83051	3.71702	4.25783	3.24512	3.98858	4.51186	4.26115	4.00021	3.52966	3.77417	3.87806		12	242	2	839	12	Human	Homo sapiens OX=10218
High	Master Protein	A0A0B4J2D5	Glutamine amidotransferase-like class 1 domain-containing protein 3B, mitochondrial OS=Homo sapiens OX=9606 GN=GATD3B PE=1 SV=1	3.57966	3.31863	3.69824	3.73501	3.73665	3.78213	3.66176	3.59383	3.97957	3.55583	3.83342	4.30179	4.49212	4.47537	3.97551	4.25796		13	874	6	268	13	Human	Homo sapiens OX=10219
High	Master Protein	Q9P2J5	Leucine--tRNA ligase, cytoplasmic OS=Homo sapiens OX=9606 GN=LARS1 PE=1 SV=2	3.78797	3.80686	3.841	3.85522	3.90345	4.04568	3.70428	3.40668	3.24262	3.14997	3.51917	3.42473	3.65076	3.51727	3.703	3.37201		39	776	25	1176	39	Human	Homo sapiens OX=10220
High	Master Protein	O00217	NADH dehydrogenase [ubiquinone] iron-sulfur protein 8, mitochondrial OS=Homo sapiens OX=9606 GN=NDUFS8 PE=1 SV=1	3.53163	3.12389	3.25117	3.2291	2.72295	2.80815	3.33815	4.28831	2.91404	3.98498	3.80462	3.8861	3.67339	3.64806	3.81698	3.7214		11	360	3	210	11	Human	Homo sapiens OX=10221
High	Master Protein	P42261	Glutamate receptor 1 OS=Homo sapiens OX=9606 GN=GRIA1 PE=1 SV=2	3.54171	2.98736	3.1694	3.05888	3.40043	3.38868	3.77992	4.86624	3.65918	4.6369	4.39488	4.32834	3.39016	3.29099	3.37167	3.74682		35	623	4	906	35	Human	Homo sapiens OX=10222
High	Master Protein	P27816-3	Isoform 3 of Microtubule-associated protein 4 OS=Homo sapiens OX=9606 GN=MAP4	3.6294	3.61193	3.74011	3.6648	3.70741	3.92988	3.16401	2.53749	4.16826	4.18568	4.04976	4.22528	4.25384	4.39824	4.07553	4.15595		34	1277	33	539	34	Human	Homo sapiens OX=10223
High	Master Protein	Q12955	Ankyrin-3 OS=Homo sapiens OX=9606 GN=ANK3 PE=1 SV=3	3.56578	3.14072	3.25398	3.29113	2.92132	3.22735	3.58329	4.0566	3.18455	3.75312	3.61475	3.44752	3.2768	3.26414	3.20416	3.48288		81	2186	36	4377	81	Human	Homo sapiens OX=10224
High	Master Protein	Q86Y82	Syntaxin-12 OS=Homo sapiens OX=9606 GN=STX12 PE=1 SV=1	3.47627	3.52227	3.5696	3.66521	3.63968	3.64054	3.50681	3.54876	3.4454	3.62467	3.42728	4.00626	3.64347	3.84839	3.72801	3.86934		9	456	4	276	9	Human	Homo sapiens OX=10225
High	Master Protein	Q9BPW8	Protein NipSnap homolog 1 OS=Homo sapiens OX=9606 GN=NIPSNAP1 PE=1 SV=1	3.56262	3.69361	3.73744	3.65122	3.77127	3.78464	3.50334	3.18894	3.53199	3.49968	3.45795	3.85062	3.91872	4.04053	3.96488	3.79235		18	1222	3	284	18	Human	Homo sapiens OX=10226
High	Master Protein	Q5T4S7	E3 ubiquitin-protein ligase UBR4 OS=Homo sapiens OX=9606 GN=UBR4 PE=1 SV=1	3.57991	3.57784	3.5099	3.49751	3.61468	3.45449	3.36753	3.51271	3.05485	3.3017	3.51528	3.42173	3.35311	3.39255	3.27682	3.34151		82	1332	19	5183	82	Human	Homo sapiens OX=10227
High	Master Protein	P28838	Cytosol aminopeptidase OS=Homo sapiens OX=9606 GN=LAP3 PE=1 SV=3	3.43564	3.28878	3.24644	3.35498	3.28559	3.2533	3.4035	3.76006	3.93994	3.95631	3.98178	3.67947	3.40714	3.17503	3.46342	3.65109		29	817	17	519	29	Human	Homo sapiens OX=10228
High	Master Protein	Q9Y570	Protein phosphatase methylesterase 1 OS=Homo sapiens OX=9606 GN=PPME1 PE=1 SV=3	3.5485	3.44426	3.45749	3.56258	3.56484	3.58013	3.3007	3.39315	2.91351	3.50121	3.60038	3.86933	3.17712	3.48459	3.54565	3.41441		21	960	5	386	21	Human	Homo sapiens OX=10229
High	Master Protein	Q07666	KH domain-containing, RNA-binding, signal transduction-associated protein 1 OS=Homo sapiens OX=9606 GN=KHDRBS1 PE=1 SV=1	3.54603	3.74826	3.79143	3.84007	3.89221	4.02632	3.63732	3.09102	3.59258	3.17923	3.43052	3.18542	3.5871	3.41418	3.27735	3.29028		13	504	5	443	13	Human	Homo sapiens OX=10230
High	Master Protein	Q15008	26S proteasome non-ATPase regulatory subunit 6 OS=Homo sapiens OX=9606 GN=PSMD6 PE=1 SV=1	3.54435	3.57398	3.46317	3.49936	3.57481	3.38363	3.54068	3.43847	3.15175	3.09933	3.44991	3.34664	3.33077	3.25366	3.12087	3.26862		24	729	6	389	24	Human	Homo sapiens OX=10231
High	Master Protein	Q9P2U8	Vesicular glutamate transporter 2 OS=Homo sapiens OX=9606 GN=SLC17A6 PE=2 SV=1	3.64481	2.74591	2.97274	2.94654	3.22941	3.00581	3.67998	4.50616	3.34012	4.07213	4.31772	3.8978	3.59727	3.15354	3.48456	3.5582		17	409	4	582	17	Human	Homo sapiens OX=10232
High	Master Protein	P21397	Amine oxidase [flavin-containing] A OS=Homo sapiens OX=9606 GN=MAOA PE=1 SV=1	3.54305	3.4687	3.73792	3.55252	3.37078	3.38562	4.67475	3.6108	3.94009	3.78012	3.93936	4.78357	4.25984	4.67646	4.55288	4.61889		25	1268	16	527	25	Human	Homo sapiens OX=10233
High	Master Protein	Q92859	Neogenin OS=Homo sapiens OX=9606 GN=NEO1 PE=1 SV=2	3.53924	3.88238	3.69539	3.78462	3.31766	3.37411	3.42878	2.77548	2.86014	2.77877	2.7691	3.12137	3.40499	3.23959	2.69993	2.92439		37	887	17	1461	37	Human	Homo sapiens OX=10234
High	Master Protein	Q3SXM5	Inactive hydroxysteroid dehydrogenase-like protein 1 OS=Homo sapiens OX=9606 GN=HSDL1 PE=1 SV=3	3.56575	3.64736	3.53647	3.60055	3.9647	3.95681	3.62078	2.88847	2.82713	2.69127	3.04654	2.81188	3.59226	3.33982	3.38859	2.82434		13	563	11	330	13	Human	Homo sapiens OX=10235
High	Master Protein	P36915	Guanine nucleotide-binding protein-like 1 OS=Homo sapiens OX=9606 GN=GNL1 PE=1 SV=2	3.70377	3.69357	3.66177	3.81237	3.74713	3.84131	3.53531	3.25417	3.36833	3.41078	3.44208	3.54126	3.73618	3.75312	3.52632	3.53964		28	1041	9	607	28	Human	Homo sapiens OX=10236
High	Master Protein	Q96GY0	Zinc finger C2HC domain-containing protein 1A OS=Homo sapiens OX=9606 GN=ZC2HC1A PE=1 SV=2	3.51221	3.76681	3.64757	3.66953	3.49188	3.43139	3.36138	3.01099	2.86522	2.96626	2.97211	3.12756	3.0661	3.12257	2.8629	3.03536		18	746	8	325	18	Human	Homo sapiens OX=10237
High	Master Protein	P51659	Peroxisomal multifunctional enzyme type 2 OS=Homo sapiens OX=9606 GN=HSD17B4 PE=1 SV=3	3.50386	3.46982	3.5234	3.48806	3.73116	3.67284	3.75992	3.34859	3.83981	3.76387	3.73724	3.67474	3.43711	3.48119	3.45251	3.6508		32	965	27	736	32	Human	Homo sapiens OX=10238
High	Master Protein	Q13363	C-terminal-binding protein 1 OS=Homo sapiens OX=9606 GN=CTBP1 PE=1 SV=2	3.73422	3.33439	3.34424	3.49592	3.35007	3.32078	3.85012	4.53738	3.50631	4.00527	4.14313	3.84708	3.55284	3.35614	3.54467	3.72478		14	545	12	440	14	Human	Homo sapiens OX=10239
High	Master Protein	P55290	Cadherin-13 OS=Homo sapiens OX=9606 GN=CDH13 PE=1 SV=1	3.34591	3.13422	3.16634	3.13267	2.99074	3.20921	3.71425	3.23926	0.384673	1.44146	1.62638	1.85526	3.29328	2.50955	2.93137	2.70177		13	327	3	713	13	Human	Homo sapiens OX=10240
High	Master Protein	Q9NZW5	Protein PALS2 OS=Homo sapiens OX=9606 GN=PALS2 PE=1 SV=2	3.56648	3.52824	3.46424	3.48338	2.9946	3.01459	2.86303	3.59944	2.94321	3.55705	3.37529	3.46374	3.12	3.00951	2.80467	3.17549	Acetyl [N-Term]	25	975	4	540	25	Human	Homo sapiens OX=10241
High	Master Protein	Q13367	AP-3 complex subunit beta-2 OS=Homo sapiens OX=9606 GN=AP3B2 PE=1 SV=2	3.50276	3.33998	3.44244	3.49341	3.27563	3.63517	3.73326	2.84382	2.78254	2.90671	3.09612	3.19072	3.58361	3.41626	3.36312	3.38917		52	1387	7	1082	52	Human	Homo sapiens OX=10242
High	Master Protein	O43301	Heat shock 70 kDa protein 12A OS=Homo sapiens OX=9606 GN=HSPA12A PE=1 SV=2	3.48266	3.69188	3.66296	3.59003	3.2799	3.00077	3.63137	2.16948	3.46492	3.0254	3.43648	2.85017	3.50347	3.47272	3.45783	3.43608		38	1197	6	675	38	Human	Homo sapiens OX=10243
High	Master Protein	Q6P2Q9	Pre-mRNA-processing-splicing factor 8 OS=Homo sapiens OX=9606 GN=PRPF8 PE=1 SV=2	3.61545	3.74675	3.68861	3.55677	3.71917	3.63313	3.4021	3.36218	3.0609	3.03707	3.43176	3.21505	3.29525	3.11169	3.12875	3.20379		61	1069	61	2335	61	Human	Homo sapiens OX=10244
High	Master Protein	Q16537	Serine/threonine-protein phosphatase 2A 56 kDa regulatory subunit epsilon isoform OS=Homo sapiens OX=9606 GN=PPP2R5E PE=1 SV=1	3.43917	3.25303	3.36131	3.36636	3.21119	3.19664	2.90837	3.43836	2.77774	3.06957	3.55928	3.183	2.94521	2.99109	3.20219	2.86335		23	701	1	467	23	Human	Homo sapiens OX=10245
High	Master Protein	Q8NFW8	N-acylneuraminate cytidylyltransferase OS=Homo sapiens OX=9606 GN=CMAS PE=1 SV=2	3.49572	3.66813	3.64643	3.58662	3.58938	3.56476	3.51323	3.43382	2.88434	2.57674	2.783	3.58662	3.3999	3.29991	3.41637	2.8345		22	621	10	434	22	Human	Homo sapiens OX=10246
High	Master Protein	Q96AE4	Far upstream element-binding protein 1 OS=Homo sapiens OX=9606 GN=FUBP1 PE=1 SV=3	3.46604	3.45115	3.28114	3.40055	3.48576	3.65266	3.27112	3.1719	3.28988	3.11183	3.10149	2.89732	2.98458	2.70185	2.74788	2.89446		22	895	17	644	22	Human	Homo sapiens OX=10247
High	Master Protein	P31040	Succinate dehydrogenase [ubiquinone] flavoprotein subunit, mitochondrial OS=Homo sapiens OX=9606 GN=SDHA PE=1 SV=2	3.49165	3.58548	3.61047	3.67596	3.60698	3.74296	3.64303	2.95324	3.59873	3.43424	3.52606	3.79684	4.40793	4.28624	4.36003	4.10429		31	2072	14	664	31	Human	Homo sapiens OX=10248
High	Master Protein	P13693	Translationally-controlled tumor protein OS=Homo sapiens OX=9606 GN=TPT1 PE=1 SV=1	3.29841	3.36151	3.49711	3.44707	3.72794	3.68453	3.42067	3.00953	3.63791	3.7458	3.84566	3.94133	3.71021	3.94366	3.6332	3.69674		11	1019	6	172	11	Human	Homo sapiens OX=10249
High	Master Protein	P19022	Cadherin-2 OS=Homo sapiens OX=9606 GN=CDH2 PE=1 SV=4	3.73149	3.53967	3.59259	3.78501	3.68585	3.74251	3.26482	3.21764	2.35664	3.07531	2.96969	2.67009	3.38232	2.92464	2.87592	2.72018		20	536	5	906	20	Human	Homo sapiens OX=10250
High	Master Protein	P00918	Carbonic anhydrase 2 OS=Homo sapiens OX=9606 GN=CA2 PE=1 SV=2	3.50969	3.45039	3.51759	3.41636	3.47614	3.23416	3.36863	4.39553	3.57092	3.63514	4.04674	4.04467	3.99085	3.55778	3.75684	3.79154		15	612	12	260	15	Human	Homo sapiens OX=10251
High	Master Protein	P78417	Glutathione S-transferase omega-1 OS=Homo sapiens OX=9606 GN=GSTO1 PE=1 SV=2	3.49132	3.88488	3.88772	3.97966	4.16354	4.25207	4.10861	3.39791	4.49861	3.98146	4.08056	4.2997	4.49442	4.36391	4.52795	4.4046		16	523	14	241	16	Human	Homo sapiens OX=10252
High	Master Protein	O75746	Calcium-binding mitochondrial carrier protein Aralar1 OS=Homo sapiens OX=9606 GN=SLC25A12 PE=1 SV=2	3.33293	3.56747	3.60492	3.39565	3.65171	3.63294	3.46233	3.16958	2.96012	2.47474	2.79472	3.16845	3.98821	3.88102	3.84999	3.6876		41	2447	13	678	41	Human	Homo sapiens OX=10253
High	Master Protein	Q14141	Septin-6 OS=Homo sapiens OX=9606 GN=SEPTIN6 PE=1 SV=4	3.69568	3.66819	3.59274	3.53158	3.20168	3.00319	3.06774	3.14824	3.71937	3.90012	3.99574	3.7423	4.09324	4.1871	3.88224	3.99865		31	2986	7	434	31	Human	Homo sapiens OX=10254
High	Master Protein	O15511	Actin-related protein 2/3 complex subunit 5 OS=Homo sapiens OX=9606 GN=ARPC5 PE=1 SV=3	3.44801	3.47484	3.42708	3.40716	3.32206	3.38734	3.48374	3.91704	3.1081	3.81257	3.46502	3.74868	3.30168	3.34135	3.14017	3.52024		10	455	1	151	10	Human	Homo sapiens OX=10255
High	Master Protein	O75874	Isocitrate dehydrogenase [NADP] cytoplasmic OS=Homo sapiens OX=9606 GN=IDH1 PE=1 SV=2	3.47228	3.80484	3.74103	3.73556	3.9154	3.76488	3.76829	3.12869	3.4614	3.05365	3.24282	3.42911	3.23217	3.39059	3.28739	3.35308		26	1874	10	414	26	Human	Homo sapiens OX=10256
High	Master Protein	Q01581	Hydroxymethylglutaryl-CoA synthase, cytoplasmic OS=Homo sapiens OX=9606 GN=HMGCS1 PE=1 SV=2	3.49486	3.29059	3.58552	4.88343	3.87149	3.81379	3.57054	3.01486	2.88949	2.72744	3.06936	2.81915	3.01415	2.97535	2.94798	2.82307		21	579	12	520	21	Human	Homo sapiens OX=10257
High	Master Protein	O43747	AP-1 complex subunit gamma-1 OS=Homo sapiens OX=9606 GN=AP1G1 PE=1 SV=5	3.5821	3.66085	3.52916	3.46851	3.65229	3.53735	3.55775	3.41447	3.20236	3.35826	3.77169	3.58812	3.43538	3.41125	3.3229	3.45638		26	723	26	822	26	Human	Homo sapiens OX=10258
High	Master Protein	P38117	Electron transfer flavoprotein subunit beta OS=Homo sapiens OX=9606 GN=ETFB PE=1 SV=3	3.40676	3.17728	3.28316	3.3023	3.56376	3.66924	3.68049	3.71597	3.88047	3.85404	3.77102	3.96803	3.84505	3.99641	4.02571	3.84824		15	855	9	255	15	Human	Homo sapiens OX=10259
High	Master Protein	Q9UHY7	Enolase-phosphatase E1 OS=Homo sapiens OX=9606 GN=ENOPH1 PE=1 SV=1	3.32903	3.38014	3.49201	3.41742	3.58487	3.54597	3.49892	2.78603	2.90486	2.64604	3.03106	3.11213	3.59208	3.68692	3.7569	3.38517		12	399	8	261	12	Human	Homo sapiens OX=10260
High	Master Protein	O75037	Kinesin-like protein KIF21B OS=Homo sapiens OX=9606 GN=KIF21B PE=1 SV=2	3.5213	3.86117	3.78129	3.68725	3.36246	3.34278	3.39348	2.96682	2.21394	2.33199	2.32648	2.56442	2.67471	2.70161	2.62609	2.40426		45	994	41	1637	45	Human	Homo sapiens OX=10261
High	Master Protein	P39687	Acidic leucine-rich nuclear phosphoprotein 32 family member A OS=Homo sapiens OX=9606 GN=ANP32A PE=1 SV=1	3.44653	3.71564	3.65494	3.77894	3.80171	3.82542	3.44901	2.92665	3.57766	3.11998	3.43989	3.16617	3.45872	3.30555	3.20462	3.23932		15	384	9	249	15	Human	Homo sapiens OX=10262
High	Master Protein	P43487	Ran-specific GTPase-activating protein OS=Homo sapiens OX=9606 GN=RANBP1 PE=1 SV=1	3.37896	3.45332	3.47041	3.44185	3.54233	3.41939	3.49608	3.03209	2.82771	2.97983	3.29191	3.3146	3.7247	3.70162	3.71869	3.45318		9	532	3	201	9	Human	Homo sapiens OX=10263
High	Master Protein	O75323	Protein NipSnap homolog 2 OS=Homo sapiens OX=9606 GN=NIPSNAP2 PE=1 SV=1	3.38672	3.11069	3.08694	3.21187	3.27508	3.1839	3.77579	4.1413	3.90355	4.23759	4.32757	4.29723	4.19247	3.77333	4.23233	3.79965		17	718	8	286	17	Human	Homo sapiens OX=10264
High	Master Protein	Q9P2S2	Neurexin-2 OS=Homo sapiens OX=9606 GN=NRXN2 PE=2 SV=1	3.4421	3.40987	3.35738	3.33354	3.06102	3.13327	3.47265	3.3534	2.49457	2.71515	2.88531	2.83669	2.85935	2.85024	2.69216	2.78761		42	974	4	1712	42	Human	Homo sapiens OX=10265
High	Master Protein	Q16566	Calcium/calmodulin-dependent protein kinase type IV OS=Homo sapiens OX=9606 GN=CAMK4 PE=1 SV=1	3.4367	3.49422	3.52241	3.40025	3.16565	3.03466	3.16262	2.76344	2.199	2.5047	2.12301	2.70205	2.26614	2.62103	2.05352	2.75641		19	543	7	473	19	Human	Homo sapiens OX=10266
High	Master Protein	O00264	Membrane-associated progesterone receptor component 1 OS=Homo sapiens OX=9606 GN=PGRMC1 PE=1 SV=3	3.29312	3.30078	3.62047	3.79114	3.97951	4.18572	3.78751	3.53649	3.84144	3.67664	3.78696	4.02652	4.30366	4.42238	4.41203	4.31539		13	873	5	195	13	Human	Homo sapiens OX=10267
High	Master Protein	Q9NR31	GTP-binding protein SAR1a OS=Homo sapiens OX=9606 GN=SAR1A PE=1 SV=1	3.30238	3.2029	3.14328	2.97578	3.51673	3.29885	3.04624	3.47217	3.14776	3.23011	3.31833	3.43398	3.31192	3.22824	3.37793	3.32226		11	537	7	198	11	Human	Homo sapiens OX=10268
High	Master Protein	Q9HDC9	Adipocyte plasma membrane-associated protein OS=Homo sapiens OX=9606 GN=APMAP PE=1 SV=2	3.40648	3.50609	3.54569	3.61766	3.76213	3.78614	3.76853	3.43476	3.45156	3.27809	3.318	3.13643	3.13625	3.31988	3.08341	3.05338		16	554	12	416	16	Human	Homo sapiens OX=10269
High	Master Protein	P15531	Nucleoside diphosphate kinase A OS=Homo sapiens OX=9606 GN=NME1 PE=1 SV=1	3.4315	3.30485	3.396	3.20599	3.28234	3.26323	3.26705	3.02	2.81409	2.92224	3.23407	3.10678	3.31075	3.18805	3.22971	3.34408		14	2159	2	152	14	Human	Homo sapiens OX=10270
High	Master Protein	P22694-7	Isoform 7 of cAMP-dependent protein kinase catalytic subunit beta OS=Homo sapiens OX=9606 GN=PRKACB	3.48418	3.52595	3.28933	3.41212	3.06752	2.77234	3.53885	2.26548	2.16164	2.11434	3.04987	1.99559	3.29938	3.18195	2.67177	2.83232		26	1167	2	355	26	Human	Homo sapiens OX=10271
High	Master Protein	P51452	Dual specificity protein phosphatase 3 OS=Homo sapiens OX=9606 GN=DUSP3 PE=1 SV=1	3.42519	3.30016	3.3873	3.31205	3.3094	3.35391	3.24765	3.59896	2.96361	3.12495	3.31611	3.5989	3.13144	3.29838	3.32721	3.24886		8	304	4	185	8	Human	Homo sapiens OX=10272
High	Master Protein	Q92522	Histone H1.10 OS=Homo sapiens OX=9606 GN=H1-10 PE=1 SV=1	3.41727	3.66649	3.40153	3.50384	3.72783	3.75953	3.04057	1.96504	2.41922	2.09613	2.10222	1.83749	2.68162	2.26761	2.16844	2.02001		9	357	9	213	9	Human	Homo sapiens OX=10273
High	Master Protein	P55084	Trifunctional enzyme subunit beta, mitochondrial OS=Homo sapiens OX=9606 GN=HADHB PE=1 SV=3	3.45812	3.59056	3.64726	3.71444	4.00005	3.92246	3.62711	3.08555	4.41935	3.8444	4.30079	4.21018	4.30963	4.22051	4.34156	4.21933		26	856	19	474	26	Human	Homo sapiens OX=10274
High	Master Protein	O75663	TIP41-like protein OS=Homo sapiens OX=9606 GN=TIPRL PE=1 SV=2	3.36883	3.58648	3.36047	3.31652	3.68638	3.53815	3.19621	3.0334	3.14507	2.8356	3.03116	3.24835	3.16558	3.21801	3.38759	3.1196	Acetyl [N-Term]	17	532	17	272	17	Human	Homo sapiens OX=10275
High	Master Protein	Q7L5N1	COP9 signalosome complex subunit 6 OS=Homo sapiens OX=9606 GN=COPS6 PE=1 SV=1	3.34822	2.79976	2.66148	2.76223	2.95122	2.3935	2.81846	2.80575	2.44412	2.5934	3.06982	2.67002	2.65267	2.76858	3.28336	2.70033		15	465	1	327	15	Human	Homo sapiens OX=10276
High	Master Protein	Q92973-2	Isoform 2 of Transportin-1 OS=Homo sapiens OX=9606 GN=TNPO1	3.4051	3.50734	3.51696	3.44736	3.60595	3.74272	3.56303	3.23593	3.67008	3.38866	3.59049	3.7806	3.45209	3.47297	3.57567	3.55011	Acetyl [N-Term]	33	795	22	890	33	Human	Homo sapiens OX=10277
High	Master Protein	P29144	Tripeptidyl-peptidase 2 OS=Homo sapiens OX=9606 GN=TPP2 PE=1 SV=4	3.40711	3.40139	3.30108	3.22953	3.30696	3.32537	3.46324	4.16582	3.51259	3.9062	3.71136	3.76197	3.33684	3.22195	3.36251	3.55265		48	1201	15	1249	48	Human	Homo sapiens OX=10278
High	Master Protein	P12081	Histidine--tRNA ligase, cytoplasmic OS=Homo sapiens OX=9606 GN=HARS1 PE=1 SV=2	3.40233	3.81852	3.229	3.28858	3.8587	3.88015	4.00935	3.6178	3.58615	3.70023	3.28727	3.21058	3.47856	3.41813	3.55336	2.93181		21	586	4	509	21	Human	Homo sapiens OX=10279
High	Master Protein	P35606	Coatomer subunit beta' OS=Homo sapiens OX=9606 GN=COPB2 PE=1 SV=2	3.40201	3.2275	3.26407	3.29432	3.35966	3.14138	3.16245	2.83309	2.92136	2.81959	3.25112	3.09352	3.4767	3.35435	3.51948	3.44254		31	910	31	906	31	Human	Homo sapiens OX=10280
High	Master Protein	Q8NE86	Calcium uniporter protein, mitochondrial OS=Homo sapiens OX=9606 GN=MCU PE=1 SV=1	3.38181	3.4	3.26956	3.197	3.20558	3.06506	3.01239	3.69159	2.74406	3.45959	3.3405	3.71563	2.68465	2.83028	2.81585	3.01732		16	379	3	351	16	Human	Homo sapiens OX=10281
High	Master Protein	Q9UMF0	Intercellular adhesion molecule 5 OS=Homo sapiens OX=9606 GN=ICAM5 PE=1 SV=3	3.39572	3.24943	3.33376	3.6885	4.31338	4.65149	4.03742	4.22517	4.1137	4.71691	4.30705	5.38499	5.16938	5.42375	5.32255	5.17894		26	1294	21	924	26	Human	Homo sapiens OX=10282
High	Master Protein	P17252	Protein kinase C alpha type OS=Homo sapiens OX=9606 GN=PRKCA PE=1 SV=4	3.39642	3.43558	3.45892	3.16299	3.16267	3.13069	4.09917	4.38766	4.49352	5.06765	4.54225	5.12895	3.74737	4.46352	3.41153	4.83604		42	1642	5	672	42	Human	Homo sapiens OX=10283
High	Master Protein	O75347	Tubulin-specific chaperone A OS=Homo sapiens OX=9606 GN=TBCA PE=1 SV=3	3.39503	3.19525	3.25474	3.46778	3.51419	3.75064	3.36028	2.78173	2.98337	3.12081	2.90668	3.00191	3.19504	3.20486	3.06425	3.04417		13	639	8	108	13	Human	Homo sapiens OX=10284
High	Master Protein	Q15056	Eukaryotic translation initiation factor 4H OS=Homo sapiens OX=9606 GN=EIF4H PE=1 SV=5	3.38525	3.2037	3.35317	3.48485	3.19783	3.17736	3.50348	3.49568	3.00747	3.66247	3.63126	2.94003	3.48213	3.17295	2.91177	3.2715		10	330	1	248	10	Human	Homo sapiens OX=10285
High	Master Protein	Q9UQB8	Brain-specific angiogenesis inhibitor 1-associated protein 2 OS=Homo sapiens OX=9606 GN=BAIAP2 PE=1 SV=1	3.38248	2.96953	3.05027	3.05815	2.52078	2.42645	3.43932	4.39065	2.45068	3.82917	3.57496	3.14364	2.48483	2.40709	2.33085	3.07432		27	728	6	552	27	Human	Homo sapiens OX=10286
High	Master Protein	Q00688	Peptidyl-prolyl cis-trans isomerase FKBP3 OS=Homo sapiens OX=9606 GN=FKBP3 PE=1 SV=1	3.40479	3.58281	3.36408	3.38701	3.50588	3.54532	3.71176	3.60292	6.53497	3.60388	3.45499	3.40748	3.07731	3.32948	4.0261	4.00813		13	598	6	224	13	Human	Homo sapiens OX=10287
High	Master Protein	Q9UKA9	Polypyrimidine tract-binding protein 2 OS=Homo sapiens OX=9606 GN=PTBP2 PE=1 SV=1	3.3883	3.76444	3.35278	3.34716	3.55873	3.29945	3.5206	3.12025	2.5568	2.63656	3.1073	2.78392	3.10322	2.75522	2.49287	2.50305		19	476	18	531	19	Human	Homo sapiens OX=10288
High	Master Protein	Q04637-8	Isoform 8 of Eukaryotic translation initiation factor 4 gamma 1 OS=Homo sapiens OX=9606 GN=EIF4G1	3.38415	3.27764	3.31374	3.30765	3.54988	3.55578	3.49683	3.58244	3.23147	3.20208	3.44806	3.19751	3.27762	3.26308	3.34637	3.30172		43	920	14	1600	43	Human	Homo sapiens OX=10289
High	Master Protein	O15294	UDP-N-acetylglucosamine--peptide N-acetylglucosaminyltransferase 110 kDa subunit OS=Homo sapiens OX=9606 GN=OGT PE=1 SV=3	3.37533	2.84116	2.95896	2.9642	3.13307	3.09987	3.07857	3.97065	2.7342	3.6468	3.32563	3.20168	2.92161	2.81282	2.74629	2.91047		37	717	4	1046	37	Human	Homo sapiens OX=10290
High	Master Protein	Q92599	Septin-8 OS=Homo sapiens OX=9606 GN=SEPTIN8 PE=1 SV=4	3.40039	2.97456	3.23893	3.28002	3.02468	3.063	3.52569	3.93575	3.68233	3.94329	4.00128	3.84121	3.69953	3.58712	3.7506	3.87458		29	1785	10	483	29	Human	Homo sapiens OX=10291
High	Master Protein	P54709	Sodium/potassium-transporting ATPase subunit beta-3 OS=Homo sapiens OX=9606 GN=ATP1B3 PE=1 SV=1	3.33999	3.49764	3.53322	3.43526	3.30798	3.33288	3.19118	2.93014	2.51871	2.35046	2.53239	2.46048	2.23002	2.58279	2.34868	2.25939		9	313	8	279	9	Human	Homo sapiens OX=10292
High	Master Protein	Q9BS26	Endoplasmic reticulum resident protein 44 OS=Homo sapiens OX=9606 GN=ERP44 PE=1 SV=1	3.37048	2.87362	3.00141	3.11245	3.16479	3.19179	2.7491	2.43046	2.68713	2.66079	2.80656	3.11714	3.19374	3.31349	3.23426	3.00037		18	488	7	406	18	Human	Homo sapiens OX=10293
High	Master Protein	P36405	ADP-ribosylation factor-like protein 3 OS=Homo sapiens OX=9606 GN=ARL3 PE=1 SV=2	3.36567	3.36009	3.30093	3.31441	3.23163	3.016	3.50002	3.43908	2.98904	3.09291	3.61273	3.16169	3.02027	3.06524	3.0007	3.24597		9	344	3	182	9	Human	Homo sapiens OX=10294
High	Master Protein	P20073	Annexin A7 OS=Homo sapiens OX=9606 GN=ANXA7 PE=1 SV=3	3.39983	3.08494	3.15953	3.23975	3.34593	3.48874	3.21224	3.42129	3.3143	3.48385	3.45996	3.55092	3.5377	3.36448	3.52413	3.37634		15	491	6	488	15	Human	Homo sapiens OX=10295
High	Master Protein	Q969P0	Immunoglobulin superfamily member 8 OS=Homo sapiens OX=9606 GN=IGSF8 PE=1 SV=1	3.22565	3.30049	3.34985	3.27923	2.87074	2.78197	3.25446	3.07169	3.00649	3.38226	3.09507	3.01223	3.09171	3.11485	2.70459	3.09078		18	616	15	613	18	Human	Homo sapiens OX=10296
High	Master Protein	Q6NVY1	3-hydroxyisobutyryl-CoA hydrolase, mitochondrial OS=Homo sapiens OX=9606 GN=HIBCH PE=1 SV=2	3.36102	3.12335	3.22924	3.24357	3.22353	3.25383	3.49302	3.55121	3.25652	3.19858	3.70607	3.63005	3.46093	3.5722	3.71245	3.57277		18	394	15	386	18	Human	Homo sapiens OX=10297
High	Master Protein	P78357	Contactin-associated protein 1 OS=Homo sapiens OX=9606 GN=CNTNAP1 PE=1 SV=1	3.62722	3.17095	3.18372	3.2274	3.05275	3.40102	3.76284	4.31049	4.25676	4.43857	4.40297	4.31529	4.34429	4.13156	4.17168	4.36536		35	945	16	1384	35	Human	Homo sapiens OX=10298
High	Master Protein	P11234	Ras-related protein Ral-B OS=Homo sapiens OX=9606 GN=RALB PE=1 SV=1	3.39659	3.35302	3.47207	3.42111	3.2211	3.06329	3.10386	3.25218	2.97054	3.08901	3.22385	3.36433	3.16691	3.34958	3.31131	3.24051		15	1493	7	206	15	Human	Homo sapiens OX=10299
High	Master Protein	Q9UBC2	Epidermal growth factor receptor substrate 15-like 1 OS=Homo sapiens OX=9606 GN=EPS15L1 PE=1 SV=1	3.58862	3.40497	3.86655	3.83344	3.56527	3.43514	3.04065	3.03499	2.90688	3.13118	3.23381	3.39253	3.56116	3.7971	3.49553	3.44078		30	602	8	864	30	Human	Homo sapiens OX=10300
High	Master Protein	P53999	Activated RNA polymerase II transcriptional coactivator p15 OS=Homo sapiens OX=9606 GN=SUB1 PE=1 SV=3	3.35386	3.47845	3.31909	3.43549	3.27762	3.3321	3.4249	2.75741	2.90012	2.51764	2.99482	2.7606	3.00659	2.97194	2.79569	2.83834		10	436	8	127	10	Human	Homo sapiens OX=10301
High	Master Protein	Q9P035	Very-long-chain (3R)-3-hydroxyacyl-CoA dehydratase 3 OS=Homo sapiens OX=9606 GN=HACD3 PE=1 SV=2	3.35426	3.57594	3.6049	3.53361	3.84945	3.61348	3.83279	3.85278	3.53917	3.27751	3.89183	3.75171	3.75441	3.7889	3.76939	3.67172	Acetyl [N-Term]	13	616	7	362	13	Human	Homo sapiens OX=10302
High	Master Protein	Q9Y2I8	WD repeat-containing protein 37 OS=Homo sapiens OX=9606 GN=WDR37 PE=1 SV=2	3.35074	3.29672	3.36168	3.45349	3.23302	3.19111	3.49739	3.72518	2.68924	3.25189	3.54597	3.29392	2.87927	3.25862	3.08185	3.19253		20	492	7	494	20	Human	Homo sapiens OX=10303
High	Master Protein	Q9Y230	RuvB-like 2 OS=Homo sapiens OX=9606 GN=RUVBL2 PE=1 SV=3	3.25103	3.4567	3.36979	3.27841	3.40954	3.17035	3.38036	3.04648	3.10042	3.16488	3.31598	3.19108	3.196	3.19636	3.00653	3.25328		27	791	27	463	27	Human	Homo sapiens OX=10304
High	Master Protein	Q9Y266	Nuclear migration protein nudC OS=Homo sapiens OX=9606 GN=NUDC PE=1 SV=1	3.34708	3.16174	3.18022	3.32755	3.43292	3.50822	3.44817	2.92612	2.94707	2.85392	3.22448	3.01166	3.33885	3.51275	3.415	3.37215		20	658	9	331	20	Human	Homo sapiens OX=10305
High	Master Protein	Q15435	Protein phosphatase 1 regulatory subunit 7 OS=Homo sapiens OX=9606 GN=PPP1R7 PE=1 SV=1	3.23018	3.13186	3.13462	3.15117	3.04222	3.05846	3.15848	3.21538	2.59733	3.01703	3.29743	3.44989	3.244	3.54721	3.46601	3.53816		24	795	11	360	24	Human	Homo sapiens OX=10306
High	Master Protein	P46783	40S ribosomal protein S10 OS=Homo sapiens OX=9606 GN=RPS10 PE=1 SV=1	3.31395	3.41117	3.1747	3.17856	3.37641	3.26341	3.21343	3.5169	3.24984	3.2375	3.53297	3.337	3.25376	3.16194	3.32232	3.33113		9	285	8	165	9	Human	Homo sapiens OX=10307
High	Master Protein	Q9BXM9	FSD1-like protein OS=Homo sapiens OX=9606 GN=FSD1L PE=1 SV=2	3.41875	3.61405	3.6041	3.68334	3.33755	3.46297	3.35082	2.5784	2.38614	2.42912	2.4209	2.61064	2.69847	3.03253	2.83123	2.69254		21	540	11	530	21	Human	Homo sapiens OX=10308
High	Master Protein	Q99435	Protein kinase C-binding protein NELL2 OS=Homo sapiens OX=9606 GN=NELL2 PE=1 SV=1	3.33278	4.13784	3.62954	3.52245	3.35022	3.37707	2.31548	1.51083	4.92502	2.42549	2.57849	2.95132	2.70685	3.47852	3.03225	3.61713		30	773	18	816	30	Human	Homo sapiens OX=10309
High	Master Protein	O95989	Diphosphoinositol polyphosphate phosphohydrolase 1 OS=Homo sapiens OX=9606 GN=NUDT3 PE=1 SV=1	3.331	3.33122	3.24835	3.28423	3.23934	3.19378	3.38676	3.50942	2.68275	2.97302	3.08005	3.05807	2.77163	2.64192	2.68894	2.74806		8	523	1	172	8	Human	Homo sapiens OX=10310
High	Master Protein	Q13642-1	Isoform 1 of Four and a half LIM domains protein 1 OS=Homo sapiens OX=9606 GN=FHL1	3.35852	3.72563	3.60361	3.65926	3.88139	3.83505	4.14678	3.40146	4.91852	4.35653	4.78562	4.5606	4.60522	4.53692	4.52332	4.66855		18	1333	6	280	18	Human	Homo sapiens OX=10311
High	Master Protein	Q14155-3	Isoform 3 of Rho guanine nucleotide exchange factor 7 OS=Homo sapiens OX=9606 GN=ARHGEF7	3.23753	3.32426	3.17896	3.30838	2.97329	3.06957	3.29408	3.45822	2.90136	3.0666	2.90486	2.81844	2.63746	2.7557	2.77591	2.62805		30	739	16	782	30	Human	Homo sapiens OX=10312
High	Master Protein	Q15393	Splicing factor 3B subunit 3 OS=Homo sapiens OX=9606 GN=SF3B3 PE=1 SV=4	3.43324	3.26743	3.33516	3.22131	3.12716	3.2025	3.06625	2.79909	2.70974	2.60963	2.90358	2.53665	2.95316	2.93464	2.9335	2.87485		28	704	28	1217	28	Human	Homo sapiens OX=10313
High	Master Protein	P60033	CD81 antigen OS=Homo sapiens OX=9606 GN=CD81 PE=1 SV=1	3.3199	3.51067	3.45885	3.40226	3.2829	3.24913	3.3919	2.04436	3.42289	2.77896	3.26585	3.26575	3.48993	3.43611	3.2269	3.40323		4	234	4	236	4	Human	Homo sapiens OX=10314
High	Master Protein	P08247	Synaptophysin OS=Homo sapiens OX=9606 GN=SYP PE=1 SV=3	3.35928	3.63552	3.67412	3.57507	3.56457	3.42454	3.92072	3.35366	3.75109	4.48579	4.03541	4.50362	4.5003	4.60868	4.53622	4.31363	Acetyl [N-Term]	18	1469	12	313	18	Human	Homo sapiens OX=10315
High	Master Protein	Q9UJ70	N-acetyl-D-glucosamine kinase OS=Homo sapiens OX=9606 GN=NAGK PE=1 SV=4	2.91715	3.27256	3.1616	3.22679	3.17646	3.13192	3.384	2.75537	2.80451	2.60602	2.89071	3.10224	3.03142	3.014	2.95521	3.01468		17	562	12	344	17	Human	Homo sapiens OX=10316
High	Master Protein	O75368	SH3 domain-binding glutamic acid-rich-like protein OS=Homo sapiens OX=9606 GN=SH3BGRL PE=1 SV=1	3.25599	3.61147	3.58174	3.71019	3.77311	3.71926	3.49969	3.0193	4.0385	4.05394	4.01172	4.22447	4.1253	4.26015	4.13027	4.26631		11	615	3	114	11	Human	Homo sapiens OX=10317
High	Master Protein	O75306	NADH dehydrogenase [ubiquinone] iron-sulfur protein 2, mitochondrial OS=Homo sapiens OX=9606 GN=NDUFS2 PE=1 SV=2	3.29622	3.55881	3.49546	3.3743	3.28963	3.59641	3.82503	3.12275	3.8044	3.33527	3.56742	3.98326	4.24263	4.24215	4.30931	4.05008		23	1252	11	463	23	Human	Homo sapiens OX=10318
High	Master Protein	Q66K74	Microtubule-associated protein 1S OS=Homo sapiens OX=9606 GN=MAP1S PE=1 SV=2	3.16562	3.56364	3.37119	3.49652	3.71691	3.51081	3.15556	3.57685	3.14956	3.30961	3.2103	3.49416	3.14597	3.25459	3.0041	2.8872		25	602	24	1059	25	Human	Homo sapiens OX=10319
High	Master Protein	O95292	Vesicle-associated membrane protein-associated protein B/C OS=Homo sapiens OX=9606 GN=VAPB PE=1 SV=3	3.16645	3.22616	3.36046	3.40779	3.36255	3.57486	3.13259	3.63598	3.53773	3.79268	3.44998	3.81233	3.66432	3.83502	3.69651	3.54056		16	645	10	243	16	Human	Homo sapiens OX=10320
High	Master Protein	O00483	Cytochrome c oxidase subunit NDUFA4 OS=Homo sapiens OX=9606 GN=NDUFA4 PE=1 SV=1	3.29839	3.58901	3.59205	3.5395	3.83667	3.71074	3.58713	2.90176	3.52227	3.64339	3.75426	4.15417	4.54005	4.60893	4.5632	4.21759		7	492	5	81	7	Human	Homo sapiens OX=10321
High	Master Protein	O95573	Long-chain-fatty-acid--CoA ligase 3 OS=Homo sapiens OX=9606 GN=ACSL3 PE=1 SV=3	3.18355	3.329	3.2701	3.12426	3.02937	3.15246	3.51081	2.92635	2.75632	2.70401	2.72299	2.94251	2.81255	2.7162	2.58693	2.85693		23	642	13	720	23	Human	Homo sapiens OX=10322
High	Master Protein	Q9BXJ9	N-alpha-acetyltransferase 15, NatA auxiliary subunit OS=Homo sapiens OX=9606 GN=NAA15 PE=1 SV=1	2.97541	3.09879	3.19044	3.08681	3.00519	2.85306	2.70955	2.83554	2.31266	2.52067	2.51261	2.60789	2.61759	2.46687	2.67861	2.48057		27	446	27	866	27	Human	Homo sapiens OX=10323
High	Master Protein	Q7Z460-3	Isoform 3 of CLIP-associating protein 1 OS=Homo sapiens OX=9606 GN=CLASP1	3.29288	3.39618	3.27011	3.18275	3.124	3.06848	2.91591	2.61262	2.40802	2.59276	2.96249	3.02216	2.83187	2.91821	2.68636	2.90473		49	1000	10	1494	49	Human	Homo sapiens OX=10324
High	Master Protein	P11498	Pyruvate carboxylase, mitochondrial OS=Homo sapiens OX=9606 GN=PC PE=1 SV=2	3.15814	2.22235	2.42981	2.62869	3.00599	3.07447	2.93367	4.51171	3.69247	4.18859	3.84687	3.86129	3.91176	3.51947	3.92392	3.61613		41	742	12	1178	41	Human	Homo sapiens OX=10325
High	Master Protein	P21359	Neurofibromin OS=Homo sapiens OX=9606 GN=NF1 PE=1 SV=2	3.20304	2.78797	2.95514	2.85592	2.731	2.72381	2.86292	2.86172	2.5634	2.72628	2.98708	2.93827	2.97422	2.90154	2.84794	2.85698		48	719	48	2839	48	Human	Homo sapiens OX=10326
High	Master Protein	Q99733	Nucleosome assembly protein 1-like 4 OS=Homo sapiens OX=9606 GN=NAP1L4 PE=1 SV=1	3.28929	3.24042	3.20512	3.2798	3.34562	3.41472	3.26708	2.98642	3.03413	3.01429	3.02419	3.02878	2.94448	3.13182	2.96605	3.053		13	668	6	375	13	Human	Homo sapiens OX=10327
High	Master Protein	Q9Y496	Kinesin-like protein KIF3A OS=Homo sapiens OX=9606 GN=KIF3A PE=1 SV=4	2.5195	2.13968	2.19291	2.20767	2.41254	2.39327	2.39855	2.44736	2.21098	2.55539	2.26595	2.52013	1.9251	2.2281	2.24429	2.17165		25	660	24	699	25	Human	Homo sapiens OX=10328
High	Master Protein	O60502	Protein O-GlcNAcase OS=Homo sapiens OX=9606 GN=OGA PE=1 SV=2	3.27615	3.37378	3.31275	3.29947	3.1094	3.10887	3.43799	3.49007	2.71065	3.00032	3.043	2.76807	2.4465	2.33861	2.53336	2.27795		34	578	5	916	34	Human	Homo sapiens OX=10329
High	Master Protein	Q9BQ70	Transcription factor 25 OS=Homo sapiens OX=9606 GN=TCF25 PE=1 SV=1	1.59513	1.92594	2.14582	1.88185	1.85672	1.88744	1.46435	1.38848	1.25742	1.42097	1.5191	1.73086	1.85888	1.87806	1.83313	2.28286		13	237	13	676	13	Human	Homo sapiens OX=10330
High	Master Protein	P50993	Sodium/potassium-transporting ATPase subunit alpha-2 OS=Homo sapiens OX=9606 GN=ATP1A2 PE=1 SV=1	3.1758	3.12441	3.38489	3.41389	3.45332	3.48348	3.71971	3.18456	4.01667	3.62151	3.84979	3.74456	3.91839	3.82889	3.66495	3.75078		75	11973	8	1020	75	Human	Homo sapiens OX=10331
High	Master Protein	Q13618	Cullin-3 OS=Homo sapiens OX=9606 GN=CUL3 PE=1 SV=2	3.25833	3.14267	3.18388	3.20741	3.34579	3.24332	3.17785	3.31429	2.66026	3.03964	3.24267	3.13286	2.9583	3.10049	3.05947	2.8686		32	929	3	768	32	Human	Homo sapiens OX=10332
High	Master Protein	Q13555-5	Isoform 5 of Calcium/calmodulin-dependent protein kinase type II subunit gamma OS=Homo sapiens OX=9606 GN=CAMK2G	3.2709	2.88375	2.80723	2.894	2.35574	2.31008	3.38954	3.60765	2.96963	3.43965	3.6269	2.8178	2.15417	1.70233	2.06418	2.47062		21	1779	1	527	21	Human	Homo sapiens OX=10333
High	Master Protein	Q9HCD6-2	Isoform 2 of Protein TANC2 OS=Homo sapiens OX=9606 GN=TANC2	3.26479	2.89448	2.91168	2.89114	2.78789	2.64077	2.92787	3.62942	2.57451	3.30087	3.27723	3.19424	2.56201	2.5975	2.66475	2.95664		36	665	35	2000	36	Human	Homo sapiens OX=10334
High	Master Protein	Q02218	2-oxoglutarate dehydrogenase, mitochondrial OS=Homo sapiens OX=9606 GN=OGDH PE=1 SV=3	3.26886	3.34135	3.49533	3.44731	3.50748	3.47496	2.87922	2.28995	3.0821	2.81698	2.8523	3.28457	3.88503	3.72306	3.78747	3.17569		60	2379	17	1023	60	Human	Homo sapiens OX=10335
High	Master Protein	O75533	Splicing factor 3B subunit 1 OS=Homo sapiens OX=9606 GN=SF3B1 PE=1 SV=3	3.26855	3.26313	3.06262	3.13637	3.26928	3.56702	3.19401	3.35633	3.25423	3.15458	2.9723	2.90744	2.87957	2.77717	2.68348	2.83145		40	910	40	1304	40	Human	Homo sapiens OX=10336
High	Master Protein	Q07960	Rho GTPase-activating protein 1 OS=Homo sapiens OX=9606 GN=ARHGAP1 PE=1 SV=1	3.10179	3.04902	3.08854	3.1127	3.27081	3.16243	3.43146	3.90514	3.26266	3.75592	3.97791	3.67066	3.3154	3.37425	3.49681	3.46606	Acetyl [N-Term]	24	683	5	439	24	Human	Homo sapiens OX=10337
High	Master Protein	P49753	Acyl-coenzyme A thioesterase 2, mitochondrial OS=Homo sapiens OX=9606 GN=ACOT2 PE=1 SV=6	3.42081	3.43941	3.52592	3.75398	3.55659	3.97026	3.31922	2.76644	2.46993	2.6288	2.45976	2.98694	3.03928	3.27214	3.25228	2.93843		22	717	1	483	22	Human	Homo sapiens OX=10338
High	Master Protein	P08579	U2 small nuclear ribonucleoprotein B'' OS=Homo sapiens OX=9606 GN=SNRPB2 PE=1 SV=1	3.18361	2.74232	2.78635	2.81356	2.89735	2.79846	3.2877	4.00165	3.16726	3.82474	3.84706	3.66444	3.60396	3.47069	3.62236	3.63826	Acetyl [N-Term]	9	96	7	225	9	Human	Homo sapiens OX=10339
High	Master Protein	Q8IUD2-2	Isoform 2 of ELKS/Rab6-interacting/CAST family member 1 OS=Homo sapiens OX=9606 GN=ERC1	3.24862	3.12653	3.18149	3.25453	2.9853	3.02708	3.32222	3.42672	2.96041	3.50157	3.2467	3.30607	2.96524	2.98582	2.79922	3.28162		39	862	5	992	39	Human	Homo sapiens OX=10340
High	Master Protein	Q9BTV5	Fibronectin type III and SPRY domain-containing protein 1 OS=Homo sapiens OX=9606 GN=FSD1 PE=1 SV=1	3.20424	3.25488	3.30352	3.30693	3.13576	3.22917	3.17363	2.51423	2.7566	2.71983	2.67656	3.22203	2.99138	3.24006	3.08696	3.1705		20	522	13	496	20	Human	Homo sapiens OX=10341
High	Master Protein	P54764	Ephrin type-A receptor 4 OS=Homo sapiens OX=9606 GN=EPHA4 PE=1 SV=1	3.25504	3.12334	3.03269	3.07973	2.84083	2.50067	2.78646	3.79448	3.53828	4.2014	4.00669	3.9138	2.81091	2.66354	2.55597	3.37535		31	757	4	986	31	Human	Homo sapiens OX=10342
High	Master Protein	P53618	Coatomer subunit beta OS=Homo sapiens OX=9606 GN=COPB1 PE=1 SV=3	3.2867	3.46223	3.33136	3.2759	3.65983	3.48441	3.21524	3.18867	3.29809	3.02588	3.35397	3.31822	3.34089	3.39598	3.38364	3.17635		31	751	4	953	31	Human	Homo sapiens OX=10343
High	Master Protein	O94985-2	Isoform 2 of Calsyntenin-1 OS=Homo sapiens OX=9606 GN=CLSTN1	3.14975	3.28934	3.27759	3.24195	2.85042	2.96506	3.13861	2.54945	2.86414	2.70295	2.86316	3.17678	2.97915	3.0701	2.88594	3.31047		22	477	10	971	22	Human	Homo sapiens OX=10344
High	Master Protein	O75534	Cold shock domain-containing protein E1 OS=Homo sapiens OX=9606 GN=CSDE1 PE=1 SV=2	3.25005	3.0528	3.04806	3.08235	3.23129	3.06479	3.25408	3.44934	2.95766	3.31285	3.29193	3.15977	3.08761	2.94593	3.03957	3.02188		34	975	6	798	34	Human	Homo sapiens OX=10345
High	Master Protein	Q8IZQ5	Selenoprotein H OS=Homo sapiens OX=9606 GN=SELENOH PE=1 SV=2	3.33164	3.11733	3.09245	3.03624	3.19903	3.32852	3.46194	3.71597	2.97061	3.36192	3.20639	3.03609	2.84871	2.8505	2.7723	2.86381		5	143	5	122	5	Human	Homo sapiens OX=10346
High	Master Protein	Q13177	Serine/threonine-protein kinase PAK 2 OS=Homo sapiens OX=9606 GN=PAK2 PE=1 SV=3	3.26356	3.36658	3.1799	3.36335	3.30598	3.33169	2.79423	2.63405	2.80664	2.85874	2.82855	2.77821	2.93111	2.81036	2.61707	2.68695		28	1238	5	524	28	Human	Homo sapiens OX=10347
High	Master Protein	Q96PU5-5	Isoform 5 of E3 ubiquitin-protein ligase NEDD4-like OS=Homo sapiens OX=9606 GN=NEDD4L	3.41365	3.42319	3.37058	3.41182	3.46122	3.3596	3.33662	3.62893	2.99434	3.41595	3.4498	3.4525	3.12562	3.16191	2.89855	3.28051		34	896	4	955	34	Human	Homo sapiens OX=10348
High	Master Protein	Q9UQ03	Coronin-2B OS=Homo sapiens OX=9606 GN=CORO2B PE=1 SV=4	3.22883	3.16205	3.11277	3.10441	3.21444	3.13758	3.14991	3.75401	3.16071	3.59783	3.6782	3.26509	3.25023	3.22953	3.18597	3.34337		19	488	4	480	19	Human	Homo sapiens OX=10349
High	Master Protein	P50914	60S ribosomal protein L14 OS=Homo sapiens OX=9606 GN=RPL14 PE=1 SV=4	3.22708	3.37885	3.24056	3.2241	3.5032	3.44322	3.25571	2.99935	3.59169	3.31617	3.26275	3.3464	3.35313	3.25735	3.35258	3.27143		8	527	5	215	8	Human	Homo sapiens OX=10350
High	Master Protein	Q16774-2	Isoform 2 of Guanylate kinase OS=Homo sapiens OX=9606 GN=GUK1	3.21307	3.25579	3.21784	3.23252	3.37816	3.24173	3.19352	2.99039	3.2464	3.06574	3.00036	3.2569	3.20804	3.24795	3.24304	3.11534		12	379	10	218	12	Human	Homo sapiens OX=10351
High	Master Protein	P54136	Arginine--tRNA ligase, cytoplasmic OS=Homo sapiens OX=9606 GN=RARS1 PE=1 SV=2	3.23397	3.31489	3.26004	3.28261	3.43934	3.19562	3.5148	3.07642	3.1535	2.89566	3.09798	3.02935	3.22112	3.17531	3.0703	3.01113		31	706	17	660	31	Human	Homo sapiens OX=10352
High	Master Protein	Q02880	DNA topoisomerase 2-beta OS=Homo sapiens OX=9606 GN=TOP2B PE=1 SV=3	3.23001	3.54945	3.32416	3.36002	3.51421	3.37142	3.14237	2.10922	2.64657	2.25579	2.74854	2.06826	2.88503	2.66834	2.50071	2.36373		49	800	49	1626	49	Human	Homo sapiens OX=10353
High	Master Protein	Q15811	Intersectin-1 OS=Homo sapiens OX=9606 GN=ITSN1 PE=1 SV=3	3.19002	3.24121	3.14492	3.06373	3.14762	3.15661	3.22242	3.39399	2.95572	3.32991	3.1412	3.15934	2.78638	3.00386	2.8121	3.07628		42	901	15	1721	42	Human	Homo sapiens OX=10354
High	Master Protein	Q9NSE4	Isoleucine--tRNA ligase, mitochondrial OS=Homo sapiens OX=9606 GN=IARS2 PE=1 SV=2	3.22549	3.26022	3.32674	3.34316	3.42264	3.39869	3.13795	3.147	3.0381	3.16256	3.37559	3.65533	3.73168	3.7393	3.91753	3.54134		34	928	26	1012	34	Human	Homo sapiens OX=10355
High	Master Protein	P56385	ATP synthase subunit e, mitochondrial OS=Homo sapiens OX=9606 GN=ATP5ME PE=1 SV=2	3.21815	1.91267	2.99495	2.9588	3.05463	2.99521	3.32223	3.88334	3.24003	1.86847	3.67069	3.87507	3.74913	3.71893	3.89028	3.80079		7	287	6	69	7	Human	Homo sapiens OX=10356
High	Master Protein	Q00325-2	Isoform B of Phosphate carrier protein, mitochondrial OS=Homo sapiens OX=9606 GN=SLC25A3	3.2177	3.77074	3.68482	3.62204	3.93832	3.49067	3.43578	2.86137	3.54817	3.43883	3.91873	4.27452	4.56466	4.62199	4.601	4.38907		23	2880	11	361	23	Human	Homo sapiens OX=10357
High	Master Protein	P46060	Ran GTPase-activating protein 1 OS=Homo sapiens OX=9606 GN=RANGAP1 PE=1 SV=1	3.29342	3.09191	3.1358	3.16719	3.24073	3.25732	3.06479	3.00426	2.80595	2.94988	2.94542	2.96352	2.80959	2.82965	2.97967	2.80369		20	510	12	587	20	Human	Homo sapiens OX=10358
High	Master Protein	Q04917	14-3-3 protein eta OS=Homo sapiens OX=9606 GN=YWHAH PE=1 SV=4	3.23717	3.4537	3.08326	3.04626	3.40394	3.63635	3.41406	3.36377	3.35348	3.65111	2.91007	3.30366	2.89688	2.83537	2.7588	2.41397		29	3845	7	246	29	Human	Homo sapiens OX=10359
High	Master Protein	Q8NBX0	Saccharopine dehydrogenase-like oxidoreductase OS=Homo sapiens OX=9606 GN=SCCPDH PE=1 SV=1	3.26037	3.46148	3.40625	3.47223	3.60579	3.58638	3.28676	2.86623	3.46126	3.28042	3.2574	3.48289	3.59387	3.54156	3.67494	3.50937		13	501	11	429	13	Human	Homo sapiens OX=10360
High	Master Protein	O95319-2	Isoform 2 of CUGBP Elav-like family member 2 OS=Homo sapiens OX=9606 GN=CELF2	3.15551	3.34866	3.33309	3.19811	3.30019	3.26288	3.15306	3.20725	3.07747	3.18349	3.1492	3.07487	3.02914	2.96508	2.94158	3.0184	Acetyl [N-Term]	15	461	14	490	15	Human	Homo sapiens OX=10361
High	Master Protein	P43490	Nicotinamide phosphoribosyltransferase OS=Homo sapiens OX=9606 GN=NAMPT PE=1 SV=1	3.27842	3.41541	3.29693	3.43468	3.5572	3.51133	2.95534	2.436	2.96987	2.80538	3.0753	2.97098	3.63104	3.58411	3.58356	3.06334	Acetyl [N-Term]	23	775	10	491	23	Human	Homo sapiens OX=10362
High	Master Protein	Q9NP97	Dynein light chain roadblock-type 1 OS=Homo sapiens OX=9606 GN=DYNLRB1 PE=1 SV=3	3.24846	3.4813	3.60792	3.29891	3.76851	3.33185	3.1916	3.04194	2.84154	3.23936	3.14603	3.06207	2.88607	2.89073	3.00893	2.9382		6	148	2	96	6	Human	Homo sapiens OX=10363
High	Master Protein	O00232	26S proteasome non-ATPase regulatory subunit 12 OS=Homo sapiens OX=9606 GN=PSMD12 PE=1 SV=3	3.14419	3.04864	3.03457	3.04668	3.37493	3.19775	3.39973	2.97986	2.83622	2.90012	3.01346	3.15295	3.1118	3.0821	3.09024	2.90365		23	590	9	456	23	Human	Homo sapiens OX=10364
High	Master Protein	Q13011	Delta(3,5)-Delta(2,4)-dienoyl-CoA isomerase, mitochondrial OS=Homo sapiens OX=9606 GN=ECH1 PE=1 SV=2	3.18943	3.34513	3.44588	3.41266	3.74527	3.64508	3.40932	2.65311	3.21479	2.62684	3.098	3.36629	3.76387	3.88622	3.85297	3.49664		17	549	17	328	17	Human	Homo sapiens OX=10365
High	Master Protein	P17858	ATP-dependent 6-phosphofructokinase, liver type OS=Homo sapiens OX=9606 GN=PFKL PE=1 SV=6	3.2489	3.68053	3.65886	3.57461	3.54563	3.44715	3.70191	2.86632	3.17877	3.17133	3.03891	3.0068	3.36708	3.62164	3.15799	3.15078		32	1959	21	780	32	Human	Homo sapiens OX=10366
High	Master Protein	Q9H479	Fructosamine-3-kinase OS=Homo sapiens OX=9606 GN=FN3K PE=1 SV=1	3.07191	3.13674	3.15671	3.05903	3.14547	3.07393	2.97155	3.15097	2.8286	2.99935	3.00885	2.95371	2.9737	2.96505	2.91936	2.94452	Acetyl [N-Term]	14	408	9	309	14	Human	Homo sapiens OX=10367
High	Master Protein	Q9Y4W6	AFG3-like protein 2 OS=Homo sapiens OX=9606 GN=AFG3L2 PE=1 SV=2	3.25255	3.00105	3.1041	3.14038	3.20082	3.26156	3.35082	3.35155	3.22956	3.33737	3.43946	3.57954	3.73384	3.65605	3.64885	3.48352		33	804	6	797	33	Human	Homo sapiens OX=10368
High	Master Protein	Q92896	Golgi apparatus protein 1 OS=Homo sapiens OX=9606 GN=GLG1 PE=1 SV=2	3.18303	2.71319	3.04864	3.03375	3.30861	3.50457	2.82788	2.66414	3.32269	3.24842	3.21393	3.51167	3.42094	3.71812	3.639	3.55066		38	861	4	1179	38	Human	Homo sapiens OX=10369
High	Master Protein	P15170	Eukaryotic peptide chain release factor GTP-binding subunit ERF3A OS=Homo sapiens OX=9606 GN=GSPT1 PE=1 SV=1	3.18274	3.48389	3.39888	3.34805	3.41098	3.34301	3.33214	3.55068	3.13217	3.31039	3.39523	3.38878	3.36636	3.14319	3.28133	3.3246		26	638	3	499	26	Human	Homo sapiens OX=10370
High	Master Protein	Q7Z2D5	2-lysophosphatidate phosphatase PLPPR4 OS=Homo sapiens OX=9606 GN=PLPPR4 PE=1 SV=1	3.16174	2.9887	3.03967	2.95771	2.65103	2.69984	3.18838	3.71254	3.22982	3.69536	3.46063	3.36022	2.63263	3.07116	2.62598	3.21671		25	653	8	763	25	Human	Homo sapiens OX=10371
High	Master Protein	Q09666	Neuroblast differentiation-associated protein AHNAK OS=Homo sapiens OX=9606 GN=AHNAK PE=1 SV=2	3.04179	2.77637	2.82258	2.97066	3.05709	3.26319	3.09803	3.25577	5.53217	3.49794	3.57054	3.43581	3.59421	3.54148	4.15913	4.09296		118	624	118	5890	118	Human	Homo sapiens OX=10372
High	Master Protein	Q9HB71	Calcyclin-binding protein OS=Homo sapiens OX=9606 GN=CACYBP PE=1 SV=2	3.09983	3.28263	3.18381	3.27223	3.34702	3.29032	3.28509	3.27706	3.05506	3.19871	3.44917	3.34272	3.41674	3.51468	3.53449	3.33467		14	603	4	228	14	Human	Homo sapiens OX=10373
High	Master Protein	P55196	Afadin OS=Homo sapiens OX=9606 GN=AFDN PE=1 SV=3	3.08319	3.11292	3.10006	3.17257	2.97916	2.91111	3.02899	2.82751	2.33609	2.68415	2.70438	2.56868	2.68353	2.57534	2.3188	2.45751		44	928	16	1824	44	Human	Homo sapiens OX=10374
High	Master Protein	Q68D91	Metallo-beta-lactamase domain-containing protein 2 OS=Homo sapiens OX=9606 GN=MBLAC2 PE=1 SV=3	3.23529	2.71478	2.81398	2.71445	2.50976	2.62463	3.00568	2.90123	2.47615	2.67766	2.79509	2.70788	2.63815	2.58116	2.46588	2.5464		15	440	3	279	15	Human	Homo sapiens OX=10375
High	Master Protein	Q9P0L2	Serine/threonine-protein kinase MARK1 OS=Homo sapiens OX=9606 GN=MARK1 PE=1 SV=2	3.16931	3.31185	3.39976	3.37985	3.32383	3.25979	3.04089	2.64672	2.18527	2.61922	3.11589	2.86375	2.95523	3.05067	2.78526	2.65695		34	708	15	795	34	Human	Homo sapiens OX=10376
High	Master Protein	Q4G0N4	NAD kinase 2, mitochondrial OS=Homo sapiens OX=9606 GN=NADK2 PE=1 SV=2	3.12206	3.19868	3.27001	3.25453	3.15061	3.19612	3.20045	2.89592	3.99353	3.0001	3.16477	3.28649	3.42729	3.4357	3.42846	3.36436		17	661	5	442	17	Human	Homo sapiens OX=10377
High	Master Protein	O95299	NADH dehydrogenase [ubiquinone] 1 alpha subcomplex subunit 10, mitochondrial OS=Homo sapiens OX=9606 GN=NDUFA10 PE=1 SV=1	3.11019	3.44252	3.43147	3.44053	3.47275	3.48248	3.42878	2.82621	3.58164	3.48908	3.5964	4.00186	4.19643	4.17055	4.29448	3.93833		19	767	18	355	19	Human	Homo sapiens OX=10378
High	Master Protein	P10155	60 kDa SS-A/Ro ribonucleoprotein OS=Homo sapiens OX=9606 GN=RO60 PE=1 SV=2	3.12996	3.28374	3.21586	3.18833	3.32832	3.16145	3.00892	2.26943	2.93806	2.52868	3.02823	2.71373	2.83055	2.80395	2.61808	2.76101		20	493	12	538	20	Human	Homo sapiens OX=10379
High	Master Protein	P55010	Eukaryotic translation initiation factor 5 OS=Homo sapiens OX=9606 GN=EIF5 PE=1 SV=2	3.10816	2.99684	3.01763	2.9965	3.11749	3.10786	2.8299	3.08297	2.89532	2.959	2.85658	3.08469	2.84956	2.82169	2.87091	2.9642		19	447	4	431	19	Human	Homo sapiens OX=10380
High	Master Protein	P04844	Dolichyl-diphosphooligosaccharide--protein glycosyltransferase subunit 2 OS=Homo sapiens OX=9606 GN=RPN2 PE=1 SV=3	3.05369	3.28351	3.19024	3.09608	3.63386	3.32897	3.08831	2.61007	3.19538	2.57022	2.94038	3.02095	3.4429	3.34431	3.19018	3.11439		18	482	12	631	18	Human	Homo sapiens OX=10381
High	Master Protein	P14927	Cytochrome b-c1 complex subunit 7 OS=Homo sapiens OX=9606 GN=UQCRB PE=1 SV=2	3.1628	3.35216	3.4213	3.43172	3.51976	3.54924	3.48173	3.1321	3.59115	3.59735	3.4559	3.87956	4.09851	4.09363	4.11646	3.87152		11	650	8	111	11	Human	Homo sapiens OX=10382
High	Master Protein	O75832	26S proteasome non-ATPase regulatory subunit 10 OS=Homo sapiens OX=9606 GN=PSMD10 PE=1 SV=1	3.08004	3.12085	3.24452	3.18873	3.27732	3.21865	3.25796	2.79161	3.15961	3.02509	3.26511	3.06507	3.27157	3.20252	3.14735	3.13606		14	472	14	226	14	Human	Homo sapiens OX=10383
High	Master Protein	P49802	Regulator of G-protein signaling 7 OS=Homo sapiens OX=9606 GN=RGS7 PE=1 SV=3	3.06538	2.87677	2.93106	2.988	2.76184	2.86466	2.68903	3.44369	2.65356	3.24308	3.13137	2.79182	2.76911	2.73346	2.71834	2.73078		17	527	2	495	17	Human	Homo sapiens OX=10384
High	Master Protein	Q96QR8	Transcriptional activator protein Pur-beta OS=Homo sapiens OX=9606 GN=PURB PE=1 SV=3	3.21972	3.14941	2.89147	3.0484	3.25192	3.23147	3.19254	3.65809	3.16708	3.42458	3.38639	3.17355	3.01085	3.18226	3.10092	3.24325		14	549	3	312	14	Human	Homo sapiens OX=10385
High	Master Protein	Q9Y5S2	Serine/threonine-protein kinase MRCK beta OS=Homo sapiens OX=9606 GN=CDC42BPB PE=1 SV=2	3.20107	3.30021	3.11504	3.17862	3.0192	2.87937	3.20128	2.74417	2.57466	2.47664	2.75253	2.70553	2.7933	2.69135	2.63044	2.55684		50	883	28	1711	50	Human	Homo sapiens OX=10386
High	Master Protein	Q16881	Thioredoxin reductase 1, cytoplasmic OS=Homo sapiens OX=9606 GN=TXNRD1 PE=1 SV=3	3.13799	3.17711	3.1865	3.24048	3.05185	3.06543	3.29706	3.01203	2.9851	2.87927	3.02117	3.01527	3.1037	3.03252	3.01635	3.02039		20	396	14	649	20	Human	Homo sapiens OX=10387
High	Master Protein	P56134	ATP synthase subunit f, mitochondrial OS=Homo sapiens OX=9606 GN=ATP5MF PE=1 SV=3	3.15113	3.49937	3.41269	3.43759	3.55522	3.61385	3.53035	3.04045	3.61352	3.35352	3.63685	4.05469	4.25782	4.34491	4.44663	4.10241		2	98	2	94	2	Human	Homo sapiens OX=10388
High	Master Protein	P17844	Probable ATP-dependent RNA helicase DDX5 OS=Homo sapiens OX=9606 GN=DDX5 PE=1 SV=1	3.0752	2.79222	2.76235	2.8222	2.82711	2.90308	2.73032	3.08612	2.74422	2.99531	2.8172	2.5673	2.5186	2.26795	2.24035	2.50512		26	1256	1	614	26	Human	Homo sapiens OX=10389
High	Master Protein	P25098	Beta-adrenergic receptor kinase 1 OS=Homo sapiens OX=9606 GN=GRK2 PE=1 SV=2	3.27426	2.79523	2.97612	2.96925	2.58915	2.7718	2.73653	2.69763	2.21266	2.5637	2.37755	2.43642	2.50748	2.41304	2.24695	2.41256		25	532	15	689	25	Human	Homo sapiens OX=10390
High	Master Protein	Q9UK76	Jupiter microtubule associated homolog 1 OS=Homo sapiens OX=9606 GN=JPT1 PE=1 SV=3	3.13845	3.02218	3.35663	3.17685	3.12567	3.25561	2.23777	2.01124	2.13464	2.45155	2.21899	2.71189	2.82572	3.03963	2.67056	2.76978		7	323	7	154	7	Human	Homo sapiens OX=10391
High	Master Protein	P02786	Transferrin receptor protein 1 OS=Homo sapiens OX=9606 GN=TFRC PE=1 SV=2	3.21173	3.20883	3.32018	3.21937	3.49534	3.52658	2.56774	2.38243	1.94493	1.69848	1.5734	2.21875	2.73807	2.74718	2.47545	1.89585		25	487	21	760	25	Human	Homo sapiens OX=10392
High	Master Protein	Q9NVI7-2	Isoform 2 of ATPase family AAA domain-containing protein 3A OS=Homo sapiens OX=9606 GN=ATAD3A	3.08414	3.31465	3.27356	3.45322	3.53645	3.35888	3.01003	3.27205	2.92107	3.10553	3.12783	3.3671	3.66618	3.78205	3.74903	3.42623		25	712	14	586	25	Human	Homo sapiens OX=10393
High	Master Protein	Q06481	Amyloid-like protein 2 OS=Homo sapiens OX=9606 GN=APLP2 PE=1 SV=2	3.13417	3.43335	3.17618	2.99749	3.394	2.62527	3.19437	3.78765	3.1425	3.21572	3.70139	3.61899	3.41495	3.07633	3.07892	3.0693		19	569	10	763	19	Human	Homo sapiens OX=10394
High	Master Protein	Q9C0C9	(E3-independent) E2 ubiquitin-conjugating enzyme OS=Homo sapiens OX=9606 GN=UBE2O PE=1 SV=3	3.13374	3.03825	3.04499	2.9767	3.1213	3.01586	2.81358	3.04598	2.70122	2.82454	2.90108	2.74486	2.77217	2.82886	2.69777	2.82899		38	719	12	1292	38	Human	Homo sapiens OX=10395
High	Master Protein	P26640	Valine--tRNA ligase OS=Homo sapiens OX=9606 GN=VARS1 PE=1 SV=4	3.16093	3.31883	3.2572	3.25724	3.39347	3.3932	3.34352	3.42021	3.57028	3.54257	3.62554	3.6001	3.39884	3.30476	3.39057	3.52458		38	836	18	1264	38	Human	Homo sapiens OX=10396
High	Master Protein	P29218	Inositol monophosphatase 1 OS=Homo sapiens OX=9606 GN=IMPA1 PE=1 SV=1	3.08755	2.92246	2.98324	2.99077	3.02636	3.0961	2.94604	3.10221	3.31204	3.31048	3.23548	3.26796	2.99494	2.80962	2.88689	3.15803		15	451	13	277	15	Human	Homo sapiens OX=10397
High	Master Protein	P08621	U1 small nuclear ribonucleoprotein 70 kDa OS=Homo sapiens OX=9606 GN=SNRNP70 PE=1 SV=2	3.1285	3.08403	2.91843	2.92058	3.08514	3.15877	3.02289	2.95987	2.66396	2.95435	2.91335	2.22269	2.77804	2.22388	2.14846	2.1175		17	458	17	437	17	Human	Homo sapiens OX=10398
High	Master Protein	Q16775	Hydroxyacylglutathione hydrolase, mitochondrial OS=Homo sapiens OX=9606 GN=HAGH PE=1 SV=2	2.94578	2.86841	3.05311	3.03495	2.85304	2.84256	3.03844	2.83249	3.24924	3.3239	3.48401	3.52235	3.31552	3.28143	3.22568	3.40545		10	596	7	308	10	Human	Homo sapiens OX=10399
High	Master Protein	O15498	Synaptobrevin homolog YKT6 OS=Homo sapiens OX=9606 GN=YKT6 PE=1 SV=1	3.25846	3.33393	3.31939	3.286	3.20348	2.89658	3.08628	3.28156	2.86254	2.97003	3.24355	3.22008	3.20563	3.09809	3.06638	3.13809		12	668	4	198	12	Human	Homo sapiens OX=10400
High	Master Protein	O43776	Asparagine--tRNA ligase, cytoplasmic OS=Homo sapiens OX=9606 GN=NARS1 PE=1 SV=1	3.43516	3.63442	3.29929	3.47175	3.58472	3.45498	3.4409	2.97709	3.29221	3.33338	3.249	3.55168	3.40996	3.50471	3.42878	3.27058		20	764	10	548	20	Human	Homo sapiens OX=10401
High	Master Protein	Q8TD22	Sideroflexin-5 OS=Homo sapiens OX=9606 GN=SFXN5 PE=1 SV=1	3.1778	2.78064	2.85362	2.86058	3.17544	3.02021	3.19242	3.7278	3.55479	3.54647	3.92096	3.52542	3.15026	3.0831	3.34774	3.37745		14	619	2	340	14	Human	Homo sapiens OX=10402
High	Master Protein	P28161	Glutathione S-transferase Mu 2 OS=Homo sapiens OX=9606 GN=GSTM2 PE=1 SV=2	3.29997	3.60103	3.63436	3.33773	3.26616	3.15045	3.82043	2.47904	3.65077	3.09448	3.82327	3.49682	3.77113	3.39259	3.88359	3.42215		18	633	12	218	18	Human	Homo sapiens OX=10403
High	Master Protein	O43583	Density-regulated protein OS=Homo sapiens OX=9606 GN=DENR PE=1 SV=2	3.07051	2.78467	2.95863	2.9778	2.92958	3.24207	2.90367	2.60582	2.6033	2.55972	2.8344	3.18692	3.30223	3.2367	3.52311	3.23817		8	267	2	198	8	Human	Homo sapiens OX=10404
High	Master Protein	P30622	CAP-Gly domain-containing linker protein 1 OS=Homo sapiens OX=9606 GN=CLIP1 PE=1 SV=2	2.98549	2.77152	2.82814	2.9061	2.87991	2.95439	3.01011	3.07106	2.37252	2.77141	2.61762	2.68136	2.35136	2.47389	2.33515	2.63273		42	816	12	1438	42	Human	Homo sapiens OX=10405
High	Master Protein	P23381	Tryptophan--tRNA ligase, cytoplasmic OS=Homo sapiens OX=9606 GN=WARS1 PE=1 SV=2	2.83682	2.9999	2.99067	2.99963	3.04251	2.9976	3.04699	3.06512	2.92883	2.97725	2.8834	3.33767	2.75161	3.08423	3.02046	3.09988		21	762	12	471	21	Human	Homo sapiens OX=10406
High	Master Protein	P32418-3	Isoform 7 of Sodium/calcium exchanger 1 OS=Homo sapiens OX=9606 GN=SLC8A1	3.11222	3.25069	3.25294	3.14778	3.13551	2.94369	3.0666	2.67065	2.41505	2.84889	2.74342	3.41368	3.0656	3.31235	3.0108	3.3383		18	473	12	960	18	Human	Homo sapiens OX=10407
High	Master Protein	A0AVT1	Ubiquitin-like modifier-activating enzyme 6 OS=Homo sapiens OX=9606 GN=UBA6 PE=1 SV=1	3.11137	3.36004	3.27501	3.33574	3.21776	3.04967	3.0096	2.13758	2.62104	2.37494	2.79678	2.51686	2.93392	2.8904	2.84292	2.54929	Acetyl [N-Term]	35	629	25	1052	35	Human	Homo sapiens OX=10408
High	Master Protein	Q9UIJ7	GTP:AMP phosphotransferase AK3, mitochondrial OS=Homo sapiens OX=9606 GN=AK3 PE=1 SV=4	3.18229	3.0638	3.10699	3.14957	3.33796	3.37954	3.22825	3.10988	2.98276	3.18025	3.08637	3.20854	3.18947	3.2556	3.24542	3.32265		17	491	8	227	17	Human	Homo sapiens OX=10409
High	Master Protein	P48637	Glutathione synthetase OS=Homo sapiens OX=9606 GN=GSS PE=1 SV=1	3.12571	3.27668	3.19226	3.26112	3.10352	3.0908	3.2005	2.60352	3.04301	2.81661	3.07268	3.01332	3.1052	3.21423	3.04519	3.23168		19	580	14	474	19	Human	Homo sapiens OX=10410
High	Master Protein	Q9UBQ7	Glyoxylate reductase/hydroxypyruvate reductase OS=Homo sapiens OX=9606 GN=GRHPR PE=1 SV=1	3.10308	3.15243	3.1348	3.18738	3.32156	3.34586	3.23804	2.5186	3.398	3.12699	3.19077	3.34126	3.31519	3.33745	3.30712	3.34802		16	545	13	328	16	Human	Homo sapiens OX=10411
High	Master Protein	P30040	Endoplasmic reticulum resident protein 29 OS=Homo sapiens OX=9606 GN=ERP29 PE=1 SV=4	3.10003	3.26638	3.27195	3.3607	3.6982	3.82973	3.32492	3.13439	3.33091	3.37838	3.2354	3.77009	3.76633	3.93993	3.96813	3.55306		12	533	7	261	12	Human	Homo sapiens OX=10412
High	Master Protein	P09960	Leukotriene A-4 hydrolase OS=Homo sapiens OX=9606 GN=LTA4H PE=1 SV=2	3.00934	2.9503	3.05298	3.02124	2.92695	2.80747	3.1403	3.13039	3.35253	3.31849	3.63302	3.1756	3.14252	3.18124	2.98693	3.30099		27	762	13	611	27	Human	Homo sapiens OX=10413
High	Master Protein	O95747	Serine/threonine-protein kinase OSR1 OS=Homo sapiens OX=9606 GN=OXSR1 PE=1 SV=1	3.19473	3.36337	3.31896	3.32118	3.39672	3.21803	2.68934	2.32052	2.35664	2.4387	2.72533	2.87422	3.20955	3.21628	3.10911	2.89555		17	504	14	527	17	Human	Homo sapiens OX=10414
High	Master Protein	Q99719-2	Isoform 2 of Septin-5 OS=Homo sapiens OX=9606 GN=SEPTIN5	3.0932	2.95054	3.04215	3.0219	2.50784	2.17208	2.57279	2.39079	2.02507	2.25972	2.28247	2.11755	2.80939	2.85134	2.6343	2.68261	Acetyl [N-Term]	20	1305	5	346	20	Human	Homo sapiens OX=10415
High	Master Protein	Q13613	Myotubularin-related protein 1 OS=Homo sapiens OX=9606 GN=MTMR1 PE=1 SV=4	3.04755	2.96873	3.00396	2.91822	2.77852	2.829	2.56236	2.36835	2.6394	2.59843	2.7547	2.53264	2.64093	2.64172	2.71455	2.65638	Acetyl [N-Term]	20	283	7	665	20	Human	Homo sapiens OX=10416
High	Master Protein	O00629	Importin subunit alpha-3 OS=Homo sapiens OX=9606 GN=KPNA4 PE=1 SV=1	3.0872	3.02635	3.1577	3.19339	3.1464	3.1901	3.25404	2.54893	3.01411	2.98387	3.2232	3.24201	3.43575	3.43489	3.47274	3.29133		14	468	7	521	14	Human	Homo sapiens OX=10417
High	Master Protein	O94979	Protein transport protein Sec31A OS=Homo sapiens OX=9606 GN=SEC31A PE=1 SV=3	3.04972	3.19364	3.10112	3.05341	3.13645	3.03204	3.04969	2.99369	3.35038	2.95434	3.0904	3.11105	2.98681	2.92412	2.8771	3.10645		34	871	20	1220	34	Human	Homo sapiens OX=10418
High	Master Protein	P04632	Calpain small subunit 1 OS=Homo sapiens OX=9606 GN=CAPNS1 PE=1 SV=1	3.02495	2.93626	3.0404	3.04504	3.0617	2.75077	2.7409	2.78624	3.07465	2.70521	3.22368	3.04497	2.8995	2.97294	3.04914	3.18182	Acetyl [N-Term]	10	496	4	268	10	Human	Homo sapiens OX=10419
High	Master Protein	O00178	GTP-binding protein 1 OS=Homo sapiens OX=9606 GN=GTPBP1 PE=1 SV=3	2.99355	2.92286	2.8457	2.91251	2.82212	2.80396	2.89901	2.50441	1.2909	1.82825	1.61279	1.18866	1.53997	1.50373	1.25987	1.13952		12	242	12	669	12	Human	Homo sapiens OX=10420
High	Master Protein	Q9UIA9	Exportin-7 OS=Homo sapiens OX=9606 GN=XPO7 PE=1 SV=3	3.06094	3.11918	3.04089	3.0699	3.12297	2.96286	3.0713	2.96977	2.68197	2.76126	3.02281	2.85127	2.9591	2.9153	2.61468	2.96755		30	606	2	1087	30	Human	Homo sapiens OX=10421
High	Master Protein	P35241	Radixin OS=Homo sapiens OX=9606 GN=RDX PE=1 SV=1	2.89128	2.78086	2.8629	2.88735	2.93875	3.04746	3.17472	2.99453	3.32172	2.77802	3.09127	2.92424	3.01061	2.75858	2.58856	2.96202		42	2432	4	583	42	Human	Homo sapiens OX=10422
High	Master Protein	P21266	Glutathione S-transferase Mu 3 OS=Homo sapiens OX=9606 GN=GSTM3 PE=1 SV=3	3.31303	3.7513	3.58197	3.41923	3.66351	3.38784	3.90197	3.03524	3.15057	2.54358	3.35386	3.05809	3.42812	3.22913	3.58176	2.95889		19	1007	17	225	19	Human	Homo sapiens OX=10423
High	Master Protein	Q9Y2V2	Calcium-regulated heat-stable protein 1 OS=Homo sapiens OX=9606 GN=CARHSP1 PE=1 SV=2	3.07789	3.22324	3.01627	3.27082	3.26831	3.44939	2.35728	1.79905	0.892055	1.33272	1.54596	1.83267	2.61234	1.96455	1.67501	1.4516		5	262	5	147	5	Human	Homo sapiens OX=10424
High	Master Protein	Q00796	Sorbitol dehydrogenase OS=Homo sapiens OX=9606 GN=SORD PE=1 SV=4	3.0965	3.25927	3.15517	3.19804	3.6693	3.46867	3.10106	2.66124	2.57097	2.24514	2.80931	2.93182	3.08052	3.09705	3.5578	3.22498		16	428	16	357	16	Human	Homo sapiens OX=10425
High	Master Protein	P12074	Cytochrome c oxidase subunit 6A1, mitochondrial OS=Homo sapiens OX=9606 GN=COX6A1 PE=1 SV=4	3.09161	2.67411	2.74943	2.76994	2.81526	3.03273	2.98324	3.77548	2.71963	3.64909	3.38396	3.42822	3.00772	3.16118	3.28421	3.23255		3	327	2	109	3	Human	Homo sapiens OX=10426
High	Master Protein	P38919	Eukaryotic initiation factor 4A-III OS=Homo sapiens OX=9606 GN=EIF4A3 PE=1 SV=4	3.07068	3.32652	3.15586	3.15963	3.24388	3.12978	3.04491	2.82921	2.79573	2.44429	2.94474	2.50412	2.86885	2.73428	2.62745	2.70996		23	846	19	411	23	Human	Homo sapiens OX=10427
High	Master Protein	P20339	Ras-related protein Rab-5A OS=Homo sapiens OX=9606 GN=RAB5A PE=1 SV=2	3.0705	2.76156	2.95847	2.9819	3.02511	2.90994	3.04162	3.27841	2.67545	2.64427	2.55471	2.48502	2.81393	2.69441	2.61045	2.79274		10	1081	1	215	10	Human	Homo sapiens OX=10428
High	Master Protein	Q9UMY4-1	Isoform 1 of Sorting nexin-12 OS=Homo sapiens OX=9606 GN=SNX12	3.14797	2.86622	2.89979	2.84275	2.977	3.09392	3.15896	3.53582	3.56735	3.67291	3.64196	3.38159	3.51917	3.29182	3.38177	3.35423		11	566	9	172	11	Human	Homo sapiens OX=10429
High	Master Protein	O60493	Sorting nexin-3 OS=Homo sapiens OX=9606 GN=SNX3 PE=1 SV=3	3.24827	3.2014	3.0911	3.17443	3.17893	3.08468	3.22897	3.37438	3.40853	3.35902	3.17642	3.13219	3.07039	2.94337	3.06452	3.10374		10	531	8	162	10	Human	Homo sapiens OX=10430
High	Master Protein	O60763	General vesicular transport factor p115 OS=Homo sapiens OX=9606 GN=USO1 PE=1 SV=2	3.02838	2.95622	3.00563	3.02182	3.25227	3.23215	3.01237	2.84829	2.85333	2.95344	2.87399	3.07122	3.0833	3.11012	3.08291	3.07048		31	807	17	962	31	Human	Homo sapiens OX=10431
High	Master Protein	Q5JSH3	WD repeat-containing protein 44 OS=Homo sapiens OX=9606 GN=WDR44 PE=1 SV=1	3.20659	3.25126	3.27611	3.25224	3.16907	3.20899	3.44188	3.17309	3.67489	3.717	3.59196	3.9727	3.74965	4.09499	3.84217	3.97837		42	964	17	913	42	Human	Homo sapiens OX=10432
High	Master Protein	P14324	Farnesyl pyrophosphate synthase OS=Homo sapiens OX=9606 GN=FDPS PE=1 SV=4	2.88814	3.12369	3.10116	3.03473	3.24874	3.22929	3.1637	2.52906	2.6688	2.47473	2.42152	2.28931	2.53178	2.43143	2.40391	2.24149		13	507	10	419	13	Human	Homo sapiens OX=10433
High	Master Protein	Q14444	Caprin-1 OS=Homo sapiens OX=9606 GN=CAPRIN1 PE=1 SV=2	3.05679	2.97608	2.90014	2.79557	2.85691	3.02851	2.91808	2.98353	2.67843	2.84045	2.77224	2.59798	2.55304	2.50876	2.49681	2.56485		15	573	4	709	15	Human	Homo sapiens OX=10434
High	Master Protein	O00330	Pyruvate dehydrogenase protein X component, mitochondrial OS=Homo sapiens OX=9606 GN=PDHX PE=1 SV=3	3.01909	2.45579	2.75743	2.79987	2.8207	2.98223	2.99801	3.81431	2.9675	3.5595	3.37291	3.47097	3.35966	3.25727	3.26271	3.33018		15	502	10	501	15	Human	Homo sapiens OX=10435
High	Master Protein	Q9UBB6	Neurochondrin OS=Homo sapiens OX=9606 GN=NCDN PE=1 SV=1	3.04648	3.16868	3.27971	3.0782	3.16401	3.05398	3.99336	3.47969	3.27664	3.05561	3.51321	3.85719	2.82588	3.08874	2.96641	3.34767		42	2005	11	729	42	Human	Homo sapiens OX=10436
High	Master Protein	Q8NFZ8	Cell adhesion molecule 4 OS=Homo sapiens OX=9606 GN=CADM4 PE=1 SV=1	3.05118	3.11681	2.94128	2.84548	2.70895	2.7148	2.66511	3.12274	2.49565	2.72319	2.83595	2.65587	2.56924	2.17403	2.26429	2.61885		11	438	3	388	11	Human	Homo sapiens OX=10437
High	Master Protein	P42356	Phosphatidylinositol 4-kinase alpha OS=Homo sapiens OX=9606 GN=PI4KA PE=1 SV=4	3.04985	2.47948	2.66596	2.89312	2.57244	2.4443	3.0469	3.62347	2.97054	3.51044	3.83574	3.74614	3.22077	3.32793	3.1608	3.72017		60	1201	13	2102	60	Human	Homo sapiens OX=10438
High	Master Protein	Q86UP2	Kinectin OS=Homo sapiens OX=9606 GN=KTN1 PE=1 SV=1	2.95126	2.90203	2.98542	2.91142	2.74409	2.94555	3.15138	2.6249	3.19518	2.79297	2.93349	2.5904	2.95675	2.71834	2.7219	2.65556		44	904	34	1357	44	Human	Homo sapiens OX=10439
High	Master Protein	Q8TF61	F-box only protein 41 OS=Homo sapiens OX=9606 GN=FBXO41 PE=2 SV=5	2.86835	2.34564	2.66733	2.59837	2.26301	2.22971	2.9291	2.41441	2.37431	3.01375	2.26093	2.80692	2.20411	2.09083	2.1365	2.60122		26	291	26	875	26	Human	Homo sapiens OX=10440
High	Master Protein	Q9UJU6	Drebrin-like protein OS=Homo sapiens OX=9606 GN=DBNL PE=1 SV=1	3.30328	3.1509	3.2409	3.25161	3.17612	3.18386	3.48465	3.5909	3.15748	3.2426	3.1326	3.23422	3.02384	3.12781	3.1561	3.13854		21	735	3	430	21	Human	Homo sapiens OX=10441
High	Master Protein	P20929	Nebulin OS=Homo sapiens OX=9606 GN=NEB PE=1 SV=5	3.28015	3.85123	3.72823	3.6164	3.63017	2.9099	3.25416	2.89955	2.70603	2.66758	3.54498	3.22884	3.5201	3.496	3.34874	3.32778		2	48	1	6669	2	Human	Homo sapiens OX=10442
High	Master Protein	Q9NZZ3	Charged multivesicular body protein 5 OS=Homo sapiens OX=9606 GN=CHMP5 PE=1 SV=1	2.97276	2.78883	2.69807	2.79852	2.71858	2.99079	2.92521	2.92084	2.33807	2.52559	2.72412	2.56093	2.80831	2.68179	2.55481	2.74115		6	223	6	219	6	Human	Homo sapiens OX=10443
High	Master Protein	Q15717	ELAV-like protein 1 OS=Homo sapiens OX=9606 GN=ELAVL1 PE=1 SV=2	3.00455	3.04911	2.88623	2.91199	3.06223	3.08731	2.97333	3.13462	3.03705	3.04028	3.03913	2.68034	2.66779	2.43906	2.43338	2.62878		15	528	14	326	15	Human	Homo sapiens OX=10444
High	Master Protein	Q9ULP9	TBC1 domain family member 24 OS=Homo sapiens OX=9606 GN=TBC1D24 PE=1 SV=2	3.04724	3.31528	3.72567	3.23563	3.1329	3.02367	3.26905	3.05428	2.866	2.87632	2.97346	3.04339	3.00114	2.99835	2.70905	3.07299	Acetyl [N-Term]	17	468	11	559	17	Human	Homo sapiens OX=10445
High	Master Protein	P53004	Biliverdin reductase A OS=Homo sapiens OX=9606 GN=BLVRA PE=1 SV=2	3.01834	3.27797	3.15112	3.16033	3.33566	3.15959	2.70559	1.75291	2.87871	2.60764	2.73695	2.75888	3.18504	3.09722	3.22955	2.97042		16	639	13	296	16	Human	Homo sapiens OX=10446
High	Master Protein	Q15046	Lysine--tRNA ligase OS=Homo sapiens OX=9606 GN=KARS1 PE=1 SV=3	2.77067	2.65467	2.68736	2.81534	2.95255	2.92008	2.95162	2.68179	2.29736	2.15459	2.56086	2.10091	2.24299	2.29473	2.35787	2.34636		23	682	15	597	23	Human	Homo sapiens OX=10447
High	Master Protein	Q9HCC0	Methylcrotonoyl-CoA carboxylase beta chain, mitochondrial OS=Homo sapiens OX=9606 GN=MCCC2 PE=1 SV=1	2.90079	2.9608	3.09672	3.03207	2.77905	2.82731	2.92094	2.59455	2.88275	2.77949	3.0115	3.16487	3.11122	3.20407	2.97942	3.09493		23	460	18	563	23	Human	Homo sapiens OX=10448
High	Master Protein	P10515	Dihydrolipoyllysine-residue acetyltransferase component of pyruvate dehydrogenase complex, mitochondrial OS=Homo sapiens OX=9606 GN=DLAT PE=1 SV=3	3.24645	3.03277	3.13129	3.39626	3.09644	3.76606	3.53043	2.39772	3.11197	2.87136	3.20233	3.45075	4.30783	3.90458	3.96215	3.60846		21	1435	8	647	21	Human	Homo sapiens OX=10449
High	Master Protein	P09497	Clathrin light chain B OS=Homo sapiens OX=9606 GN=CLTB PE=1 SV=1	3.06351	2.52627	2.73621	2.82737	2.74993	2.98698	2.96292	3.79619	2.75422	3.62116	3.35103	3.38475	2.95207	2.99016	3.02837	3.33628		10	453	1	229	10	Human	Homo sapiens OX=10450
High	Master Protein	P29992	Guanine nucleotide-binding protein subunit alpha-11 OS=Homo sapiens OX=9606 GN=GNA11 PE=1 SV=2	3.1645	3.36666	3.35019	3.24703	3.08533	2.64568	2.95275	2.91944	2.39292	2.55764	2.69905	2.78156	2.58847	2.92764	3.26653	2.68511		21	1323	6	359	21	Human	Homo sapiens OX=10451
High	Master Protein	Q99250	Sodium channel protein type 2 subunit alpha OS=Homo sapiens OX=9606 GN=SCN2A PE=1 SV=3	2.99562	2.77002	2.91783	2.83852	2.18721	2.09878	2.88371	3.21705	2.16446	2.80235	2.66524	2.85664	2.47087	2.61222	2.39947	2.66841		30	539	6	2005	30	Human	Homo sapiens OX=10452
High	Master Protein	P63220	40S ribosomal protein S21 OS=Homo sapiens OX=9606 GN=RPS21 PE=1 SV=1	2.99289	3.16438	2.8854	3.08456	3.21126	3.47318	3.04367	2.74231	2.8536	2.60537	2.83347	2.82998	2.83036	3.03584	3.3521	3.28384	Acetyl [N-Term]	6	272	3	83	6	Human	Homo sapiens OX=10453
High	Master Protein	O76041-2	Isoform 2 of Nebulette OS=Homo sapiens OX=9606 GN=NEBL	2.98988	2.40969	2.54719	2.62637	2.47033	2.62579	3.2761	4.09325	3.50782	4.00349	3.84853	3.55796	3.26404	3.02645	3.2664	3.41929	Acetyl [N-Term]	20	640	3	270	20	Human	Homo sapiens OX=10454
High	Master Protein	P12931	Proto-oncogene tyrosine-protein kinase Src OS=Homo sapiens OX=9606 GN=SRC PE=1 SV=3	2.806	2.94319	2.95821	2.92807	2.97977	2.78783	2.6563	2.89661	2.40378	2.77565	2.72329	2.68013	2.58133	2.49441	2.34954	2.53321		21	624	3	536	21	Human	Homo sapiens OX=10455
High	Master Protein	Q9Y4D8	Probable E3 ubiquitin-protein ligase HECTD4 OS=Homo sapiens OX=9606 GN=HECTD4 PE=1 SV=5	2.9583	3.08155	3.08379	3.01242	2.15576	2.75889	2.64734	2.09707	1.90732	2.0288	2.31504	2.5732	2.66009	2.64692	2.50498	2.47788		53	682	39	3996	53	Human	Homo sapiens OX=10456
High	Master Protein	Q8WXD9	Caskin-1 OS=Homo sapiens OX=9606 GN=CASKIN1 PE=1 SV=1	2.966	2.51394	2.66239	2.67399	2.32887	2.54207	3.173	3.5229	2.71477	3.12709	2.97497	2.74814	2.51339	2.46334	2.44389	2.61695		29	789	14	1431	29	Human	Homo sapiens OX=10457
High	Master Protein	Q12959	Disks large homolog 1 OS=Homo sapiens OX=9606 GN=DLG1 PE=1 SV=2	2.79817	2.10856	2.25707	2.62456	2.34805	2.38058	2.17658	3.09398	2.44729	2.79114	2.92743	2.95704	2.98709	2.88136	2.66261	2.62442		36	873	1	904	36	Human	Homo sapiens OX=10458
High	Master Protein	Q08257	Quinone oxidoreductase OS=Homo sapiens OX=9606 GN=CRYZ PE=1 SV=1	2.98144	3.01333	3.10134	3.1815	3.27798	3.30952	3.28392	2.52468	3.28369	2.63867	2.91616	2.70883	3.10994	2.96353	3.28537	2.83386		14	602	12	329	14	Human	Homo sapiens OX=10459
High	Master Protein	P51665	26S proteasome non-ATPase regulatory subunit 7 OS=Homo sapiens OX=9606 GN=PSMD7 PE=1 SV=2	3.13519	3.02929	3.00882	2.91263	3.16159	3.05555	3.13145	3.35425	3.00523	3.09833	2.99641	3.02157	2.82566	2.56505	2.75561	2.81834		15	635	1	324	15	Human	Homo sapiens OX=10460
High	Master Protein	Q9ULC4	Malignant T-cell-amplified sequence 1 OS=Homo sapiens OX=9606 GN=MCTS1 PE=1 SV=1	3.08742	3.31421	2.90817	3.25567	3.05714	3.2915	2.58965	2.83144	2.58527	2.66893	2.66761	2.81301	3.0413	2.85267	3.04247	2.63999		12	406	12	181	12	Human	Homo sapiens OX=10461
High	Master Protein	Q96CX2	BTB/POZ domain-containing protein KCTD12 OS=Homo sapiens OX=9606 GN=KCTD12 PE=1 SV=1	2.9656	2.87446	2.70633	2.6811	2.32018	2.17143	2.99002	3.50574	2.94854	3.06829	3.28544	2.83274	1.96236	1.95898	2.27718	2.66082		14	522	3	325	14	Human	Homo sapiens OX=10462
High	Master Protein	Q6SZW1	NAD(+) hydrolase SARM1 OS=Homo sapiens OX=9606 GN=SARM1 PE=1 SV=1	2.9586	2.78392	2.85668	2.79197	2.38254	2.73454	2.72735	2.30494	2.34921	2.31374	2.38623	2.6285	2.32259	2.43434	2.37483	2.57414		22	547	9	724	22	Human	Homo sapiens OX=10463
High	Master Protein	O75964	ATP synthase subunit g, mitochondrial OS=Homo sapiens OX=9606 GN=ATP5MG PE=1 SV=3	2.98013	3.37459	3.22275	3.22556	3.62826	3.48743	3.31251	2.7509	3.75283	3.63338	3.39369	4.02762	4.1674	4.22236	4.21693	3.89105		9	469	9	103	9	Human	Homo sapiens OX=10464
High	Master Protein	Q9UBB4	Ataxin-10 OS=Homo sapiens OX=9606 GN=ATXN10 PE=1 SV=1	2.96547	3.22396	3.15175	3.03769	3.15822	3.07986	3.18027	2.43936	2.97628	2.77533	3.05645	2.95905	3.0784	3.0857	3.02988	3.01054		28	809	23	475	28	Human	Homo sapiens OX=10465
High	Master Protein	P22102	Trifunctional purine biosynthetic protein adenosine-3 OS=Homo sapiens OX=9606 GN=GART PE=1 SV=1	2.95166	3.4415	3.06942	3.35017	3.34403	3.17258	2.73915	1.99357	2.51736	2.43159	2.67533	2.53774	2.87562	2.67996	2.60727	2.55197		24	486	18	1010	24	Human	Homo sapiens OX=10466
High	Master Protein	Q8N163	Cell cycle and apoptosis regulator protein 2 OS=Homo sapiens OX=9606 GN=CCAR2 PE=1 SV=2	2.94863	3.09565	2.70103	2.76919	2.76355	2.93177	2.76538	2.37398	2.41856	2.43613	2.42293	2.25906	2.53244	2.37164	2.15576	2.29638		25	586	13	923	25	Human	Homo sapiens OX=10467
High	Master Protein	Q53GQ0	Very-long-chain 3-oxoacyl-CoA reductase OS=Homo sapiens OX=9606 GN=HSD17B12 PE=1 SV=2	2.83426	3.02498	3.1337	3.02892	3.41684	3.23466	3.22522	2.40002	3.12219	2.77962	3.22053	3.25183	3.40316	3.55134	3.38997	3.39883		15	477	15	312	15	Human	Homo sapiens OX=10468
High	Master Protein	P56192	Methionine--tRNA ligase, cytoplasmic OS=Homo sapiens OX=9606 GN=MARS1 PE=1 SV=2	2.98475	3.18562	3.03184	3.07076	3.28419	3.32235	3.40155	2.42649	2.56957	2.09534	2.86986	2.55726	2.93396	2.85203	2.96452	2.56724		27	632	23	900	27	Human	Homo sapiens OX=10469
High	Master Protein	Q9H9A6	Leucine-rich repeat-containing protein 40 OS=Homo sapiens OX=9606 GN=LRRC40 PE=1 SV=1	2.94331	3.00089	2.93476	2.94367	2.9171	3.0152	2.57764	1.86449	2.46935	2.39165	2.42878	2.74391	2.65722	2.88945	2.76053	2.48971		21	486	21	602	21	Human	Homo sapiens OX=10470
High	Master Protein	Q9Y2E4	Disco-interacting protein 2 homolog C OS=Homo sapiens OX=9606 GN=DIP2C PE=1 SV=2	2.78993	2.85043	2.84184	2.83273	2.68277	2.76057	2.70816	2.57522	2.19414	2.31175	2.36206	2.15126	2.10742	1.98466	1.99094	1.81759		31	606	20	1556	31	Human	Homo sapiens OX=10471
High	Master Protein	Q9Y6R0	Numb-like protein OS=Homo sapiens OX=9606 GN=NUMBL PE=1 SV=1	2.93362	2.55137	2.69077	2.72311	2.57525	2.60099	2.62095	3.30967	2.39229	3.09931	2.97455	3.0946	2.48242	2.80008	2.61822	2.9172		21	616	17	609	21	Human	Homo sapiens OX=10472
High	Master Protein	O60486	Plexin-C1 OS=Homo sapiens OX=9606 GN=PLXNC1 PE=1 SV=1	2.85232	1.95025	2.09929	2.08115	2.42026	2.1159	2.4322	2.97269	2.04488	2.41154	1.99672	2.42339	1.5689	1.71697	2.02744	1.8674		21	277	19	1568	21	Human	Homo sapiens OX=10473
High	Master Protein	Q96BJ3	Axin interactor, dorsalization-associated protein OS=Homo sapiens OX=9606 GN=AIDA PE=1 SV=1	2.46762	2.31084	2.27476	2.18322	2.42554	2.53707	2.49982	2.91061	2.49188	2.65508	2.60637	2.43921	2.2272	2.19719	2.34117	2.58497		10	218	10	306	10	Human	Homo sapiens OX=10474
High	Master Protein	O43169	Cytochrome b5 type B OS=Homo sapiens OX=9606 GN=CYB5B PE=1 SV=3	2.9253	1.04056	1.22207	1.167	1.2886	1.23915	2.88392	2.03861	0.524478	2.22528	2.7282	2.67718	2.80257	2.65853	1.34529	1.21328		5	277	5	150	5	Human	Homo sapiens OX=10475
High	Master Protein	Q15436	Protein transport protein Sec23A OS=Homo sapiens OX=9606 GN=SEC23A PE=1 SV=2	2.81956	3.11566	2.75455	2.79981	3.01976	2.95848	2.74211	3.00146	3.15287	2.67311	2.97301	2.90634	2.79362	2.84129	2.70793	2.60593		24	773	4	765	24	Human	Homo sapiens OX=10476
High	Master Protein	P30049	ATP synthase subunit delta, mitochondrial OS=Homo sapiens OX=9606 GN=ATP5F1D PE=1 SV=2	2.82412	3.23239	3.01579	3.18668	3.4795	3.49548	3.21915	2.68215	3.03615	3.2091	3.52667	4.12239	3.92569	4.13987	4.22088	4.14962		4	305	3	168	4	Human	Homo sapiens OX=10477
High	Master Protein	Q15843	NEDD8 OS=Homo sapiens OX=9606 GN=NEDD8 PE=1 SV=1	2.92263	2.79737	2.96492	2.91771	3.20491	3.01753	2.88387	3.17143	2.84931	3.19978	3.30017	3.33564	3.015	3.09365	2.99642	3.14664		5	373	5	81	5	Human	Homo sapiens OX=10478
High	Master Protein	Q9NR45	Sialic acid synthase OS=Homo sapiens OX=9606 GN=NANS PE=1 SV=2	2.78085	3.09781	2.89241	3.07625	3.10246	3.06556	2.50667	2.31821	2.84554	2.76601	2.69753	3.17595	3.08846	3.12044	3.15222	3.06012		16	435	9	359	16	Human	Homo sapiens OX=10479
High	Master Protein	P51608	Methyl-CpG-binding protein 2 OS=Homo sapiens OX=9606 GN=MECP2 PE=1 SV=1	2.83768	2.6357	2.57178	2.56681	2.72928	2.92746	3.04116	2.74785	2.47734	2.41716	2.42326	2.17146	2.27534	2.0712	2.10469	2.13892		21	626	8	486	21	Human	Homo sapiens OX=10480
High	Master Protein	O75116	Rho-associated protein kinase 2 OS=Homo sapiens OX=9606 GN=ROCK2 PE=1 SV=4	3.06545	2.80367	2.83798	2.94263	3.12376	3.25477	3.15598	3.748	2.91402	3.26601	3.40869	3.59639	3.15125	3.34778	3.05567	3.33344		51	961	18	1388	51	Human	Homo sapiens OX=10481
High	Master Protein	Q8N573	Oxidation resistance protein 1 OS=Homo sapiens OX=9606 GN=OXR1 PE=1 SV=2	2.91773	2.44337	2.44403	2.60677	2.28194	2.65407	2.70858	2.18313	1.8057	2.07047	1.88035	2.41289	2.52698	2.65954	2.64807	2.57172		39	947	22	874	39	Human	Homo sapiens OX=10482
High	Master Protein	P33176	Kinesin-1 heavy chain OS=Homo sapiens OX=9606 GN=KIF5B PE=1 SV=1	2.99697	2.87362	3.00387	2.99172	2.9219	3.01598	3.01101	3.27435	3.3305	3.30524	3.34444	3.0094	2.84385	2.67041	2.79289	2.95764		49	1632	4	963	49	Human	Homo sapiens OX=10483
High	Master Protein	P21912	Succinate dehydrogenase [ubiquinone] iron-sulfur subunit, mitochondrial OS=Homo sapiens OX=9606 GN=SDHB PE=1 SV=3	2.9034	2.826	2.86398	2.82932	2.75964	2.90947	2.89938	2.7686	2.77434	2.94408	2.95485	3.14482	3.22571	3.24996	3.24414	3.11898		17	743	7	280	17	Human	Homo sapiens OX=10484
High	Master Protein	Q9UHD1	Cysteine and histidine-rich domain-containing protein 1 OS=Homo sapiens OX=9606 GN=CHORDC1 PE=1 SV=2	2.91337	3.03016	2.92532	3.15163	3.48596	3.26632	3.0118	3.17476	3.19399	3.24222	3.41222	3.45269	3.30062	3.47602	3.35131	3.34211		15	616	8	332	15	Human	Homo sapiens OX=10485
High	Master Protein	P16435	NADPH--cytochrome P450 reductase OS=Homo sapiens OX=9606 GN=POR PE=1 SV=2	3.01098	3.05284	2.83572	2.98178	3.07802	3.12347	3.19004	3.29173	2.92989	2.96782	2.99204	3.31261	3.05984	3.09091	3.03684	3.12748		29	816	13	677	29	Human	Homo sapiens OX=10486
High	Master Protein	Q96CV9	Optineurin OS=Homo sapiens OX=9606 GN=OPTN PE=1 SV=3	3.04921	3.00671	3.17327	3.09527	2.89268	3.00243	3.08128	2.91177	2.78475	2.8718	2.71314	2.81046	2.81631	2.91505	2.73464	2.7251		15	376	15	577	15	Human	Homo sapiens OX=10487
High	Master Protein	P41217	OX-2 membrane glycoprotein OS=Homo sapiens OX=9606 GN=CD200 PE=1 SV=4	2.78036	3.22526	3.24963	3.1181	2.64412	2.21428	3.14022	1.6905	0.943868	0.883501	2.2521	2.10364	2.92104	2.7303	2.43648	2.46167		6	260	6	278	6	Human	Homo sapiens OX=10488
High	Master Protein	Q13620-1	Isoform 2 of Cullin-4B OS=Homo sapiens OX=9606 GN=CUL4B	2.94643	2.88538	2.94524	2.9108	2.98618	2.73545	3.0504	3.09771	3.12423	3.10996	3.52328	3.28246	3.26887	3.11186	3.13868	3.28695		36	726	26	895	36	Human	Homo sapiens OX=10489
High	Master Protein	P09382	Galectin-1 OS=Homo sapiens OX=9606 GN=LGALS1 PE=1 SV=2	3.08633	3.22497	3.27047	3.499	3.60881	3.85375	3.42601	2.94829	5.82527	4.26299	4.27371	3.92725	4.70761	4.51976	5.34815	4.5906		10	501	7	135	10	Human	Homo sapiens OX=10490
High	Master Protein	O15066	Kinesin-like protein KIF3B OS=Homo sapiens OX=9606 GN=KIF3B PE=1 SV=1	2.96469	2.84916	2.94558	2.94313	2.94427	3.17399	3.10492	2.83937	2.75257	3.08673	2.97669	3.27543	3.0624	3.26322	3.27055	3.18456		25	675	18	747	25	Human	Homo sapiens OX=10491
High	Master Protein	Q15691	Microtubule-associated protein RP/EB family member 1 OS=Homo sapiens OX=9606 GN=MAPRE1 PE=1 SV=3	2.75356	2.87123	2.90192	2.8935	3.21537	3.33728	2.44879	2.17158	2.95689	2.85604	2.40564	3.03288	2.97597	3.03144	2.92129	2.75123		20	1366	6	268	20	Human	Homo sapiens OX=10492
High	Master Protein	Q96KP1	Exocyst complex component 2 OS=Homo sapiens OX=9606 GN=EXOC2 PE=1 SV=1	2.67141	2.8773	2.47424	2.41494	2.49181	2.51077	2.60016	2.48372	2.07398	2.30698	2.42265	2.37572	2.18338	2.22727	2.20084	2.55274		25	457	10	924	25	Human	Homo sapiens OX=10493
High	Master Protein	Q8NEY1	Neuron navigator 1 OS=Homo sapiens OX=9606 GN=NAV1 PE=1 SV=2	2.94937	3.04673	3.13338	3.17086	3.08679	3.15317	3.03899	2.84146	2.9924	3.08483	2.99244	3.24035	3.02231	3.24993	2.89031	3.11807		53	995	52	1877	53	Human	Homo sapiens OX=10494
High	Master Protein	Q07020	60S ribosomal protein L18 OS=Homo sapiens OX=9606 GN=RPL18 PE=1 SV=2	2.87033	2.94803	2.94487	2.91118	2.99025	3.08569	2.87239	2.45342	2.91988	2.67949	2.69381	2.71756	2.8161	2.7566	2.68253	2.64191		9	434	3	188	9	Human	Homo sapiens OX=10495
High	Master Protein	P78344	Eukaryotic translation initiation factor 4 gamma 2 OS=Homo sapiens OX=9606 GN=EIF4G2 PE=1 SV=1	2.88287	3.18434	3.13943	3.0728	3.32138	3.09396	2.82754	3.04897	2.47153	2.58718	2.70217	2.69814	2.56235	2.72788	2.59489	2.54357	Acetyl [N-Term]	34	724	34	907	34	Human	Homo sapiens OX=10496
High	Master Protein	Q75T13	GPI inositol-deacylase OS=Homo sapiens OX=9606 GN=PGAP1 PE=1 SV=1	2.88175	2.51666	2.37946	2.70522	3.01249	2.59879	2.72718	3.06559	2.0524	2.80814	2.9697	2.59842	2.78133	2.46171	2.59867	2.52167		21	414	21	922	21	Human	Homo sapiens OX=10497
High	Master Protein	P28070	Proteasome subunit beta type-4 OS=Homo sapiens OX=9606 GN=PSMB4 PE=1 SV=4	2.85194	2.67828	2.61182	2.71653	2.73253	2.78408	3.02463	3.07047	2.50724	2.72889	2.9664	2.68835	2.68684	2.70725	2.62743	2.68531		8	223	3	264	8	Human	Homo sapiens OX=10498
High	Master Protein	Q9NQR4	Omega-amidase NIT2 OS=Homo sapiens OX=9606 GN=NIT2 PE=1 SV=1	2.82871	3.02463	2.99922	2.84319	2.97572	2.97498	2.82367	2.18056	3.1184	2.98646	2.94385	3.39602	3.29443	3.30498	3.29366	3.03946		20	707	13	276	20	Human	Homo sapiens OX=10499
High	Master Protein	P18124	60S ribosomal protein L7 OS=Homo sapiens OX=9606 GN=RPL7 PE=1 SV=1	2.87755	2.94359	2.79175	2.88044	3.11179	3.11055	2.92871	2.29977	3.04217	2.72621	2.82897	2.98403	2.98048	2.94282	2.97364	2.94009		18	862	5	248	18	Human	Homo sapiens OX=10500
High	Master Protein	P24666	Low molecular weight phosphotyrosine protein phosphatase OS=Homo sapiens OX=9606 GN=ACP1 PE=1 SV=3	2.87693	2.65578	2.69241	2.63434	2.67199	2.84912	2.98428	3.35702	2.8099	3.11007	3.16641	3.11302	2.76221	2.68962	2.79446	2.87345		9	396	4	158	9	Human	Homo sapiens OX=10501
High	Master Protein	P61758	Prefoldin subunit 3 OS=Homo sapiens OX=9606 GN=VBP1 PE=1 SV=4	2.87592	2.66909	2.64775	2.72449	2.7824	2.90715	2.83212	2.71804	1.91004	2.43589	2.62018	2.49147	2.62012	2.61833	2.53971	2.51269		9	350	9	197	9	Human	Homo sapiens OX=10502
High	Master Protein	Q13098	COP9 signalosome complex subunit 1 OS=Homo sapiens OX=9606 GN=GPS1 PE=1 SV=4	2.87408	2.83989	2.8518	2.83822	2.93989	2.84953	2.97508	3.30532	2.81041	2.99529	3.12885	3.12025	2.81009	2.77066	2.8091	2.94909		15	516	4	491	15	Human	Homo sapiens OX=10503
High	Master Protein	O75955	Flotillin-1 OS=Homo sapiens OX=9606 GN=FLOT1 PE=1 SV=3	2.93065	2.73603	2.71199	2.7886	2.44371	2.32359	3.08605	3.23426	2.73473	3.06001	3.2458	2.56965	2.22472	2.34549	2.21056	2.57233		22	820	5	427	22	Human	Homo sapiens OX=10504
High	Master Protein	Q9HB90	Ras-related GTP-binding protein C OS=Homo sapiens OX=9606 GN=RRAGC PE=1 SV=1	2.87144	2.26634	2.40239	2.44487	2.45688	2.44259	2.64949	3.691	2.80619	3.38296	3.28329	3.20173	2.81369	2.81512	2.90951	3.06396		12	297	1	399	12	Human	Homo sapiens OX=10505
High	Master Protein	Q9P2R3	Rabankyrin-5 OS=Homo sapiens OX=9606 GN=ANKFY1 PE=1 SV=2	2.90569	2.54198	2.76106	2.64325	2.6053	2.66478	2.85491	2.56093	2.66558	2.57165	2.70403	2.74192	2.67289	2.58728	2.57846	2.7533		29	655	29	1169	29	Human	Homo sapiens OX=10506
High	Master Protein	O14744	Protein arginine N-methyltransferase 5 OS=Homo sapiens OX=9606 GN=PRMT5 PE=1 SV=4	2.81822	2.83507	2.83218	2.84689	2.92502	3.04235	3.04129	2.6943	2.84221	2.8561	2.99777	2.99609	3.01752	2.9169	2.97099	3.04407		26	575	8	637	26	Human	Homo sapiens OX=10507
High	Master Protein	Q8N111	Cell cycle exit and neuronal differentiation protein 1 OS=Homo sapiens OX=9606 GN=CEND1 PE=1 SV=1	2.833	2.65564	2.96935	2.85477	3.31943	3.46653	2.92326	2.77035	3.1748	3.77736	3.53944	4.12207	3.69668	4.06563	3.96575	3.8759		8	478	8	149	8	Human	Homo sapiens OX=10508
High	Master Protein	Q9Y233	cAMP and cAMP-inhibited cGMP 3',5'-cyclic phosphodiesterase 10A OS=Homo sapiens OX=9606 GN=PDE10A PE=1 SV=1	2.53291	2.70094	2.18028	2.34048	3.21953	3.74557	1.73503	4.33261	3.77379	4.17935	2.33276	3.68444	0.946224	1.80871	1.63579	1.7018		5	39	5	779	5	Human	Homo sapiens OX=10509
High	Master Protein	Q14344	Guanine nucleotide-binding protein subunit alpha-13 OS=Homo sapiens OX=9606 GN=GNA13 PE=1 SV=2	2.64718	2.9604	2.75715	2.58652	2.40493	2.2725	2.26218	2.63732	2.63207	2.57923	2.88766	2.80956	2.57052	2.46799	2.40612	2.87774		18	940	5	377	18	Human	Homo sapiens OX=10510
High	Master Protein	Q15075	Early endosome antigen 1 OS=Homo sapiens OX=9606 GN=EEA1 PE=1 SV=2	2.80524	2.67512	2.79578	2.98415	3.04923	3.41334	3.0147	2.68743	4.17809	3.49262	3.19786	2.93743	2.99833	2.92798	3.18563	3.03631		55	1118	40	1411	55	Human	Homo sapiens OX=10511
High	Master Protein	Q9Y490	Talin-1 OS=Homo sapiens OX=9606 GN=TLN1 PE=1 SV=3	2.85541	2.72969	2.7725	2.88768	2.99184	3.24069	2.80441	2.87827	3.68584	2.9286	3.02654	3.00699	3.07996	2.88705	3.19945	3.2145		62	1279	12	2541	62	Human	Homo sapiens OX=10512
High	Master Protein	P26373	60S ribosomal protein L13 OS=Homo sapiens OX=9606 GN=RPL13 PE=1 SV=4	2.86414	2.95308	2.9036	2.98506	3.06983	3.24686	2.9031	3.05927	3.2202	3.14686	2.86833	2.9205	2.8296	2.81745	2.80919	2.78716		11	512	3	211	11	Human	Homo sapiens OX=10513
High	Master Protein	Q8WUM4	Programmed cell death 6-interacting protein OS=Homo sapiens OX=9606 GN=PDCD6IP PE=1 SV=1	3.07981	2.83345	2.959	2.92911	3.03542	3.02425	2.99754	3.10379	3.05541	3.10246	2.92937	3.01181	2.88054	2.98631	2.99674	2.97102		38	887	15	868	38	Human	Homo sapiens OX=10514
High	Master Protein	O95970	Leucine-rich glioma-inactivated protein 1 OS=Homo sapiens OX=9606 GN=LGI1 PE=1 SV=1	2.85882	2.36861	2.41227	2.45393	1.89053	1.82366	2.67453	3.53529	2.80726	3.57271	3.74328	3.3655	2.64079	2.84575	2.51395	3.29875		18	621	6	557	18	Human	Homo sapiens OX=10515
High	Master Protein	Q9Y263	Phospholipase A-2-activating protein OS=Homo sapiens OX=9606 GN=PLAA PE=1 SV=2	2.84893	2.95907	3.12483	3.1326	3.21454	3.23949	3.64986	3.26557	2.97712	3.2105	3.17572	3.41688	3.19308	3.55596	3.33057	3.3543		31	535	18	795	31	Human	Homo sapiens OX=10516
High	Master Protein	Q4KMP7	TBC1 domain family member 10B OS=Homo sapiens OX=9606 GN=TBC1D10B PE=1 SV=3	2.84817	2.49185	2.64591	2.69611	2.3696	2.55146	2.76403	2.78121	2.00592	2.51078	2.77569	2.54551	2.62328	2.57944	2.63264	2.80304		18	421	9	808	18	Human	Homo sapiens OX=10517
High	Master Protein	O95433	Activator of 90 kDa heat shock protein ATPase homolog 1 OS=Homo sapiens OX=9606 GN=AHSA1 PE=1 SV=1	2.84679	2.87801	2.8549	2.82874	2.9637	2.92547	3.01481	2.98311	2.53336	2.75794	3.12346	2.87057	3.11021	3.15649	3.11626	2.91596		17	441	9	338	17	Human	Homo sapiens OX=10518
High	Master Protein	P22059	Oxysterol-binding protein 1 OS=Homo sapiens OX=9606 GN=OSBP PE=1 SV=1	2.84538	3.19449	3.04479	3.03599	2.94293	2.61596	2.96192	2.43405	2.45854	2.31178	2.73522	2.58508	2.93555	2.82847	2.68025	2.60947		28	601	8	807	28	Human	Homo sapiens OX=10519
High	Master Protein	Q86UY8	5'-nucleotidase domain-containing protein 3 OS=Homo sapiens OX=9606 GN=NT5DC3 PE=1 SV=1	2.79644	2.86055	2.76881	2.84319	3.52479	3.44766	2.63093	1.05748	2.12728	1.62744	2.34877	2.50271	2.14279	2.38986	2.50058	1.67186		24	917	9	548	24	Human	Homo sapiens OX=10520
High	Master Protein	Q9UPW8	Protein unc-13 homolog A OS=Homo sapiens OX=9606 GN=UNC13A PE=2 SV=4	2.81635	2.52709	2.58636	2.79845	2.49813	2.38658	2.54721	2.8703	2.22165	2.61243	2.71206	2.5749	2.57833	2.64309	2.70159	2.62124		29	327	5	1703	29	Human	Homo sapiens OX=10521
High	Master Protein	O00562	Membrane-associated phosphatidylinositol transfer protein 1 OS=Homo sapiens OX=9606 GN=PITPNM1 PE=1 SV=4	2.838	2.81403	2.74129	2.71355	2.69012	2.50396	2.76093	2.75586	2.13731	2.01421	2.39849	2.13274	1.96227	2.08254	1.81604	2.08638		23	421	12	1244	23	Human	Homo sapiens OX=10522
High	Master Protein	P18077	60S ribosomal protein L35a OS=Homo sapiens OX=9606 GN=RPL35A PE=1 SV=2	3.07579	2.96751	2.89208	2.89986	3.10591	2.92207	3.00417	3.33082	2.87401	3.05416	3.14689	3.00318	2.87476	2.74832	2.87942	2.88853		8	316	8	110	8	Human	Homo sapiens OX=10523
High	Master Protein	Q9Y6V0	Protein piccolo OS=Homo sapiens OX=9606 GN=PCLO PE=1 SV=5	2.83331	2.77982	3.04691	3.10761	3.01026	3.27947	2.88813	2.52641	3.30411	3.57162	3.06236	3.1508	3.46379	3.52425	3.49857	3.71584		87	1757	57	5142	87	Human	Homo sapiens OX=10524
High	Master Protein	Q9UNH7	Sorting nexin-6 OS=Homo sapiens OX=9606 GN=SNX6 PE=1 SV=1	2.66	2.47087	2.52799	2.51139	2.42055	2.43733	2.52316	2.62034	2.41973	2.45195	2.59936	2.39743	2.23831	2.09043	2.38438	2.36401		20	440	18	406	20	Human	Homo sapiens OX=10525
High	Master Protein	Q99447	Ethanolamine-phosphate cytidylyltransferase OS=Homo sapiens OX=9606 GN=PCYT2 PE=1 SV=1	3.14949	3.30256	3.27201	3.31718	3.1685	2.72662	3.03104	3.07792	2.68553	2.66353	3.32047	3.10687	3.08396	3.12547	3.00766	3.02789		21	451	9	389	21	Human	Homo sapiens OX=10526
High	Master Protein	Q9UMX0	Ubiquilin-1 OS=Homo sapiens OX=9606 GN=UBQLN1 PE=1 SV=2	2.83118	2.88396	3.80376	2.81507	3.13954	3.15946	2.81451	4.22752	2.79566	3.12395	4.0989	3.17975	3.76404	3.41871	3.09619	3.06285		13	395	7	589	13	Human	Homo sapiens OX=10527
High	Master Protein	Q12888	TP53-binding protein 1 OS=Homo sapiens OX=9606 GN=TP53BP1 PE=1 SV=2	2.72304	2.72313	2.73991	2.93791	2.9905	3.24651	2.53027	1.80764	2.59497	2.32698	2.34187	2.05217	2.72767	2.76975	2.59951	2.65687		48	927	37	1972	48	Human	Homo sapiens OX=10528
High	Master Protein	O60245	Protocadherin-7 OS=Homo sapiens OX=9606 GN=PCDH7 PE=1 SV=2	2.81603	2.27503	2.39663	2.46827	2.42543	2.48078	2.69805	3.67494	2.4851	3.29065	3.13453	3.01817	2.69659	2.59459	2.72733	2.81647		10	140	10	1069	10	Human	Homo sapiens OX=10529
High	Master Protein	Q9NPH2	Inositol-3-phosphate synthase 1 OS=Homo sapiens OX=9606 GN=ISYNA1 PE=1 SV=1	2.82829	3.04213	2.86201	2.92769	2.93297	2.64147	2.82535	1.80068	1.25431	0.108505	1.08568	0.760418	0.47135	0.209173	0.400746	0.27099	Acetyl [N-Term]	12	261	8	558	12	Human	Homo sapiens OX=10530
High	Master Protein	Q9HCM2	Plexin-A4 OS=Homo sapiens OX=9606 GN=PLXNA4 PE=1 SV=4	2.82801	2.87346	2.7789	2.7427	2.73121	2.88113	3.05983	3.25741	3.08827	3.44981	3.57313	3.31903	3.24805	3.33167	3.11704	3.32465		56	1581	12	1894	56	Human	Homo sapiens OX=10531
High	Master Protein	Q56VL3	OCIA domain-containing protein 2 OS=Homo sapiens OX=9606 GN=OCIAD2 PE=1 SV=1	2.67991	2.67835	2.67901	2.51706	2.62473	2.47953	1.91798	2.97511	1.14995	2.35518	2.39514	2.5558	2.19144	1.53312	2.01173	2.2695		9	341	6	154	9	Human	Homo sapiens OX=10532
High	Master Protein	P12532	Creatine kinase U-type, mitochondrial OS=Homo sapiens OX=9606 GN=CKMT1A PE=1 SV=1	2.82649	2.74303	2.96641	2.97861	3.14112	3.37088	3.09502	2.74594	3.29318	3.41493	3.33578	4.13208	4.16873	4.226	4.43993	3.98077		25	3093	5	417	25	Human	Homo sapiens OX=10533
High	Master Protein	Q9BUJ2	Heterogeneous nuclear ribonucleoprotein U-like protein 1 OS=Homo sapiens OX=9606 GN=HNRNPUL1 PE=1 SV=2	2.82286	2.88954	2.78885	2.61004	2.61713	2.71417	2.77077	2.57999	2.55715	2.55805	2.72069	2.44801	2.34478	1.98775	2.01739	2.48522		20	468	19	856	20	Human	Homo sapiens OX=10534
High	Master Protein	P12955	Xaa-Pro dipeptidase OS=Homo sapiens OX=9606 GN=PEPD PE=1 SV=3	2.86187	2.80953	2.79289	2.63879	2.5951	2.58902	2.90553	2.76345	2.92973	2.89821	3.24828	3.18887	3.21618	3.30334	3.29917	3.50171		18	452	13	493	18	Human	Homo sapiens OX=10535
High	Master Protein	O75131	Copine-3 OS=Homo sapiens OX=9606 GN=CPNE3 PE=1 SV=1	2.76395	2.79258	2.58749	2.83553	3.23224	3.30488	2.81002	2.04515	2.85011	2.54961	2.41006	2.77474	2.97216	3.06706	2.97421	3.02528		20	565	10	537	20	Human	Homo sapiens OX=10536
High	Master Protein	Q9NY59	Sphingomyelin phosphodiesterase 3 OS=Homo sapiens OX=9606 GN=SMPD3 PE=1 SV=1	2.81231	3.15992	3.05755	2.94148	2.64858	3.47095	2.41637	3.15814	1.89257	2.73192	2.45124	3.0372	2.38116	2.66416	2.35106	2.72484		18	426	10	655	18	Human	Homo sapiens OX=10537
High	Master Protein	Q9H6K5	Proline-rich protein 36 OS=Homo sapiens OX=9606 GN=PRR36 PE=1 SV=2	2.83376	2.92926	2.89975	2.7795	2.55819	2.68161	2.54523	1.99682	1.47257	1.55615	1.41569	1.77094	1.80147	1.94465	1.47567	1.62748		19	502	19	1346	19	Human	Homo sapiens OX=10538
High	Master Protein	Q9H444	Charged multivesicular body protein 4b OS=Homo sapiens OX=9606 GN=CHMP4B PE=1 SV=1	2.80855	2.81165	2.67368	2.77982	2.81016	2.76792	2.78783	3.1833	2.67765	3.00161	2.84204	2.79675	2.77354	2.62321	2.61975	2.64409		9	249	9	224	9	Human	Homo sapiens OX=10539
High	Master Protein	P18085	ADP-ribosylation factor 4 OS=Homo sapiens OX=9606 GN=ARF4 PE=1 SV=3	3.00555	3.28072	2.94757	3.07799	3.31239	3.01328	2.89409	2.26994	2.49673	2.19675	2.89419	2.73166	3.20085	3.1288	3.37789	3.01338		14	2837	6	180	14	Human	Homo sapiens OX=10540
High	Master Protein	O95670	V-type proton ATPase subunit G 2 OS=Homo sapiens OX=9606 GN=ATP6V1G2 PE=1 SV=1	2.7729	2.3944	2.45992	2.50059	2.72921	2.60819	2.86737	4.04283	3.52616	4.02638	3.49065	3.78834	2.99211	2.98244	3.23999	3.24602		9	1060	2	118	9	Human	Homo sapiens OX=10541
High	Master Protein	Q96PE3	Inositol polyphosphate-4-phosphatase type I A OS=Homo sapiens OX=9606 GN=INPP4A PE=1 SV=1	2.79162	2.76222	2.75892	2.63916	2.77066	2.64409	2.57683	2.84826	2.30155	2.40298	2.85441	2.41016	2.51175	2.49839	2.52466	2.62867		24	637	8	977	24	Human	Homo sapiens OX=10542
High	Master Protein	O14787-2	Isoform 2 of Transportin-2 OS=Homo sapiens OX=9606 GN=TNPO2	2.78079	2.9556	2.83903	2.84509	3.18697	2.97275	2.88341	2.04104	2.27366	2.20209	2.86503	2.86103	2.80818	2.93646	2.82531	3.0632	Acetyl [N-Term]	33	933	2	887	33	Human	Homo sapiens OX=10543
High	Master Protein	P67775	Serine/threonine-protein phosphatase 2A catalytic subunit alpha isoform OS=Homo sapiens OX=9606 GN=PPP2CA PE=1 SV=1	2.79622	2.50123	2.56021	2.60456	2.472	2.6907	1.52174	3.07827	2.21941	2.88412	1.64541	2.97408	2.47965	2.51818	2.5325	2.58753		20	1785	2	309	20	Human	Homo sapiens OX=10544
High	Master Protein	P42658	Dipeptidyl aminopeptidase-like protein 6 OS=Homo sapiens OX=9606 GN=DPP6 PE=1 SV=2	2.7962	3.11802	3.05712	2.97911	2.94365	2.89009	3.3684	2.69183	-0.150764	0.167318	0.0227375	0.469645	-0.101059	0.0674801	0.0214567	0.288979		33	788	2	865	33	Human	Homo sapiens OX=10545
High	Master Protein	Q7Z4V5	Hepatoma-derived growth factor-related protein 2 OS=Homo sapiens OX=9606 GN=HDGFL2 PE=1 SV=1	2.79555	2.82819	2.57222	2.53797	2.61555	2.54534	2.77336	2.46532	2.1007	2.07353	2.29581	1.75864	2.40671	1.97785	1.84356	1.85488		9	190	1	671	9	Human	Homo sapiens OX=10546
High	Master Protein	Q01433	AMP deaminase 2 OS=Homo sapiens OX=9606 GN=AMPD2 PE=1 SV=2	2.7674	2.6949	2.64382	2.76326	3.10661	3.09693	2.87208	2.82365	2.75612	3.08121	2.92316	3.14663	3.01836	3.05446	3.43845	3.14986		31	495	7	879	31	Human	Homo sapiens OX=10547
High	Master Protein	Q9H936	Mitochondrial glutamate carrier 1 OS=Homo sapiens OX=9606 GN=SLC25A22 PE=1 SV=1	2.91213	2.99409	3.02364	3.02504	3.37002	3.52213	2.76141	2.65902	3.24296	3.30071	2.88073	3.98521	3.48083	3.57492	3.9059	3.58752		15	2029	5	323	15	Human	Homo sapiens OX=10548
High	Master Protein	Q9Y3P9	Rab GTPase-activating protein 1 OS=Homo sapiens OX=9606 GN=RABGAP1 PE=1 SV=3	2.79118	2.64737	2.68783	2.7349	2.77344	2.7729	2.72915	2.54424	2.47042	2.45601	2.61265	2.82684	2.54981	2.62502	2.51325	2.67781		27	814	25	1069	27	Human	Homo sapiens OX=10549
High	Master Protein	Q9P260-2	Isoform 2 of RAB11-binding protein RELCH OS=Homo sapiens OX=9606 GN=RELCH	2.78585	2.55068	2.63154	2.60959	2.53131	2.49325	2.64328	2.84088	2.4462	2.9308	2.9383	3.06336	2.65424	2.73438	2.74886	3.14738		33	716	8	1250	33	Human	Homo sapiens OX=10550
High	Master Protein	P09493-5	Isoform 5 of Tropomyosin alpha-1 chain OS=Homo sapiens OX=9606 GN=TPM1	2.7882	2.33513	2.60207	2.85159	2.12441	2.18088	2.94983	3.09418	2.77852	3.06893	2.93868	2.90155	2.33497	2.44509	2.14952	2.74484		23	1194	5	245	23	Human	Homo sapiens OX=10551
High	Master Protein	P23468	Receptor-type tyrosine-protein phosphatase delta OS=Homo sapiens OX=9606 GN=PTPRD PE=1 SV=2	2.78532	2.45532	2.58061	2.72581	2.29376	2.43105	2.48625	2.60608	0.918092	1.97421	1.57091	1.71847	1.28404	1.03595	1.30374	1.31915		43	939	4	1912	43	Human	Homo sapiens OX=10552
High	Master Protein	P41594	Metabotropic glutamate receptor 5 OS=Homo sapiens OX=9606 GN=GRM5 PE=1 SV=2	2.82133	2.59047	2.67585	2.57476	2.00209	2.09276	2.97538	3.19983	2.17683	2.91445	2.83746	2.84525	1.92536	2.40973	2.07647	2.6959		30	651	8	1212	30	Human	Homo sapiens OX=10553
High	Master Protein	P10909	Clusterin OS=Homo sapiens OX=9606 GN=CLU PE=1 SV=1	2.65964	3.08315	2.9551	2.90684	3.02251	3.0953	2.88719	2.02654	3.30153	2.58212	3.15641	2.97644	3.23836	3.58313	3.08397	3.19997		14	511	14	449	14	Human	Homo sapiens OX=10554
High	Master Protein	O96000	NADH dehydrogenase [ubiquinone] 1 beta subcomplex subunit 10 OS=Homo sapiens OX=9606 GN=NDUFB10 PE=1 SV=3	2.77976	2.75762	2.91148	2.77036	2.88562	2.78105	2.91184	2.33447	2.85995	2.79712	2.88184	3.28895	3.65616	3.61228	3.62932	3.35737		14	450	12	172	14	Human	Homo sapiens OX=10555
High	Master Protein	Q99436	Proteasome subunit beta type-7 OS=Homo sapiens OX=9606 GN=PSMB7 PE=1 SV=1	2.76365	2.61658	2.70114	2.72698	2.85783	2.60869	2.82914	2.938	2.57695	2.5984	2.84855	2.74709	2.64918	3.1485	2.53865	2.58427		11	315	5	277	11	Human	Homo sapiens OX=10556
High	Master Protein	Q14168-4	Isoform 4 of MAGUK p55 subfamily member 2 OS=Homo sapiens OX=9606 GN=MPP2	2.65242	2.468	2.41908	2.2886	2.06475	2.08111	2.95937	3.28496	5.36641	3.45491	3.55768	2.92139	2.29259	2.27945	2.93635	3.38125		25	671	6	597	25	Human	Homo sapiens OX=10557
High	Master Protein	P26583	High mobility group protein B2 OS=Homo sapiens OX=9606 GN=HMGB2 PE=1 SV=2	0.533648	2.29938	2.03605	2.11558	2.27809	2.08679	1.9474	1.76846	1.39962	1.36047	1.70318	1.4254	1.32257	1.23991	1.45515	1.39911		10	471	7	209	10	Human	Homo sapiens OX=10558
High	Master Protein	Q8NC96	Adaptin ear-binding coat-associated protein 1 OS=Homo sapiens OX=9606 GN=NECAP1 PE=1 SV=2	2.82938	2.65484	2.87376	2.9129	2.93241	2.89489	3.11701	3.58108	2.78913	3.36134	3.26155	3.07111	3.01583	2.86165	2.84019	2.98137		12	518	4	275	12	Human	Homo sapiens OX=10559
High	Master Protein	Q6PI78	Transmembrane protein 65 OS=Homo sapiens OX=9606 GN=TMEM65 PE=1 SV=2	2.79743	3.04627	2.87787	2.90398	2.90547	2.75072	2.58578	2.74501	1.51697	1.85274	2.20562	1.97424	3.17751	2.81525	2.98217	1.96441		10	398	3	240	10	Human	Homo sapiens OX=10560
High	Master Protein	P20674	Cytochrome c oxidase subunit 5A, mitochondrial OS=Homo sapiens OX=9606 GN=COX5A PE=1 SV=2	2.67848	3.34431	3.43619	3.26893	3.81683	3.39844	2.94184	3.78544	3.47169	3.76599	4.26767	4.35004	3.98223	4.05765	4.13885	4.25382		9	423	4	150	9	Human	Homo sapiens OX=10561
High	Master Protein	P22676	Calretinin OS=Homo sapiens OX=9606 GN=CALB2 PE=2 SV=2	2.77102	1.83403	2.39829	1.90636	2.08241	2.266	4.19541	4.31348	3.24881	2.68506	4.25866	1.93799	2.18595	2.27263	2.7305	2.22587		18	397	4	271	18	Human	Homo sapiens OX=10562
High	Master Protein	P42167	Lamina-associated polypeptide 2, isoforms beta/gamma OS=Homo sapiens OX=9606 GN=TMPO PE=1 SV=2	2.76701	2.83329	2.65245	2.79428	3.10395	3.27666	2.74539	2.17493	2.65761	1.87765	2.06119	1.53051	2.1294	1.62154	1.61289	1.66006		16	428	2	454	16	Human	Homo sapiens OX=10563
High	Master Protein	P21810	Biglycan OS=Homo sapiens OX=9606 GN=BGN PE=1 SV=2	2.76072	1.60015	1.65796	1.61531	1.63066	1.45071	2.08794	4.02684	3.27366	3.27574	3.36675	3.05001	2.03718	0.229238	1.99266	2.66775		11	38	10	368	11	Human	Homo sapiens OX=10564
High	Master Protein	O43761	Synaptogyrin-3 OS=Homo sapiens OX=9606 GN=SYNGR3 PE=1 SV=2	2.75669	2.90747	3.00778	2.88238	2.98731	3.08998	3.31336	2.64458	2.30119	2.28487	2.10799	2.83462	3.38752	3.31223	3.49686	3.02259	Acetyl [N-Term]	10	438	3	229	10	Human	Homo sapiens OX=10565
High	Master Protein	P43155	Carnitine O-acetyltransferase OS=Homo sapiens OX=9606 GN=CRAT PE=1 SV=5	2.70688	2.8573	2.8551	2.74107	3.02783	3.07959	2.87156	2.44081	2.56399	2.48142	2.68443	2.95875	3.39151	3.16481	3.23936	2.83104		22	809	16	626	22	Human	Homo sapiens OX=10566
High	Master Protein	O94811	Tubulin polymerization-promoting protein OS=Homo sapiens OX=9606 GN=TPPP PE=1 SV=1	2.75909	2.88746	2.91749	2.83754	2.59433	2.76096	3.50728	3.11511	2.95408	2.89045	2.71618	2.84251	2.86219	2.99384	2.79068	2.85724		9	419	7	219	9	Human	Homo sapiens OX=10567
High	Master Protein	Q01844	RNA-binding protein EWS OS=Homo sapiens OX=9606 GN=EWSR1 PE=1 SV=1	2.73349	2.82379	2.71653	2.79275	2.7974	2.92377	2.61015	2.33854	2.60064	2.50634	2.50255	2.29468	2.48582	2.29848	2.1857	2.33923		7	287	7	656	7	Human	Homo sapiens OX=10568
High	Master Protein	Q9H0R4	Haloacid dehalogenase-like hydrolase domain-containing protein 2 OS=Homo sapiens OX=9606 GN=HDHD2 PE=1 SV=1	2.80539	2.58612	2.50718	2.71624	2.44521	2.25448	2.72323	3.0399	2.25278	2.52986	2.90715	2.62311	2.1836	2.05808	2.20932	2.47071		8	508	2	259	8	Human	Homo sapiens OX=10569
High	Master Protein	P00367	Glutamate dehydrogenase 1, mitochondrial OS=Homo sapiens OX=9606 GN=GLUD1 PE=1 SV=2	2.90704	3.02195	3.05529	3.18564	3.32134	3.37353	3.95212	3.22648	4.28396	3.78118	3.73761	3.39629	3.20918	3.19274	3.16979	3.18617		34	4413	3	558	34	Human	Homo sapiens OX=10570
High	Master Protein	O75380	NADH dehydrogenase [ubiquinone] iron-sulfur protein 6, mitochondrial OS=Homo sapiens OX=9606 GN=NDUFS6 PE=1 SV=1	2.64964	2.66886	2.46718	2.83903	2.78337	2.79949	2.61805	2.7269	2.88567	3.10413	2.76805	3.25489	3.43509	3.44475	3.4775	3.14048		9	346	7	124	9	Human	Homo sapiens OX=10571
High	Master Protein	O14618	Copper chaperone for superoxide dismutase OS=Homo sapiens OX=9606 GN=CCS PE=1 SV=1	2.89475	1.44261	1.57031	1.9398	1.26637	1.06117	2.05396	2.3453	0.554191	1.82201	2.72719	1.7611	1.74664	1.15289	1.55682	2.17138		5	79	2	274	5	Human	Homo sapiens OX=10572
High	Master Protein	Q9NYU2	UDP-glucose:glycoprotein glucosyltransferase 1 OS=Homo sapiens OX=9606 GN=UGGT1 PE=1 SV=3	2.83625	2.88747	2.90212	2.9519	3.40516	3.31242	2.97299	2.50804	2.60219	2.50019	2.80413	2.83173	2.87718	3.06843	3.14786	2.86522		36	730	19	1555	36	Human	Homo sapiens OX=10573
High	Master Protein	Q14980-2	Isoform 2 of Nuclear mitotic apparatus protein 1 OS=Homo sapiens OX=9606 GN=NUMA1	2.74833	2.64895	2.76854	2.91608	2.87569	3.15924	2.49416	1.93003	2.15877	1.52935	1.66616	1.58901	2.25939	2.20742	2.07063	1.86187		48	585	39	2101	48	Human	Homo sapiens OX=10574
High	Master Protein	Q6U841-2	Isoform 2 of Sodium-driven chloride bicarbonate exchanger OS=Homo sapiens OX=9606 GN=SLC4A10	2.73199	2.0773	1.78554	2.27589	2.75486	2.63779	2.41868	3.4676	2.56146	3.24978	3.40943	3.64372	3.258	3.73917	3.4396	3.14309		31	674	5	1088	31	Human	Homo sapiens OX=10575
High	Master Protein	Q8WW22	DnaJ homolog subfamily A member 4 OS=Homo sapiens OX=9606 GN=DNAJA4 PE=1 SV=1	2.77978	2.48333	2.54644	2.52194	2.39459	2.32942	2.59953	3.27732	2.15172	2.88542	3.05054	3.08521	2.87848	2.79027	2.94978	3.01797		11	307	3	397	11	Human	Homo sapiens OX=10576
High	Master Protein	O75340-2	Isoform 2 of Programmed cell death protein 6 OS=Homo sapiens OX=9606 GN=PDCD6	2.53698	2.37107	2.45215	2.55932	2.24031	2.45475	2.6639	2.8783	2.53178	2.6561	2.7419	2.59614	2.17905	2.11238	2.24059	2.51264		7	238	1	189	7	Human	Homo sapiens OX=10577
High	Master Protein	Q9UHG3	Prenylcysteine oxidase 1 OS=Homo sapiens OX=9606 GN=PCYOX1 PE=1 SV=3	2.68995	3.09022	2.8489	2.80487	3.09937	2.70197	2.82769	1.72985	2.14005	1.83559	2.17905	1.89116	2.59058	2.32809	2.54536	1.76816		18	439	15	505	18	Human	Homo sapiens OX=10578
High	Master Protein	P33121	Long-chain-fatty-acid--CoA ligase 1 OS=Homo sapiens OX=9606 GN=ACSL1 PE=1 SV=1	2.64086	2.52502	2.55734	2.42915	2.49977	2.72133	2.38526	2.53637	2.70594	2.98767	2.72445	3.25207	2.92828	2.95947	2.76089	2.89054	Acetyl [N-Term]	27	474	20	698	27	Human	Homo sapiens OX=10579
High	Master Protein	Q13153	Serine/threonine-protein kinase PAK 1 OS=Homo sapiens OX=9606 GN=PAK1 PE=1 SV=2	2.72849	2.15103	2.20202	2.37025	2.24509	2.7123	2.60346	3.32066	2.27342	3.11193	2.78363	2.05409	2.25062	2.03245	2.1864	2.22154		26	1152	4	545	26	Human	Homo sapiens OX=10580
High	Master Protein	Q96L92	Sorting nexin-27 OS=Homo sapiens OX=9606 GN=SNX27 PE=1 SV=2	2.70325	2.56271	2.55241	2.41605	2.27704	2.4118	2.5724	2.98325	2.41607	2.56998	2.76329	2.60268	2.28654	1.94585	2.06016	2.33499		16	494	3	541	16	Human	Homo sapiens OX=10581
High	Master Protein	P04181	Ornithine aminotransferase, mitochondrial OS=Homo sapiens OX=9606 GN=OAT PE=1 SV=1	2.71642	2.73791	2.97548	2.96826	4.03012	3.96927	2.76975	2.60359	3.28267	3.15187	2.94165	3.55108	3.84662	4.15999	4.34994	3.58353		22	631	16	439	22	Human	Homo sapiens OX=10582
High	Master Protein	P46108	Adapter molecule crk OS=Homo sapiens OX=9606 GN=CRK PE=1 SV=2	2.7163	2.62834	2.62065	2.78064	2.58221	2.52291	2.54146	3.03122	2.44741	2.78354	2.78254	2.68576	2.3922	2.31812	2.23488	2.52484		18	647	4	304	18	Human	Homo sapiens OX=10583
High	Master Protein	Q4G0F5	Vacuolar protein sorting-associated protein 26B OS=Homo sapiens OX=9606 GN=VPS26B PE=1 SV=2	2.56374	2.60761	2.56436	2.54759	2.53259	2.14031	2.76289	2.93486	2.47428	2.77269	3.05906	2.73514	2.48374	2.56644	2.55967	2.68847		15	530	2	336	15	Human	Homo sapiens OX=10584
High	Master Protein	O43765	Small glutamine-rich tetratricopeptide repeat-containing protein alpha OS=Homo sapiens OX=9606 GN=SGTA PE=1 SV=1	2.70481	2.80016	2.74283	2.75072	2.68236	3.0141	2.69873	1.42806	1.5956	1.66695	1.90178	1.93124	2.53277	2.67453	2.48273	2.54557		10	508	6	313	10	Human	Homo sapiens OX=10585
High	Master Protein	O60268	Uncharacterized protein KIAA0513 OS=Homo sapiens OX=9606 GN=KIAA0513 PE=1 SV=1	2.71365	2.14213	2.26271	2.39818	2.81819	2.55089	2.15413	3.20495	2.40698	3.24035	2.92806	2.99531	3.15378	2.83332	3.12688	2.82738		19	406	7	411	19	Human	Homo sapiens OX=10586
High	Master Protein	Q6ZMI0	Protein phosphatase 1 regulatory subunit 21 OS=Homo sapiens OX=9606 GN=PPP1R21 PE=1 SV=1	2.44166	2.32646	2.42397	2.40737	2.28668	2.59375	2.43758	2.36232	2.23882	2.42769	2.13866	2.50231	2.17794	2.17691	2.05912	2.23929		25	449	14	780	25	Human	Homo sapiens OX=10587
High	Master Protein	Q9NQ79	Cartilage acidic protein 1 OS=Homo sapiens OX=9606 GN=CRTAC1 PE=1 SV=2	2.73905	2.90869	2.92481	3.00515	2.68143	2.55834	2.34176	2.01626	2.03196	1.74336	2.24443	2.10905	2.6792	2.6239	2.43811	2.46402		12	225	4	661	12	Human	Homo sapiens OX=10588
High	Master Protein	P52597	Heterogeneous nuclear ribonucleoprotein F OS=Homo sapiens OX=9606 GN=HNRNPF PE=1 SV=3	2.70218	2.89119	2.54298	2.56462	2.83704	2.64708	2.71718	2.86675	2.87269	2.91594	2.97437	2.72053	2.49411	2.26909	2.26551	2.53823		15	551	3	415	15	Human	Homo sapiens OX=10589
High	Master Protein	Q9UGV2	Protein NDRG3 OS=Homo sapiens OX=9606 GN=NDRG3 PE=1 SV=2	2.69812	2.709	2.68075	2.4094	2.38501	2.23188	2.72262	2.74964	2.51716	2.70855	2.89301	2.90106	2.71101	2.876	2.28453	2.77627	Acetyl [N-Term]	12	565	5	375	12	Human	Homo sapiens OX=10590
High	Master Protein	Q16720	Plasma membrane calcium-transporting ATPase 3 OS=Homo sapiens OX=9606 GN=ATP2B3 PE=1 SV=3	2.6862	1.87661	1.9367	2.09965	2.09167	1.85887	2.41953	3.78323	2.26789	3.43535	2.9934	2.87374	2.32728	2.12003	2.47794	2.66566		41	2252	18	1220	41	Human	Homo sapiens OX=10591
High	Master Protein	P07108	Acyl-CoA-binding protein OS=Homo sapiens OX=9606 GN=DBI PE=1 SV=2	2.6735	2.99616	3.15426	3.27412	3.43749	3.42796	3.16709	2.76298	3.51412	3.19561	3.0277	3.01815	2.72483	3.00881	2.86467	3.07881		6	547	6	87	6	Human	Homo sapiens OX=10592
High	Master Protein	Q9P227	Rho GTPase-activating protein 23 OS=Homo sapiens OX=9606 GN=ARHGAP23 PE=1 SV=2	2.62923	2.74475	2.72392	2.68708	2.50444	2.41204	2.16944	2.48954	1.88196	2.05352	2.17105	2.04297	2.0299	1.95123	1.98145	1.96602		24	429	9	1491	24	Human	Homo sapiens OX=10593
High	Master Protein	P55795	Heterogeneous nuclear ribonucleoprotein H2 OS=Homo sapiens OX=9606 GN=HNRNPH2 PE=1 SV=1	2.68612	2.84812	2.66972	2.72831	2.83052	2.96226	2.7711	2.6737	3.53416	3.43762	3.23465	3.13041	3.36978	3.32758	3.23879	3.34629		18	1573	2	449	18	Human	Homo sapiens OX=10594
High	Master Protein	P54652	Heat shock-related 70 kDa protein 2 OS=Homo sapiens OX=9606 GN=HSPA2 PE=1 SV=1	2.65298	1.95691	2.3518	2.46999	2.74672	2.72587	3.08938	3.77695	3.07135	3.24506	3.1944	2.67886	2.31573	1.84291	2.26191	2.72866		35	3729	2	639	35	Human	Homo sapiens OX=10595
High	Master Protein	O60831	PRA1 family protein 2 OS=Homo sapiens OX=9606 GN=PRAF2 PE=1 SV=1	2.6363	2.51542	2.52098	2.55974	2.6742	2.8143	2.66334	2.74616	2.40127	2.47171	2.58309	2.72582	2.55637	2.61505	2.48072	2.48277		5	172	1	178	5	Human	Homo sapiens OX=10596
High	Master Protein	P48444	Coatomer subunit delta OS=Homo sapiens OX=9606 GN=ARCN1 PE=1 SV=1	2.94095	2.771	2.68305	2.8161	3.08477	2.94315	2.5491	2.94839	3.02144	2.69336	2.93528	3.09865	2.82971	2.90176	2.93155	2.97368		27	493	27	511	27	Human	Homo sapiens OX=10597
High	Master Protein	P45985	Dual specificity mitogen-activated protein kinase kinase 4 OS=Homo sapiens OX=9606 GN=MAP2K4 PE=1 SV=1	2.81269	2.72665	2.95588	2.84438	2.59203	2.37596	3.05488	3.37187	2.31891	2.8257	3.11207	3.00824	2.63976	2.38096	2.65449	2.78368		14	317	3	399	14	Human	Homo sapiens OX=10598
High	Master Protein	Q13085	Acetyl-CoA carboxylase 1 OS=Homo sapiens OX=9606 GN=ACACA PE=1 SV=2	2.67203	2.64512	2.54259	2.68573	2.56304	2.6512	2.36396	2.12921	2.04023	2.21374	2.23448	2.27964	2.6534	2.51208	2.59359	2.33448		38	710	11	2346	38	Human	Homo sapiens OX=10599
High	Master Protein	Q8N7J2	APC membrane recruitment protein 2 OS=Homo sapiens OX=9606 GN=AMER2 PE=1 SV=3	2.63799	2.28974	2.33692	2.35745	2.25409	2.61149	2.43977	2.21706	3.23508	2.2972	2.27664	2.44072	2.52733	2.4828	2.46019	2.41942		17	417	14	671	17	Human	Homo sapiens OX=10600
High	Master Protein	P13797	Plastin-3 OS=Homo sapiens OX=9606 GN=PLS3 PE=1 SV=4	2.66988	2.10573	2.1323	2.15016	2.44069	2.1896	2.76362	3.76917	3.21188	3.2097	3.55713	3.12796	2.5988	2.34136	2.61431	2.97243	Acetyl [N-Term]	25	607	3	630	25	Human	Homo sapiens OX=10601
High	Master Protein	O14639-6	Isoform 6 of Actin-binding LIM protein 1 OS=Homo sapiens OX=9606 GN=ABLIM1	2.71803	2.74449	2.72439	2.77087	2.50885	2.45142	2.95703	2.88123	2.39058	2.78071	2.42317	2.36962	2.33603	2.45561	2.22596	2.2608		31	658	9	748	31	Human	Homo sapiens OX=10602
High	Master Protein	Q9GZP4	PITH domain-containing protein 1 OS=Homo sapiens OX=9606 GN=PITHD1 PE=1 SV=1	2.66642	2.32538	2.3104	2.32452	2.38317	2.47592	2.91679	2.72872	2.36774	2.37764	2.7197	2.42444	2.57229	2.32339	2.52851	2.32308		13	418	3	211	13	Human	Homo sapiens OX=10603
High	Master Protein	Q16543	Hsp90 co-chaperone Cdc37 OS=Homo sapiens OX=9606 GN=CDC37 PE=1 SV=1	2.75247	2.6686	2.78217	3.02839	3.04966	3.26353	2.93437	2.84229	2.77586	2.91272	2.6532	2.73802	2.73828	3.03027	2.83441	2.65524		18	483	12	378	18	Human	Homo sapiens OX=10604
High	Master Protein	P05026	Sodium/potassium-transporting ATPase subunit beta-1 OS=Homo sapiens OX=9606 GN=ATP1B1 PE=1 SV=1	2.73481	2.9482	2.89725	2.88573	3.28045	3.49335	2.64481	3.17041	3.78199	3.9426	2.6576	3.66899	3.22206	3.46956	3.27264	2.9319		24	2832	11	303	24	Human	Homo sapiens OX=10605
High	Master Protein	O95819-3	Isoform 3 of Mitogen-activated protein kinase kinase kinase kinase 4 OS=Homo sapiens OX=9606 GN=MAP4K4	2.60003	2.81801	2.83038	2.76582	2.65308	2.65702	2.22995	1.74965	2.10124	2.1207	2.00324	1.94212	1.98521	1.99684	1.77786	2.06476		39	1155	1	1320	39	Human	Homo sapiens OX=10606
High	Master Protein	Q99613	Eukaryotic translation initiation factor 3 subunit C OS=Homo sapiens OX=9606 GN=EIF3C PE=1 SV=1	2.72831	2.60344	2.53602	2.64576	2.81157	2.85025	2.61305	3.12989	2.73667	2.89007	2.87308	2.81515	2.72468	2.46074	2.68025	2.6822		29	790	3	913	29	Human	Homo sapiens OX=10607
High	Master Protein	Q9P1Y5-2	Isoform 2 of Calmodulin-regulated spectrin-associated protein 3 OS=Homo sapiens OX=9606 GN=CAMSAP3	2.6418	2.66428	2.67275	2.74755	2.31279	2.7152	2.53795	2.67151	1.95509	2.33493	1.81122	2.6084	2.20271	2.38473	2.05758	2.30852		30	698	14	1276	30	Human	Homo sapiens OX=10608
High	Master Protein	Q15814	Tubulin-specific chaperone C OS=Homo sapiens OX=9606 GN=TBCC PE=1 SV=2	2.58935	1.66961	1.85382	1.88009	1.65731	1.65885	2.04532	3.55317	1.69135	3.01628	2.98864	2.68001	1.63777	1.30501	1.50051	2.2386		4	135	3	346	4	Human	Homo sapiens OX=10609
High	Master Protein	P34897	Serine hydroxymethyltransferase, mitochondrial OS=Homo sapiens OX=9606 GN=SHMT2 PE=1 SV=3	2.43971	2.99468	2.7742	2.82635	3.45523	3.12003	2.33837	1.91607	3.1428	2.47029	2.72308	2.51444	2.76101	3.00321	3.14374	2.7018		19	442	6	504	19	Human	Homo sapiens OX=10610
High	Master Protein	Q92777-2	Isoform IIb of Synapsin-2 OS=Homo sapiens OX=9606 GN=SYN2	2.6506	2.66503	2.91568	2.9364	2.60536	2.76259	4.7186	4.55435	3.77392	4.03833	3.8582	3.14349	3.10153	2.99184	3.03081	3.72411		24	2759	11	478	24	Human	Homo sapiens OX=10611
High	Master Protein	Q9UBT2	SUMO-activating enzyme subunit 2 OS=Homo sapiens OX=9606 GN=UBA2 PE=1 SV=2	2.65057	2.84957	2.85546	2.95682	3.03226	3.4348	2.84153	2.49537	2.80243	2.51138	2.66056	2.41617	2.8513	2.65777	2.72942	2.48077		26	563	12	640	26	Human	Homo sapiens OX=10612
High	Master Protein	P46459	Vesicle-fusing ATPase OS=Homo sapiens OX=9606 GN=NSF PE=1 SV=3	2.64265	2.88056	2.913	2.86859	3.17255	3.02726	3.72236	3.27093	3.08461	2.85341	3.31885	3.19602	2.97725	3.27708	3.25885	3.30858		66	5982	10	744	66	Human	Homo sapiens OX=10613
High	Master Protein	P48681	Nestin OS=Homo sapiens OX=9606 GN=NES PE=1 SV=2	2.64214	2.70215	2.85487	2.74798	2.92879	3.01927	2.51134	1.5805	4.31388	3.70553	3.77153	2.93437	3.00311	2.99017	2.95401	3.15533		43	692	40	1621	43	Human	Homo sapiens OX=10614
High	Master Protein	Q01814-2	Isoform WA of Plasma membrane calcium-transporting ATPase 2 OS=Homo sapiens OX=9606 GN=ATP2B2	2.4406	2.76971	2.7463	2.61314	2.2544	1.90771	2.20505	1.94749	2.70619	2.49434	2.96216	2.668	2.73721	2.93565	2.60988	2.89816		58	3161	9	1199	58	Human	Homo sapiens OX=10615
High	Master Protein	P78362	SRSF protein kinase 2 OS=Homo sapiens OX=9606 GN=SRPK2 PE=1 SV=3	2.63042	2.63798	2.73401	2.88384	3.16612	3.05071	2.43818	2.3789	2.21241	2.22607	2.65307	2.55641	2.66203	2.64425	2.76861	2.36793		21	467	21	688	21	Human	Homo sapiens OX=10616
High	Master Protein	O95197	Reticulon-3 OS=Homo sapiens OX=9606 GN=RTN3 PE=1 SV=2	2.62634	2.59245	2.79867	2.6865	2.56676	2.20222	2.54712	2.9231	2.34601	2.90956	2.94378	3.00376	2.90458	2.93557	2.89375	2.9133		30	998	25	1032	30	Human	Homo sapiens OX=10617
High	Master Protein	Q684P5	Rap1 GTPase-activating protein 2 OS=Homo sapiens OX=9606 GN=RAP1GAP2 PE=1 SV=2	2.59355	2.48408	2.4699	2.45919	2.13872	2.1161	2.20279	2.28182	1.81526	2.30494	2.33143	2.20992	2.38917	2.35856	2.26412	2.16785		19	468	9	730	19	Human	Homo sapiens OX=10618
High	Master Protein	Q9Y262	Eukaryotic translation initiation factor 3 subunit L OS=Homo sapiens OX=9606 GN=EIF3L PE=1 SV=1	2.61832	2.61036	2.53643	2.49165	2.83925	2.72166	2.607	2.75317	2.97456	2.42453	2.68206	2.47577	2.65547	2.72629	2.51623	2.54657		24	543	24	564	24	Human	Homo sapiens OX=10619
High	Master Protein	P25713	Metallothionein-3 OS=Homo sapiens OX=9606 GN=MT3 PE=1 SV=1	2.61963	2.60087	3.0114	2.99369	3.25449	3.42012	3.42692	2.36648	2.36825	2.58173	2.50744	2.79055	3.11388	3.36007	3.25498	3.25879	Acetyl [N-Term]	4	234	4	68	4	Human	Homo sapiens OX=10620
High	Master Protein	O75382	Tripartite motif-containing protein 3 OS=Homo sapiens OX=9606 GN=TRIM3 PE=1 SV=2	2.61372	2.63338	2.52749	2.59938	2.33383	2.42849	2.5919	2.84075	2.00565	2.39026	2.52863	2.42166	2.17045	1.93313	1.78405	2.19864		23	569	4	744	23	Human	Homo sapiens OX=10621
High	Master Protein	O14525-2	Isoform 1 of Astrotactin-1 OS=Homo sapiens OX=9606 GN=ASTN1	2.60979	2.57094	2.58203	2.39693	2.23155	2.22135	2.56017	3.0672	2.34053	2.7111	2.67112	2.36563	2.44322	2.27853	2.18819	3.01836		26	543	6	1294	26	Human	Homo sapiens OX=10622
High	Master Protein	P19623	Spermidine synthase OS=Homo sapiens OX=9606 GN=SRM PE=1 SV=1	2.60483	2.89729	2.84182	2.69582	2.61591	2.49029	2.72409	2.13618	2.16363	1.97704	2.32836	2.1837	2.17066	1.5472	2.11688	1.94802	Acetyl [N-Term]	14	411	7	302	14	Human	Homo sapiens OX=10623
High	Master Protein	Q6PKG0	La-related protein 1 OS=Homo sapiens OX=9606 GN=LARP1 PE=1 SV=2	2.58311	2.55188	2.56726	2.74416	2.58414	2.8201	2.65866	2.31071	2.36634	2.18777	2.29408	2.53291	2.5954	2.61556	2.59866	2.4041		30	585	11	1096	30	Human	Homo sapiens OX=10624
High	Master Protein	P42766	60S ribosomal protein L35 OS=Homo sapiens OX=9606 GN=RPL35 PE=1 SV=2	2.59414	2.73111	2.59718	2.59841	2.81528	2.83674	2.57149	3.07776	2.83811	2.95012	2.72893	2.70181	2.52788	2.46087	2.5673	2.60914		6	369	6	123	6	Human	Homo sapiens OX=10625
High	Master Protein	O60488	Long-chain-fatty-acid--CoA ligase 4 OS=Homo sapiens OX=9606 GN=ACSL4 PE=1 SV=2	2.48898	2.35005	2.56235	2.60339	2.79754	2.99358	2.91013	2.37353	2.96929	2.66173	2.61708	3.32294	3.33773	3.39848	3.43507	3.18785		28	601	9	711	28	Human	Homo sapiens OX=10626
High	Master Protein	Q9UBE0	SUMO-activating enzyme subunit 1 OS=Homo sapiens OX=9606 GN=SAE1 PE=1 SV=1	2.58861	2.8182	2.70038	2.73902	2.84982	2.92367	2.71736	2.11969	3.50218	2.13635	2.81029	2.56375	3.1236	2.85259	3.10427	2.87617		17	264	9	346	17	Human	Homo sapiens OX=10627
High	Master Protein	Q14643	Inositol 1,4,5-trisphosphate receptor type 1 OS=Homo sapiens OX=9606 GN=ITPR1 PE=1 SV=3	2.56108	2.47683	2.61221	2.63546	2.2405	2.00426	2.05825	2.81293	3.21756	3.19478	3.31054	3.07193	2.38229	2.6849	2.34404	2.67322		47	418	6	2758	47	Human	Homo sapiens OX=10628
High	Master Protein	Q8IYB5	Stromal membrane-associated protein 1 OS=Homo sapiens OX=9606 GN=SMAP1 PE=1 SV=2	2.66088	2.38753	2.40133	2.5819	2.33836	2.45717	2.22002	2.93111	2.19783	2.67952	2.49271	2.44025	2.14801	1.98398	2.13985	2.17724		9	360	3	467	9	Human	Homo sapiens OX=10629
High	Master Protein	Q96G97-4	Isoform 3 of Seipin OS=Homo sapiens OX=9606 GN=BSCL2	2.46483	2.84773	2.78302	2.73342	2.93061	2.75576	2.56891	1.25186	1.81137	1.62116	2.1779	2.49982	3.14034	2.97857	2.92532	2.5098		10	370	6	462	10	Human	Homo sapiens OX=10630
High	Master Protein	Q9UPR0	Inactive phospholipase C-like protein 2 OS=Homo sapiens OX=9606 GN=PLCL2 PE=1 SV=2	2.44056	2.40582	2.48686	2.50559	2.27382	2.14811	1.48023	1.84311	0.887131	1.59582	1.63648	1.94897	1.94216	2.22473	1.86102	1.98127		22	435	4	1127	22	Human	Homo sapiens OX=10631
High	Master Protein	Q15334	Lethal(2) giant larvae protein homolog 1 OS=Homo sapiens OX=9606 GN=LLGL1 PE=1 SV=3	2.50944	2.48626	2.59071	2.59879	2.5588	2.62961	2.67975	2.16642	2.94179	2.4672	2.73676	2.47534	2.46088	2.2041	2.32885	2.53173		22	702	6	1064	22	Human	Homo sapiens OX=10632
High	Master Protein	Q9Y639	Neuroplastin OS=Homo sapiens OX=9606 GN=NPTN PE=1 SV=2	2.64605	2.86256	2.85355	2.78905	2.62173	2.67145	2.9804	2.71505	2.5986	2.48324	2.59254	2.7527	2.77447	2.93129	2.81111	2.65557		20	1421	6	398	20	Human	Homo sapiens OX=10633
High	Master Protein	P78347	General transcription factor II-I OS=Homo sapiens OX=9606 GN=GTF2I PE=1 SV=2	2.69112	2.68771	2.42603	2.37018	2.53651	2.85051	2.37574	2.49608	3.06662	2.0561	2.3896	2.27748	2.26935	2.10433	2.32688	2.12047		29	545	4	998	29	Human	Homo sapiens OX=10634
High	Master Protein	Q9BS40	Latexin OS=Homo sapiens OX=9606 GN=LXN PE=1 SV=2	2.51856	2.50051	2.46588	2.72064	2.27592	2.5542	1.12792	-0.405415	0.227855	0.95793	0.00469017	0.331064	2.55223	2.221	2.18202	1.22704		5	213	5	222	5	Human	Homo sapiens OX=10635
High	Master Protein	P11413	Glucose-6-phosphate 1-dehydrogenase OS=Homo sapiens OX=9606 GN=G6PD PE=1 SV=4	2.5438	2.61478	2.49219	2.53394	2.579	2.56794	2.48765	2.55034	1.94133	2.25578	2.35065	2.33491	2.25508	2.34031	2.56736	2.33932		21	471	8	515	21	Human	Homo sapiens OX=10636
High	Master Protein	Q9NXG2	THUMP domain-containing protein 1 OS=Homo sapiens OX=9606 GN=THUMPD1 PE=1 SV=2	2.50603	1.71156	1.62992	1.73291	1.37193	1.81104	1.62352	1.03217	0.860337	0.613445	1.19462	0.599758	1.40935	0.822969	0.991899	0.927916		9	127	9	353	9	Human	Homo sapiens OX=10637
High	Master Protein	Q6IQ22	Ras-related protein Rab-12 OS=Homo sapiens OX=9606 GN=RAB12 PE=1 SV=3	2.54122	2.1483	2.22019	2.20998	2.16011	2.18949	2.68484	2.43542	1.75249	2.01276	2.71612	2.14059	2.37396	2.14886	2.14173	2.35025		14	352	2	244	14	Human	Homo sapiens OX=10638
High	Master Protein	P51784	Ubiquitin carboxyl-terminal hydrolase 11 OS=Homo sapiens OX=9606 GN=USP11 PE=1 SV=3	2.56143	2.32508	2.54529	2.54922	3.49401	3.52712	2.91932	2.49235	1.95069	2.00246	2.29471	2.16818	3.40846	3.19948	3.30135	2.3598		33	704	31	963	33	Human	Homo sapiens OX=10639
High	Master Protein	P53007	Tricarboxylate transport protein, mitochondrial OS=Homo sapiens OX=9606 GN=SLC25A1 PE=1 SV=2	2.49483	2.63555	2.62869	2.57062	4.58336	2.63446	2.61901	2.22978	2.24579	2.35195	2.26987	2.53552	2.55861	4.96349	2.6895	4.79885		10	438	3	311	10	Human	Homo sapiens OX=10640
High	Master Protein	Q93034	Cullin-5 OS=Homo sapiens OX=9606 GN=CUL5 PE=1 SV=4	2.44478	2.30808	2.381	2.37257	2.4095	2.2859	2.301	2.73045	2.12467	2.352	2.59289	2.45729	2.39288	2.38119	2.34234	2.37067		20	517	3	780	20	Human	Homo sapiens OX=10641
High	Master Protein	O00291	Huntingtin-interacting protein 1 OS=Homo sapiens OX=9606 GN=HIP1 PE=1 SV=5	2.46192	2.36178	2.6357	2.61292	2.65054	2.88246	2.18899	1.86812	1.60409	1.40489	1.51085	1.48315	2.23179	2.12265	2.10889	1.75195		27	493	16	1037	27	Human	Homo sapiens OX=10642
High	Master Protein	A6NHL2	Tubulin alpha chain-like 3 OS=Homo sapiens OX=9606 GN=TUBAL3 PE=1 SV=2	2.59277	1.82166	1.95788	2.29529	1.34317	0.440029	2.16334	1.34984	0.250844	0.575632	0.707113	0.0730705	2.16498	1.88583	1.54217	0.294943		7	6292	1	446	7	Human	Homo sapiens OX=10643
High	Master Protein	O14828	Secretory carrier-associated membrane protein 3 OS=Homo sapiens OX=9606 GN=SCAMP3 PE=1 SV=3	2.55425	2.18052	2.36156	2.28283	2.19594	2.35924	2.85251	2.85324	2.35708	2.67486	2.59102	2.62214	2.41095	2.29662	2.36739	2.57143		6	298	3	347	6	Human	Homo sapiens OX=10644
High	Master Protein	Q14677	Clathrin interactor 1 OS=Homo sapiens OX=9606 GN=CLINT1 PE=1 SV=1	2.4654	2.14134	2.08649	2.12239	2.03148	2.103	2.26604	2.68952	2.18598	2.49088	2.44429	2.43048	2.11068	2.13366	2.11486	2.33474		17	323	17	625	17	Human	Homo sapiens OX=10645
High	Master Protein	O43426-2	Isoform 2 of Synaptojanin-1 OS=Homo sapiens OX=9606 GN=SYNJ1	2.46885	2.40993	2.62797	2.58628	2.48813	2.67405	2.76548	2.46114	2.85356	2.96565	2.73679	3.17835	3.11134	3.3655	3.19909	3.15386		58	2192	19	1311	58	Human	Homo sapiens OX=10646
High	Master Protein	Q96PK6	RNA-binding protein 14 OS=Homo sapiens OX=9606 GN=RBM14 PE=1 SV=2	2.55782	2.53281	2.4359	2.55444	2.52982	2.8002	2.71309	2.50215	2.53129	2.52746	2.57829	2.36265	2.47986	2.29743	2.25616	2.338		21	462	3	669	21	Human	Homo sapiens OX=10647
High	Master Protein	Q6T4P5	Phospholipid phosphatase-related protein type 3 OS=Homo sapiens OX=9606 GN=PLPPR3 PE=2 SV=1	2.54746	2.62933	2.64097	2.46897	2.151	2.18995	2.58767	2.30577	1.64644	2.01272	1.58839	2.2592	1.31857	1.73945	1.15213	1.68977		16	472	16	718	16	Human	Homo sapiens OX=10648
High	Master Protein	O00505	Importin subunit alpha-4 OS=Homo sapiens OX=9606 GN=KPNA3 PE=1 SV=2	2.49955	2.71191	2.75653	2.67489	2.5765	2.52132	2.76514	2.25576	1.8754	2.23039	2.49906	2.34566	2.41777	2.42947	2.38083	2.2866		17	448	1	521	17	Human	Homo sapiens OX=10649
High	Master Protein	Q9NRW7	Vacuolar protein sorting-associated protein 45 OS=Homo sapiens OX=9606 GN=VPS45 PE=1 SV=1	2.54415	2.51345	2.57993	2.55813	2.77674	2.68258	2.94244	2.90622	2.67152	2.74806	2.87217	2.83282	2.73927	2.73751	2.77041	2.69		17	418	2	570	17	Human	Homo sapiens OX=10650
High	Master Protein	Q9Y305	Acyl-coenzyme A thioesterase 9, mitochondrial OS=Homo sapiens OX=9606 GN=ACOT9 PE=1 SV=2	2.53526	2.56641	2.32789	2.47924	2.82477	2.63265	3.23223	2.37822	3.09218	2.79894	3.48808	3.32276	3.47332	3.52742	3.52277	3.42734		21	530	20	439	21	Human	Homo sapiens OX=10651
High	Master Protein	Q9NZJ7	Mitochondrial carrier homolog 1 OS=Homo sapiens OX=9606 GN=MTCH1 PE=1 SV=1	2.53428	2.2233	2.30914	2.34192	2.27654	1.89782	2.92966	2.69685	1.70878	2.17446	2.73405	2.32468	2.46158	2.18858	2.32813	2.30268		13	291	3	389	13	Human	Homo sapiens OX=10652
High	Master Protein	Q86V81	THO complex subunit 4 OS=Homo sapiens OX=9606 GN=ALYREF PE=1 SV=3	2.49799	2.516	2.40128	2.68861	2.65383	2.73911	2.36525	2.4392	2.55352	2.19876	2.44402	1.94952	2.34239	2.22689	2.09375	2.2081		10	368	10	257	10	Human	Homo sapiens OX=10653
High	Master Protein	Q9NV70	Exocyst complex component 1 OS=Homo sapiens OX=9606 GN=EXOC1 PE=1 SV=4	2.53161	2.48721	2.42931	2.34043	2.37111	2.38278	2.5036	2.48414	2.39125	2.29045	2.47265	2.44177	2.27244	2.17435	2.08271	2.25165		29	507	6	894	29	Human	Homo sapiens OX=10654
High	Master Protein	P52758	2-iminobutanoate/2-iminopropanoate deaminase OS=Homo sapiens OX=9606 GN=RIDA PE=1 SV=1	2.45839	2.37652	2.49462	2.42469	2.55848	2.68467	3.2373	2.1907	2.87117	1.72802	2.79025	2.80257	2.97808	2.93641	2.82443	2.7075		5	97	5	137	5	Human	Homo sapiens OX=10655
High	Master Protein	O75146	Huntingtin-interacting protein 1-related protein OS=Homo sapiens OX=9606 GN=HIP1R PE=1 SV=2	2.66491	2.51493	2.67772	2.62974	2.55516	2.71483	2.81927	2.28118	2.58582	2.62456	2.86803	2.84996	2.78264	2.9011	2.79507	2.80469		34	716	24	1068	34	Human	Homo sapiens OX=10656
High	Master Protein	Q96AG4	Leucine-rich repeat-containing protein 59 OS=Homo sapiens OX=9606 GN=LRRC59 PE=1 SV=1	2.39612	2.28688	2.29402	2.2908	2.69103	2.8024	2.48584	2.77968	3.04088	3.00001	2.5506	2.86094	2.55674	2.77442	3.00978	2.84342		11	388	4	307	11	Human	Homo sapiens OX=10657
High	Master Protein	P07948-2	Isoform 2 of Tyrosine-protein kinase Lyn OS=Homo sapiens OX=9606 GN=LYN	2.63224	2.67033	2.60777	2.69447	2.51053	2.6655	2.56679	2.76048	2.83286	2.88475	2.90828	2.71296	2.73329	2.50144	2.5007	2.78375		21	424	18	491	21	Human	Homo sapiens OX=10658
High	Master Protein	O95182	NADH dehydrogenase [ubiquinone] 1 alpha subcomplex subunit 7 OS=Homo sapiens OX=9606 GN=NDUFA7 PE=1 SV=3	2.69567	2.57543	2.68497	2.77344	2.69763	2.74438	2.88359	3.0878	3.0278	3.23258	3.0577	3.34205	3.4696	3.50595	3.52014	3.26745		9	340	6	113	9	Human	Homo sapiens OX=10659
High	Master Protein	Q08495	Dematin OS=Homo sapiens OX=9606 GN=DMTN PE=1 SV=3	2.58304	2.26185	2.52926	2.48125	1.87115	2.112	2.50178	3.19279	1.93626	2.702	2.39278	2.67845	2.30647	2.33032	2.09665	2.5517		14	441	5	405	14	Human	Homo sapiens OX=10660
High	Master Protein	P52788	Spermine synthase OS=Homo sapiens OX=9606 GN=SMS PE=1 SV=2	2.6688	2.91154	2.66203	2.74352	3.04892	2.86161	2.71463	2.51025	3.30622	3.10821	3.36749	3.35297	3.1138	3.13963	2.90258	3.36828		22	431	10	366	22	Human	Homo sapiens OX=10661
High	Master Protein	Q07065	Cytoskeleton-associated protein 4 OS=Homo sapiens OX=9606 GN=CKAP4 PE=1 SV=2	2.43848	2.34153	2.53146	2.40119	2.64682	2.73547	2.78108	2.69184	3.99378	2.33636	2.58467	1.69464	2.11081	1.90026	2.43481	2.24224		31	622	18	602	31	Human	Homo sapiens OX=10662
High	Master Protein	Q9H1E3	Nuclear ubiquitous casein and cyclin-dependent kinase substrate 1 OS=Homo sapiens OX=9606 GN=NUCKS1 PE=1 SV=1	2.47042	2.57016	2.48539	2.50864	2.54709	2.77243	2.66302	2.37926	2.73273	2.54987	2.45225	2.17885	2.31968	2.30341	2.15379	2.24201		8	320	8	243	8	Human	Homo sapiens OX=10663
High	Master Protein	Q7RTP6	[F-actin]-monooxygenase MICAL3 OS=Homo sapiens OX=9606 GN=MICAL3 PE=1 SV=2	2.49666	2.5525	2.55006	2.56619	2.38671	2.40806	1.93196	1.67222	1.53962	1.83646	1.80291	1.61931	2.25959	2.20216	2.14363	2.02221		40	606	22	2002	40	Human	Homo sapiens OX=10664
High	Master Protein	Q06210	Glutamine--fructose-6-phosphate aminotransferase [isomerizing] 1 OS=Homo sapiens OX=9606 GN=GFPT1 PE=1 SV=3	2.56842	2.54575	2.64384	2.69714	3.2173	3.17741	1.94615	1.71141	1.92384	1.76202	2.10128	2.01919	2.69688	2.69296	2.61468	2.28436		26	585	26	699	26	Human	Homo sapiens OX=10665
High	Master Protein	Q14166	Tubulin--tyrosine ligase-like protein 12 OS=Homo sapiens OX=9606 GN=TTLL12 PE=1 SV=2	2.17578	2.38515	2.36496	2.26117	2.07157	2.25503	2.23701	2.23393	2.13381	1.91441	1.81273	2.27538	2.06622	1.99387	1.91116	2.25832		19	442	14	644	19	Human	Homo sapiens OX=10666
High	Master Protein	Q8WXF1	Paraspeckle component 1 OS=Homo sapiens OX=9606 GN=PSPC1 PE=1 SV=1	2.47435	2.50918	2.40246	2.41107	2.39507	2.40771	2.36791	2.36643	1.84405	2.03913	1.89621	1.64891	1.78025	1.50172	1.45967	1.56		16	406	16	523	16	Human	Homo sapiens OX=10667
High	Master Protein	P21399	Cytoplasmic aconitate hydratase OS=Homo sapiens OX=9606 GN=ACO1 PE=1 SV=3	2.55953	2.61833	2.69509	2.6649	2.87409	2.79075	3.01666	2.94785	2.79569	2.66849	2.75011	2.54222	2.69117	2.49411	2.69416	2.58817		23	634	8	889	23	Human	Homo sapiens OX=10668
High	Master Protein	P48556	26S proteasome non-ATPase regulatory subunit 8 OS=Homo sapiens OX=9606 GN=PSMD8 PE=1 SV=2	2.73932	2.79829	2.57854	2.60841	2.73198	2.57227	2.61939	2.69702	2.2529	2.57673	2.52512	2.50494	2.45654	2.32328	2.38921	2.4058		13	324	4	350	13	Human	Homo sapiens OX=10669
High	Master Protein	Q9UI09	NADH dehydrogenase [ubiquinone] 1 alpha subcomplex subunit 12 OS=Homo sapiens OX=9606 GN=NDUFA12 PE=1 SV=1	2.49864	2.74095	2.75841	2.78586	2.77615	2.83889	2.82117	2.70303	2.82438	2.75699	2.81911	3.2092	3.49346	3.47814	3.51794	3.24907	Acetyl [N-Term]	11	650	8	145	11	Human	Homo sapiens OX=10670
High	Master Protein	Q9H3S7	Tyrosine-protein phosphatase non-receptor type 23 OS=Homo sapiens OX=9606 GN=PTPN23 PE=1 SV=1	2.39965	2.41826	2.40039	2.43145	2.50844	2.42967	2.39008	5.2673	2.37577	2.15836	2.18341	2.37261	2.29643	2.35211	2.36689	2.30791		31	486	15	1636	31	Human	Homo sapiens OX=10671
High	Master Protein	O14775	Guanine nucleotide-binding protein subunit beta-5 OS=Homo sapiens OX=9606 GN=GNB5 PE=1 SV=2	2.67288	2.55479	2.48992	2.48762	2.38057	2.13162	2.22583	2.93811	1.97368	2.66436	2.68478	2.60094	2.37513	2.25834	2.2649	2.23162		10	323	1	395	10	Human	Homo sapiens OX=10672
High	Master Protein	O95782	AP-2 complex subunit alpha-1 OS=Homo sapiens OX=9606 GN=AP2A1 PE=1 SV=3	2.48721	2.6785	2.81076	2.84478	2.69212	2.8438	3.15335	2.1853	2.69647	2.44608	2.63202	2.88425	3.0051	3.16687	3.10184	2.99907		58	3372	9	977	58	Human	Homo sapiens OX=10673
High	Master Protein	Q9UPT5-1	Isoform 1 of Exocyst complex component 7 OS=Homo sapiens OX=9606 GN=EXOC7	2.46942	2.36617	2.39867	2.3725	2.31134	2.30887	2.45887	2.59294	1.98622	2.37291	2.47315	2.36423	2.13842	2.13862	1.93365	2.30165		32	708	7	684	32	Human	Homo sapiens OX=10674
High	Master Protein	P42765	3-ketoacyl-CoA thiolase, mitochondrial OS=Homo sapiens OX=9606 GN=ACAA2 PE=1 SV=2	2.42958	2.44137	2.54909	2.61831	2.91095	2.85069	2.58061	2.1472	2.72034	2.44524	2.63236	2.70902	2.9415	2.80795	2.81927	2.73726		20	503	14	397	20	Human	Homo sapiens OX=10675
High	Master Protein	Q13867	Bleomycin hydrolase OS=Homo sapiens OX=9606 GN=BLMH PE=1 SV=1	2.48075	2.2043	2.22509	2.23575	2.54663	2.56223	2.10375	2.29295	2.46951	2.52021	2.73999	2.78164	2.67441	2.85896	2.61454	2.89826		14	422	7	455	14	Human	Homo sapiens OX=10676
High	Master Protein	Q7L775	EPM2A-interacting protein 1 OS=Homo sapiens OX=9606 GN=EPM2AIP1 PE=1 SV=1	2.48054	2.39695	2.41207	2.41878	2.17797	2.23147	2.38341	2.25713	1.54213	1.93726	1.95084	1.81212	1.79114	1.56307	1.58922	1.76667		16	315	12	607	16	Human	Homo sapiens OX=10677
High	Master Protein	P13987	CD59 glycoprotein OS=Homo sapiens OX=9606 GN=CD59 PE=1 SV=1	2.48051	2.83093	2.79199	2.80237	2.88766	2.8885	2.602	1.72732	2.7099	2.25359	2.44702	2.71576	3.49714	3.29342	3.54601	2.89452		4	287	4	128	4	Human	Homo sapiens OX=10678
High	Master Protein	Q8IXS6	Paralemmin-2 OS=Homo sapiens OX=9606 GN=PALM2 PE=1 SV=3	2.49788	2.23076	2.52647	2.47787	2.08046	2.25261	2.02753	1.85351	1.98976	2.08036	2.05409	2.38843	2.27795	2.42202	2.22915	2.33002	Acetyl [N-Term]	16	561	7	379	16	Human	Homo sapiens OX=10679
High	Master Protein	Q9NVH1	DnaJ homolog subfamily C member 11 OS=Homo sapiens OX=9606 GN=DNAJC11 PE=1 SV=2	2.478	2.35152	2.35592	2.31983	2.53523	2.55149	2.43016	2.98628	2.76734	2.74867	2.71119	2.76582	2.50216	2.61454	2.64981	2.68798		14	452	4	559	14	Human	Homo sapiens OX=10680
High	Master Protein	P51513	RNA-binding protein Nova-1 OS=Homo sapiens OX=9606 GN=NOVA1 PE=1 SV=2	2.47777	2.37384	2.26068	2.3037	2.25705	2.46337	2.18761	1.78645	1.90681	1.61952	1.92923	1.39957	1.87795	1.63539	1.6567	1.48401		17	373	11	507	17	Human	Homo sapiens OX=10681
High	Master Protein	Q9Y5P6	Mannose-1-phosphate guanyltransferase beta OS=Homo sapiens OX=9606 GN=GMPPB PE=1 SV=2	2.47148	1.47893	1.65756	1.51409	1.52851	1.7176	1.80696	2.28684	1.8537	2.17107	2.045	1.96674	1.44818	1.34259	1.61249	1.74172		11	276	2	360	11	Human	Homo sapiens OX=10682
High	Master Protein	Q9HCU4	Cadherin EGF LAG seven-pass G-type receptor 2 OS=Homo sapiens OX=9606 GN=CELSR2 PE=1 SV=1	2.47058	2.26985	2.14609	2.29895	2.58401	2.65209	2.38934	2.94034	2.68273	2.82178	2.55412	2.44215	2.30618	2.26248	2.25	2.27106		8	59	8	2923	8	Human	Homo sapiens OX=10683
High	Master Protein	O14786	Neuropilin-1 OS=Homo sapiens OX=9606 GN=NRP1 PE=1 SV=3	2.63629	2.42397	2.68462	2.51842	2.0469	1.81006	1.8071	1.99869	4.55033	4.08965	3.72497	3.82785	2.73778	3.45746	3.2023	4.13381		31	629	31	923	31	Human	Homo sapiens OX=10684
High	Master Protein	Q7L099-2	Isoform 2 of Protein RUFY3 OS=Homo sapiens OX=9606 GN=RUFY3	2.3404	2.39615	2.39347	2.49929	2.4633	2.4661	1.96838	1.78853	1.85017	1.96536	1.73699	2.07579	1.84127	2.19418	1.9076	2.02264		30	1286	7	506	30	Human	Homo sapiens OX=10685
High	Master Protein	P51610	Host cell factor 1 OS=Homo sapiens OX=9606 GN=HCFC1 PE=1 SV=2	2.46378	2.38214	2.29288	2.36412	2.49284	2.58225	2.39145	2.2581	2.07687	2.01567	2.13757	2.05704	2.12063	1.9862	2.05698	1.95865		21	359	21	2035	21	Human	Homo sapiens OX=10686
High	Master Protein	Q96PY5	Formin-like protein 2 OS=Homo sapiens OX=9606 GN=FMNL2 PE=1 SV=3	2.48546	2.60552	2.57709	2.53851	2.21728	2.40606	1.92132	1.23676	1.83828	1.84498	2.37478	2.09121	2.22221	2.08844	2.21034	2.17185		27	416	25	1086	27	Human	Homo sapiens OX=10687
High	Master Protein	Q96A65	Exocyst complex component 4 OS=Homo sapiens OX=9606 GN=EXOC4 PE=1 SV=1	2.31273	2.32291	2.26136	2.26971	2.25697	2.15394	2.38661	2.43412	2.05175	2.27872	2.28545	2.24613	2.04019	2.06132	2.07659	2.10612		28	738	6	974	28	Human	Homo sapiens OX=10688
High	Master Protein	Q08AD1	Calmodulin-regulated spectrin-associated protein 2 OS=Homo sapiens OX=9606 GN=CAMSAP2 PE=1 SV=3	2.31796	2.3169	2.39083	2.33678	2.13788	2.23754	2.06417	2.13784	1.95637	2.29322	2.09136	2.36884	2.31483	2.34559	2.20095	2.30453		34	669	17	1489	34	Human	Homo sapiens OX=10689
High	Master Protein	Q04446	1,4-alpha-glucan-branching enzyme OS=Homo sapiens OX=9606 GN=GBE1 PE=1 SV=3	2.50841	0.776396	1.0692	1.04482	0.699528	0.350694	0.953325	1.4389	0.91881	1.03184	1.357	1.13762	1.3498	0.967533	1.04471	1.0545		9	121	5	702	9	Human	Homo sapiens OX=10690
High	Master Protein	Q9BZZ5-2	Isoform 2 of Apoptosis inhibitor 5 OS=Homo sapiens OX=9606 GN=API5	2.46689	2.64488	2.44642	2.52538	2.59615	2.48588	2.3904	2.16421	2.22928	2.06554	2.27709	2.05451	2.20814	2.06545	1.94918	2.00181		14	428	14	504	14	Human	Homo sapiens OX=10691
High	Master Protein	O75223	Gamma-glutamylcyclotransferase OS=Homo sapiens OX=9606 GN=GGCT PE=1 SV=1	2.44242	3.51921	2.38061	2.42449	2.93769	3.20845	2.82879	3.74302	2.67859	2.54663	3.02786	3.04904	2.66644	2.25585	2.40582	2.47481		9	213	8	188	9	Human	Homo sapiens OX=10692
High	Master Protein	Q96ID5	Immunoglobulin superfamily member 21 OS=Homo sapiens OX=9606 GN=IGSF21 PE=2 SV=1	2.44763	2.55609	2.49446	2.54742	1.3428	1.43044	1.45025	1.17588	1.70728	1.84972	1.60799	2.10235	1.79441	2.32389	1.90197	2.04054		13	390	13	467	13	Human	Homo sapiens OX=10693
High	Master Protein	Q15785	Mitochondrial import receptor subunit TOM34 OS=Homo sapiens OX=9606 GN=TOMM34 PE=1 SV=2	2.37249	1.69445	1.94795	1.97349	1.97001	2.19586	2.23255	2.33061	1.34843	2.35151	2.2546	2.74309	2.02975	2.11247	1.85528	2.45214		17	279	14	309	17	Human	Homo sapiens OX=10694
High	Master Protein	Q53FP2	Novel acetylcholine receptor chaperone OS=Homo sapiens OX=9606 GN=TMEM35A PE=1 SV=2	2.27359	2.36389	2.37467	2.41196	2.9274	2.77665	2.78785	1.76254	3.17433	2.78659	3.25192	3.34736	3.1546	3.30621	3.21887	3.22453		7	437	2	167	7	Human	Homo sapiens OX=10695
High	Master Protein	Q15126	Phosphomevalonate kinase OS=Homo sapiens OX=9606 GN=PMVK PE=1 SV=3	2.51845	2.60998	2.5161	2.53552	2.60322	2.52718	2.51145	2.15238	2.27395	2.1	2.30334	2.30423	2.24577	2.29984	2.10258	2.31033		12	281	12	192	12	Human	Homo sapiens OX=10696
High	Master Protein	P40429	60S ribosomal protein L13a OS=Homo sapiens OX=9606 GN=RPL13A PE=1 SV=2	2.42542	2.15573	2.1414	2.13233	2.13381	2.20973	2.27707	2.26626	2.36679	2.31155	2.20821	2.1952	2.11494	1.97923	2.23297	2.14056		8	382	3	203	8	Human	Homo sapiens OX=10697
High	Master Protein	O14994	Synapsin-3 OS=Homo sapiens OX=9606 GN=SYN3 PE=1 SV=2	2.14167	2.49635	2.57121	2.40294	1.84113	2.08593	2.26867	2.56904	1.40462	1.96408	2.06231	1.82738	1.91594	2.39882	2.44721	1.52765		16	541	9	580	16	Human	Homo sapiens OX=10698
High	Master Protein	Q8NCW5	NAD(P)H-hydrate epimerase OS=Homo sapiens OX=9606 GN=NAXE PE=1 SV=2	1.99395	2.69477	2.35191	2.43838	2.98493	2.96684	2.88576	1.6516	2.64158	2.71295	2.49769	2.9081	2.99572	2.81658	3.20285	3.14711		13	413	11	288	13	Human	Homo sapiens OX=10699
High	Master Protein	Q92696	Geranylgeranyl transferase type-2 subunit alpha OS=Homo sapiens OX=9606 GN=RABGGTA PE=1 SV=2	2.32591	2.21037	2.32317	2.27774	2.04687	2.1005	2.44125	2.65504	1.95249	2.31134	2.48105	2.41528	2.12475	2.15163	2.14323	2.21581		23	469	9	567	23	Human	Homo sapiens OX=10700
High	Master Protein	P04899	Guanine nucleotide-binding protein G(i) subunit alpha-2 OS=Homo sapiens OX=9606 GN=GNAI2 PE=1 SV=3	2.45244	2.88806	2.69613	2.66594	2.40047	2.33822	2.49304	1.24314	1.68379	0.979231	0.979221	0.543242	1.62398	1.49657	1.62539	1.2927		28	3122	4	355	28	Human	Homo sapiens OX=10701
High	Master Protein	Q9UPY6	Wiskott-Aldrich syndrome protein family member 3 OS=Homo sapiens OX=9606 GN=WASF3 PE=1 SV=2	2.43068	1.95419	2.16587	2.30178	2.3899	2.47923	2.55023	1.98354	2.28351	1.91422	2.27065	1.8439	2.72542	2.55058	2.51367	2.54521		13	384	5	502	13	Human	Homo sapiens OX=10702
High	Master Protein	Q96A26	Protein FAM162A OS=Homo sapiens OX=9606 GN=FAM162A PE=1 SV=2	2.54568	2.57915	2.60637	2.60608	2.82913	2.74921	2.7088	2.74191	2.67941	2.74738	2.79977	3.16007	3.03781	3.18671	3.16467	3.03605		7	282	5	154	7	Human	Homo sapiens OX=10703
High	Master Protein	P35052	Glypican-1 OS=Homo sapiens OX=9606 GN=GPC1 PE=1 SV=2	2.64485	2.49581	2.50146	2.53648	2.4565	2.49366	2.401	2.71668	2.04175	2.34253	2.45309	2.3539	1.83824	1.98175	1.76154	2.15153		17	360	11	558	17	Human	Homo sapiens OX=10704
High	Master Protein	Q16204	Coiled-coil domain-containing protein 6 OS=Homo sapiens OX=9606 GN=CCDC6 PE=1 SV=2	2.46769	2.43492	2.37936	2.57259	2.28622	2.26512	2.46014	2.39984	1.85236	2.0999	2.22253	2.41651	2.25095	2.33005	2.4516	2.2654		15	356	15	474	15	Human	Homo sapiens OX=10705
High	Master Protein	O00567	Nucleolar protein 56 OS=Homo sapiens OX=9606 GN=NOP56 PE=1 SV=4	2.41319	2.49361	2.36014	2.3378	2.50126	2.49239	2.51096	2.38042	2.26587	2.09104	2.16114	2.11948	2.12596	1.88182	2.06211	2.06212		18	416	7	594	18	Human	Homo sapiens OX=10706
High	Master Protein	Q9Y2W1	Thyroid hormone receptor-associated protein 3 OS=Homo sapiens OX=9606 GN=THRAP3 PE=1 SV=2	2.4121	2.44546	2.40741	2.48508	2.50142	2.63987	2.42311	2.02428	2.28052	2.08545	2.13813	1.90053	2.28186	2.05926	1.97155	1.95361		25	696	12	955	25	Human	Homo sapiens OX=10707
High	Master Protein	Q13185	Chromobox protein homolog 3 OS=Homo sapiens OX=9606 GN=CBX3 PE=1 SV=4	2.41409	2.34827	2.20653	2.42161	2.45704	2.56362	2.26168	2.27931	1.96618	2.07526	2.18041	1.79231	2.01179	1.7507	1.72566	1.79938		8	350	6	183	8	Human	Homo sapiens OX=10708
High	Master Protein	Q8IVF2	Protein AHNAK2 OS=Homo sapiens OX=9606 GN=AHNAK2 PE=1 SV=2	2.32305	2.35237	2.50195	2.60502	1.99935	2.03218	1.95996	1.28147	1.61035	1.59129	1.18898	2.02139	1.93659	2.24166	2.20086	1.93115		29	210	29	5795	29	Human	Homo sapiens OX=10709
High	Master Protein	Q8TAQ2-3	Isoform 3 of SWI/SNF complex subunit SMARCC2 OS=Homo sapiens OX=9606 GN=SMARCC2	2.38889	2.28801	2.23949	2.27118	2.40059	2.55688	2.35613	2.12826	2.5126	2.17496	2.1334	2.00586	1.99272	1.86081	1.88736	2.05452		32	543	32	1152	32	Human	Homo sapiens OX=10710
High	Master Protein	P23588	Eukaryotic translation initiation factor 4B OS=Homo sapiens OX=9606 GN=EIF4B PE=1 SV=2	2.40213	2.72478	2.55569	2.73177	2.87097	2.89318	2.68078	2.86881	2.70352	2.80941	2.52163	2.56183	2.46943	2.58557	2.44179	2.36794		21	559	9	611	21	Human	Homo sapiens OX=10711
High	Master Protein	Q9BRX8	Peroxiredoxin-like 2A OS=Homo sapiens OX=9606 GN=PRXL2A PE=1 SV=3	2.40123	2.78102	2.64488	2.66119	2.58038	2.59198	2.63645	1.38797	1.87775	1.674	2.0148	2.14503	2.328	2.39055	2.38508	2.1512		10	269	7	229	10	Human	Homo sapiens OX=10712
High	Master Protein	O43920	NADH dehydrogenase [ubiquinone] iron-sulfur protein 5 OS=Homo sapiens OX=9606 GN=NDUFS5 PE=1 SV=3	2.43855	2.55549	2.6339	2.60876	2.55662	2.58632	2.61983	1.78123	2.46964	2.3058	2.59793	3.00937	3.39354	3.28416	3.35376	3.1082		5	334	5	106	5	Human	Homo sapiens OX=10713
High	Master Protein	O75431	Metaxin-2 OS=Homo sapiens OX=9606 GN=MTX2 PE=1 SV=1	2.46777	2.39235	2.51037	2.37073	2.45625	2.41218	2.54065	3.27155	2.56785	3.01144	3.00169	3.00345	2.87876	2.54258	2.80484	2.79095		12	280	6	263	12	Human	Homo sapiens OX=10714
High	Master Protein	Q9ULD0	2-oxoglutarate dehydrogenase-like, mitochondrial OS=Homo sapiens OX=9606 GN=OGDHL PE=1 SV=3	2.64515	1.00524	1.26691	1.46859	1.25187	1.43321	2.06075	3.32874	2.32904	3.04163	3.27237	3.02167	2.86845	2.72246	2.97118	2.70588		44	1118	33	1010	44	Human	Homo sapiens OX=10715
High	Master Protein	O94905	Erlin-2 OS=Homo sapiens OX=9606 GN=ERLIN2 PE=1 SV=1	2.92936	2.34137	2.66928	2.66817	2.88774	2.75272	2.9599	2.59339	2.84998	2.46124	2.78607	2.1949	2.25744	2.24644	2.192	2.75766		16	393	4	339	16	Human	Homo sapiens OX=10716
High	Master Protein	Q9NRX4	14 kDa phosphohistidine phosphatase OS=Homo sapiens OX=9606 GN=PHPT1 PE=1 SV=1	2.3359	2.71326	2.61579	2.6007	2.59646	2.39223	2.38811	1.94316	1.96806	1.52463	1.81661	1.53032	1.67477	1.54475	1.55268	1.61794		6	304	5	125	6	Human	Homo sapiens OX=10717
High	Master Protein	P01116-2	Isoform 2B of GTPase KRas OS=Homo sapiens OX=9606 GN=KRAS	2.47978	2.37467	2.39192	2.47052	2.15517	2.25109	2.23651	2.66129	2.01488	2.11061	2.12292	2.20059	2.03504	2.03616	1.79947	2.00547		12	748	4	188	12	Human	Homo sapiens OX=10718
High	Master Protein	O43581-3	Isoform 3 of Synaptotagmin-7 OS=Homo sapiens OX=9606 GN=SYT7	2.6399	2.46172	2.69674	2.41685	2.50737	2.25853	2.41649	3.07293	2.04225	2.9684	3.04375	3.12451	3.03944	3.10723	3.06067	2.69368		24	583	8	686	24	Human	Homo sapiens OX=10719
High	Master Protein	Q13435	Splicing factor 3B subunit 2 OS=Homo sapiens OX=9606 GN=SF3B2 PE=1 SV=2	2.33564	2.16144	2.21358	2.26273	2.32303	2.66657	2.16385	2.09728	2.3293	2.26195	2.04878	2.07936	2.21874	2.16067	2.01786	2.10104		28	536	28	895	28	Human	Homo sapiens OX=10720
High	Master Protein	Q9NRN7	L-aminoadipate-semialdehyde dehydrogenase-phosphopantetheinyl transferase OS=Homo sapiens OX=9606 GN=AASDHPPT PE=1 SV=2	2.37839	2.8131	2.67376	2.54659	2.66911	2.42922	2.49618	1.65991	1.80521	1.55214	1.89824	1.53147	1.97982	1.79845	1.89781	1.7746		13	397	13	309	13	Human	Homo sapiens OX=10721
High	Master Protein	P06730	Eukaryotic translation initiation factor 4E OS=Homo sapiens OX=9606 GN=EIF4E PE=1 SV=2	2.37774	2.6905	2.6038	2.51382	2.74075	2.49069	2.44196	2.23797	2.12402	2.11754	2.31636	2.24771	2.39931	2.23152	2.38533	2.29539		8	339	1	217	8	Human	Homo sapiens OX=10722
High	Master Protein	P46778	60S ribosomal protein L21 OS=Homo sapiens OX=9606 GN=RPL21 PE=1 SV=2	2.45352	2.60405	2.50692	2.57917	2.79235	2.62472	2.65694	2.86309	2.79713	2.8814	2.61852	2.55839	2.50868	2.44444	2.51685	2.43949		6	208	2	160	6	Human	Homo sapiens OX=10723
High	Master Protein	P27144	Adenylate kinase 4, mitochondrial OS=Homo sapiens OX=9606 GN=AK4 PE=1 SV=1	2.36951	2.04498	2.26607	2.50336	2.39431	2.32109	2.48987	2.425	2.28582	2.54506	2.5061	2.68711	2.78731	2.96815	2.78368	2.70085		10	458	8	223	10	Human	Homo sapiens OX=10724
High	Master Protein	Q16718	NADH dehydrogenase [ubiquinone] 1 alpha subcomplex subunit 5 OS=Homo sapiens OX=9606 GN=NDUFA5 PE=1 SV=3	2.63133	2.7221	2.35752	2.67387	2.5312	2.61131	2.57725	1.35804	2.44576	2.85176	2.61104	3.18264	3.32579	3.37915	3.20513	3.33092		8	344	6	116	8	Human	Homo sapiens OX=10725
High	Master Protein	P19784	Casein kinase II subunit alpha' OS=Homo sapiens OX=9606 GN=CSNK2A2 PE=1 SV=1	2.38311	2.01246	1.88296	2.02857	1.85453	1.92113	2.08507	2.67487	1.9076	2.14436	2.26704	2.1613	1.72935	1.67535	1.62464	1.99993		17	308	2	350	17	Human	Homo sapiens OX=10726
High	Master Protein	Q15459	Splicing factor 3A subunit 1 OS=Homo sapiens OX=9606 GN=SF3A1 PE=1 SV=1	2.27244	2.03005	2.05396	2.06897	2.10348	2.26055	2.10338	2.20032	2.02748	2.03821	1.99801	1.89463	1.9536	1.80625	1.79395	1.96766		19	386	2	793	19	Human	Homo sapiens OX=10727
High	Master Protein	P04062	Lysosomal acid glucosylceramidase OS=Homo sapiens OX=9606 GN=GBA PE=1 SV=3	2.20296	2.40368	2.32304	2.27619	2.37422	2.25455	2.27297	1.99682	2.04361	1.85921	2.04694	1.90183	1.79402	1.71233	1.64058	1.84331		3	53	3	536	3	Human	Homo sapiens OX=10728
High	Master Protein	Q9P265	Disco-interacting protein 2 homolog B OS=Homo sapiens OX=9606 GN=DIP2B PE=1 SV=3	2.35221	2.44764	2.42186	2.59002	2.89974	2.84302	2.27509	2.25597	2.16039	2.09226	2.17265	2.44008	2.92884	3.01016	3.18902	2.55121		41	869	7	1576	41	Human	Homo sapiens OX=10729
High	Master Protein	O75915	PRA1 family protein 3 OS=Homo sapiens OX=9606 GN=ARL6IP5 PE=1 SV=1	2.33713	2.28807	2.22063	2.22945	2.34724	2.50688	2.44516	2.33861	2.5191	2.09245	2.32753	1.90951	1.71184	1.87562	1.70092	1.99719		3	168	2	188	3	Human	Homo sapiens OX=10730
High	Master Protein	Q14157	Ubiquitin-associated protein 2-like OS=Homo sapiens OX=9606 GN=UBAP2L PE=1 SV=2	2.33164	2.16506	2.28723	2.41084	2.37678	2.61324	2.26542	2.52027	2.28977	2.53276	2.32877	2.35558	2.25729	2.31438	2.28674	2.26067		18	608	3	1087	18	Human	Homo sapiens OX=10731
High	Master Protein	P43007	Neutral amino acid transporter A OS=Homo sapiens OX=9606 GN=SLC1A4 PE=1 SV=1	2.3368	2.37677	2.63861	2.53665	2.48593	2.45364	3.06285	1.9396	1.84941	1.25723	2.3257	1.77819	2.35023	2.42866	2.26442	2.32434		14	340	12	532	14	Human	Homo sapiens OX=10732
High	Master Protein	O00534	von Willebrand factor A domain-containing protein 5A OS=Homo sapiens OX=9606 GN=VWA5A PE=1 SV=2	2.13491	2.33065	2.43597	2.33193	1.95212	1.50115	2.68217	2.02174	2.61531	0.917799	2.1205	1.11306	2.0584	1.93917	1.99494	1.98912		17	226	12	786	17	Human	Homo sapiens OX=10733
High	Master Protein	Q13347	Eukaryotic translation initiation factor 3 subunit I OS=Homo sapiens OX=9606 GN=EIF3I PE=1 SV=1	2.36079	2.27205	2.16917	2.30364	2.38218	2.362	2.30787	2.72564	2.31775	2.50872	2.55718	2.37161	2.3024	2.25454	2.21842	2.22991		12	399	1	325	12	Human	Homo sapiens OX=10734
High	Master Protein	O75110	Probable phospholipid-transporting ATPase IIA OS=Homo sapiens OX=9606 GN=ATP9A PE=1 SV=3	2.27241	2.26603	2.30748	2.32866	2.11458	2.0231	2.22235	2.14522	1.56455	1.62639	1.81101	1.48073	1.45914	1.48553	1.75092	1.64278		21	448	5	1047	21	Human	Homo sapiens OX=10735
High	Master Protein	O95502	Neuronal pentraxin receptor OS=Homo sapiens OX=9606 GN=NPTXR PE=3 SV=2	2.33462	1.8735	1.86739	1.99409	2.34542	2.48557	2.89123	2.89843	3.27982	3.39734	3.76783	3.22149	2.16536	2.57157	2.11587	3.4446		20	431	14	500	20	Human	Homo sapiens OX=10736
High	Master Protein	P46109	Crk-like protein OS=Homo sapiens OX=9606 GN=CRKL PE=1 SV=1	2.33399	2.30889	2.20246	2.65274	2.79485	2.86732	2.30151	2.31349	2.60475	2.35724	2.62878	2.83161	2.84291	2.70925	2.84455	2.71519		14	239	14	303	14	Human	Homo sapiens OX=10737
High	Master Protein	P49069	Guided entry of tail-anchored proteins factor CAMLG OS=Homo sapiens OX=9606 GN=CAMLG PE=1 SV=1	2.26754	1.44484	1.48388	1.52448	1.60267	1.697	1.88022	2.8071	1.44719	2.36585	2.0831	2.12093	1.76817	1.76032	1.69188	1.98064	Acetyl [N-Term]	8	113	8	296	8	Human	Homo sapiens OX=10738
High	Master Protein	O95861	3'(2'),5'-bisphosphate nucleotidase 1 OS=Homo sapiens OX=9606 GN=BPNT1 PE=1 SV=1	2.27262	2.1879	2.22056	2.22801	2.24629	2.12796	2.40254	2.79253	2.29664	2.67267	2.67399	2.64254	2.24132	2.0695	2.28425	2.39642		14	436	6	308	14	Human	Homo sapiens OX=10739
High	Master Protein	Q9UKG1	DCC-interacting protein 13-alpha OS=Homo sapiens OX=9606 GN=APPL1 PE=1 SV=1	2.31898	2.16906	2.06913	2.07452	2.07082	2.14875	2.35677	3.01126	2.61611	2.87168	2.85734	2.68891	2.25072	2.40078	2.36944	2.6008		26	571	2	709	26	Human	Homo sapiens OX=10740
High	Master Protein	Q08499-6	Isoform 5 of cAMP-specific 3',5'-cyclic phosphodiesterase 4D OS=Homo sapiens OX=9606 GN=PDE4D	2.08996	-1.00365	-0.562844	-1.12117	-0.544136	0.216235	0.0642262	0.707061	0.470695	0.561224	0.340233	-0.11907	-0.470753	-1.16853	-0.660716	-1.04089		11	267	1	745	11	Human	Homo sapiens OX=10741
High	Master Protein	Q9BZF1	Oxysterol-binding protein-related protein 8 OS=Homo sapiens OX=9606 GN=OSBPL8 PE=1 SV=3	2.31468	2.31523	2.41652	2.49387	2.52369	2.5272	2.2137	1.56573	2.04095	1.70942	1.94672	2.02703	2.01399	2.12344	1.9472	1.97554		25	506	25	889	25	Human	Homo sapiens OX=10742
High	Master Protein	Q9Y2H0	Disks large-associated protein 4 OS=Homo sapiens OX=9606 GN=DLGAP4 PE=1 SV=3	2.33751	2.24076	2.23335	2.24589	2.15435	2.0067	2.13536	2.23841	1.25435	1.98685	1.97083	1.7725	1.55753	1.68807	1.46617	1.81655		23	485	6	992	23	Human	Homo sapiens OX=10743
High	Master Protein	Q86YR5	G-protein-signaling modulator 1 OS=Homo sapiens OX=9606 GN=GPSM1 PE=1 SV=2	2.20867	2.4585	2.39289	2.37438	2.41374	2.42801	2.06167	1.7684	1.59093	1.63395	1.32598	1.71448	1.77234	1.81791	1.7722	1.89933		21	420	21	675	21	Human	Homo sapiens OX=10744
High	Master Protein	Q96CP6	Protein Aster-A OS=Homo sapiens OX=9606 GN=GRAMD1A PE=1 SV=2	2.33516	1.94772	2.00122	2.10555	2.14808	2.43318	2.15595	2.57573	1.95754	2.49665	2.54375	2.55597	2.57468	2.39071	2.45845	2.37311		11	216	11	724	11	Human	Homo sapiens OX=10745
High	Master Protein	Q9BR76	Coronin-1B OS=Homo sapiens OX=9606 GN=CORO1B PE=1 SV=1	2.14994	2.03732	2.16147	2.13417	1.97891	1.86954	2.13891	2.5083	2.6898	2.55489	2.77216	2.5121	2.43353	2.30016	2.47756	2.60596		16	453	7	489	16	Human	Homo sapiens OX=10746
High	Master Protein	O60684	Importin subunit alpha-7 OS=Homo sapiens OX=9606 GN=KPNA6 PE=1 SV=1	2.29435	2.41011	2.31546	2.35001	2.2465	2.23086	2.1522	2.28087	1.5151	1.8905	2.0779	2.24674	2.20266	2.16349	2.20509	2.25591		21	408	2	536	21	Human	Homo sapiens OX=10747
High	Master Protein	P09417	Dihydropteridine reductase OS=Homo sapiens OX=9606 GN=QDPR PE=1 SV=2	2.16105	2.40869	2.4211	2.40029	2.55316	2.45998	2.20045	1.50891	2.09275	1.91972	2.13129	2.10509	2.60048	2.46662	2.68873	2.23356		11	1042	5	244	11	Human	Homo sapiens OX=10748
High	Master Protein	O60861	Growth arrest-specific protein 7 OS=Homo sapiens OX=9606 GN=GAS7 PE=1 SV=3	2.29356	2.23925	2.28878	2.28386	1.85078	2.15237	1.74239	2.02014	1.53924	2.09895	1.77226	1.93222	1.73377	1.85819	1.7502	1.82101		19	474	7	476	19	Human	Homo sapiens OX=10749
High	Master Protein	Q8IX01	SURP and G-patch domain-containing protein 2 OS=Homo sapiens OX=9606 GN=SUGP2 PE=1 SV=2	2.2917	2.58818	2.39369	2.29685	2.57578	2.60484	2.18472	2.22502	2.27693	2.25583	2.12502	2.204	2.11499	2.18481	2.02564	2.02522		26	630	22	1082	26	Human	Homo sapiens OX=10750
High	Master Protein	P47755	F-actin-capping protein subunit alpha-2 OS=Homo sapiens OX=9606 GN=CAPZA2 PE=1 SV=3	2.03874	2.36365	2.19054	2.2026	2.05613	1.68418	2.38671	1.34122	1.82332	1.73396	2.35242	2.24087	2.17638	2.2747	1.9375	2.25417		15	1153	5	286	15	Human	Homo sapiens OX=10751
High	Master Protein	Q8NF91	Nesprin-1 OS=Homo sapiens OX=9606 GN=SYNE1 PE=1 SV=4	2.36706	2.1031	2.05835	2.08868	2.52922	2.58586	2.34378	3.27484	3.16344	3.35183	2.28925	2.55234	2.27907	2.22732	2.39516	2.11915		37	216	24	8797	37	Human	Homo sapiens OX=10752
High	Master Protein	Q15276	Rab GTPase-binding effector protein 1 OS=Homo sapiens OX=9606 GN=RABEP1 PE=1 SV=2	2.28873	1.75596	2.17784	1.99438	1.93934	2.462	2.45671	2.43481	2.10194	2.59608	2.09231	2.1108	1.92732	1.98993	2.06734	2.04934		29	721	7	862	29	Human	Homo sapiens OX=10753
High	Master Protein	P10644	cAMP-dependent protein kinase type I-alpha regulatory subunit OS=Homo sapiens OX=9606 GN=PRKAR1A PE=1 SV=1	2.2849	1.99389	2.01105	2.10187	2.07563	2.17218	2.6815	2.93015	3.3686	3.2749	3.31585	3.04803	2.53342	2.26014	2.37037	2.78817	Acetyl [N-Term]	18	480	2	381	18	Human	Homo sapiens OX=10754
High	Master Protein	P39656	Dolichyl-diphosphooligosaccharide--protein glycosyltransferase 48 kDa subunit OS=Homo sapiens OX=9606 GN=DDOST PE=1 SV=4	2.86603	2.88019	2.8578	2.73268	3.05126	3.17526	2.84795	2.56982	3.0585	2.27711	2.77483	2.84586	2.89611	2.77965	3.19788	2.83708		13	542	2	456	13	Human	Homo sapiens OX=10755
High	Master Protein	P49407	Beta-arrestin-1 OS=Homo sapiens OX=9606 GN=ARRB1 PE=1 SV=2	2.27353	2.23575	2.14744	2.19414	2.06445	2.07704	1.97776	2.47454	1.52053	1.99384	2.07833	1.7891	1.6422	1.28919	1.66203	1.69873		13	338	12	418	13	Human	Homo sapiens OX=10756
High	Master Protein	O95197-3	Isoform 3 of Reticulon-3 OS=Homo sapiens OX=9606 GN=RTN3	2.22522	2.44679	2.50042	2.44643	2.34976	2.12059	2.15738	1.50331	1.11876	1.09389	1.60346	1.79488	2.11486	1.98455	2.08069	1.97448		6	646	1	236	6	Human	Homo sapiens OX=10757
High	Master Protein	P30520	Adenylosuccinate synthetase isozyme 2 OS=Homo sapiens OX=9606 GN=ADSS2 PE=1 SV=3	2.18194	1.86445	1.5602	1.6397	1.54489	1.67358	1.78794	2.61112	1.76268	2.35138	2.19545	2.13186	1.72032	1.64986	1.71441	1.60864		12	321	12	456	12	Human	Homo sapiens OX=10758
High	Master Protein	Q5T5U3	Rho GTPase-activating protein 21 OS=Homo sapiens OX=9606 GN=ARHGAP21 PE=1 SV=2	2.32944	2.36489	2.42091	2.36707	2.21612	2.33217	2.07236	1.5965	1.65412	1.91225	1.72971	2.15645	1.90006	2.01045	1.40883	2.03753		38	626	18	1958	38	Human	Homo sapiens OX=10759
High	Master Protein	Q53EL9	Seizure protein 6 homolog OS=Homo sapiens OX=9606 GN=SEZ6 PE=1 SV=2	2.03729	2.77972	2.37043	2.07625	1.96292	2.49887	1.45823	1.22141	0.677079	0.645624	0.367852	0.932814	1.61939	1.79291	1.027	0.971323		15	374	15	994	15	Human	Homo sapiens OX=10760
High	Master Protein	Q96G03	Phosphoglucomutase-2 OS=Homo sapiens OX=9606 GN=PGM2 PE=1 SV=4	2.25233	2.17962	2.17057	2.61321	2.50104	2.43918	2.25689	2.00985	1.87241	1.82233	2.27328	2.0239	2.13881	2.14999	2.06609	2.01906		20	417	20	612	20	Human	Homo sapiens OX=10761
High	Master Protein	Q14832	Metabotropic glutamate receptor 3 OS=Homo sapiens OX=9606 GN=GRM3 PE=1 SV=2	2.2098	1.95057	1.93582	1.99	1.42622	1.52956	1.84607	2.59854	1.88982	2.3234	2.46464	2.30952	2.4414	2.37965	2.4101	2.11786		17	418	5	879	17	Human	Homo sapiens OX=10762
High	Master Protein	P56556	NADH dehydrogenase [ubiquinone] 1 alpha subcomplex subunit 6 OS=Homo sapiens OX=9606 GN=NDUFA6 PE=1 SV=4	2.25005	2.3266	2.24797	2.27825	2.25488	2.08658	2.26789	2.24894	2.229	2.27971	2.49418	2.49593	2.74187	2.65456	2.70409	2.44561		7	331	6	128	7	Human	Homo sapiens OX=10763
High	Master Protein	Q86TV6	Tetratricopeptide repeat protein 7B OS=Homo sapiens OX=9606 GN=TTC7B PE=1 SV=3	2.27233	1.49801	1.69452	1.73941	1.60882	1.4609	2.11126	2.71279	1.88883	2.53828	2.59064	2.67552	2.10973	2.22897	2.18884	2.5742		24	381	9	843	24	Human	Homo sapiens OX=10764
High	Master Protein	Q3V6T2	Girdin OS=Homo sapiens OX=9606 GN=CCDC88A PE=1 SV=2	2.30519	2.3934	2.33564	2.3504	2.32315	2.54669	2.38988	2.38416	1.67978	1.90287	1.93142	1.8513	1.73122	1.56841	1.74464	1.73365	Acetyl [N-Term]	32	452	9	1871	32	Human	Homo sapiens OX=10765
High	Master Protein	Q7L7X3	Serine/threonine-protein kinase TAO1 OS=Homo sapiens OX=9606 GN=TAOK1 PE=1 SV=1	2.24179	2.13111	2.0931	2.09498	2.14304	2.04672	1.90534	2.13129	1.478	1.735	1.89874	1.79367	1.62666	1.74765	1.54812	1.64565		23	456	20	1001	23	Human	Homo sapiens OX=10766
High	Master Protein	P17931	Galectin-3 OS=Homo sapiens OX=9606 GN=LGALS3 PE=1 SV=5	2.26407	2.19543	2.30076	2.45063	2.62465	2.72488	2.37363	1.94191	2.64228	1.78198	1.6684	1.52045	1.65472	1.45033	1.89301	1.58008		7	182	7	250	7	Human	Homo sapiens OX=10767
High	Master Protein	Q13442	28 kDa heat- and acid-stable phosphoprotein OS=Homo sapiens OX=9606 GN=PDAP1 PE=1 SV=1	2.21966	2.09017	2.01015	2.14892	2.09842	2.16991	2.11788	2.39418	2.00013	2.23874	1.97293	2.0043	1.99268	1.97883	1.84929	1.92838		7	392	2	181	7	Human	Homo sapiens OX=10768
High	Master Protein	Q13564	NEDD8-activating enzyme E1 regulatory subunit OS=Homo sapiens OX=9606 GN=NAE1 PE=1 SV=1	2.36904	2.19571	2.01666	2.09299	2.23805	1.96595	1.8525	1.97721	2.19821	2.18546	2.16005	1.6605	1.6517	1.75338	1.58462	2.04435		16	493	4	534	16	Human	Homo sapiens OX=10769
High	Master Protein	O95825	Quinone oxidoreductase-like protein 1 OS=Homo sapiens OX=9606 GN=CRYZL1 PE=1 SV=2	2.05278	2.19816	2.18994	2.14785	2.29175	2.25894	2.17613	1.89224	2.07263	2.03176	2.09802	2.11036	2.11771	1.99012	1.88154	1.75911		9	134	7	349	9	Human	Homo sapiens OX=10770
High	Master Protein	Q8IWA5-2	Isoform 2 of Choline transporter-like protein 2 OS=Homo sapiens OX=9606 GN=SLC44A2	2.23132	2.03432	2.08507	1.93294	1.94822	2.14099	2.11143	2.44811	2.11858	1.96912	2.38434	2.29337	2.02111	1.52565	1.70994	2.00033		12	247	10	711	12	Human	Homo sapiens OX=10771
High	Master Protein	Q96CS3	FAS-associated factor 2 OS=Homo sapiens OX=9606 GN=FAF2 PE=1 SV=2	2.21121	2.2136	2.07838	2.2754	2.45752	2.47639	2.06547	2.25058	2.19867	2.25664	2.27259	2.43163	2.41736	2.56058	2.46037	2.26716		15	382	5	445	15	Human	Homo sapiens OX=10772
High	Master Protein	Q7L2E3	ATP-dependent RNA helicase DHX30 OS=Homo sapiens OX=9606 GN=DHX30 PE=1 SV=1	1.89899	1.82846	1.99821	2.06765	2.1355	2.25866	1.83101	1.83726	1.89514	1.90359	1.81745	1.95369	2.01254	1.86928	1.89489	1.75735		29	439	29	1194	29	Human	Homo sapiens OX=10773
High	Master Protein	P12268	Inosine-5'-monophosphate dehydrogenase 2 OS=Homo sapiens OX=9606 GN=IMPDH2 PE=1 SV=2	2.59984	2.55189	2.34813	2.4002	2.65396	2.36179	2.46839	2.54169	1.71623	1.91703	2.4291	2.27609	2.28936	2.25424	2.24668	2.28631		18	472	3	514	18	Human	Homo sapiens OX=10774
High	Master Protein	Q9H0B6	Kinesin light chain 2 OS=Homo sapiens OX=9606 GN=KLC2 PE=1 SV=1	2.22347	1.92637	2.08961	2.09445	2.12463	2.15913	2.02361	2.12834	1.9915	2.07664	2.00026	2.30881	1.95083	2.19089	2.03896	2.13366		31	1042	7	622	31	Human	Homo sapiens OX=10775
High	Master Protein	Q3ZCW2	Galectin-related protein OS=Homo sapiens OX=9606 GN=LGALSL PE=1 SV=2	2.11355	1.82746	2.01289	2.03227	1.9539	1.87141	1.86549	2.34991	1.45373	2.09461	2.1734	2.276	1.55608	1.65136	1.64097	1.85645		8	328	1	172	8	Human	Homo sapiens OX=10776
High	Master Protein	Q13576	Ras GTPase-activating-like protein IQGAP2 OS=Homo sapiens OX=9606 GN=IQGAP2 PE=1 SV=4	2.35435	2.2777	2.39809	2.45917	2.71414	2.67219	2.00183	1.40821	0.686145	1.10536	1.61716	1.2047	2.28516	1.98437	1.64431	1.55662		40	652	21	1575	40	Human	Homo sapiens OX=10777
High	Master Protein	P15104	Glutamine synthetase OS=Homo sapiens OX=9606 GN=GLUL PE=1 SV=4	2.21586	2.3921	2.59635	2.75162	2.68818	3.06295	3.89924	2.9893	3.14242	3.23438	3.0672	3.37523	3.15853	3.56998	3.35851	3.38291		19	1535	7	373	19	Human	Homo sapiens OX=10778
High	Master Protein	Q9Y6M9	NADH dehydrogenase [ubiquinone] 1 beta subcomplex subunit 9 OS=Homo sapiens OX=9606 GN=NDUFB9 PE=1 SV=3	2.21448	2.37176	2.37558	2.30155	2.39084	2.60424	2.29655	2.41078	2.79668	2.73219	2.53805	3.09679	2.95652	2.96249	3.13729	2.92669		10	572	8	179	10	Human	Homo sapiens OX=10779
High	Master Protein	P35609-2	Isoform 2 of Alpha-actinin-2 OS=Homo sapiens OX=9606 GN=ACTN2	2.21206	2.06233	1.99792	1.90751	1.77937	1.86675	2.25324	2.82031	2.47288	2.9173	2.91191	3.13112	1.87423	2.36249	2.24268	2.84828		41	1218	25	894	41	Human	Homo sapiens OX=10780
High	Master Protein	P21246	Pleiotrophin OS=Homo sapiens OX=9606 GN=PTN PE=1 SV=1	2.20626	2.60609	3.58331	3.71863	3.40731	3.15937	2.46204	3.08364	3.18878	3.1417	2.34007	2.58027	3.41097	3.53908	3.51843	3.36886		7	349	7	168	7	Human	Homo sapiens OX=10781
High	Master Protein	P05129	Protein kinase C gamma type OS=Homo sapiens OX=9606 GN=PRKCG PE=1 SV=3	2.19549	1.28333	1.51998	1.63961	1.30194	1.28951	2.18011	3.13532	1.41841	2.53443	2.483	2.13664	0.738726	1.03299	0.749255	1.64639		42	1507	4	697	42	Human	Homo sapiens OX=10782
High	Master Protein	Q8N5V2-3	Isoform 3 of Ephexin-1 OS=Homo sapiens OX=9606 GN=NGEF	1.64093	1.45942	1.51444	1.60636	1.21757	1.69437	1.22065	1.42018	-0.586852	-0.489399	0.0772333	0.122633	-0.0322151	-0.395581	0.0766172	-1.42696	Acetyl [N-Term]	14	204	7	618	14	Human	Homo sapiens OX=10783
High	Master Protein	Q9Y6I3	Epsin-1 OS=Homo sapiens OX=9606 GN=EPN1 PE=1 SV=2	2.31001	2.06269	2.18108	2.07252	1.94977	1.78958	2.06111	2.9756	1.85374	2.62127	2.22716	2.39753	1.76128	1.64752	1.71308	1.96036		12	339	2	576	12	Human	Homo sapiens OX=10784
High	Master Protein	Q7Z3U7	Protein MON2 homolog OS=Homo sapiens OX=9606 GN=MON2 PE=1 SV=3	2.1346	1.41915	1.69383	1.78097	1.39631	1.0814	1.84311	2.26962	1.04719	1.62081	2.15981	1.56947	1.4042	1.039	1.19522	1.59799		19	227	2	1717	19	Human	Homo sapiens OX=10785
High	Master Protein	Q15637-5	Isoform 5 of Splicing factor 1 OS=Homo sapiens OX=9606 GN=SF1	2.01971	1.92237	1.8979	2.06962	2.02351	2.12864	1.91952	1.99628	1.55215	1.93557	1.79595	1.37726	1.74599	1.49048	1.09611	1.63786		13	376	2	673	13	Human	Homo sapiens OX=10786
High	Master Protein	P63208	S-phase kinase-associated protein 1 OS=Homo sapiens OX=9606 GN=SKP1 PE=1 SV=2	2.19425	2.52718	2.5688	2.27537	3.13121	2.39354	2.14363	3.46986	1.8725	2.8494	2.74696	2.96874	1.88245	2.90925	2.38979	2.40361		14	406	14	163	14	Human	Homo sapiens OX=10787
High	Master Protein	P53779	Mitogen-activated protein kinase 10 OS=Homo sapiens OX=9606 GN=MAPK10 PE=1 SV=2	2.34819	1.62463	1.62032	1.79173	1.59345	1.43071	1.63506	2.26719	1.28331	1.96353	2.04427	1.85552	1.54134	1.2599	1.59629	1.62229		15	375	5	464	15	Human	Homo sapiens OX=10788
High	Master Protein	Q13617	Cullin-2 OS=Homo sapiens OX=9606 GN=CUL2 PE=1 SV=2	2.14974	2.26979	2.178	2.10052	1.99837	1.9135	2.21799	2.22448	1.74259	1.92823	2.28097	2.20375	1.92528	1.96334	1.88412	2.08063		22	494	6	745	22	Human	Homo sapiens OX=10789
High	Master Protein	Q9HC35	Echinoderm microtubule-associated protein-like 4 OS=Homo sapiens OX=9606 GN=EML4 PE=1 SV=3	1.76327	1.77662	1.82157	2.26427	1.47333	1.4783	1.96184	1.19316	1.5111	1.27672	1.55419	1.17733	1.18253	0.9246	1.08765	1.33642		20	382	20	981	20	Human	Homo sapiens OX=10790
High	Master Protein	Q9Y2T2	AP-3 complex subunit mu-1 OS=Homo sapiens OX=9606 GN=AP3M1 PE=1 SV=1	2.06222	2.13038	2.0481	2.00438	2.09833	1.9544	1.77847	1.99465	1.97159	2.03122	2.09261	2.17727	1.78714	1.96763	1.89394	2.12578		13	414	2	418	13	Human	Homo sapiens OX=10791
High	Master Protein	Q9NRF8	CTP synthase 2 OS=Homo sapiens OX=9606 GN=CTPS2 PE=1 SV=1	2.14809	2.21349	2.15843	2.11387	2.27986	2.44632	2.08524	1.80538	1.96247	1.80888	1.69626	1.63346	1.84089	1.55251	1.63341	1.64153		19	266	17	586	19	Human	Homo sapiens OX=10792
High	Master Protein	Q969Z3	Mitochondrial amidoxime reducing component 2 OS=Homo sapiens OX=9606 GN=MTARC2 PE=1 SV=1	2.17412	2.00171	2.09942	2.00243	2.35427	2.34958	2.18665	2.0464	1.78257	1.89328	1.98553	2.09594	2.18368	2.13951	2.22507	2.04943		11	216	8	335	11	Human	Homo sapiens OX=10793
High	Master Protein	Q9UBS4	DnaJ homolog subfamily B member 11 OS=Homo sapiens OX=9606 GN=DNAJB11 PE=1 SV=1	1.94165	1.98731	1.99918	2.05018	2.25801	2.20014	2.04975	2.32261	2.01585	2.25635	2.32588	2.43645	2.07115	2.24143	2.22152	2.28371		14	410	14	358	14	Human	Homo sapiens OX=10794
High	Master Protein	P49821	NADH dehydrogenase [ubiquinone] flavoprotein 1, mitochondrial OS=Homo sapiens OX=9606 GN=NDUFV1 PE=1 SV=4	2.12661	2.21933	2.27595	2.17332	2.20591	2.44348	2.24471	1.77689	4.0496	2.19404	2.12975	2.6755	2.76803	2.69846	3.1741	2.76622		29	1722	3	464	29	Human	Homo sapiens OX=10795
High	Master Protein	P06756	Integrin alpha-V OS=Homo sapiens OX=9606 GN=ITGAV PE=1 SV=2	2.32722	2.49231	2.40388	2.52476	2.63233	2.53494	2.73287	2.74937	2.87502	2.92822	2.9173	2.68961	2.7586	2.61459	2.71855	2.79873		26	551	12	1048	26	Human	Homo sapiens OX=10796
High	Master Protein	Q9P0M6	Core histone macro-H2A.2 OS=Homo sapiens OX=9606 GN=MACROH2A2 PE=1 SV=3	2.12137	2.32595	2.07573	2.13562	2.28749	2.30396	2.6914	1.92131	2.10583	1.43255	1.94022	1.43256	2.04247	1.49196	1.72716	1.41733		17	609	15	372	17	Human	Homo sapiens OX=10797
High	Master Protein	Q4V328	GRIP1-associated protein 1 OS=Homo sapiens OX=9606 GN=GRIPAP1 PE=1 SV=2	2.15365	1.9941	2.15357	2.25554	2.08342	2.40931	2.29026	2.67106	2.75915	3.19901	2.6527	3.01342	2.78374	2.9596	2.72673	2.89182		31	643	12	841	31	Human	Homo sapiens OX=10798
High	Master Protein	Q7L0Y3	tRNA methyltransferase 10 homolog C OS=Homo sapiens OX=9606 GN=TRMT10C PE=1 SV=2	2.16934	2.11482	2.19203	2.20864	2.21605	2.22619	1.7766	2.34029	1.65568	2.25331	1.96128	2.23699	2.40065	2.37196	2.51714	2.15215		18	439	18	403	18	Human	Homo sapiens OX=10799
High	Master Protein	O43678	NADH dehydrogenase [ubiquinone] 1 alpha subcomplex subunit 2 OS=Homo sapiens OX=9606 GN=NDUFA2 PE=1 SV=3	2.18175	2.09965	2.21643	2.23526	2.2512	2.46481	2.20012	1.92558	2.36913	2.34149	2.12242	2.64695	2.9298	2.94816	2.93696	2.60719		5	316	5	99	5	Human	Homo sapiens OX=10800
High	Master Protein	P25685	DnaJ homolog subfamily B member 1 OS=Homo sapiens OX=9606 GN=DNAJB1 PE=1 SV=4	2.1563	1.97275	2.39488	1.74903	1.73056	2.04667	1.9838	2.02373	1.86139	1.68118	1.61728	1.52477	1.63843	1.51081	1.68319	1.47917		16	489	15	340	16	Human	Homo sapiens OX=10801
High	Master Protein	Q14C86	GTPase-activating protein and VPS9 domain-containing protein 1 OS=Homo sapiens OX=9606 GN=GAPVD1 PE=1 SV=2	2.08267	2.02672	1.99478	1.98247	2.20519	2.05026	2.20491	1.91253	1.49129	1.66072	2.1263	1.99802	2.02477	2.02883	2.03915	1.97379		24	450	3	1478	24	Human	Homo sapiens OX=10802
High	Master Protein	O96008	Mitochondrial import receptor subunit TOM40 homolog OS=Homo sapiens OX=9606 GN=TOMM40 PE=1 SV=1	2.15298	2.40687	2.20564	2.49771	2.42918	2.14256	2.29015	1.76974	1.61977	1.60574	2.32409	2.27621	2.37868	2.11255	2.24251	2.20065		12	312	7	361	12	Human	Homo sapiens OX=10803
High	Master Protein	Q9Y3A5	Ribosome maturation protein SBDS OS=Homo sapiens OX=9606 GN=SBDS PE=1 SV=4	2.1513	2.03083	2.03937	2.04327	2.10628	2.11538	2.18666	2.08151	2.13471	2.12268	2.29709	2.22046	2.39647	2.12785	2.18065	2.30743		16	397	16	250	16	Human	Homo sapiens OX=10804
High	Master Protein	Q6P587	Acylpyruvase FAHD1, mitochondrial OS=Homo sapiens OX=9606 GN=FAHD1 PE=1 SV=2	2.14931	2.67798	2.62444	2.7073	2.63761	2.64938	2.19019	1.80075	2.55425	2.2765	2.35172	3.06849	3.16102	3.2227	3.15397	2.94118		10	394	6	224	10	Human	Homo sapiens OX=10805
High	Master Protein	Q92520	Protein FAM3C OS=Homo sapiens OX=9606 GN=FAM3C PE=1 SV=1	2.23388	2.37407	2.2707	2.37017	2.23186	2.41359	1.94865	2.01272	1.67617	1.54184	1.9979	1.91147	1.73313	2.08223	1.96253	1.88965		11	272	11	227	11	Human	Homo sapiens OX=10806
High	Master Protein	P51648	Aldehyde dehydrogenase family 3 member A2 OS=Homo sapiens OX=9606 GN=ALDH3A2 PE=1 SV=1	2.09895	2.18661	2.18873	2.15394	2.30694	2.3409	1.90652	2.02018	2.56178	2.12404	2.53529	2.11219	2.1223	1.92857	2.10209	2.07948		15	297	12	485	15	Human	Homo sapiens OX=10807
High	Master Protein	P14618	Pyruvate kinase PKM OS=Homo sapiens OX=9606 GN=PKM PE=1 SV=4	1.89634	1.71893	1.80983	2.00394	1.99843	1.90053	2.2969	2.04667	1.81908	1.0602	2.27674	2.12496	2.21614	2.19805	2.21865	2.28716		47	7653	1	531	47	Human	Homo sapiens OX=10808
High	Master Protein	Q9NV96	Cell cycle control protein 50A OS=Homo sapiens OX=9606 GN=TMEM30A PE=1 SV=1	2.16785	1.89424	2.0738	1.98044	1.97139	1.95762	2.51311	2.93974	2.191	2.58916	2.56228	2.3863	1.91343	1.7618	1.89406	2.20558		12	344	6	361	12	Human	Homo sapiens OX=10809
High	Master Protein	Q9Y696	Chloride intracellular channel protein 4 OS=Homo sapiens OX=9606 GN=CLIC4 PE=1 SV=4	1.9868	2.29201	2.46563	2.38403	2.87139	2.57999	2.29188	2.26357	2.95893	1.94062	2.81965	2.82494	3.22606	2.94099	3.20363	2.96153		13	384	13	253	13	Human	Homo sapiens OX=10810
High	Master Protein	Q9UKM9	RNA-binding protein Raly OS=Homo sapiens OX=9606 GN=RALY PE=1 SV=1	2.15146	2.57526	2.34434	2.32458	2.30977	2.28844	1.90182	0.909071	1.32599	0.790445	1.03955	0.850666	1.98628	1.52835	1.65249	1.22812		12	406	8	306	12	Human	Homo sapiens OX=10811
High	Master Protein	O76024	Wolframin OS=Homo sapiens OX=9606 GN=WFS1 PE=1 SV=2	2.115	1.91718	2.13171	2.00671	1.36479	1.46089	1.9123	0.781965	0.00443268	0.369596	0.788084	0.677942	0.922928	0.920245	0.917035	1.10386		7	80	1	890	7	Human	Homo sapiens OX=10812
High	Master Protein	O76070	Gamma-synuclein OS=Homo sapiens OX=9606 GN=SNCG PE=1 SV=2	2.03569	1.73495	2.06794	1.93227	1.75798	2.22026	3.7928	3.81607	2.843	2.24208	2.86891	1.86439	1.94134	1.70005	2.17778	2.09332		13	441	11	127	13	Human	Homo sapiens OX=10813
High	Master Protein	P22033	Methylmalonyl-CoA mutase, mitochondrial OS=Homo sapiens OX=9606 GN=MMUT PE=1 SV=4	1.83025	1.88816	2.08928	2.09403	1.96257	1.98949	2.03499	1.84425	1.94279	1.87455	2.13203	2.08981	2.42608	2.28454	2.33717	2.13513		20	613	5	750	20	Human	Homo sapiens OX=10814
High	Master Protein	Q9UJW0-3	Isoform 3 of Dynactin subunit 4 OS=Homo sapiens OX=9606 GN=DCTN4	2.12526	2.17102	1.97097	2.01825	2.19572	2.32318	2.07009	2.12917	1.92536	2.17295	2.15239	1.96462	2.03957	2.05864	1.81992	1.79758		19	446	5	467	19	Human	Homo sapiens OX=10815
High	Master Protein	Q9UBW8	COP9 signalosome complex subunit 7a OS=Homo sapiens OX=9606 GN=COPS7A PE=1 SV=1	2.12049	1.4511	1.59988	1.66682	1.55539	1.84214	2.06772	2.94696	2.20212	2.10533	2.44406	2.2297	1.86418	1.6838	2.02579	2.07582		13	251	2	275	13	Human	Homo sapiens OX=10816
High	Master Protein	Q99963	Endophilin-A3 OS=Homo sapiens OX=9606 GN=SH3GL3 PE=1 SV=1	2.12003	2.37338	2.47434	2.33584	2.02893	2.17364	2.50799	2.06724	1.50875	2.0147	1.95569	2.73232	2.48217	2.43722	2.3976	2.02493		17	288	11	347	17	Human	Homo sapiens OX=10817
High	Master Protein	P20042	Eukaryotic translation initiation factor 2 subunit 2 OS=Homo sapiens OX=9606 GN=EIF2S2 PE=1 SV=2	2.06963	1.78775	1.82092	1.87715	1.79472	1.89066	2.10373	2.12504	1.59958	1.80354	2.02627	1.78146	1.79942	1.92211	1.63346	1.71679		18	390	7	333	18	Human	Homo sapiens OX=10818
High	Master Protein	P13798	Acylamino-acid-releasing enzyme OS=Homo sapiens OX=9606 GN=APEH PE=1 SV=4	2.11987	2.4473	2.46336	2.54074	2.90952	2.85532	2.72802	2.2381	2.5921	2.46946	2.41638	2.7661	2.93551	3.1158	3.0598	2.93658		19	518	11	732	19	Human	Homo sapiens OX=10819
High	Master Protein	O15371	Eukaryotic translation initiation factor 3 subunit D OS=Homo sapiens OX=9606 GN=EIF3D PE=1 SV=1	2.11765	1.5191	1.85249	1.91924	2.03016	1.53806	1.87338	2.14078	1.56336	1.72993	2.2058	2.14015	1.86888	1.79155	1.88229	2.14798		13	327	13	548	13	Human	Homo sapiens OX=10820
High	Master Protein	P09012	U1 small nuclear ribonucleoprotein A OS=Homo sapiens OX=9606 GN=SNRPA PE=1 SV=3	2.11707	1.58378	1.49938	1.62877	1.49952	1.48832	1.78637	2.79002	1.63313	2.38798	2.29391	1.86149	1.34095	0.992404	1.21468	1.51997		6	157	4	282	6	Human	Homo sapiens OX=10821
High	Master Protein	P34949	Mannose-6-phosphate isomerase OS=Homo sapiens OX=9606 GN=MPI PE=1 SV=2	2.13238	1.70803	1.86937	1.85294	2.09735	2.2921	1.73208	1.85508	1.89771	2.25836	1.95043	2.2873	3.24397	2.41845	2.13984	2.19926		15	410	12	423	15	Human	Homo sapiens OX=10822
High	Master Protein	Q9H074	Polyadenylate-binding protein-interacting protein 1 OS=Homo sapiens OX=9606 GN=PAIP1 PE=1 SV=1	1.92999	2.13389	2.08833	1.8319	2.08424	2.0782	1.83302	1.82509	1.56275	1.5765	1.86309	1.92453	1.79596	1.78603	1.70596	1.74167		13	368	4	479	13	Human	Homo sapiens OX=10823
High	Master Protein	Q8IUE6	Histone H2A type 2-B OS=Homo sapiens OX=9606 GN=H2AC21 PE=1 SV=3	2.11405	2.49376	2.06676	2.22323	2.30839	1.99324	1.92203	1.55724	1.94145	1.34775	1.51925	1.54442	1.73055	1.41975	1.4333	1.49435		6	652	1	130	6	Human	Homo sapiens OX=10824
High	Master Protein	Q9UL25	Ras-related protein Rab-21 OS=Homo sapiens OX=9606 GN=RAB21 PE=1 SV=3	2.17366	1.81293	1.69044	2.06044	1.97297	2.05019	1.80759	2.23842	1.71242	2.17507	2.38799	1.95635	1.93683	1.67264	1.90876	1.90443		8	420	8	225	8	Human	Homo sapiens OX=10825
High	Master Protein	Q8N0W4	Neuroligin-4, X-linked OS=Homo sapiens OX=9606 GN=NLGN4X PE=1 SV=1	2.18645	2.50294	2.40839	2.38413	2.2889	2.13413	1.55661	1.34738	1.00928	1.57162	1.34697	1.1771	2.06111	1.76771	1.41427	1.18551		17	379	12	816	17	Human	Homo sapiens OX=10826
High	Master Protein	Q17R89	Rho GTPase-activating protein 44 OS=Homo sapiens OX=9606 GN=ARHGAP44 PE=1 SV=1	2.10727	1.95085	2.22551	1.79001	1.86567	1.59234	2.2351	2.36959	2.10068	2.76755	2.60514	2.68352	2.37302	2.13599	2.26058	2.3955		20	365	5	818	20	Human	Homo sapiens OX=10827
High	Master Protein	Q8WWM7	Ataxin-2-like protein OS=Homo sapiens OX=9606 GN=ATXN2L PE=1 SV=2	2.01917	1.6724	1.79902	1.71156	1.84672	1.99036	1.80002	1.69403	1.42878	1.67378	1.28775	1.51702	1.69828	1.57651	1.5968	1.50597		18	277	7	1075	18	Human	Homo sapiens OX=10828
High	Master Protein	Q9H2M9	Rab3 GTPase-activating protein non-catalytic subunit OS=Homo sapiens OX=9606 GN=RAB3GAP2 PE=1 SV=1	2.08098	2.18157	2.18112	2.17948	2.31073	2.23986	2.10021	1.77216	1.62317	1.94555	1.88509	2.17451	2.06384	2.25768	2.10905	2.2087		32	664	19	1393	32	Human	Homo sapiens OX=10829
High	Master Protein	P51970	NADH dehydrogenase [ubiquinone] 1 alpha subcomplex subunit 8 OS=Homo sapiens OX=9606 GN=NDUFA8 PE=1 SV=3	2.06543	2.28346	2.31188	2.28595	2.29857	2.42975	2.37161	1.74063	2.46342	2.26107	2.32049	2.90016	3.1499	3.04045	3.07853	2.86734		9	573	7	172	9	Human	Homo sapiens OX=10830
High	Master Protein	Q8WXF7	Atlastin-1 OS=Homo sapiens OX=9606 GN=ATL1 PE=1 SV=1	2.19022	2.26197	2.31486	2.26979	2.26406	2.07679	2.26288	1.7884	1.39744	1.28294	1.52411	2.10201	1.83586	2.15762	1.91775	1.87197		28	1084	9	558	28	Human	Homo sapiens OX=10831
High	Master Protein	Q9NZ94	Neuroligin-3 OS=Homo sapiens OX=9606 GN=NLGN3 PE=1 SV=2	2.11947	1.86082	2.11479	2.09496	1.79319	1.90805	2.6244	2.50987	2.51604	2.62132	2.85038	2.26603	2.29415	2.23192	2.10084	2.31437		17	427	1	848	17	Human	Homo sapiens OX=10832
High	Master Protein	Q9BXP5	Serrate RNA effector molecule homolog OS=Homo sapiens OX=9606 GN=SRRT PE=1 SV=1	2.62049	2.30815	2.29983	2.32085	2.24027	2.47617	2.3258	2.83428	2.00357	2.41553	2.34429	2.15564	2.12039	1.82449	1.89526	2.06087		24	430	4	876	24	Human	Homo sapiens OX=10833
High	Master Protein	Q15631	Translin OS=Homo sapiens OX=9606 GN=TSN PE=1 SV=1	1.86873	2.289	1.97856	2.07152	2.63607	2.39126	2.10414	1.69338	1.53242	1.5391	1.94773	2.04061	2.24933	2.35663	2.17645	2.08253		12	366	12	228	12	Human	Homo sapiens OX=10834
High	Master Protein	Q6ZU35	Capping protein-inhibiting regulator of actin dynamics OS=Homo sapiens OX=9606 GN=CRACD PE=1 SV=3	2.07909	2.03116	2.10771	2.01352	2.07335	2.06857	1.62947	0.820862	3.25956	1.40006	0.837963	1.94557	1.92328	2.04729	1.76384	2.14687		24	517	21	1233	24	Human	Homo sapiens OX=10835
High	Master Protein	Q9P2B2	Prostaglandin F2 receptor negative regulator OS=Homo sapiens OX=9606 GN=PTGFRN PE=1 SV=2	1.90769	2.29624	2.15559	2.06459	2.35385	2.08961	1.82093	0.898849	2.98682	1.73215	2.11175	1.76611	2.84471	2.68605	2.36796	2.11905		25	540	25	879	25	Human	Homo sapiens OX=10836
High	Master Protein	Q9NX40	OCIA domain-containing protein 1 OS=Homo sapiens OX=9606 GN=OCIAD1 PE=1 SV=1	2.07549	1.98138	2.05813	2.13367	2.09949	2.09736	2.29217	2.42542	2.54121	2.44607	2.58138	2.66382	2.48685	2.53779	2.48615	2.48328		13	252	10	245	13	Human	Homo sapiens OX=10837
High	Master Protein	Q8TAC9	Secretory carrier-associated membrane protein 5 OS=Homo sapiens OX=9606 GN=SCAMP5 PE=1 SV=1	2.07394	1.87502	1.90198	1.79777	1.74185	1.76312	2.27999	2.69869	2.11768	2.66049	2.51415	2.65533	2.35871	2.38753	2.45911	2.51946		4	402	1	235	4	Human	Homo sapiens OX=10838
High	Master Protein	Q15363	Transmembrane emp24 domain-containing protein 2 OS=Homo sapiens OX=9606 GN=TMED2 PE=1 SV=1	2.13378	2.18091	2.25984	2.17653	2.65171	2.42299	1.95724	1.76427	1.76027	1.3926	2.1026	2.15329	2.15581	2.19529	2.39412	2.08842		10	268	10	201	10	Human	Homo sapiens OX=10839
High	Master Protein	P48066	Sodium- and chloride-dependent GABA transporter 3 OS=Homo sapiens OX=9606 GN=SLC6A11 PE=2 SV=1	2.08361	1.73801	1.85796	1.93724	1.88163	1.79423	2.7514	2.41186	2.64625	1.96303	2.65517	1.72748	1.38301	1.47688	1.35701	1.68237		11	344	6	632	11	Human	Homo sapiens OX=10840
High	Master Protein	P16615	Sarcoplasmic/endoplasmic reticulum calcium ATPase 2 OS=Homo sapiens OX=9606 GN=ATP2A2 PE=1 SV=1	2.06759	2.32315	2.32949	2.16102	2.15639	2.26262	2.45856	1.92132	2.44904	2.2159	2.17448	2.42793	1.89766	2.18485	1.94326	1.98164		50	2217	9	1042	50	Human	Homo sapiens OX=10841
High	Master Protein	P11182	Lipoamide acyltransferase component of branched-chain alpha-keto acid dehydrogenase complex, mitochondrial OS=Homo sapiens OX=9606 GN=DBT PE=1 SV=3	2.03907	1.18746	1.44952	1.47095	1.75132	1.80109	1.7429	1.84118	1.78776	1.70051	1.91203	2.13852	2.04095	1.96938	2.09994	1.99272		13	217	6	482	13	Human	Homo sapiens OX=10842
High	Master Protein	O15347	High mobility group protein B3 OS=Homo sapiens OX=9606 GN=HMGB3 PE=1 SV=4	2.06667	2.32977	2.19367	2.16103	2.54576	2.49027	1.93239	1.25684	1.64935	0.753967	1.25226	0.126766	1.92023	1.16625	1.29774	0.491207		8	250	8	200	8	Human	Homo sapiens OX=10843
High	Master Protein	P55036	26S proteasome non-ATPase regulatory subunit 4 OS=Homo sapiens OX=9606 GN=PSMD4 PE=1 SV=1	2.06536	2.24031	2.32517	2.31557	2.64764	2.37047	2.41455	2.0432	2.34282	2.17863	2.15507	2.20734	2.10736	2.30134	2.19962	2.08548		16	327	4	377	16	Human	Homo sapiens OX=10844
High	Master Protein	P33402	Guanylate cyclase soluble subunit alpha-2 OS=Homo sapiens OX=9606 GN=GUCY1A2 PE=1 SV=1	2.18093	2.20331	1.81108	1.65833	1.21095	1.62845	1.96537	1.68368	1.90237	1.94596	2.13965	2.24656	1.69329	1.50209	1.24069	2.11416		23	602	23	732	23	Human	Homo sapiens OX=10845
High	Master Protein	P17812	CTP synthase 1 OS=Homo sapiens OX=9606 GN=CTPS1 PE=1 SV=2	2.12923	2.25899	2.02159	2.37082	1.66706	2.08847	2.2915	1.86152	1.4355	1.28115	1.82957	1.93458	1.86312	1.80251	1.92517	1.60118		18	426	16	591	18	Human	Homo sapiens OX=10846
High	Master Protein	P37235	Hippocalcin-like protein 1 OS=Homo sapiens OX=9606 GN=HPCAL1 PE=1 SV=3	2.05569	1.42212	1.61125	1.60845	1.79828	1.62387	2.78717	2.48052	2.06565	1.60829	2.99964	1.38796	1.50973	1.34413	1.75208	1.84212		16	1354	3	193	16	Human	Homo sapiens OX=10847
High	Master Protein	Q86UE4	Protein LYRIC OS=Homo sapiens OX=9606 GN=MTDH PE=1 SV=2	2.05266	2.04624	2.00802	2.09409	2.22917	2.42164	2.05459	1.80492	2.22921	1.97003	2.08507	2.09376	2.37626	2.26142	2.30051	2.04132		19	643	11	582	19	Human	Homo sapiens OX=10848
High	Master Protein	Q9NY33	Dipeptidyl peptidase 3 OS=Homo sapiens OX=9606 GN=DPP3 PE=1 SV=2	2.14955	2.26229	2.20556	2.17378	2.08195	2.01777	1.84157	1.71066	1.94074	2.04638	1.72503	2.02105	2.04625	2.04321	1.85164	1.84752		19	432	9	737	19	Human	Homo sapiens OX=10849
High	Master Protein	Q14118	Dystroglycan OS=Homo sapiens OX=9606 GN=DAG1 PE=1 SV=2	2.05186	2.30352	2.38696	2.37199	2.23529	2.41923	2.20606	1.41965	1.97267	1.50465	1.68962	1.65878	2.26057	2.33951	2.1348	2.19592		18	454	10	895	18	Human	Homo sapiens OX=10850
High	Master Protein	Q00059	Transcription factor A, mitochondrial OS=Homo sapiens OX=9606 GN=TFAM PE=1 SV=1	2.14037	2.40221	2.38168	2.3894	2.40197	2.41675	2.06654	1.69921	2.00293	1.93755	1.74254	2.08453	2.44448	2.45562	2.27987	2.15882		12	333	12	246	12	Human	Homo sapiens OX=10851
High	Master Protein	Q9H267	Vacuolar protein sorting-associated protein 33B OS=Homo sapiens OX=9606 GN=VPS33B PE=1 SV=2	1.80807	1.72302	1.69094	1.73097	1.76921	1.79425	1.79459	1.79507	1.48157	1.76466	1.9539	1.90924	1.42336	1.36924	1.38037	1.53352		17	320	5	617	17	Human	Homo sapiens OX=10852
High	Master Protein	Q8IV08	5'-3' exonuclease PLD3 OS=Homo sapiens OX=9606 GN=PLD3 PE=1 SV=1	1.91295	1.39703	1.76781	1.88369	1.84769	1.98282	2.00582	1.43996	1.82145	1.61488	2.00638	1.74952	1.62617	1.62956	1.72912	1.64939		12	331	8	490	12	Human	Homo sapiens OX=10853
High	Master Protein	Q5T5C0	Syntaxin-binding protein 5 OS=Homo sapiens OX=9606 GN=STXBP5 PE=1 SV=1	1.97765	1.40886	1.58432	1.71059	1.38416	1.19475	1.9843	2.61032	1.61732	2.42235	2.38058	2.32037	2.11369	1.72234	1.7815	2.07281		25	376	8	1151	25	Human	Homo sapiens OX=10854
High	Master Protein	Q9NQ66	1-phosphatidylinositol 4,5-bisphosphate phosphodiesterase beta-1 OS=Homo sapiens OX=9606 GN=PLCB1 PE=1 SV=1	2.04074	2.70169	2.59431	2.46582	2.42282	2.54544	2.66529	2.09598	1.9436	1.69087	1.71626	1.88428	2.26476	2.24322	1.88582	1.76937		63	1786	4	1216	63	Human	Homo sapiens OX=10855
High	Master Protein	P46926	Glucosamine-6-phosphate isomerase 1 OS=Homo sapiens OX=9606 GN=GNPDA1 PE=1 SV=1	2.0405	2.47269	2.23458	2.22895	2.37744	2.4201	1.75689	1.58836	1.92817	1.81041	2.07227	2.03227	2.02756	2.37353	2.22395	2.23361		14	446	5	289	14	Human	Homo sapiens OX=10856
High	Master Protein	P28472	Gamma-aminobutyric acid receptor subunit beta-3 OS=Homo sapiens OX=9606 GN=GABRB3 PE=1 SV=1	1.67606	1.95906	1.39973	1.63331	1.60539	1.57281	1.47635	2.30117	0.968123	2.00711	1.6057	1.66407	0.802938	0.789072	0.784917	1.20868		11	291	7	473	11	Human	Homo sapiens OX=10857
High	Master Protein	Q7Z4K8	Tripartite motif-containing protein 46 OS=Homo sapiens OX=9606 GN=TRIM46 PE=2 SV=2	2.13746	2.35855	2.22092	1.96651	1.93792	1.91522	1.7959	1.63916	1.22912	1.51223	1.49175	1.24405	1.10063	1.03884	0.688348	1.00389		24	431	24	759	24	Human	Homo sapiens OX=10858
High	Master Protein	Q9Y383	Putative RNA-binding protein Luc7-like 2 OS=Homo sapiens OX=9606 GN=LUC7L2 PE=1 SV=2	2.1906	2.1734	2.0448	2.11075	2.11627	2.32046	2.04694	1.69443	1.73968	1.65241	1.80426	1.65524	1.83574	1.63016	1.51361	1.45638		14	434	9	392	14	Human	Homo sapiens OX=10859
High	Master Protein	Q9UBS5	Gamma-aminobutyric acid type B receptor subunit 1 OS=Homo sapiens OX=9606 GN=GABBR1 PE=1 SV=1	2.05021	2.17867	2.24498	2.13454	1.89136	1.7578	2.34748	2.32558	1.99245	2.30283	2.52766	2.24174	2.44925	2.29812	2.01269	2.25082		20	475	3	961	20	Human	Homo sapiens OX=10860
High	Master Protein	P57737-3	Isoform 3 of Coronin-7 OS=Homo sapiens OX=9606 GN=CORO7	2.1615	1.85462	2.0294	1.83225	2.24317	2.40722	2.18439	1.8438	2.00674	2.25095	1.89919	2.29256	1.88614	2.21068	2.10751	2.1147		21	404	13	1048	21	Human	Homo sapiens OX=10861
High	Master Protein	Q15904	V-type proton ATPase subunit S1 OS=Homo sapiens OX=9606 GN=ATP6AP1 PE=1 SV=2	2.02562	2.33477	2.36043	2.28243	2.47621	1.95133	2.56455	2.13902	2.04901	2.05979	2.46936	2.55408	3.09523	3.0285	3.15892	2.76599		7	189	6	470	7	Human	Homo sapiens OX=10862
High	Master Protein	Q9UHB9	Signal recognition particle subunit SRP68 OS=Homo sapiens OX=9606 GN=SRP68 PE=1 SV=2	1.96833	1.82467	1.89282	1.93409	2.29396	2.15197	1.76403	1.73103	1.82727	1.90093	1.80557	2.04343	2.11113	2.19993	2.29015	1.88807		22	420	22	627	22	Human	Homo sapiens OX=10863
High	Master Protein	Q9NRL3	Striatin-4 OS=Homo sapiens OX=9606 GN=STRN4 PE=1 SV=2	2.01187	1.82229	1.84518	1.82378	1.74879	1.7562	1.81346	2.37784	1.51858	2.13966	2.06186	2.06164	1.48613	1.60943	1.381	1.77177		16	329	6	753	16	Human	Homo sapiens OX=10864
High	Master Protein	Q53GL0	Pleckstrin homology domain-containing family O member 1 OS=Homo sapiens OX=9606 GN=PLEKHO1 PE=1 SV=2	2.02109	1.37627	1.54144	1.61805	1.67375	1.31692	1.54619	2.79598	1.55067	2.54295	2.34577	2.27321	1.77635	1.63475	1.81263	2.05139		2	3	2	409	2	Human	Homo sapiens OX=10865
High	Master Protein	Q9UHQ9	NADH-cytochrome b5 reductase 1 OS=Homo sapiens OX=9606 GN=CYB5R1 PE=1 SV=1	1.99735	1.9545	1.99894	2.0416	2.76749	2.66689	1.28116	1.68905	2.77263	2.45743	2.45698	3.2658	3.02225	3.01984	3.41847	2.97606		17	425	14	305	17	Human	Homo sapiens OX=10866
High	Master Protein	P11532	Dystrophin OS=Homo sapiens OX=9606 GN=DMD PE=1 SV=3	2.01908	1.89791	1.94882	1.90208	1.7631	1.91405	2.01215	1.78498	1.96018	1.80235	1.93534	1.89625	2.1701	1.9429	1.94421	1.8438		27	319	13	3685	27	Human	Homo sapiens OX=10867
High	Master Protein	Q9Y4D7	Plexin-D1 OS=Homo sapiens OX=9606 GN=PLXND1 PE=1 SV=3	1.99935	1.95095	1.97176	1.7811	1.41247	1.41076	1.53117	0.920752	0.667467	0.479965	0.576134	1.72025	1.53489	2.07885	2.1819	1.7916		29	418	12	1925	29	Human	Homo sapiens OX=10868
High	Master Protein	Q9Y520	Protein PRRC2C OS=Homo sapiens OX=9606 GN=PRRC2C PE=1 SV=4	1.95243	1.72604	1.79725	1.79007	1.90884	1.93909	1.91726	2.0102	1.45751	1.67834	1.89377	1.87142	1.89914	1.92731	1.97174	1.95177		18	257	10	2896	18	Human	Homo sapiens OX=10869
High	Master Protein	P55265	Double-stranded RNA-specific adenosine deaminase OS=Homo sapiens OX=9606 GN=ADAR PE=1 SV=4	2.01041	2.18407	2.05079	2.16832	2.4828	2.41561	2.16812	1.89409	2.16985	1.85459	1.84359	1.89265	2.15893	2.01342	2.12615	2.19277		27	488	27	1226	27	Human	Homo sapiens OX=10870
High	Master Protein	P49755	Transmembrane emp24 domain-containing protein 10 OS=Homo sapiens OX=9606 GN=TMED10 PE=1 SV=2	2.00869	2.05129	2.79106	1.94217	3.42249	2.81427	3.07594	3.97667	3.63782	2.11128	1.64211	3.64919	3.00908	3.04311	3.40622	3.27467		8	241	2	219	8	Human	Homo sapiens OX=10871
High	Master Protein	O14737	Programmed cell death protein 5 OS=Homo sapiens OX=9606 GN=PDCD5 PE=1 SV=3	1.92327	2.05675	2.05834	2.10918	1.94619	2.10371	1.81124	1.58753	1.47446	1.74188	1.56438	1.53408	1.56888	1.80345	1.50429	1.6761		7	284	7	125	7	Human	Homo sapiens OX=10872
High	Master Protein	P49915	GMP synthase [glutamine-hydrolyzing] OS=Homo sapiens OX=9606 GN=GMPS PE=1 SV=1	1.86884	1.39753	1.54988	1.41548	1.64303	1.79601	1.53153	2.08654	1.55332	2.05183	1.99281	1.44294	1.65929	1.39692	1.67938	1.54231		21	398	5	693	21	Human	Homo sapiens OX=10873
High	Master Protein	Q13362-4	Isoform 4 of Serine/threonine-protein phosphatase 2A 56 kDa regulatory subunit gamma isoform OS=Homo sapiens OX=9606 GN=PPP2R5C	1.99224	2.14238	2.36894	2.34299	2.23155	1.73468	2.02108	2.36124	2.14007	2.56985	2.74155	2.80739	2.49742	2.56191	2.43432	2.92154		24	706	16	540	24	Human	Homo sapiens OX=10874
High	Master Protein	P18433	Receptor-type tyrosine-protein phosphatase alpha OS=Homo sapiens OX=9606 GN=PTPRA PE=1 SV=3	1.87726	1.76533	1.79107	1.7612	1.74565	1.62992	2.07773	2.22271	2.00803	2.23762	2.27954	2.11513	1.50087	1.43819	1.34367	1.99731		20	403	18	802	20	Human	Homo sapiens OX=10875
High	Master Protein	P30038	Delta-1-pyrroline-5-carboxylate dehydrogenase, mitochondrial OS=Homo sapiens OX=9606 GN=ALDH4A1 PE=1 SV=3	2.21557	2.06367	2.0996	2.13023	2.45337	2.67524	2.84329	2.57125	3.12118	2.76195	3.02988	2.99577	2.78229	3.19354	3.35445	3.24213		17	424	9	563	17	Human	Homo sapiens OX=10876
High	Master Protein	P52907	F-actin-capping protein subunit alpha-1 OS=Homo sapiens OX=9606 GN=CAPZA1 PE=1 SV=3	1.97538	2.11066	2.06104	2.20741	2.33452	2.42313	2.3354	1.73167	2.20707	1.93151	2.26874	2.4279	2.7039	2.83833	2.84268	2.5817		12	741	6	286	12	Human	Homo sapiens OX=10877
High	Master Protein	P00395	Cytochrome c oxidase subunit 1 OS=Homo sapiens OX=9606 GN=MT-CO1 PE=1 SV=1	2.00297	2.93095	2.97381	2.9865	2.63049	2.81606	2.99153	2.64266	2.91587	2.19971	3.17062	3.41279	3.64825	3.61719	3.93294	3.68291		7	183	5	513	7	Human	Homo sapiens OX=10878
High	Master Protein	Q9P2Q2	FERM domain-containing protein 4A OS=Homo sapiens OX=9606 GN=FRMD4A PE=1 SV=3	2.00059	1.8925	2.01478	1.96898	2.03184	2.10608	1.95275	1.83518	1.93532	2.03268	1.92869	1.8549	1.89159	1.82343	1.86653	1.75666		19	236	19	1039	19	Human	Homo sapiens OX=10879
High	Master Protein	A5YKK6	CCR4-NOT transcription complex subunit 1 OS=Homo sapiens OX=9606 GN=CNOT1 PE=1 SV=2	1.93088	1.86303	1.79826	1.90615	1.83116	1.90489	1.91374	1.99561	1.49208	1.74318	1.82648	1.64548	1.51185	1.51133	1.38029	1.57497		29	448	29	2376	29	Human	Homo sapiens OX=10880
High	Master Protein	Q92686	Neurogranin OS=Homo sapiens OX=9606 GN=NRGN PE=1 SV=1	1.91485	1.8432	2.01278	1.9237	1.41062	1.59879	3.23442	3.19589	0.908668	2.02413	1.72662	1.9416	1.86193	2.54476	1.61255	2.17829	Acetyl [N-Term]	3	183	3	78	3	Human	Homo sapiens OX=10881
High	Master Protein	Q99829	Copine-1 OS=Homo sapiens OX=9606 GN=CPNE1 PE=1 SV=1	1.93062	1.97977	1.8115	1.89839	2.24909	2.06288	2.15852	2.19003	2.42769	2.22329	2.34163	2.52281	2.10623	2.16189	2.30424	2.35275		15	397	6	537	15	Human	Homo sapiens OX=10882
High	Master Protein	Q6N022	Teneurin-4 OS=Homo sapiens OX=9606 GN=TENM4 PE=1 SV=2	2.02828	1.90628	1.93722	2.03985	1.66194	1.46051	1.23122	1.75823	0.771575	1.46682	1.69102	1.24566	1.63349	1.41069	1.23164	1.49877		30	435	5	2769	30	Human	Homo sapiens OX=10883
High	Master Protein	Q9H3Q1	Cdc42 effector protein 4 OS=Homo sapiens OX=9606 GN=CDC42EP4 PE=1 SV=1	1.32919	1.36993	2.02286	1.91053	1.59723	1.81708	2.0141	1.6678	2.92686	2.71545	2.68297	2.04253	2.04917	2.3584	2.15363	2.35367		13	332	9	356	13	Human	Homo sapiens OX=10884
High	Master Protein	Q8IYB7	DIS3-like exonuclease 2 OS=Homo sapiens OX=9606 GN=DIS3L2 PE=1 SV=4	1.84995	1.71372	1.65561	1.71401	1.39801	1.43574	1.43997	1.30439	1.01634	1.46272	1.29104	1.19852	1.24866	1.26303	1.27588	1.23957		22	360	14	885	22	Human	Homo sapiens OX=10885
High	Master Protein	P23515	Oligodendrocyte-myelin glycoprotein OS=Homo sapiens OX=9606 GN=OMG PE=1 SV=2	1.95566	2.37275	2.22411	2.05958	1.7994	1.65959	1.91413	1.57769	0.961347	1.01567	1.24478	1.63532	1.29274	1.21575	1.47974	1.45277		10	394	5	440	10	Human	Homo sapiens OX=10886
High	Master Protein	Q05086	Ubiquitin-protein ligase E3A OS=Homo sapiens OX=9606 GN=UBE3A PE=1 SV=4	1.7311	1.84468	1.92947	1.8821	2.07673	2.16412	1.79856	1.86309	1.53034	1.73314	2.00438	2.29336	1.77145	2.05762	1.86556	2.08847		25	431	9	875	25	Human	Homo sapiens OX=10887
High	Master Protein	Q13162	Peroxiredoxin-4 OS=Homo sapiens OX=9606 GN=PRDX4 PE=1 SV=1	2.03036	2.25893	2.19928	2.15368	2.56135	2.53025	1.98134	1.29449	3.08209	2.13272	2.35958	2.49364	2.68666	2.7129	2.86557	2.56811		14	954	10	271	14	Human	Homo sapiens OX=10888
High	Master Protein	Q969X5	Endoplasmic reticulum-Golgi intermediate compartment protein 1 OS=Homo sapiens OX=9606 GN=ERGIC1 PE=1 SV=1	1.96882	2.45957	2.17766	2.38713	2.53672	2.30855	2.02893	2.04331	1.74922	2.07481	1.89684	1.94002	2.27227	2.31944	2.11883	2.11362		9	311	2	290	9	Human	Homo sapiens OX=10889
High	Master Protein	P47897	Glutamine--tRNA ligase OS=Homo sapiens OX=9606 GN=QARS1 PE=1 SV=1	1.96451	2.31045	2.14568	2.02985	2.33114	2.32227	2.32062	1.64829	1.9953	1.77201	1.63152	1.46577	1.85268	1.63988	1.96512	1.50142		27	488	18	775	27	Human	Homo sapiens OX=10890
High	Master Protein	P50148	Guanine nucleotide-binding protein G(q) subunit alpha OS=Homo sapiens OX=9606 GN=GNAQ PE=1 SV=4	1.96428	2.11587	2.01344	1.94132	1.46717	1.52728	1.57587	1.25765	0.819238	1.11073	0.969193	1.21023	0.877077	1.04043	0.598327	0.890945		24	1816	1	359	24	Human	Homo sapiens OX=10891
High	Master Protein	O00244	Copper transport protein ATOX1 OS=Homo sapiens OX=9606 GN=ATOX1 PE=1 SV=1	1.94245	1.77236	1.78232	1.91322	1.81709	1.95187	1.86165	2.12218	1.6484	2.03685	1.99971	2.02088	1.54916	1.76321	1.55774	1.90454		4	213	4	68	4	Human	Homo sapiens OX=10892
High	Master Protein	Q96HN2-2	Isoform 2 of Adenosylhomocysteinase 3 OS=Homo sapiens OX=9606 GN=AHCYL2	1.95955	1.52431	1.68309	1.69669	2.16871	1.86745	2.12714	2.78574	2.15808	2.45584	2.58633	2.52294	2.41028	2.36406	2.53329	2.49947		29	1246	2	610	29	Human	Homo sapiens OX=10893
High	Master Protein	P50402	Emerin OS=Homo sapiens OX=9606 GN=EMD PE=1 SV=1	1.9263	2.01944	2.18364	2.21025	2.28863	2.49564	1.9558	1.53848	2.25698	2.07596	1.87774	2.36521	2.68333	2.70189	2.57181	2.31937	Acetyl [N-Term]	13	486	10	254	13	Human	Homo sapiens OX=10894
High	Master Protein	P37108	Signal recognition particle 14 kDa protein OS=Homo sapiens OX=9606 GN=SRP14 PE=1 SV=2	1.954	2.19884	2.08355	2.0347	2.3753	2.34004	2.00996	1.24578	1.89061	1.355	1.54005	1.40857	1.73245	1.5933	1.50613	1.45431		8	287	3	136	8	Human	Homo sapiens OX=10895
High	Master Protein	O43639	Cytoplasmic protein NCK2 OS=Homo sapiens OX=9606 GN=NCK2 PE=1 SV=2	1.82409	1.89636	1.70516	1.72472	1.58412	1.38053	1.15075	1.60469	1.43044	1.93339	1.83965	2.04931	1.72359	1.6005	1.36292	1.67114		15	420	3	380	15	Human	Homo sapiens OX=10896
High	Master Protein	Q6UXK2	Immunoglobulin superfamily containing leucine-rich repeat protein 2 OS=Homo sapiens OX=9606 GN=ISLR2 PE=1 SV=1	1.79869	2.30991	2.01407	1.8104	0.900951	0.891737	0.93413	0.146026	-1.47417	-1.08677	-1.23367	-2.26543	0.619595	0.186832	-0.0232821	-1.24108		14	149	9	745	14	Human	Homo sapiens OX=10897
High	Master Protein	Q15424	Scaffold attachment factor B1 OS=Homo sapiens OX=9606 GN=SAFB PE=1 SV=4	2.57366	2.46636	2.4008	2.56997	2.42201	2.58871	2.30315	1.71448	2.38415	1.92164	1.79706	2.34015	2.49181	2.15009	1.89278	2.33393		30	640	13	915	30	Human	Homo sapiens OX=10898
High	Master Protein	Q02978	Mitochondrial 2-oxoglutarate/malate carrier protein OS=Homo sapiens OX=9606 GN=SLC25A11 PE=1 SV=3	1.68662	2.09508	2.2863	2.23785	2.4278	2.2528	2.5748	1.46562	1.9292	1.90454	2.3472	2.74597	3.43461	3.02681	3.1316	2.79692		18	1292	5	314	18	Human	Homo sapiens OX=10899
High	Master Protein	P51148	Ras-related protein Rab-5C OS=Homo sapiens OX=9606 GN=RAB5C PE=1 SV=2	1.94969	2.27417	2.1621	2.10728	2.19892	2.24257	2.10443	1.55955	1.78634	1.61076	1.45492	1.65321	1.60615	1.73299	1.53819	1.53512		11	1218	2	216	11	Human	Homo sapiens OX=10900
High	Master Protein	P51572	B-cell receptor-associated protein 31 OS=Homo sapiens OX=9606 GN=BCAP31 PE=1 SV=3	2.24455	2.29537	2.28139	2.30605	2.25618	2.23048	2.52489	2.17777	2.0932	2.01724	2.21614	2.30262	2.51723	2.58423	2.42028	2.24514		12	287	4	246	12	Human	Homo sapiens OX=10901
High	Master Protein	O94805	Actin-like protein 6B OS=Homo sapiens OX=9606 GN=ACTL6B PE=1 SV=1	1.9486	1.87172	1.14736	1.71711	1.36919	1.40241	1.56465	1.31378	0.948081	1.2342	1.26383	0.92564	1.02164	0.875607	0.855596	1.06486		10	240	8	426	10	Human	Homo sapiens OX=10902
High	Master Protein	Q9UIC8	Leucine carboxyl methyltransferase 1 OS=Homo sapiens OX=9606 GN=LCMT1 PE=1 SV=2	1.61353	1.80204	1.9714	1.88981	1.87477	1.9122	2.18794	1.90839	1.09642	1.37032	1.69126	1.86066	1.47423	1.64207	1.47067	1.62901		13	261	13	334	13	Human	Homo sapiens OX=10903
High	Master Protein	P14621	Acylphosphatase-2 OS=Homo sapiens OX=9606 GN=ACYP2 PE=1 SV=2	1.94539	2.22561	2.25366	2.2437	1.95518	1.88284	2.58791	1.50363	2.98158	2.54528	2.90634	2.66848	3.15285	3.0124	3.02728	2.94436		9	277	9	99	9	Human	Homo sapiens OX=10904
High	Master Protein	Q13554-2	Isoform 1 of Calcium/calmodulin-dependent protein kinase type II subunit beta OS=Homo sapiens OX=9606 GN=CAMK2B	1.84795	2.13586	2.00768	1.86435	1.53862	1.70904	1.96855	1.4917	1.63624	1.79055	2.11507	2.28061	1.49347	1.91946	1.37903	2.01983		32	3822	3	542	32	Human	Homo sapiens OX=10905
High	Master Protein	P53597	Succinate--CoA ligase [ADP/GDP-forming] subunit alpha, mitochondrial OS=Homo sapiens OX=9606 GN=SUCLG1 PE=1 SV=4	1.88509	2.051	2.19785	2.07481	2.28206	2.34797	2.06649	1.70098	2.31158	2.45346	2.25703	2.79181	2.80166	2.91318	2.97479	2.68328		14	753	4	346	14	Human	Homo sapiens OX=10906
High	Master Protein	O76094	Signal recognition particle subunit SRP72 OS=Homo sapiens OX=9606 GN=SRP72 PE=1 SV=3	1.95464	2.31627	2.20943	2.23372	2.27616	2.27364	2.10008	1.9702	1.97233	1.88301	2.2897	1.94929	2.38719	2.26723	2.4429	2.15347		24	567	24	671	24	Human	Homo sapiens OX=10907
High	Master Protein	Q99729-2	Isoform 2 of Heterogeneous nuclear ribonucleoprotein A/B OS=Homo sapiens OX=9606 GN=HNRNPAB	2.07543	2.6241	2.57255	2.72325	2.79254	2.71708	2.07046	2.21012	2.33066	2.10906	1.87131	1.49427	2.2077	1.7942	1.90534	1.43267		13	556	3	332	13	Human	Homo sapiens OX=10908
High	Master Protein	Q00341	Vigilin OS=Homo sapiens OX=9606 GN=HDLBP PE=1 SV=2	1.77992	1.90566	2.0899	1.99634	2.26484	2.45787	2.30252	2.52168	2.91864	2.31323	2.23608	2.25884	2.10595	2.17991	2.26744	2.27444		32	559	7	1268	32	Human	Homo sapiens OX=10909
High	Master Protein	Q96NW7	Leucine-rich repeat-containing protein 7 OS=Homo sapiens OX=9606 GN=LRRC7 PE=1 SV=1	2.07942	1.57226	1.78806	1.72172	1.71744	1.81603	2.19063	2.90594	1.76773	2.77969	2.31857	2.50826	2.02444	2.12732	1.95771	2.21136		29	366	7	1537	29	Human	Homo sapiens OX=10910
High	Master Protein	A1Z1Q3	ADP-ribose glycohydrolase MACROD2 OS=Homo sapiens OX=9606 GN=MACROD2 PE=1 SV=2	2.10654	1.96479	1.72722	2.00757	1.52834	1.85267	1.80251	1.67545	1.88721	1.70806	1.91771	1.918	2.07672	2.20452	2.18707	2.25939		10	214	10	425	10	Human	Homo sapiens OX=10911
High	Master Protein	P49674	Casein kinase I isoform epsilon OS=Homo sapiens OX=9606 GN=CSNK1E PE=1 SV=1	1.78312	1.7849	1.79237	1.84163	1.6319	1.76842	1.76054	1.89423	1.42776	1.6477	1.65695	1.50184	1.44	1.28415	1.24093	1.53902		9	280	4	416	9	Human	Homo sapiens OX=10912
High	Master Protein	O75487	Glypican-4 OS=Homo sapiens OX=9606 GN=GPC4 PE=1 SV=4	2.2229	1.63205	2.31629	2.11475	2.62533	2.72311	2.36814	1.36225	0.492872	0.353882	0.966034	0.180567	1.47222	1.11575	1.79152	0.86764		17	241	6	556	17	Human	Homo sapiens OX=10913
High	Master Protein	Q9UI15	Transgelin-3 OS=Homo sapiens OX=9606 GN=TAGLN3 PE=1 SV=2	1.92459	2.20332	2.13348	2.12947	2.22339	2.3187	1.65031	0.940884	1.42768	1.41566	1.26289	1.8823	2.67186	2.67248	2.63267	1.95981		18	2672	1	199	18	Human	Homo sapiens OX=10914
High	Master Protein	Q96FC7	Phytanoyl-CoA hydroxylase-interacting protein-like OS=Homo sapiens OX=9606 GN=PHYHIPL PE=1 SV=3	1.92278	1.89036	2.15897	2.13907	1.82264	1.91656	2.01662	1.26111	1.59167	1.09648	1.15628	1.24796	1.72806	1.732	1.79039	1.60357		22	1185	4	376	22	Human	Homo sapiens OX=10915
High	Master Protein	P30043	Flavin reductase (NADPH) OS=Homo sapiens OX=9606 GN=BLVRB PE=1 SV=3	1.93889	2.17916	2.11292	2.11795	2.30138	2.09061	1.95838	0.896152	1.58417	0.459051	1.50706	1.19141	1.3428	1.31834	2.09526	1.49615		7	207	5	206	7	Human	Homo sapiens OX=10916
High	Master Protein	O14949	Cytochrome b-c1 complex subunit 8 OS=Homo sapiens OX=9606 GN=UQCRQ PE=1 SV=4	1.99637	2.24631	2.15392	2.1416	2.24352	2.35466	2.29051	1.73616	2.28048	2.03371	2.10826	2.51913	2.85956	2.86641	2.86184	2.58962		7	581	6	82	7	Human	Homo sapiens OX=10917
High	Master Protein	P57088	Transmembrane protein 33 OS=Homo sapiens OX=9606 GN=TMEM33 PE=1 SV=2	1.9186	1.8407	1.90361	1.86907	1.96099	1.95302	1.93739	2.18004	2.04142	2.21997	2.24679	2.21552	2.12535	2.12414	2.15505	2.09065		7	107	4	247	7	Human	Homo sapiens OX=10918
High	Master Protein	Q9BWF3	RNA-binding protein 4 OS=Homo sapiens OX=9606 GN=RBM4 PE=1 SV=1	2.05538	2.33926	2.19951	2.20293	2.16979	2.26156	2.08334	1.10811	1.74801	1.46189	1.73054	1.15643	1.76879	1.67125	1.62794	1.42166		16	280	3	364	16	Human	Homo sapiens OX=10919
High	Master Protein	Q96B54	Zinc finger protein 428 OS=Homo sapiens OX=9606 GN=ZNF428 PE=1 SV=2	1.9565	1.90879	1.88514	1.95691	1.67781	1.82442	1.65165	1.52047	1.53377	1.61698	1.66558	1.67721	1.67419	1.47723	1.44018	1.79249		4	192	4	188	4	Human	Homo sapiens OX=10920
High	Master Protein	P82979	SAP domain-containing ribonucleoprotein OS=Homo sapiens OX=9606 GN=SARNP PE=1 SV=3	1.9007	1.88925	1.76789	1.84257	1.9238	2.0829	1.76562	1.46481	1.81062	1.69451	1.61133	1.40925	1.77525	1.56566	1.4499	1.47091		7	218	3	210	7	Human	Homo sapiens OX=10921
High	Master Protein	Q9BXW6	Oxysterol-binding protein-related protein 1 OS=Homo sapiens OX=9606 GN=OSBPL1A PE=1 SV=2	1.9346	1.92585	1.91039	1.96377	1.4646	1.31903	1.37896	1.62919	1.47378	1.66397	2.09914	1.67911	1.63604	1.26504	1.7554	1.74866		11	223	10	950	11	Human	Homo sapiens OX=10922
High	Master Protein	Q15223	Nectin-1 OS=Homo sapiens OX=9606 GN=NECTIN1 PE=1 SV=3	1.95166	2.04517	1.96086	1.95213	1.80637	1.76312	2.46688	2.25208	1.81629	2.07971	2.02138	3.08824	1.90605	2.57245	1.97602	2.70792		11	316	11	517	11	Human	Homo sapiens OX=10923
High	Master Protein	Q9UKE5	TRAF2 and NCK-interacting protein kinase OS=Homo sapiens OX=9606 GN=TNIK PE=1 SV=1	2.05012	1.98104	1.97657	2.01509	1.5623	1.48394	1.70837	1.90469	1.43795	2.08671	2.11462	1.73565	1.31423	1.46034	1.38929	1.84992		33	840	5	1360	33	Human	Homo sapiens OX=10924
High	Master Protein	Q8IW45	ATP-dependent (S)-NAD(P)H-hydrate dehydratase OS=Homo sapiens OX=9606 GN=NAXD PE=1 SV=1	1.98788	2.14759	2.209	2.23792	2.13987	2.2923	2.39647	1.98456	2.64374	2.33453	2.26297	2.56031	2.72163	2.77255	2.75835	2.48353		15	521	14	347	15	Human	Homo sapiens OX=10925
High	Master Protein	Q9BY32	Inosine triphosphate pyrophosphatase OS=Homo sapiens OX=9606 GN=ITPA PE=1 SV=2	1.8041	2.00259	1.964	1.93212	1.87392	1.67599	1.63777	1.61213	1.62058	1.6841	1.80731	1.90745	1.35063	1.48289	1.37475	1.57688		8	368	4	194	8	Human	Homo sapiens OX=10926
High	Master Protein	P06396	Gelsolin OS=Homo sapiens OX=9606 GN=GSN PE=1 SV=1	2.07124	2.08324	1.88363	1.80927	2.15747	2.36639	1.76991	2.21306	5.04865	3.13886	3.43527	2.63004	2.36395	2.19449	3.39878	3.22663		30	729	16	782	30	Human	Homo sapiens OX=10927
High	Master Protein	O95196-2	Isoform 2 of Chondroitin sulfate proteoglycan 5 OS=Homo sapiens OX=9606 GN=CSPG5	1.8186	1.69046	1.64982	1.74517	1.74163	1.69814	1.6452	1.66121	1.37326	1.74236	1.74767	1.57156	1.54533	1.59993	1.3583	1.59298		8	191	2	539	8	Human	Homo sapiens OX=10928
High	Master Protein	P07203	Glutathione peroxidase 1 OS=Homo sapiens OX=9606 GN=GPX1 PE=1 SV=4	1.61232	1.88835	1.71989	1.68509	1.69386	1.69557	1.34642	0.87189	1.71776	0.866987	1.40175	0.731373	1.69606	1.40576	1.33669	1.27839		10	261	9	203	10	Human	Homo sapiens OX=10929
High	Master Protein	O94903	Pyridoxal phosphate homeostasis protein OS=Homo sapiens OX=9606 GN=PLPBP PE=1 SV=1	1.90171	1.89086	1.98693	2.12	2.29081	2.35814	1.49403	0.765122	2.0575	1.64263	1.56138	2.13603	2.24154	2.56599	2.48713	2.29304		11	387	6	275	11	Human	Homo sapiens OX=10930
High	Master Protein	Q9UPT6	C-Jun-amino-terminal kinase-interacting protein 3 OS=Homo sapiens OX=9606 GN=MAPK8IP3 PE=1 SV=3	1.90302	1.52323	1.58903	1.60171	2.23138	2.20179	1.39027	1.68628	1.6206	1.90941	1.67899	1.79667	1.90497	2.03908	2.22872	1.99452		28	460	9	1336	28	Human	Homo sapiens OX=10931
High	Master Protein	Q9BY44	Eukaryotic translation initiation factor 2A OS=Homo sapiens OX=9606 GN=EIF2A PE=1 SV=3	1.89915	2.03572	2.14223	2.24964	1.77389	1.55156	1.93957	0.443169	1.058	0.770926	1.91267	1.33281	2.79272	2.51381	2.38768	1.9896		13	158	10	585	13	Human	Homo sapiens OX=10932
High	Master Protein	Q13232	Nucleoside diphosphate kinase 3 OS=Homo sapiens OX=9606 GN=NME3 PE=1 SV=2	1.89902	1.9831	2.12077	2.08502	1.87904	1.68537	1.52148	1.03827	1.40036	1.49661	1.70095	1.83286	2.1444	2.38967	2.00591	2.1131		10	306	6	169	10	Human	Homo sapiens OX=10933
High	Master Protein	Q8N9F7	Lysophospholipase D GDPD1 OS=Homo sapiens OX=9606 GN=GDPD1 PE=1 SV=2	1.92611	1.73487	1.78848	1.64398	1.8157	2.48653	1.72598	2.17448	2.0906	2.13397	1.69887	2.51785	1.76814	1.90523	1.79537	1.56458		9	197	7	314	9	Human	Homo sapiens OX=10934
High	Master Protein	P22307	Sterol carrier protein 2 OS=Homo sapiens OX=9606 GN=SCP2 PE=1 SV=2	1.87284	1.77777	1.75787	1.7993	1.98379	2.0378	1.67159	1.63238	1.7029	1.46879	1.73614	1.54323	1.69128	1.70514	1.6179	1.697		14	325	3	547	14	Human	Homo sapiens OX=10935
High	Master Protein	Q4J6C6	Prolyl endopeptidase-like OS=Homo sapiens OX=9606 GN=PREPL PE=1 SV=1	2.0233	1.68163	1.8253	1.91018	2.25569	2.34593	2.47658	2.45583	2.47768	2.75003	2.81424	2.84336	2.44217	2.66669	2.72427	2.39678		22	410	13	727	22	Human	Homo sapiens OX=10936
High	Master Protein	Q96SI9	Spermatid perinuclear RNA-binding protein OS=Homo sapiens OX=9606 GN=STRBP PE=1 SV=1	1.71078	1.91609	1.86561	1.75757	1.73161	1.76372	1.69092	1.35039	1.25584	1.0755	1.46343	1.22193	1.49961	1.17383	1.26905	1.18953		21	425	14	672	21	Human	Homo sapiens OX=10937
High	Master Protein	O95294	RasGAP-activating-like protein 1 OS=Homo sapiens OX=9606 GN=RASAL1 PE=1 SV=3	1.91755	0.965858	1.62107	1.70201	1.07722	1.46637	2.43525	2.88773	2.82254	2.85871	3.15044	2.7541	2.02311	2.19701	2.28932	2.70213		26	594	1	804	26	Human	Homo sapiens OX=10938
High	Master Protein	P53990	IST1 homolog OS=Homo sapiens OX=9606 GN=IST1 PE=1 SV=1	1.91222	1.78327	1.82121	1.94903	1.8641	1.85546	1.83274	2.21297	2.03633	1.94581	2.15072	2.00966	1.7056	1.76807	1.7953	1.97293		10	246	10	364	10	Human	Homo sapiens OX=10939
High	Master Protein	O15145	Actin-related protein 2/3 complex subunit 3 OS=Homo sapiens OX=9606 GN=ARPC3 PE=1 SV=3	1.64253	1.91477	1.92839	1.75115	1.87322	1.80157	1.95274	1.12052	1.62902	1.436	1.67505	1.94408	1.7873	1.98544	1.78944	1.84086		7	473	2	178	7	Human	Homo sapiens OX=10940
High	Master Protein	Q96N67	Dedicator of cytokinesis protein 7 OS=Homo sapiens OX=9606 GN=DOCK7 PE=1 SV=4	1.78748	1.84991	1.66382	1.82188	1.83346	1.75606	1.48439	1.46818	1.49248	1.46466	1.46517	1.33134	1.43187	1.54117	1.42792	1.32137		28	437	28	2140	28	Human	Homo sapiens OX=10941
High	Master Protein	Q9UM54-6	Isoform 6 of Unconventional myosin-VI OS=Homo sapiens OX=9606 GN=MYO6	1.91521	1.9168	1.75146	1.68117	2.12978	2.06653	1.51157	1.96378	2.3202	2.42661	2.55961	2.4276	2.16247	1.95902	2.08461	2.20301	Acetyl [N-Term]	37	553	15	1285	37	Human	Homo sapiens OX=10942
High	Master Protein	Q9BRA2	Thioredoxin domain-containing protein 17 OS=Homo sapiens OX=9606 GN=TXNDC17 PE=1 SV=1	1.74601	2.07507	2.21915	2.22739	2.19045	2.30898	2.22227	1.11371	1.98938	1.88235	2.21866	2.56458	2.34351	2.3864	2.46842	2.35761		8	354	7	123	8	Human	Homo sapiens OX=10943
High	Master Protein	Q9UEW8	STE20/SPS1-related proline-alanine-rich protein kinase OS=Homo sapiens OX=9606 GN=STK39 PE=1 SV=3	1.86561	2.03916	1.92901	1.96774	2.35107	2.11759	1.82484	1.83651	2.13462	2.03567	2.21717	2.04246	2.53389	2.31062	2.49011	2.2214		16	380	2	545	16	Human	Homo sapiens OX=10944
High	Master Protein	Q5H9L2	Transcription elongation factor A protein-like 5 OS=Homo sapiens OX=9606 GN=TCEAL5 PE=1 SV=1	1.86208	2.13378	2.14085	2.21058	2.21525	1.97003	1.86768	2.16953	2.51068	2.77868	2.44442	2.69145	2.56705	2.69157	2.45917	2.63027		11	365	6	206	11	Human	Homo sapiens OX=10945
High	Master Protein	P82912	28S ribosomal protein S11, mitochondrial OS=Homo sapiens OX=9606 GN=MRPS11 PE=1 SV=2	2.1236	1.65548	1.55057	1.66115	1.69942	2.57113	1.94392	0.790369	1.22754	0.700558	0.980125	0.727951	1.36499	1.02672	0.995439	0.934118		4	52	4	194	4	Human	Homo sapiens OX=10946
High	Master Protein	Q9BVA0	Katanin p80 WD40 repeat-containing subunit B1 OS=Homo sapiens OX=9606 GN=KATNB1 PE=1 SV=1	1.89988	1.32761	1.35259	1.33131	1.19794	1.24329	1.34658	2.49245	1.56049	2.08654	2.25659	1.97658	1.36794	1.15952	1.38822	1.58797		16	356	16	655	16	Human	Homo sapiens OX=10947
High	Master Protein	Q8TAT6	Nuclear protein localization protein 4 homolog OS=Homo sapiens OX=9606 GN=NPLOC4 PE=1 SV=3	2.00956	1.70568	1.59949	1.70043	1.94607	2.18257	1.61039	1.54356	1.67365	1.51321	1.61284	1.57998	1.84735	1.90851	1.85053	1.32293		16	238	16	608	16	Human	Homo sapiens OX=10948
High	Master Protein	P53602	Diphosphomevalonate decarboxylase OS=Homo sapiens OX=9606 GN=MVD PE=1 SV=1	1.89037	2.07442	1.9885	1.91854	2.30417	2.19364	1.70399	0.0830956	1.13472	0.999273	0.936577	1.10317	1.65112	1.5456	1.70439	1.28745		11	213	11	400	11	Human	Homo sapiens OX=10949
High	Master Protein	Q96B86	Repulsive guidance molecule A OS=Homo sapiens OX=9606 GN=RGMA PE=1 SV=3	1.85568	1.87147	1.90363	1.7984	1.4381	1.21877	0.121021	-1.78963	0.162824	-0.129288	0.0538588	1.06747	0.372301	0.703827	0.479758	0.646265		7	238	7	450	7	Human	Homo sapiens OX=10950
High	Master Protein	O75600	2-amino-3-ketobutyrate coenzyme A ligase, mitochondrial OS=Homo sapiens OX=9606 GN=GCAT PE=1 SV=1	1.85165	1.46964	1.73625	1.6669	1.85369	1.68997	2.00211	3.0079	1.90924	2.60218	2.51948	2.63017	2.24906	2.14553	2.30266	2.40842		3	27	3	419	3	Human	Homo sapiens OX=10951
High	Master Protein	P07355	Annexin A2 OS=Homo sapiens OX=9606 GN=ANXA2 PE=1 SV=2	1.84763	1.90356	1.77198	1.28823	2.36676	2.35859	1.91353	2.22623	5.66562	1.89162	2.67274	2.01703	2.45018	2.10562	3.49027	3.11028		26	456	7	339	26	Human	Homo sapiens OX=10952
High	Master Protein	P36969	Phospholipid hydroperoxide glutathione peroxidase OS=Homo sapiens OX=9606 GN=GPX4 PE=1 SV=3	1.84749	2.262	1.94518	2.18206	1.96634	2.01608	2.41194	2.16164	1.91228	1.81619	2.24949	1.93309	2.24449	1.89013	1.96455	1.97994		13	372	9	197	13	Human	Homo sapiens OX=10953
High	Master Protein	Q9P2U7	Vesicular glutamate transporter 1 OS=Homo sapiens OX=9606 GN=SLC17A7 PE=2 SV=1	1.83883	1.91679	2.0552	1.96681	1.99149	2.06511	2.09017	1.63395	2.91953	2.89186	2.75577	3.1313	3.12849	3.14382	3.40338	3.18938		16	831	5	560	16	Human	Homo sapiens OX=10954
High	Master Protein	P39748	Flap endonuclease 1 OS=Homo sapiens OX=9606 GN=FEN1 PE=1 SV=1	2.23639	1.3048	1.60455	1.42969	1.11211	0.852374	2.48067	3.56261	2.19243	3.1271	3.25297	2.89943	1.64995	1.27369	1.38215	2.51608		4	38	4	380	4	Human	Homo sapiens OX=10955
High	Master Protein	P53041	Serine/threonine-protein phosphatase 5 OS=Homo sapiens OX=9606 GN=PPP5C PE=1 SV=1	1.83894	1.83972	1.89075	1.89794	1.78604	2.00623	1.64572	0.881776	1.47956	1.13052	1.39305	1.45421	2.16568	1.8475	1.92445	1.70992		23	784	6	499	23	Human	Homo sapiens OX=10956
High	Master Protein	Q66K14	TBC1 domain family member 9B OS=Homo sapiens OX=9606 GN=TBC1D9B PE=1 SV=3	1.83434	2.09986	1.92469	1.97363	2.12706	2.11743	2.13598	1.58399	1.57608	1.54266	1.75212	1.64129	1.72894	1.8145	1.66657	1.7209		19	137	17	1250	19	Human	Homo sapiens OX=10957
High	Master Protein	Q15165	Serum paraoxonase/arylesterase 2 OS=Homo sapiens OX=9606 GN=PON2 PE=1 SV=4	1.82643	2.32424	2.57148	2.44566	2.47985	2.27122	2.82786	0.996687	2.45487	1.56365	2.35009	2.20081	2.92726	2.86455	2.66997	2.65581		14	285	13	354	14	Human	Homo sapiens OX=10958
High	Master Protein	Q8WU90	Zinc finger CCCH domain-containing protein 15 OS=Homo sapiens OX=9606 GN=ZC3H15 PE=1 SV=1	1.61575	1.45671	1.41609	1.54229	1.41461	1.73441	1.67786	1.86903	0.950471	1.36581	1.40885	1.02004	0.752209	0.699016	0.748328	1.04866		4	76	4	426	4	Human	Homo sapiens OX=10959
High	Master Protein	Q96RL7	Vacuolar protein sorting-associated protein 13A OS=Homo sapiens OX=9606 GN=VPS13A PE=1 SV=2	1.76597	1.66979	1.58904	1.66448	1.43258	1.62404	1.91144	1.42195	1.60415	1.44359	1.85629	1.70823	1.80976	1.73844	1.61559	1.63399		27	270	21	3174	27	Human	Homo sapiens OX=10960
High	Master Protein	Q9ULR3	Protein phosphatase 1H OS=Homo sapiens OX=9606 GN=PPM1H PE=1 SV=2	1.82245	0.964178	1.15921	1.29276	1.33555	1.43164	1.40788	2.78657	2.09357	2.63612	2.35921	2.85643	1.67699	1.60755	1.59128	2.19892		19	351	7	514	19	Human	Homo sapiens OX=10961
High	Master Protein	P43146	Netrin receptor DCC OS=Homo sapiens OX=9606 GN=DCC PE=1 SV=2	1.90112	1.95946	1.93863	2.02764	1.55657	1.54985	1.08409	0.727624	2.40159	1.23661	1.17125	0.961498	1.01367	0.869968	0.746867	0.899544		20	302	20	1447	20	Human	Homo sapiens OX=10962
High	Master Protein	Q6NTF9	Rhomboid domain-containing protein 2 OS=Homo sapiens OX=9606 GN=RHBDD2 PE=1 SV=2	1.80384	1.64273	1.66937	1.52179	1.60312	1.70773	1.75118	1.65079	0.720037	1.13701	1.10437	1.2209	1.39232	1.35916	1.16752	1.24715		5	98	5	364	5	Human	Homo sapiens OX=10963
High	Master Protein	O43488	Aflatoxin B1 aldehyde reductase member 2 OS=Homo sapiens OX=9606 GN=AKR7A2 PE=1 SV=3	1.70738	1.81836	1.83031	1.84988	1.89303	1.93429	1.961	0.403303	1.9945	1.49722	1.88202	1.74802	1.86913	1.83594	1.82487	1.70788		10	294	6	359	10	Human	Homo sapiens OX=10964
High	Master Protein	Q8TC12	Retinol dehydrogenase 11 OS=Homo sapiens OX=9606 GN=RDH11 PE=1 SV=2	1.79991	2.1343	2.04671	2.03006	2.16097	2.19424	1.86049	1.28644	1.70695	1.52448	1.59963	1.77996	2.11802	2.01787	2.09905	1.77215		12	327	11	318	12	Human	Homo sapiens OX=10965
High	Master Protein	Q9UPA5	Protein bassoon OS=Homo sapiens OX=9606 GN=BSN PE=1 SV=4	1.72894	1.82552	2.09703	2.14342	2.56936	2.80983	2.74945	2.46564	2.74807	2.75664	2.41209	3.06648	3.2	3.46276	3.2595	3.10431		90	2183	50	3926	90	Human	Homo sapiens OX=10966
High	Master Protein	P62937-2	Isoform 2 of Peptidyl-prolyl cis-trans isomerase A OS=Homo sapiens OX=9606 GN=PPIA	1.81537	-0.667844	-0.494592	-0.334085	-1.31186	-0.956272	-0.0615368	0.336939	-1.86242	-1.18359	-0.366449	-0.772991	-0.417931	-1.09746	-0.632915	-0.71084		10	4453	1	105	10	Human	Homo sapiens OX=10967
High	Master Protein	Q96JG6	Syndetin OS=Homo sapiens OX=9606 GN=VPS50 PE=1 SV=3	1.79478	1.34717	1.60374	1.59984	1.51405	1.29149	1.90658	1.84195	1.22838	1.76524	1.95759	1.7227	1.36076	1.59017	1.24967	1.71343		21	503	5	964	21	Human	Homo sapiens OX=10968
High	Master Protein	P18507	Gamma-aminobutyric acid receptor subunit gamma-2 OS=Homo sapiens OX=9606 GN=GABRG2 PE=1 SV=2	1.92896	1.88677	1.84493	1.82404	1.85852	1.63972	1.97218	2.17821	0.80602	1.59425	1.69862	1.67753	-0.321117	0.613739	0.568728	1.31382		11	211	11	467	11	Human	Homo sapiens OX=10969
High	Master Protein	Q52LJ0	Protein FAM98B OS=Homo sapiens OX=9606 GN=FAM98B PE=1 SV=2	1.73558	1.91138	1.76636	2.04813	1.77327	1.76102	1.70596	0.993816	1.40856	1.08003	1.63861	1.13073	1.63253	1.38754	1.30488	1.30207		13	431	6	433	13	Human	Homo sapiens OX=10970
High	Master Protein	Q12904	Aminoacyl tRNA synthase complex-interacting multifunctional protein 1 OS=Homo sapiens OX=9606 GN=AIMP1 PE=1 SV=2	1.70073	1.66033	1.65215	1.74796	1.81184	1.91361	1.85187	1.58761	1.78717	1.65212	1.58993	1.47558	1.70489	1.53169	1.80686	1.53084		10	410	6	312	10	Human	Homo sapiens OX=10971
High	Master Protein	O14974	Protein phosphatase 1 regulatory subunit 12A OS=Homo sapiens OX=9606 GN=PPP1R12A PE=1 SV=1	1.88325	1.63954	1.67773	1.75247	1.7219	1.79376	1.74934	2.02227	1.83315	1.86758	1.76648	1.8291	1.66976	1.63531	1.60549	1.67719		26	439	10	1030	26	Human	Homo sapiens OX=10972
High	Master Protein	Q9BUR5	MICOS complex subunit MIC26 OS=Homo sapiens OX=9606 GN=APOO PE=1 SV=1	1.78978	2.08409	2.00418	2.01108	2.01857	1.85045	2.36487	2.23337	2.03704	1.904	2.36669	2.52868	2.72091	2.53825	2.83244	2.5741		7	225	6	198	7	Human	Homo sapiens OX=10973
High	Master Protein	Q5JRX3	Presequence protease, mitochondrial OS=Homo sapiens OX=9606 GN=PITRM1 PE=1 SV=3	1.74362	1.97559	1.95259	1.82294	2.19786	1.95152	1.80783	1.21893	1.90767	2.22127	1.9888	2.52935	2.50471	2.53985	2.31068	2.29874		27	528	18	1037	27	Human	Homo sapiens OX=10974
High	Master Protein	P05387	60S acidic ribosomal protein P2 OS=Homo sapiens OX=9606 GN=RPLP2 PE=1 SV=1	1.78723	1.56767	1.70601	1.81759	1.77526	1.7982	1.64245	2.14843	1.56768	1.79753	1.88836	1.99578	1.41623	1.57601	1.59986	1.94086		8	249	1	115	8	Human	Homo sapiens OX=10975
High	Master Protein	Q5T5Y3	Calmodulin-regulated spectrin-associated protein 1 OS=Homo sapiens OX=9606 GN=CAMSAP1 PE=1 SV=2	1.87828	1.86355	1.98518	1.88496	1.98371	1.87114	1.85926	1.34249	1.30468	1.49798	1.33234	1.74283	1.74485	1.81561	1.68346	1.5869		32	458	24	1602	32	Human	Homo sapiens OX=10976
High	Master Protein	Q9NUU7	ATP-dependent RNA helicase DDX19A OS=Homo sapiens OX=9606 GN=DDX19A PE=1 SV=1	1.74763	1.71745	1.7283	1.66601	2.01806	2.08618	1.69749	1.89555	1.4985	1.73401	1.66116	1.81942	1.79526	1.83226	1.84121	1.736		15	265	2	478	15	Human	Homo sapiens OX=10977
High	Master Protein	P19525	Interferon-induced, double-stranded RNA-activated protein kinase OS=Homo sapiens OX=9606 GN=EIF2AK2 PE=1 SV=2	1.7825	1.9748	1.8591	1.85265	1.91833	1.89588	1.98657	0.747984	1.73357	1.24597	1.72825	1.38645	1.70011	1.58953	1.6757	1.43146		14	281	14	551	14	Human	Homo sapiens OX=10978
High	Master Protein	Q99442	Translocation protein SEC62 OS=Homo sapiens OX=9606 GN=SEC62 PE=1 SV=1	1.7821	1.52775	1.6314	1.57382	1.77274	1.69837	1.6668	2.4001	1.72256	2.09117	1.99361	2.03236	1.6592	1.73057	1.62506	1.74325		8	209	8	399	8	Human	Homo sapiens OX=10979
High	Master Protein	Q9GZT3	SRA stem-loop-interacting RNA-binding protein, mitochondrial OS=Homo sapiens OX=9606 GN=SLIRP PE=1 SV=1	1.75666	2.03841	2.13791	2.03963	2.18271	2.17005	2.0457	1.67395	2.37096	2.16083	2.18163	2.53155	2.59974	2.57597	2.66831	2.40198		9	362	8	109	9	Human	Homo sapiens OX=10980
High	Master Protein	O95167	NADH dehydrogenase [ubiquinone] 1 alpha subcomplex subunit 3 OS=Homo sapiens OX=9606 GN=NDUFA3 PE=1 SV=1	0.820696	1.05275	1.18399	0.872462	1.46225	0.66259	0.916443	0.423546	-0.533217	0.383436	1.69112	1.81986	2.17152	2.20385	2.13129	1.9254		5	142	4	84	5	Human	Homo sapiens OX=10981
High	Master Protein	O43768	Alpha-endosulfine OS=Homo sapiens OX=9606 GN=ENSA PE=1 SV=1	1.13843	0.915835	1.05286	1.17024	1.49283	1.70833	1.01839	2.07675	1.4444	1.92087	1.82967	1.95015	1.99116	1.97713	1.98348	2.00193		6	314	2	121	6	Human	Homo sapiens OX=10982
High	Master Protein	O14745	Na(+)/H(+) exchange regulatory cofactor NHE-RF1 OS=Homo sapiens OX=9606 GN=SLC9A3R1 PE=1 SV=4	1.68998	1.41711	2.11932	2.32401	1.70058	1.89377	2.65265	1.46294	2.74395	2.21544	2.20287	2.14377	2.72564	2.66623	2.3624	2.4658		18	637	9	358	18	Human	Homo sapiens OX=10983
High	Master Protein	Q9BW30	Tubulin polymerization-promoting protein family member 3 OS=Homo sapiens OX=9606 GN=TPPP3 PE=1 SV=1	1.74421	1.30069	1.50016	1.32602	1.39961	1.62083	2.17457	2.62984	2.98343	2.08533	2.62657	2.06289	2.00355	1.48909	1.88198	2.01753		9	164	4	176	9	Human	Homo sapiens OX=10984
High	Master Protein	O15031	Plexin-B2 OS=Homo sapiens OX=9606 GN=PLXNB2 PE=1 SV=3	1.76623	1.95646	1.94718	1.90034	1.86226	1.83565	1.72409	0.961578	1.64398	1.20611	1.37399	1.03692	1.45537	1.21548	1.18458	1.28239		28	580	14	1838	28	Human	Homo sapiens OX=10985
High	Master Protein	P41240	Tyrosine-protein kinase CSK OS=Homo sapiens OX=9606 GN=CSK PE=1 SV=1	1.76318	2.00581	1.76686	1.77045	1.77334	1.60642	1.21739	0.969011	0.823161	0.74144	0.844915	0.584982	0.985153	0.64662	0.691619	0.463142		14	242	13	450	14	Human	Homo sapiens OX=10986
High	Master Protein	Q5T5P2	Sickle tail protein homolog OS=Homo sapiens OX=9606 GN=KIAA1217 PE=1 SV=2	1.88523	1.83265	1.9525	1.94283	1.72697	1.79221	-0.302176	0.902572	-0.386711	1.28771	0.840047	0.777945	2.16754	1.97445	1.92748	0.88862		28	378	13	1943	28	Human	Homo sapiens OX=10987
High	Master Protein	O60645	Exocyst complex component 3 OS=Homo sapiens OX=9606 GN=EXOC3 PE=1 SV=3	1.76185	1.66623	1.59857	1.56151	1.65685	1.58385	1.7387	1.9737	1.55456	1.72923	1.74705	1.66873	1.45161	1.56772	1.40789	1.59417		17	386	5	745	17	Human	Homo sapiens OX=10988
High	Master Protein	Q9BRQ6	MICOS complex subunit MIC25 OS=Homo sapiens OX=9606 GN=CHCHD6 PE=1 SV=1	1.7604	2.02066	2.09438	2.17834	1.99336	2.0766	2.08007	1.65212	1.65741	2.01086	1.76652	2.21692	2.45452	2.43613	2.2735	2.10925		11	329	11	235	11	Human	Homo sapiens OX=10989
High	Master Protein	Q96JH7	Deubiquitinating protein VCPIP1 OS=Homo sapiens OX=9606 GN=VCPIP1 PE=1 SV=2	1.6649	1.51383	1.53055	1.63134	1.68287	1.48632	1.60625	1.70472	1.13337	1.676	1.654	1.51945	1.46342	1.54697	1.50648	1.4769		28	492	7	1222	28	Human	Homo sapiens OX=10990
High	Master Protein	Q9Y4D1	Disheveled-associated activator of morphogenesis 1 OS=Homo sapiens OX=9606 GN=DAAM1 PE=1 SV=2	1.75801	1.63525	1.80123	1.74851	1.65914	1.51872	1.06398	1.10068	0.337792	1.06663	0.824558	1.3493	1.08225	1.31567	0.839742	1.27424		24	369	4	1078	24	Human	Homo sapiens OX=10991
High	Master Protein	Q7Z6G8-3	Isoform 3 of Ankyrin repeat and sterile alpha motif domain-containing protein 1B OS=Homo sapiens OX=9606 GN=ANKS1B	1.7554	0.0591536	0.85402	0.927479	0.0832272	0.218618	1.77755	3.30124	0.495156	2.68125	2.16806	1.97241	0.107677	0.28934	0.407132	1.38093		17	287	5	510	17	Human	Homo sapiens OX=10992
High	Master Protein	P04792	Heat shock protein beta-1 OS=Homo sapiens OX=9606 GN=HSPB1 PE=1 SV=2	1.80194	1.97585	1.88377	2.05392	2.3866	2.54267	2.79092	2.09266	3.30923	2.37445	2.51967	2.57579	2.11336	2.28498	2.50592	2.39153		16	453	12	205	16	Human	Homo sapiens OX=10993
High	Master Protein	Q6YN16	Hydroxysteroid dehydrogenase-like protein 2 OS=Homo sapiens OX=9606 GN=HSDL2 PE=1 SV=1	1.75401	1.5718	1.85784	1.88309	2.04337	1.96366	2.26262	2.00325	2.60863	2.26634	2.41279	2.28002	2.3789	2.15045	2.32462	2.29433		15	343	13	418	15	Human	Homo sapiens OX=10994
High	Master Protein	Q9UHC6	Contactin-associated protein-like 2 OS=Homo sapiens OX=9606 GN=CNTNAP2 PE=1 SV=1	1.93167	1.13382	1.42966	1.3611	1.30454	1.5803	2.64965	2.89834	1.72726	1.90806	2.05794	2.00238	1.71766	1.84725	1.8609	2.04256		27	370	9	1331	27	Human	Homo sapiens OX=10995
High	Master Protein	Q08AM6	Protein VAC14 homolog OS=Homo sapiens OX=9606 GN=VAC14 PE=1 SV=1	1.74814	1.83065	1.86429	1.69705	2.06903	1.87048	2.1149	1.93923	1.39762	1.37834	2.0159	1.6982	1.88032	2.14497	2.08069	1.94257		21	303	8	782	21	Human	Homo sapiens OX=10996
High	Master Protein	Q9BYT8	Neurolysin, mitochondrial OS=Homo sapiens OX=9606 GN=NLN PE=1 SV=1	1.73598	1.83009	1.79576	1.65783	1.53231	1.5387	1.61854	0.675724	0.462407	0.289845	0.964645	0.805405	1.14322	0.928074	0.628518	1.03145		17	267	11	704	17	Human	Homo sapiens OX=10997
High	Master Protein	Q8IVD9	NudC domain-containing protein 3 OS=Homo sapiens OX=9606 GN=NUDCD3 PE=1 SV=3	1.69612	1.51967	1.67397	1.56748	1.48352	1.59149	1.81839	1.8749	1.11928	1.65852	1.4628	1.24255	1.0821	1.43894	1.27949	1.10971		14	304	8	361	14	Human	Homo sapiens OX=10998
High	Master Protein	Q9Y2B0	Protein canopy homolog 2 OS=Homo sapiens OX=9606 GN=CNPY2 PE=1 SV=1	1.51112	1.73067	1.61295	1.63731	2.10688	1.98636	1.82643	1.71091	1.97555	1.78337	1.70216	1.98385	1.89689	2.05197	1.83385	1.92718		10	271	4	182	10	Human	Homo sapiens OX=10999
High	Master Protein	Q9Y5Z4	Heme-binding protein 2 OS=Homo sapiens OX=9606 GN=HEBP2 PE=1 SV=1	1.7426	2.04896	1.7754	1.80541	1.58058	1.62751	1.45473	-0.615101	1.57603	0.721016	1.45881	1.1667	1.45439	1.08696	1.11903	0.983934		7	131	7	205	7	Human	Homo sapiens OX=11000
High	Master Protein	O00471	Exocyst complex component 5 OS=Homo sapiens OX=9606 GN=EXOC5 PE=1 SV=1	1.59299	1.6119	1.68049	1.55586	1.65329	1.35448	1.68512	1.80362	1.13344	1.38398	1.66848	1.6585	1.42676	1.45307	1.40314	1.51982		19	449	4	708	19	Human	Homo sapiens OX=11001
High	Master Protein	Q13510	Acid ceramidase OS=Homo sapiens OX=9606 GN=ASAH1 PE=1 SV=5	1.73994	1.71985	1.8665	1.87071	1.46154	1.35229	1.80614	-0.0436459	2.00273	0.841652	1.84787	1.33411	1.36976	1.34411	1.59099	1.80147		8	186	7	395	8	Human	Homo sapiens OX=11002
High	Master Protein	P53992	Protein transport protein Sec24C OS=Homo sapiens OX=9606 GN=SEC24C PE=1 SV=3	1.73491	1.82665	1.79276	1.8343	1.85908	2.13482	1.96096	1.97406	1.69792	1.93435	1.72005	1.71174	1.59645	1.70913	1.74312	1.54065		18	362	17	1094	18	Human	Homo sapiens OX=11003
High	Master Protein	P78540	Arginase-2, mitochondrial OS=Homo sapiens OX=9606 GN=ARG2 PE=1 SV=1	1.73456	1.65485	1.74114	1.78863	2.20955	2.10607	0.184925	-0.599321	0.207899	0.482698	0.48028	0.463589	2.72607	2.19813	2.86307	1.10475		15	306	15	354	15	Human	Homo sapiens OX=11004
High	Master Protein	Q9NYF8	Bcl-2-associated transcription factor 1 OS=Homo sapiens OX=9606 GN=BCLAF1 PE=1 SV=2	1.68734	1.90862	1.79198	1.83719	1.92609	1.95591	1.61282	1.38566	1.73848	1.42418	1.29592	1.31962	1.64665	1.41688	1.18956	1.34246		19	554	5	920	19	Human	Homo sapiens OX=11005
High	Master Protein	Q9H254	Spectrin beta chain, non-erythrocytic 4 OS=Homo sapiens OX=9606 GN=SPTBN4 PE=1 SV=2	1.72369	1.56581	1.71053	1.64397	1.31287	1.51764	1.66054	1.8101	1.40179	1.65221	1.57212	1.71864	1.54881	1.77442	1.49251	1.80582		22	427	18	2564	22	Human	Homo sapiens OX=11006
High	Master Protein	Q92734	Protein TFG OS=Homo sapiens OX=9606 GN=TFG PE=1 SV=2	1.73055	1.71852	1.84293	1.84946	2.07872	1.88926	1.81278	2.27577	1.40958	1.57886	1.77257	1.68992	1.92799	1.83256	1.88153	1.82097		8	321	8	400	8	Human	Homo sapiens OX=11007
High	Master Protein	Q53HC9	EARP and GARP complex-interacting protein 1 OS=Homo sapiens OX=9606 GN=EIPR1 PE=1 SV=2	1.614	1.42466	1.47589	1.39209	1.48195	1.28647	1.54512	1.73415	1.73358	1.60754	1.68793	1.5742	1.37209	1.25253	1.35517	1.44333		12	334	4	387	12	Human	Homo sapiens OX=11008
High	Master Protein	P12270	Nucleoprotein TPR OS=Homo sapiens OX=9606 GN=TPR PE=1 SV=3	1.72249	1.76714	1.66178	1.84576	1.85548	2.01853	1.78495	1.30944	1.29268	1.09738	1.19611	1.16722	1.57176	1.31195	1.16976	1.27495		40	404	21	2363	40	Human	Homo sapiens OX=11009
High	Master Protein	Q92783	Signal transducing adapter molecule 1 OS=Homo sapiens OX=9606 GN=STAM PE=1 SV=3	1.76642	1.82129	1.92298	1.83017	1.89996	1.88006	1.99714	2.3226	1.90957	2.49766	2.38619	2.00994	2.09555	1.90499	1.96692	2.09725		14	313	3	540	14	Human	Homo sapiens OX=11010
High	Master Protein	O75608	Acyl-protein thioesterase 1 OS=Homo sapiens OX=9606 GN=LYPLA1 PE=1 SV=1	1.71953	1.63823	1.58478	1.29793	1.34152	1.32803	1.68344	1.25433	1.4685	1.36361	1.43732	1.32183	1.84125	1.61119	1.67169	1.81302		7	135	5	230	7	Human	Homo sapiens OX=11011
High	Master Protein	P52888	Thimet oligopeptidase OS=Homo sapiens OX=9606 GN=THOP1 PE=1 SV=2	1.53334	1.60914	1.51478	1.46671	1.59236	1.47568	1.66241	1.98729	1.59514	2.10026	1.88576	2.06595	1.55454	1.62047	1.56324	1.81459		20	413	13	689	20	Human	Homo sapiens OX=11012
High	Master Protein	O00442	RNA 3'-terminal phosphate cyclase OS=Homo sapiens OX=9606 GN=RTCA PE=1 SV=1	1.68985	1.81015	1.66553	1.84755	1.71738	1.78392	1.65931	0.425933	0.993708	1.02829	1.31823	1.33528	1.57283	1.455	1.54125	1.49013		9	244	6	366	9	Human	Homo sapiens OX=11013
High	Master Protein	P25325	3-mercaptopyruvate sulfurtransferase OS=Homo sapiens OX=9606 GN=MPST PE=1 SV=3	1.88742	1.88006	1.87832	2.05027	1.79777	2.0967	2.16772	1.25967	2.17406	1.85311	2.19253	1.86032	1.83022	1.95055	1.80746	1.87141		10	225	10	297	10	Human	Homo sapiens OX=11014
High	Master Protein	P08754	Guanine nucleotide-binding protein G(i) subunit alpha-3 OS=Homo sapiens OX=9606 GN=GNAI3 PE=1 SV=3	1.44849	1.94634	1.72372	1.87061	1.69088	1.87055	1.47279	0.147267	0.831832	0.205658	0.455172	0.462934	1.06133	1.01038	0.93048	0.825443		20	2485	3	354	20	Human	Homo sapiens OX=11015
High	Master Protein	Q9UKV3	Apoptotic chromatin condensation inducer in the nucleus OS=Homo sapiens OX=9606 GN=ACIN1 PE=1 SV=2	1.71638	1.819	1.54494	1.55245	1.73469	1.97482	1.55402	1.38914	1.32794	1.12464	0.965237	1.00129	1.07308	0.829283	0.684733	0.869392		17	294	7	1341	17	Human	Homo sapiens OX=11016
High	Master Protein	Q9HCK4	Roundabout homolog 2 OS=Homo sapiens OX=9606 GN=ROBO2 PE=1 SV=2	1.64792	1.66302	1.68868	1.67798	1.28682	1.54587	1.20379	1.61661	1.25441	1.5032	1.09459	1.58026	1.27609	1.82364	1.81073	1.86467		23	335	5	1378	23	Human	Homo sapiens OX=11017
High	Master Protein	Q9NT99	Leucine-rich repeat-containing protein 4B OS=Homo sapiens OX=9606 GN=LRRC4B PE=2 SV=3	1.58774	1.9816	1.80999	1.71857	1.72111	1.85495	1.86471	1.55287	0.608025	0.255993	1.43925	0.681601	1.28228	1.1727	1.10575	0.903643		13	213	4	713	13	Human	Homo sapiens OX=11018
High	Master Protein	Q14576	ELAV-like protein 3 OS=Homo sapiens OX=9606 GN=ELAVL3 PE=2 SV=3	1.71283	1.85394	1.58507	1.57875	1.67477	1.77401	1.69365	1.02362	1.03735	1.04631	1.7296	0.702702	1.00713	0.785594	0.825166	0.98575		16	613	9	367	16	Human	Homo sapiens OX=11019
High	Master Protein	O94856-9	Isoform 9 of Neurofascin OS=Homo sapiens OX=9606 GN=NFASC	1.71257	2.23345	2.32865	1.95381	2.13579	2.2765	2.66942	1.94521	2.32051	2.07175	2.07336	2.3545	2.49224	2.76457	2.30221	2.49628		41	1570	2	1240	41	Human	Homo sapiens OX=11020
High	Master Protein	O95674	Phosphatidate cytidylyltransferase 2 OS=Homo sapiens OX=9606 GN=CDS2 PE=1 SV=1	1.70636	2.27625	2.21237	2.06256	2.3385	2.15474	2.44621	1.0999	1.99623	1.46496	2.24454	2.29504	2.30973	2.45889	2.39713	2.20556		10	289	8	445	10	Human	Homo sapiens OX=11021
High	Master Protein	P20962	Parathymosin OS=Homo sapiens OX=9606 GN=PTMS PE=1 SV=2	1.70576	1.93014	2.01857	2.21511	2.22431	2.46821	1.86131	1.93991	2.09621	1.96302	1.65736	1.74944	1.69423	1.83146	1.56661	1.9581		4	294	3	102	4	Human	Homo sapiens OX=11022
High	Master Protein	P11310	Medium-chain specific acyl-CoA dehydrogenase, mitochondrial OS=Homo sapiens OX=9606 GN=ACADM PE=1 SV=1	1.70485	1.75947	1.94321	1.89334	1.74693	1.81878	1.90141	1.34907	2.61482	2.28823	2.4266	2.5447	2.54553	2.54245	2.37801	2.5403		17	220	13	421	17	Human	Homo sapiens OX=11023
High	Master Protein	Q8IUQ0	Clavesin-1 OS=Homo sapiens OX=9606 GN=CLVS1 PE=1 SV=1	1.65825	1.54068	1.50184	1.47963	1.29282	1.17052	1.16065	1.77462	0.333264	1.3674	1.32944	1.14845	1.33508	1.07418	1.10283	0.889301		9	205	1	354	9	Human	Homo sapiens OX=11024
High	Master Protein	P45954	Short/branched chain specific acyl-CoA dehydrogenase, mitochondrial OS=Homo sapiens OX=9606 GN=ACADSB PE=1 SV=1	1.61271	1.56729	1.87736	1.65259	1.87281	1.66114	1.75539	0.8719	2.27673	2.05396	2.35332	2.51605	2.90719	2.67192	2.93926	2.5405		14	308	11	432	14	Human	Homo sapiens OX=11025
High	Master Protein	Q8NF37	Lysophosphatidylcholine acyltransferase 1 OS=Homo sapiens OX=9606 GN=LPCAT1 PE=1 SV=2	2.09034	1.74132	2.08764	2.0749	2.05532	2.14426	1.84781	1.41983	1.41232	0.82229	0.708334	1.37114	0.83926	1.14706	1.22671	1.14777		13	378	13	534	13	Human	Homo sapiens OX=11026
High	Master Protein	Q12792	Twinfilin-1 OS=Homo sapiens OX=9606 GN=TWF1 PE=1 SV=3	1.69681	1.35824	1.43515	1.48032	1.4544	1.29859	1.67478	2.13866	1.65639	1.9863	2.03252	1.73446	1.39879	1.28069	1.55513	1.65345		14	413	6	350	14	Human	Homo sapiens OX=11027
High	Master Protein	O43684	Mitotic checkpoint protein BUB3 OS=Homo sapiens OX=9606 GN=BUB3 PE=1 SV=1	1.66853	1.72555	1.57168	1.60867	1.64776	1.78392	1.64906	1.55597	1.35515	1.33524	1.50209	1.14686	1.35293	1.06599	1.03187	1.16154		8	285	8	328	8	Human	Homo sapiens OX=11028
High	Master Protein	O94910	Adhesion G protein-coupled receptor L1 OS=Homo sapiens OX=9606 GN=ADGRL1 PE=1 SV=1	1.69344	1.54841	1.69638	1.36333	1.34792	1.33419	2.2283	2.52884	1.58007	2.22087	2.22396	2.0222	1.33324	1.6413	1.40803	1.86168		20	450	1	1474	20	Human	Homo sapiens OX=11029
High	Master Protein	Q9Y3U8	60S ribosomal protein L36 OS=Homo sapiens OX=9606 GN=RPL36 PE=1 SV=3	1.69269	1.49294	1.51621	1.56054	1.65327	1.74311	1.91663	2.23676	2.33637	2.27695	1.94442	1.95744	1.56269	1.40768	1.49747	1.42071		4	195	4	105	4	Human	Homo sapiens OX=11030
High	Master Protein	Q96KR1	Zinc finger RNA-binding protein OS=Homo sapiens OX=9606 GN=ZFR PE=1 SV=2	1.69014	1.5921	1.43807	1.52707	1.44813	1.44059	1.55388	1.63363	1.27758	1.42241	1.51768	1.09351	1.34019	1.11306	1.03801	1.18437	Acetyl [N-Term]	20	411	4	1074	20	Human	Homo sapiens OX=11031
High	Master Protein	P52895	Aldo-keto reductase family 1 member C2 OS=Homo sapiens OX=9606 GN=AKR1C2 PE=1 SV=3	1.68853	1.87079	1.94373	1.72598	2.05911	1.59456	2.00918	1.30304	1.53343	1.12824	2.62049	1.27819	1.66697	1.43377	1.60701	1.05962		11	315	9	323	11	Human	Homo sapiens OX=11032
[truncated: 3,382 more rows]

## Sheet: Peptide_groups
Confidence	Master Protein Accessions	Master Protein Descriptions	Sequence	Annotated Sequence	Positions in Master Proteins	Modifications	Modifications in Master Proteins	Marked as	Species Map	Qvality PEP	Qvality q-value	# Protein Groups	# PSMs	# Missed Cleavages	Theo. MH+ [Da]	APP_1_1_1	APP_1_1_2	APP_1_1_3	APP_1_2_1	APP_1_2_2	APP_1_2_3	APP_2_1_1	APP_2_1_2	APP_2_1_3	APP_2_2_1	APP_2_2_2	APP_2_2_3	APP_3_1_1	APP_3_1_2	APP_3_1_3	APP_3_2_1	APP_3_2_2	APP_3_2_3	APP_4_1_1	APP_4_1_2	APP_4_1_3	APP_4_2_1	APP_4_2_2	APP_4_2_3	CTRL_1_1_1	CTRL_1_1_2	CTRL_1_1_3	CTRL_1_2_1	CTRL_1_2_2	CTRL_1_2_3	CTRL_2_1_1	CTRL_2_1_2	CTRL_2_1_3	CTRL_2_2_1
[truncated: 23,162 more rows]
[truncated: 21 more columns]
