# Supplementary material for: Proteomic analysis across patient iPSC-based models and human post-mortem hippocampal tissue reveals early cellular dysfunction and progression of Alzheimer’s disease pathogenesis
Source: Acta Neuropathol Commun. 2023 Sep 15;11:150. doi: 10.1186/s40478-023-01649-z (PMC10504768; doi:10.1186/s40478-023-01649-z)
Supplement: Supplementary file 4 — Additional file 4: Table S3. Global proteome for ADHPMBT. [file 40478_2023_1649_MOESM4_ESM.xlsx]

## Sheet: Protein_groups_(normalized)
T: Protein FDR Confidence: Combined	C: Master	T: Accession	T: Description	AD_1	AD_2	AD_3	AD_4	Control_1	Control_2	Control_3	T: Modifications	T: # Peptides	T: # PSMs	T: # Unique Peptides	T: # AAs	T: # Peptides (by Search Engine): Sequest HT
High	Master Protein	Q13813-2	Isoform 2 of Spectrin alpha chain, non-erythrocytic 1 OS=Homo sapiens OX=9606 GN=SPTAN1	9.59557	9.53868	9.43057	9.59108	9.57507	9.53986	9.66723	Acetyl [N-Term]	320	10084	8	2477	320
High	Master Protein	Q13813-3	Isoform 3 of Spectrin alpha chain, non-erythrocytic 1 OS=Homo sapiens OX=9606 GN=SPTAN1	0.69334	0.449769	0.492405	0.784656	0.194324	0.16382	0.200094	Acetyl [N-Term]	316	9896	4	2452	316
High	Master Protein	Q15149-8	Isoform 8 of Plectin OS=Homo sapiens OX=9606 GN=PLEC	8.68771	8.6466	8.29184	8.59305	8.15611	8.43413	8.14625		401	7489	391	4525	401
High	Master Protein	Q01082	Spectrin beta chain, non-erythrocytic 1 OS=Homo sapiens OX=9606 GN=SPTBN1 PE=1 SV=2	8.96324	8.91639	8.85953	9.03878	8.99638	8.95953	8.94956		256	7517	221	2364	256
High	Master Protein	Q09666	Neuroblast differentiation-associated protein AHNAK OS=Homo sapiens OX=9606 GN=AHNAK PE=1 SV=2	7.68452	7.45578	7.03756	7.36885	6.64953	7.39282	7.07264		322	4704	322	5890	322
High	Master Protein	Q14204	Cytoplasmic dynein 1 heavy chain 1 OS=Homo sapiens OX=9606 GN=DYNC1H1 PE=1 SV=5	7.02734	7.08368	7.28297	7.26035	7.40891	7.043	7.00965		265	4091	265	4646	265
High	Master Protein	P46821	Microtubule-associated protein 1B OS=Homo sapiens OX=9606 GN=MAP1B PE=1 SV=2	8.74208	8.30803	8.3499	8.48097	8.64213	8.9339	8.78675		165	4108	163	2468	165
High	Master Protein	Q01484	Ankyrin-2 OS=Homo sapiens OX=9606 GN=ANK2 PE=1 SV=4	7.11206	7.06885	6.92064	7.16079	7.08442	7.09916	7.31796		198	3669	84	3957	198
High	Master Protein	P11137	Microtubule-associated protein 2 OS=Homo sapiens OX=9606 GN=MAP2 PE=1 SV=4	8.38437	7.47909	7.55007	8.11874	8.34892	8.26083	8.61734		158	4396	158	1827	158
High	Master Protein	P14136	Glial fibrillary acidic protein OS=Homo sapiens OX=9606 GN=GFAP PE=1 SV=1	12.2051	12.2099	11.6101	12.1353	11.1611	11.6639	11.1081		113	17442	109	432	113
High	Master Protein	P78559	Microtubule-associated protein 1A OS=Homo sapiens OX=9606 GN=MAP1A PE=1 SV=6	7.52575	6.94372	7.06964	7.33196	7.64813	7.86432	7.87663	Acetyl [N-Term]	170	3358	168	2803	170
High	Master Protein	Q00610	Clathrin heavy chain 1 OS=Homo sapiens OX=9606 GN=CLTC PE=1 SV=5	7.6211	7.81121	7.9296	7.90404	8.07635	7.71147	7.71778		131	3258	131	1675	131
High	Master Protein	P07197	Neurofilament medium polypeptide OS=Homo sapiens OX=9606 GN=NEFM PE=1 SV=3	8.25855	7.72179	8.18831	8.08802	8.4313	8.67666	8.2693		113	3644	106	916	113
High	Master Protein	Q9UPA5	Protein bassoon OS=Homo sapiens OX=9606 GN=BSN PE=1 SV=4	6.31952	5.99485	5.60333	5.8401	6.31828	6.56485	6.71351		158	2549	155	3926	158
High	Master Protein	P02768	Albumin OS=Homo sapiens OX=9606 GN=ALB PE=1 SV=2	7.98718	8.44178	8.766	8.55501	8.05479	9.35338	8.13221		97	3705	97	609	97
High	Master Protein	Q16555	Dihydropyrimidinase-related protein 2 OS=Homo sapiens OX=9606 GN=DPYSL2 PE=1 SV=1	9.80729	9.98242	10.0497	9.94543	9.97806	9.93505	9.97899		78	6484	72	572	78
High	Master Protein	P13637	Sodium/potassium-transporting ATPase subunit alpha-3 OS=Homo sapiens OX=9606 GN=ATP1A3 PE=1 SV=3	9.10196	8.88964	8.88035	8.9829	9.1523	8.97895	8.95086		96	4099	59	1013	96
High	Master Protein	P63261	Actin, cytoplasmic 2 OS=Homo sapiens OX=9606 GN=ACTG1 PE=1 SV=1	10.5423	10.5314	10.6431	10.5773	10.6535	10.7112	10.4002	Acetyl [N-Term]	62	9060	24	375	62
High	Master Protein	Q01484-5	Isoform 4 of Ankyrin-2 OS=Homo sapiens OX=9606 GN=ANK2	-2.04413	-2.90715	-2.07428	-2.74403	-1.88577	-2.07356	-2.18909		116	2444	2	1863	116
High	Master Protein	Q13885	Tubulin beta-2A chain OS=Homo sapiens OX=9606 GN=TUBB2A PE=1 SV=1	9.26119	9.09119	9.14804	9.27451	9.36275	9.31201	9.48148		61	14696	4	445	61
High	Master Protein	P68371	Tubulin beta-4B chain OS=Homo sapiens OX=9606 GN=TUBB4B PE=1 SV=1	10.9236	10.9397	11.0797	11.093	11.2224	11.0673	11.0927		61	13713	3	445	61
High	Master Protein	Q9BVA1	Tubulin beta-2B chain OS=Homo sapiens OX=9606 GN=TUBB2B PE=1 SV=1	4.38088	4.19726	3.66932	4.44299	3.81229	3.63099	3.88284		61	14516	2	445	61
High	Master Protein	Q71U36	Tubulin alpha-1A chain OS=Homo sapiens OX=9606 GN=TUBA1A PE=1 SV=1	10.344	10.4251	10.6134	10.5334	10.7521	10.4961	10.5377		63	8753	14	451	63
High	Master Protein	P04350	Tubulin beta-4A chain OS=Homo sapiens OX=9606 GN=TUBB4A PE=1 SV=2	7.58565	7.56805	7.82528	7.715	7.99502	7.96474	7.61377		60	12747	12	444	60
High	Master Protein	P07437	Tubulin beta chain OS=Homo sapiens OX=9606 GN=TUBB PE=1 SV=2	5.9924	6.26843	6.37817	6.27188	6.3328	6.15078	6.33724		61	12105	11	444	61
High	Master Protein	P04406	Glyceraldehyde-3-phosphate dehydrogenase OS=Homo sapiens OX=9606 GN=GAPDH PE=1 SV=3	9.58827	9.50326	9.657	9.61307	9.59019	9.53837	9.41634		57	6522	56	335	57
High	Master Protein	P09543	2',3'-cyclic-nucleotide 3'-phosphodiesterase OS=Homo sapiens OX=9606 GN=CNP PE=1 SV=2	9.29596	9.58883	9.93982	9.71651	10.0877	10.1181	9.61328		89	3888	88	421	89
High	Master Protein	P21333	Filamin-A OS=Homo sapiens OX=9606 GN=FLNA PE=1 SV=4	6.3045	6.85626	6.98413	5.97789	5.39119	5.47844	5.37842		125	1784	120	2647	125
High	Master Protein	P14618-2	Isoform M1 of Pyruvate kinase PKM OS=Homo sapiens OX=9606 GN=PKM	8.72667	8.67761	8.7662	8.74964	8.67286	8.54366	8.478		71	3428	7	531	71
High	Master Protein	P14618	Pyruvate kinase PKM OS=Homo sapiens OX=9606 GN=PKM PE=1 SV=4	2.25504	2.6974	2.85229	2.48212	2.46403	2.06004	1.28548		69	3386	5	531	69
High	Master Protein	P35579	Myosin-9 OS=Homo sapiens OX=9606 GN=MYH9 PE=1 SV=4	5.8727	5.74326	5.86184	5.62618	5.43162	5.90356	5.7118		126	2110	109	1960	126
High	Master Protein	O15020	Spectrin beta chain, non-erythrocytic 2 OS=Homo sapiens OX=9606 GN=SPTBN2 PE=1 SV=3	5.41476	5.12352	5.1551	5.29748	5.46911	5.47169	5.46032		136	2052	108	2390	136
High	Master Protein	P06733	Alpha-enolase OS=Homo sapiens OX=9606 GN=ENO1 PE=1 SV=2	9.05908	8.9713	8.9919	9.16773	8.89146	8.65907	8.63831		69	3599	62	434	69
High	Master Protein	P05023	Sodium/potassium-transporting ATPase subunit alpha-1 OS=Homo sapiens OX=9606 GN=ATP1A1 PE=1 SV=1	6.57082	6.55891	6.78117	6.61027	6.80211	6.63109	6.63385		84	3442	50	1023	84
High	Master Protein	P68366	Tubulin alpha-4A chain OS=Homo sapiens OX=9606 GN=TUBA4A PE=1 SV=1	7.34745	7.39575	7.53131	7.49511	7.6361	7.38794	7.55808		59	7825	25	448	59
High	Master Protein	P06576	ATP synthase subunit beta, mitochondrial OS=Homo sapiens OX=9606 GN=ATP5F1B PE=1 SV=3	8.46375	8.44354	8.41453	8.34439	8.50472	8.38191	8.44278		47	4115	47	529	47
High	Master Protein	Q99798	Aconitate hydratase, mitochondrial OS=Homo sapiens OX=9606 GN=ACO2 PE=1 SV=2	7.7669	7.52403	7.73299	7.69407	7.77668	7.81667	7.77317		69	2066	69	780	69
High	Master Protein	P50993	Sodium/potassium-transporting ATPase subunit alpha-2 OS=Homo sapiens OX=9606 GN=ATP1A2 PE=1 SV=1	6.6842	6.74214	6.46878	6.63277	6.49428	6.10985	6.42419		86	3251	57	1020	86
High	Master Protein	P35580-4	Isoform 4 of Myosin-10 OS=Homo sapiens OX=9606 GN=MYH10	5.60244	5.48688	5.3779	5.40058	5.67081	5.9501	5.81812		114	1756	93	2007	114
High	Master Protein	P07900	Heat shock protein HSP 90-alpha OS=Homo sapiens OX=9606 GN=HSP90AA1 PE=1 SV=5	7.68177	7.63627	7.47228	7.71827	7.60868	7.80621	7.18983		82	2541	53	732	82
High	Master Protein	P46459	Vesicle-fusing ATPase OS=Homo sapiens OX=9606 GN=NSF PE=1 SV=3	7.49542	7.29853	7.24568	7.44905	7.68353	7.37342	7.46333		75	2302	75	744	75
High	Master Protein	Q05193-2	Isoform 2 of Dynamin-1 OS=Homo sapiens OX=9606 GN=DNM1	6.97974	7.09404	7.20356	7.06572	7.25712	6.97652	7.13872		86	2279	3	864	86
High	Master Protein	P61764	Syntaxin-binding protein 1 OS=Homo sapiens OX=9606 GN=STXBP1 PE=1 SV=1	-1.06373	-0.576392	-0.319946	-0.540195	0.409264	0.363229	-0.777039		65	2337	3	594	65
High	Master Protein	P98160	Basement membrane-specific heparan sulfate proteoglycan core protein OS=Homo sapiens OX=9606 GN=HSPG2 PE=1 SV=4	4.78259	5.41882	5.49761	4.16794	3.64968	3.92072	3.70922		106	1055	106	4391	106
High	Master Protein	P0DPH8	Tubulin alpha-3D chain OS=Homo sapiens OX=9606 GN=TUBA3D PE=1 SV=1	-2.73005	-2.3671	-2.05924	-2.16183	-2.03051	-2.92176	-2.71855		43	6978	1	450	43
High	Master Protein	P61764-2	Isoform 2 of Syntaxin-binding protein 1 OS=Homo sapiens OX=9606 GN=STXBP1	7.62885	7.765	7.88912	7.86492	8.12637	7.8125	8.02487		65	2325	3	603	65
High	Master Protein	Q05193	Dynamin-1 OS=Homo sapiens OX=9606 GN=DNM1 PE=1 SV=2	-0.0510578	-0.0124073	0.213329	-0.109307	0.297615	-2.0734	-0.234589		84	2211	2	864	84
High	Master Protein	Q02952	A-kinase anchor protein 12 OS=Homo sapiens OX=9606 GN=AKAP12 PE=1 SV=4	5.05954	5.03288	4.91897	5.07344	5.17377	5.92167	5.8613		91	1368	91	1782	91
High	Master Protein	P12277	Creatine kinase B-type OS=Homo sapiens OX=9606 GN=CKB PE=1 SV=1	8.98429	9.19598	9.09245	8.95653	8.91552	8.97606	9.14052		47	3946	46	381	47
High	Master Protein	Q12860	Contactin-1 OS=Homo sapiens OX=9606 GN=CNTN1 PE=1 SV=1	7.10494	7.03347	6.81753	7.07139	7.11097	7.2502	7.26342		75	2124	75	1018	75
High	Master Protein	P09104	Gamma-enolase OS=Homo sapiens OX=9606 GN=ENO2 PE=1 SV=3	7.80258	7.91395	8.03855	7.96864	7.87168	8.13365	7.99792		57	2398	46	434	57
High	Master Protein	P68032	Actin, alpha cardiac muscle 1 OS=Homo sapiens OX=9606 GN=ACTC1 PE=1 SV=1	5.20311	6.2726	6.57254	4.83871	4.9794	5.63155	4.34571		48	5941	2	377	48
High	Master Protein	P10809	60 kDa heat shock protein, mitochondrial OS=Homo sapiens OX=9606 GN=HSPD1 PE=1 SV=2	7.35114	7.07338	6.92882	7.01234	7.03444	7.27812	7.1905		66	2224	66	573	66
High	Master Protein	Q13509	Tubulin beta-3 chain OS=Homo sapiens OX=9606 GN=TUBB3 PE=1 SV=2	6.63382	6.68109	6.86527	6.83205	6.91925	6.6064	6.81981		46	9352	20	450	46
High	Master Protein	P11142	Heat shock cognate 71 kDa protein OS=Homo sapiens OX=9606 GN=HSPA8 PE=1 SV=1	8.46222	8.41283	8.3439	8.57322	8.56024	8.53793	8.3746		64	3510	50	646	64
High	Master Protein	P08670	Vimentin OS=Homo sapiens OX=9606 GN=VIM PE=1 SV=4	7.67362	7.95755	7.99228	7.75212	6.68341	7.12873	6.94486		72	2549	64	466	72
High	Master Protein	P00558	Phosphoglycerate kinase 1 OS=Homo sapiens OX=9606 GN=PGK1 PE=1 SV=3	7.80594	7.99266	8.03166	7.88395	7.73164	7.74185	7.76707		55	2684	48	417	55
High	Master Protein	P31150	Rab GDP dissociation inhibitor alpha OS=Homo sapiens OX=9606 GN=GDI1 PE=1 SV=2	7.26825	7.43324	7.45099	7.40883	7.45405	7.31286	7.19587	Acetyl [N-Term]	55	2353	43	447	55
High	Master Protein	P11216	Glycogen phosphorylase, brain form OS=Homo sapiens OX=9606 GN=PYGB PE=1 SV=5	5.5023	5.90559	5.95502	5.65142	5.65551	4.9664	5.02449		71	1325	62	843	71
High	Master Protein	P19367	Hexokinase-1 OS=Homo sapiens OX=9606 GN=HK1 PE=1 SV=3	7.12545	7.10886	7.06104	7.15138	7.40427	7.08809	7.03602	Acetyl [N-Term]	81	2261	79	917	81
High	Master Protein	Q9Y2J2	Band 4.1-like protein 3 OS=Homo sapiens OX=9606 GN=EPB41L3 PE=1 SV=2	6.46346	6.3917	6.40781	6.52656	6.81203	6.78596	6.94363		70	1670	5	1087	70
High	Master Protein	P17600	Synapsin-1 OS=Homo sapiens OX=9606 GN=SYN1 PE=1 SV=3	8.59015	8.40224	8.07019	8.19156	8.41681	8.63206	8.74233		49	2298	3	705	49
High	Master Protein	P08238	Heat shock protein HSP 90-beta OS=Homo sapiens OX=9606 GN=HSP90AB1 PE=1 SV=4	5.6477	5.88492	5.56487	5.7828	5.5943	5.53889	5.2451		78	2066	47	724	78
High	Master Protein	P25705	ATP synthase subunit alpha, mitochondrial OS=Homo sapiens OX=9606 GN=ATP5F1A PE=1 SV=1	8.41308	8.37281	8.26983	8.29931	8.38817	8.31819	8.39467		67	2794	67	553	67
High	Master Protein	Q92752	Tenascin-R OS=Homo sapiens OX=9606 GN=TNR PE=1 SV=3	6.92596	6.85021	6.69747	6.88649	6.91441	7.02903	6.94273		70	1522	70	1358	70
High	Master Protein	P62736	Actin, aortic smooth muscle OS=Homo sapiens OX=9606 GN=ACTA2 PE=1 SV=1	NaN	-2.98926	-2.20984	NaN	NaN	NaN	NaN		47	5539	2	377	47
High	Master Protein	P55072	Transitional endoplasmic reticulum ATPase OS=Homo sapiens OX=9606 GN=VCP PE=1 SV=4	5.82179	6.12803	6.20402	6.06036	6.0104	5.7967	5.8708		73	1434	73	806	73
High	Master Protein	P06396-3	Isoform 3 of Gelsolin OS=Homo sapiens OX=9606 GN=GSN	-1.23076	-0.614411	-0.137144	-0.406655	-0.389746	-0.667964	-0.405542		59	1591	1	742	59
High	Master Protein	P0DMV9	Heat shock 70 kDa protein 1B OS=Homo sapiens OX=9606 GN=HSPA1B PE=1 SV=1	6.74612	7.12406	6.66014	6.8717	6.1638	6.64769	5.98096		59	1747	38	641	59
High	Master Protein	P06396	Gelsolin OS=Homo sapiens OX=9606 GN=GSN PE=1 SV=1	6.61547	6.91107	6.84804	6.92812	6.65911	6.75686	6.35929		59	1574	1	782	59
High	Master Protein	Q9Y2J2-4	Isoform 4 of Band 4.1-like protein 3 OS=Homo sapiens OX=9606 GN=EPB41L3	0.162951	0.247096	0.170429	0.409096	0.629599	0.52157	0.758637		67	1537	2	883	67
High	Master Protein	P04075	Fructose-bisphosphate aldolase A OS=Homo sapiens OX=9606 GN=ALDOA PE=1 SV=2	8.50694	8.0796	8.12228	8.2463	8.35508	8.79654	8.38058		51	2652	44	364	51
High	Master Protein	P13591	Neural cell adhesion molecule 1 OS=Homo sapiens OX=9606 GN=NCAM1 PE=1 SV=3	7.30177	7.28814	7.06558	7.31642	7.26003	7.43973	7.54169		62	2144	3	858	62
High	Master Protein	P20020-1	Isoform D of Plasma membrane calcium-transporting ATPase 1 OS=Homo sapiens OX=9606 GN=ATP2B1	5.89102	5.88563	5.87956	6.0072	6.07418	5.72445	5.98478		69	1343	1	1258	69
High	Master Protein	P17600-2	Isoform IB of Synapsin-1 OS=Homo sapiens OX=9606 GN=SYN1	-3.59211	-4.17791	-2.7885	-5.07231	-4.09012	NaN	-4.36668		46	2193	1	669	46
High	Master Protein	P09936	Ubiquitin carboxyl-terminal hydrolase isozyme L1 OS=Homo sapiens OX=9606 GN=UCHL1 PE=1 SV=2	8.54356	8.0061	8.05958	8.29547	8.51931	8.46205	8.58507	Acetyl [N-Term]	31	2106	31	223	31
High	Master Protein	Q9UQM7	Calcium/calmodulin-dependent protein kinase type II subunit alpha OS=Homo sapiens OX=9606 GN=CAMK2A PE=1 SV=2	7.35099	7.20756	7.28758	7.29984	7.64428	7.55086	7.28759		56	1697	45	478	56
High	Master Protein	P20020-2	Isoform A of Plasma membrane calcium-transporting ATPase 1 OS=Homo sapiens OX=9606 GN=ATP2B1	-2.36794	-2.18251	-2.21037	-1.84914	-1.72653	-2.39871	-1.71303		67	1297	1	1176	67
High	Master Protein	P23634	Plasma membrane calcium-transporting ATPase 4 OS=Homo sapiens OX=9606 GN=ATP2B4 PE=1 SV=2	4.97104	5.20053	4.88326	5.26032	4.96938	4.78154	5.22158		64	1360	2	1241	64
High	Master Protein	P49327	Fatty acid synthase OS=Homo sapiens OX=9606 GN=FASN PE=1 SV=3	5.25259	5.32415	5.35025	5.2815	5.31724	4.73202	5.08761		86	1299	86	2511	86
High	Master Protein	P10636-6	Isoform Tau-D of Microtubule-associated protein tau OS=Homo sapiens OX=9606 GN=MAPT	3.64355	3.26306	2.6928	3.07608	2.94877	3.8181	3.8675		51	2481	3	383	51
High	Master Protein	P69905	Hemoglobin subunit alpha OS=Homo sapiens OX=9606 GN=HBA1 PE=1 SV=2	9.88484	10.4663	10.6616	9.91846	9.46539	10.3002	10.2245		24	5418	24	142	24
High	Master Protein	P10636-8	Isoform Tau-F of Microtubule-associated protein tau OS=Homo sapiens OX=9606 GN=MAPT	1.44369	0.972234	1.31236	0.932788	0.942375	1.4468	2.30302		53	2527	1	441	53
High	Master Protein	P22314	Ubiquitin-like modifier-activating enzyme 1 OS=Homo sapiens OX=9606 GN=UBA1 PE=1 SV=3	5.97864	6.27964	6.21084	6.32246	6.24502	6.01225	6.05986		58	1271	58	1058	58
High	Master Protein	Q9Y4G6	Talin-2 OS=Homo sapiens OX=9606 GN=TLN2 PE=1 SV=4	4.93275	5.04517	4.87183	4.97008	4.80697	4.94086	5.14064		89	1159	80	2542	89
High	Master Protein	P10636	Microtubule-associated protein tau OS=Homo sapiens OX=9606 GN=MAPT PE=1 SV=5	8.12739	8.18174	7.80357	7.69936	7.15301	7.95291	7.63665		55	2534	3	758	55
High	Master Protein	Q9NQC3	Reticulon-4 OS=Homo sapiens OX=9606 GN=RTN4 PE=1 SV=2	5.64463	5.25515	5.38633	5.53955	5.95045	5.99075	6.04715	Acetyl [N-Term]	55	1060	48	1192	55
High	Master Protein	P23634-2	Isoform XA of Plasma membrane calcium-transporting ATPase 4 OS=Homo sapiens OX=9606 GN=ATP2B4	0.819105	1.16407	1.0273	1.48979	1.42002	0.585438	1.48307		63	1360	1	1170	63
High	Master Protein	Q9Y490	Talin-1 OS=Homo sapiens OX=9606 GN=TLN1 PE=1 SV=3	4.41064	4.60262	4.8368	4.31152	3.91689	4.10465	4.14996		86	1134	77	2541	86
High	Master Protein	P13591-1	Isoform 2 of Neural cell adhesion molecule 1 OS=Homo sapiens OX=9606 GN=NCAM1	-3.85816	NaN	NaN	-4.2368	-4.58633	-3.15626	NaN		60	2023	1	848	60
High	Master Protein	O94856-5	Isoform 5 of Neurofascin OS=Homo sapiens OX=9606 GN=NFASC	6.16845	6.31123	6.29163	6.34004	6.33996	6.46284	6.42727		74	1453	10	1332	74
High	Master Protein	O94856-9	Isoform 9 of Neurofascin OS=Homo sapiens OX=9606 GN=NFASC	3.72207	3.61556	3.43971	3.59757	3.46168	3.30342	3.94412		68	1430	4	1240	68
High	Master Protein	Q12955	Ankyrin-3 OS=Homo sapiens OX=9606 GN=ANK3 PE=1 SV=3	4.37313	3.92844	4.00742	4.21107	4.36977	4.53643	4.53416		93	1263	80	4377	93
High	Master Protein	P18669	Phosphoglycerate mutase 1 OS=Homo sapiens OX=9606 GN=PGAM1 PE=1 SV=2	7.56079	7.49634	7.41634	7.49445	7.47602	7.42309	7.55996		37	1981	28	254	37
High	Master Protein	P38606	V-type proton ATPase catalytic subunit A OS=Homo sapiens OX=9606 GN=ATP6V1A PE=1 SV=2	6.43352	6.56631	6.61056	6.58927	6.74103	6.28558	6.45869	Acetyl [N-Term]	47	1508	47	617	47
High	Master Protein	P09972	Fructose-bisphosphate aldolase C OS=Homo sapiens OX=9606 GN=ALDOC PE=1 SV=2	8.40861	8.29265	8.22042	8.36836	8.32821	8.10881	8.28435		55	2201	48	364	55
High	Master Protein	Q14194-2	Isoform LCRMP-1 of Dihydropyrimidinase-related protein 1 OS=Homo sapiens OX=9606 GN=CRMP1	6.5023	6.67251	6.41565	6.61012	6.8643	6.66458	6.68072		50	1911	7	686	50
High	Master Protein	P02686-3	Isoform 3 of Myelin basic protein OS=Homo sapiens OX=9606 GN=MBP	11.5057	11.2937	11.4746	11.1977	11.8058	12.4874	11.8364		46	8539	6	197	46
High	Master Protein	P21281	V-type proton ATPase subunit B, brain isoform OS=Homo sapiens OX=9606 GN=ATP6V1B2 PE=1 SV=3	6.6873	6.69756	6.58014	6.63	6.65424	6.53745	6.74521		47	1502	47	511	47
High	Master Protein	P12814-3	Isoform 3 of Alpha-actinin-1 OS=Homo sapiens OX=9606 GN=ACTN1	5.20753	5.36123	5.41524	5.39866	5.5365	5.08871	5.43737	Acetyl [N-Term]	69	1311	47	914	69
High	Master Protein	Q14195-2	Isoform LCRMP-4 of Dihydropyrimidinase-related protein 3 OS=Homo sapiens OX=9606 GN=DPYSL3	6.3043	6.50028	6.20827	6.62609	6.00143	5.8952	5.95948		56	1985	12	684	56
High	Master Protein	Q14194	Dihydropyrimidinase-related protein 1 OS=Homo sapiens OX=9606 GN=CRMP1 PE=1 SV=1	1.99227	1.75796	1.16964	1.56333	1.84847	2.51846	2.32414		48	1912	5	572	48
High	Master Protein	P10636-4	Isoform Tau-B of Microtubule-associated protein tau OS=Homo sapiens OX=9606 GN=MAPT	6.32208	6.21167	5.85498	5.86599	5.61487	5.97314	6.08675		49	2378	1	381	49
High	Master Protein	P02686	Myelin basic protein OS=Homo sapiens OX=9606 GN=MBP PE=1 SV=3	-1.4217	-1.30497	-1.47784	-1.4179	-1.22209	-2.0709	-0.245414		43	8429	2	304	43
High	Master Protein	P29401	Transketolase OS=Homo sapiens OX=9606 GN=TKT PE=1 SV=3	6.62964	6.70234	6.61298	6.65818	6.25498	6.19488	6.20328	Acetyl [N-Term]	54	1395	54	623	54
High	Master Protein	P07196	Neurofilament light polypeptide OS=Homo sapiens OX=9606 GN=NEFL PE=1 SV=3	8.47201	8.02886	8.48595	8.30713	8.50919	8.67516	8.60621		66	2597	61	543	66
High	Master Protein	P00367	Glutamate dehydrogenase 1, mitochondrial OS=Homo sapiens OX=9606 GN=GLUD1 PE=1 SV=2	7.59009	7.92957	7.6757	7.85174	7.36719	6.83078	7.45098		50	1989	21	558	50
High	Master Protein	Q16352	Alpha-internexin OS=Homo sapiens OX=9606 GN=INA PE=1 SV=2	7.08891	6.6321	6.90096	6.83654	7.20819	7.59068	7.21812		62	1955	55	499	62
High	Master Protein	P60174	Triosephosphate isomerase OS=Homo sapiens OX=9606 GN=TPI1 PE=1 SV=4	8.07585	7.82298	7.96534	7.89935	8.04811	8.17728	8.09452		39	2002	39	249	39
High	Master Protein	P09471	Guanine nucleotide-binding protein G(o) subunit alpha OS=Homo sapiens OX=9606 GN=GNAO1 PE=1 SV=4	7.69575	8.05107	8.03948	8.01108	7.9861	7.78901	7.94088		44	2082	7	354	44
High	Master Protein	P02686-6	Isoform 6 of Myelin basic protein OS=Homo sapiens OX=9606 GN=MBP	7.73355	6.8379	7.02535	7.52559	7.76404	8.82116	7.81091		39	7631	3	160	39
High	Master Protein	P08133	Annexin A6 OS=Homo sapiens OX=9606 GN=ANXA6 PE=1 SV=3	5.84318	5.92817	6.3097	6.0584	6.24999	5.46521	5.82657		64	1255	64	673	64
High	Master Protein	P35749	Myosin-11 OS=Homo sapiens OX=9606 GN=MYH11 PE=1 SV=3	3.16935	4.55486	4.74706	2.15334	1.27199	0.619026	1.0483		86	636	74	1972	86
High	Master Protein	Q01813	ATP-dependent 6-phosphofructokinase, platelet type OS=Homo sapiens OX=9606 GN=PFKP PE=1 SV=2	5.95896	5.52505	5.36564	5.74858	5.92549	5.70378	5.82837		58	1219	54	784	58
High	Master Protein	Q9NY65	Tubulin alpha-8 chain OS=Homo sapiens OX=9606 GN=TUBA8 PE=1 SV=1	2.34266	2.65988	2.87101	2.37003	2.72902	2.26194	2.66684		37	4263	12	449	37
High	Master Protein	P63104	14-3-3 protein zeta/delta OS=Homo sapiens OX=9606 GN=YWHAZ PE=1 SV=1	8.48921	7.70876	7.54847	8.06525	8.31274	8.81574	8.25331	Acetyl [N-Term]	38	2163	30	245	38
High	Master Protein	P11021	Endoplasmic reticulum chaperone BiP OS=Homo sapiens OX=9606 GN=HSPA5 PE=1 SV=2	6.17479	6.02134	5.62595	5.92341	5.71968	6.05667	5.93251		49	1291	47	654	49
High	Master Protein	Q16181	Septin-7 OS=Homo sapiens OX=9606 GN=SEPTIN7 PE=1 SV=2	6.52306	6.82188	6.87063	6.77561	6.79722	6.50514	6.715		44	1365	43	437	44
High	Master Protein	P68871	Hemoglobin subunit beta OS=Homo sapiens OX=9606 GN=HBB PE=1 SV=2	9.85616	10.5943	11.0318	10.1027	9.64798	10.5333	10.3405		26	4666	19	147	26
High	Master Protein	Q14195	Dihydropyrimidinase-related protein 3 OS=Homo sapiens OX=9606 GN=DPYSL3 PE=1 SV=1	-2.42716	-3.45269	-4.30484	-3.60898	-4.40631	-2.68601	-2.47972		46	1876	1	570	46
High	Master Protein	P12532	Creatine kinase U-type, mitochondrial OS=Homo sapiens OX=9606 GN=CKMT1A PE=1 SV=1	6.70672	6.43226	6.41508	6.52662	6.1321	6.42324	6.78148		40	1451	40	417	40
High	Master Protein	Q01814	Plasma membrane calcium-transporting ATPase 2 OS=Homo sapiens OX=9606 GN=ATP2B2 PE=1 SV=2	3.84782	4.06778	4.36368	4.13441	4.26756	3.85985	4.32439		57	995	4	1243	57
High	Master Protein	Q96JE9	Microtubule-associated protein 6 OS=Homo sapiens OX=9606 GN=MAP6 PE=1 SV=2	6.30232	5.84218	5.64925	5.94324	6.28275	6.81663	6.81425		66	1034	66	813	66
High	Master Protein	P12111	Collagen alpha-3(VI) chain OS=Homo sapiens OX=9606 GN=COL6A3 PE=1 SV=5	4.04833	4.39634	5.45328	3.23486	2.97696	2.21406	2.26966		83	621	83	3177	83
High	Master Protein	Q9Y4I1-2	Isoform 2 of Unconventional myosin-Va OS=Homo sapiens OX=9606 GN=MYO5A	4.44868	4.60052	4.61722	4.74656	4.93082	4.48187	4.7924		79	1038	79	1828	79
High	Master Protein	P34932	Heat shock 70 kDa protein 4 OS=Homo sapiens OX=9606 GN=HSPA4 PE=1 SV=4	5.27921	5.25469	5.14455	5.3429	5.31871	5.18952	5.25974		64	950	60	840	64
High	Master Protein	P02787	Serotransferrin OS=Homo sapiens OX=9606 GN=TF PE=1 SV=3	4.66841	5.34515	5.36353	4.90042	5.47267	6.19135	5.5569		58	959	58	698	58
High	Master Protein	P12036	Neurofilament heavy polypeptide OS=Homo sapiens OX=9606 GN=NEFH PE=1 SV=4	5.76925	5.54782	6.36475	5.50035	5.89807	5.99821	5.52758	Acetyl [N-Term]	50	1104	45	1026	50
High	Master Protein	P50395	Rab GDP dissociation inhibitor beta OS=Homo sapiens OX=9606 GN=GDI2 PE=1 SV=2	4.27201	4.63861	4.55267	4.50618	4.58614	4.27513	4.32323	Acetyl [N-Term]	49	1110	37	445	49
High	Master Protein	Q16891-2	Isoform 2 of MICOS complex subunit MIC60 OS=Homo sapiens OX=9606 GN=IMMT	5.19478	5.08856	4.89226	5.05739	5.1141	5.13833	5.30015		55	948	2	747	55
High	Master Protein	Q01814-2	Isoform WA of Plasma membrane calcium-transporting ATPase 2 OS=Homo sapiens OX=9606 GN=ATP2B2	-1.58697	-1.71372	-1.20146	-1.27845	-0.751551	-1.28492	-1.25305		54	947	3	1199	54
High	Master Protein	P09471-2	Isoform Alpha-2 of Guanine nucleotide-binding protein G(o) subunit alpha OS=Homo sapiens OX=9606 GN=GNAO1	-1.59024	-1.24489	-0.671764	-0.527104	-0.148081	-0.972187	-1.79889		39	1985	1	354	39
High	Master Protein	P40926	Malate dehydrogenase, mitochondrial OS=Homo sapiens OX=9606 GN=MDH2 PE=1 SV=3	8.06948	8.03696	7.9601	7.88998	8.09873	7.99848	8.16896		45	2084	45	338	45
High	Master Protein	P24821	Tenascin OS=Homo sapiens OX=9606 GN=TNC PE=1 SV=3	5.05036	4.71835	4.44004	5.03734	4.32275	5.53619	4.50029		68	947	68	2201	68
High	Master Protein	P60880	Synaptosomal-associated protein 25 OS=Homo sapiens OX=9606 GN=SNAP25 PE=1 SV=1	8.06462	7.55865	7.36422	7.60655	7.85538	8.28432	8.44292		34	2743	13	206	34
High	Master Protein	O43707	Alpha-actinin-4 OS=Homo sapiens OX=9606 GN=ACTN4 PE=1 SV=2	4.11648	4.83603	4.8317	4.58587	4.65569	4.12592	4.34403		64	1110	43	911	64
High	Master Protein	Q16891-4	Isoform 4 of MICOS complex subunit MIC60 OS=Homo sapiens OX=9606 GN=IMMT	-2.40797	-2.54548	-2.69047	-2.2199	-2.44669	-1.9744	-1.76748		54	914	1	757	54
High	Master Protein	P07195	L-lactate dehydrogenase B chain OS=Homo sapiens OX=9606 GN=LDHB PE=1 SV=2	8.0584	7.43943	7.39135	7.78298	7.78453	8.15883	7.40985		36	1485	33	334	36
High	Master Protein	P80723	Brain acid soluble protein 1 OS=Homo sapiens OX=9606 GN=BASP1 PE=1 SV=2	9.50505	9.224	8.92442	9.00401	9.17277	9.9481	9.73952		31	1544	31	227	31
High	Master Protein	O60313	Dynamin-like 120 kDa protein, mitochondrial OS=Homo sapiens OX=9606 GN=OPA1 PE=1 SV=3	4.10032	4.70523	4.52042	4.66734	4.70174	4.41209	4.61455		61	950	61	960	61
High	Master Protein	Q92777	Synapsin-2 OS=Homo sapiens OX=9606 GN=SYN2 PE=2 SV=4	6.52003	6.55126	6.31128	6.80295	6.70787	6.49759	7.03255	Acetyl [N-Term]	34	1042	3	582	34
High	Master Protein	P35611-6	Isoform 6 of Alpha-adducin OS=Homo sapiens OX=9606 GN=ADD1	6.33392	6.21968	6.05366	6.18628	6.15269	6.1494	6.37525		48	1130	2	662	48
High	Master Protein	P08237	ATP-dependent 6-phosphofructokinase, muscle type OS=Homo sapiens OX=9606 GN=PFKM PE=1 SV=2	5.03857	5.15808	5.28402	5.17863	5.05266	4.82338	4.88852		44	863	41	780	44
High	Master Protein	Q06830	Peroxiredoxin-1 OS=Homo sapiens OX=9606 GN=PRDX1 PE=1 SV=1	7.55386	7.80217	7.8143	7.88207	7.44762	7.28227	7.3673		32	1442	28	199	32
High	Master Protein	P35611-4	Isoform 4 of Alpha-adducin OS=Homo sapiens OX=9606 GN=ADD1	-2.66687	-2.87307	-2.8884	-2.80515	-2.35288	-2.46819	-2.18578		47	1093	1	662	47
High	Master Protein	Q13554-2	Isoform 1 of Calcium/calmodulin-dependent protein kinase type II subunit beta OS=Homo sapiens OX=9606 GN=CAMK2B	1.05172	-0.718562	-0.721418	-0.0724983	0.313126	1.24461	0.154932		38	1390	1	542	38
High	Master Protein	P54652	Heat shock-related 70 kDa protein 2 OS=Homo sapiens OX=9606 GN=HSPA2 PE=1 SV=1	4.94474	5.20944	5.15402	5.18824	5.14264	5.57237	5.08415		47	1383	32	639	47
High	Master Protein	P06744	Glucose-6-phosphate isomerase OS=Homo sapiens OX=9606 GN=GPI PE=1 SV=4	6.43634	6.61626	6.73126	6.7485	6.72525	6.23714	6.58932		42	1445	42	558	42
High	Master Protein	O94973	AP-2 complex subunit alpha-2 OS=Homo sapiens OX=9606 GN=AP2A2 PE=1 SV=2	4.26041	4.47348	4.44609	4.50198	4.51986	4.17188	4.28462		52	990	1	939	52
High	Master Protein	O95782	AP-2 complex subunit alpha-1 OS=Homo sapiens OX=9606 GN=AP2A1 PE=1 SV=3	5.68739	5.73657	5.75716	5.8831	6.04613	5.50904	5.72358		58	1028	45	977	58
High	Master Protein	O94973-2	Isoform 2 of AP-2 complex subunit alpha-2 OS=Homo sapiens OX=9606 GN=AP2A2	-1.22796	-0.963651	-0.930975	-0.935972	-0.789526	-1.31031	-1.09934		52	986	1	940	52
High	Master Protein	Q13554	Calcium/calmodulin-dependent protein kinase type II subunit beta OS=Homo sapiens OX=9606 GN=CAMK2B PE=1 SV=3	5.60626	5.28245	5.40611	5.25657	5.75497	5.72657	5.47901		38	1360	1	666	38
High	Master Protein	P02511	Alpha-crystallin B chain OS=Homo sapiens OX=9606 GN=CRYAB PE=1 SV=2	7.10981	7.42724	7.43272	7.58258	7.52575	7.24127	6.96746	Acetyl [N-Term]	30	2016	30	175	30
High	Master Protein	Q92598	Heat shock protein 105 kDa OS=Homo sapiens OX=9606 GN=HSPH1 PE=1 SV=1	5.38981	5.14804	4.82398	5.21281	5.15443	5.32854	5.22467		57	1020	52	858	57
High	Master Protein	Q92777-2	Isoform IIb of Synapsin-2 OS=Homo sapiens OX=9606 GN=SYN2	0.470808	0.5941	0.102047	0.726398	0.655598	0.0838871	1.3742	Acetyl [N-Term]	31	945	1	478	31
High	Master Protein	Q96PV0	Ras/Rap GTPase-activating protein SynGAP OS=Homo sapiens OX=9606 GN=SYNGAP1 PE=1 SV=4	5.03637	4.63486	4.4753	4.75924	4.97291	4.87214	4.99607		59	982	56	1343	59
High	Master Protein	P43004	Excitatory amino acid transporter 2 OS=Homo sapiens OX=9606 GN=SLC1A2 PE=1 SV=2	5.8577	6.2236	5.94761	6.07893	6.50769	5.84171	6.49968		32	754	32	574	32
High	Master Protein	Q9BY11	Protein kinase C and casein kinase substrate in neurons protein 1 OS=Homo sapiens OX=9606 GN=PACSIN1 PE=1 SV=1	5.821	6.05626	5.88921	6.02017	5.94965	6.18516	6.74913		39	977	39	444	39
High	Master Protein	Q02252	Methylmalonate-semialdehyde dehydrogenase [acylating], mitochondrial OS=Homo sapiens OX=9606 GN=ALDH6A1 PE=1 SV=2	5.4768	5.96901	5.96871	5.79959	5.46429	5.45325	5.53164		41	1031	41	535	41
High	Master Protein	O00429-6	Isoform 6 of Dynamin-1-like protein OS=Homo sapiens OX=9606 GN=DNM1L	4.84585	4.63583	4.667	4.74512	4.94451	4.77796	5.01497	Acetyl [N-Term]	51	903	3	749	51
High	Master Protein	Q96GW7	Brevican core protein OS=Homo sapiens OX=9606 GN=BCAN PE=1 SV=2	6.33106	6.38587	6.02044	6.13623	6.05696	6.50236	6.34801		43	1252	42	911	43
High	Master Protein	P05129	Protein kinase C gamma type OS=Homo sapiens OX=9606 GN=PRKCG PE=1 SV=3	5.88408	5.3165	4.88807	5.65715	6.11573	5.59756	5.67971		53	989	50	697	53
High	Master Protein	P13611	Versican core protein OS=Homo sapiens OX=9606 GN=VCAN PE=1 SV=3	8.25121	8.40052	7.95082	8.23057	7.82699	8.56408	7.95523		40	1413	3	3396	40
High	Master Protein	P38646	Stress-70 protein, mitochondrial OS=Homo sapiens OX=9606 GN=HSPA9 PE=1 SV=2	6.20473	5.88264	5.92874	5.97196	5.89524	6.01726	6.20247		44	1108	44	679	44
High	Master Protein	Q9Y6V0	Protein piccolo OS=Homo sapiens OX=9606 GN=PCLO PE=1 SV=5	5.22172	4.80476	5.49282	4.46187	4.7493	4.94963	4.74694		81	867	78	5142	81
High	Master Protein	P55786	Puromycin-sensitive aminopeptidase OS=Homo sapiens OX=9606 GN=NPEPPS PE=1 SV=2	5.84811	5.95223	6.11806	6.10926	6.03388	5.69187	5.80022		56	1034	56	919	56
High	Master Protein	P61981	14-3-3 protein gamma OS=Homo sapiens OX=9606 GN=YWHAG PE=1 SV=2	6.72513	6.41603	6.36966	6.47041	6.65499	6.93212	6.79616		32	1404	25	247	32
High	Master Protein	P10636-3	Isoform Tau-A of Microtubule-associated protein tau OS=Homo sapiens OX=9606 GN=MAPT	-2.87799	NaN	NaN	NaN	NaN	-3.68019	NaN		42	1848	1	316	42
High	Master Protein	P27816	Microtubule-associated protein 4 OS=Homo sapiens OX=9606 GN=MAP4 PE=1 SV=3	5.07784	4.94753	4.4203	4.79954	4.75886	5.49986	5.12475		59	739	29	1152	59
High	Master Protein	O94925	Glutaminase kidney isoform, mitochondrial OS=Homo sapiens OX=9606 GN=GLS PE=1 SV=1	5.32348	5.19338	5.07455	5.16621	5.42759	4.96178	5.20185		38	830	38	669	38
High	Master Protein	P13611-2	Isoform V1 of Versican core protein OS=Homo sapiens OX=9606 GN=VCAN	-0.139618	0.101336	-0.245533	-0.272039	-0.923357	0.438108	-0.334123		39	1339	2	2409	39
High	Master Protein	Q92823	Neuronal cell adhesion molecule OS=Homo sapiens OX=9606 GN=NRCAM PE=1 SV=3	5.54671	5.21309	5.13913	5.55087	5.40416	5.54567	5.50419		39	943	39	1304	39
High	Master Protein	Q86VP6	Cullin-associated NEDD8-dissociated protein 1 OS=Homo sapiens OX=9606 GN=CAND1 PE=1 SV=2	4.4246	4.52919	4.49103	4.55091	4.57581	4.44181	4.14006		58	839	55	1230	58
High	Master Protein	P49418	Amphiphysin OS=Homo sapiens OX=9606 GN=AMPH PE=1 SV=1	5.37776	5.22972	5.28675	5.21964	5.72937	5.87648	6.00661		41	794	39	695	41
High	Master Protein	P26232-5	Isoform 5 of Catenin alpha-2 OS=Homo sapiens OX=9606 GN=CTNNA2	3.93877	4.05861	4.00451	4.04474	3.93586	3.59699	3.77726		46	651	40	939	46
High	Master Protein	P17677	Neuromodulin OS=Homo sapiens OX=9606 GN=GAP43 PE=1 SV=1	7.58276	6.92747	6.63487	7.08217	7.36783	8.27189	8.02719	Acetyl [N-Term]	28	1295	28	238	28
High	Master Protein	P28482	Mitogen-activated protein kinase 1 OS=Homo sapiens OX=9606 GN=MAPK1 PE=1 SV=3	6.36852	6.35755	6.17661	6.55573	6.33497	5.84131	6.25318		33	928	25	360	33
High	Master Protein	P49419-2	Isoform 2 of Alpha-aminoadipic semialdehyde dehydrogenase OS=Homo sapiens OX=9606 GN=ALDH7A1	5.22256	5.9798	5.10519	5.57908	5.61108	5.42244	5.29755		37	875	37	511	37
High	Master Protein	Q9UPN3-3	Isoform 3 of Microtubule-actin cross-linking factor 1, isoforms 1/2/3/5 OS=Homo sapiens OX=9606 GN=MACF1	3.95335	3.87122	3.70461	3.95199	3.61667	3.75861	3.82109		90	665	1	5374	90
High	Master Protein	P30086	Phosphatidylethanolamine-binding protein 1 OS=Homo sapiens OX=9606 GN=PEBP1 PE=1 SV=3	7.80521	7.9402	7.91948	7.76857	7.6696	8.10136	7.71708		25	1276	25	187	25
High	Master Protein	P06753-4	Isoform 4 of Tropomyosin alpha-3 chain OS=Homo sapiens OX=9606 GN=TPM3	7.03537	6.85533	6.66262	6.595	6.41557	6.95753	7.09949		38	1257	5	247	38
High	Master Protein	Q96KP4	Cytosolic non-specific dipeptidase OS=Homo sapiens OX=9606 GN=CNDP2 PE=1 SV=2	5.25094	5.68984	5.58024	5.58354	5.39238	5.2439	5.20441		38	871	38	475	38
High	Master Protein	O43426-2	Isoform 2 of Synaptojanin-1 OS=Homo sapiens OX=9606 GN=SYNJ1	5.40942	4.99694	4.9046	5.20774	5.5728	5.41885	5.4677		61	976	60	1311	61
High	Master Protein	P31948	Stress-induced-phosphoprotein 1 OS=Homo sapiens OX=9606 GN=STIP1 PE=1 SV=1	5.35884	5.1799	5.02655	5.08843	4.96052	5.43731	5.31378	Acetyl [N-Term]	53	888	53	543	53
High	Master Protein	O00429-8	Isoform 8 of Dynamin-1-like protein OS=Homo sapiens OX=9606 GN=DNM1L	-1.11524	-1.57958	-1.42072	-1.33187	-0.873671	-0.777873	-0.433693	Acetyl [N-Term]	50	877	2	738	50
High	Master Protein	Q9H4G0	Band 4.1-like protein 1 OS=Homo sapiens OX=9606 GN=EPB41L1 PE=1 SV=2	4.9348	4.94277	4.81966	4.90192	4.8382	4.95329	5.01414		50	861	5	881	50
High	Master Protein	P63010	AP-2 complex subunit beta OS=Homo sapiens OX=9606 GN=AP2B1 PE=1 SV=1	5.3262	5.34463	5.58332	5.69449	5.93004	5.44677	5.37712		52	859	34	937	52
High	Master Protein	P62258	14-3-3 protein epsilon OS=Homo sapiens OX=9606 GN=YWHAE PE=1 SV=1	7.04319	6.89537	6.85128	6.9755	7.05804	6.9504	7.0117	Acetyl [N-Term]	33	1479	31	255	33
High	Master Protein	Q9UPN3	Microtubule-actin cross-linking factor 1, isoforms 1/2/3/5 OS=Homo sapiens OX=9606 GN=MACF1 PE=1 SV=4	-1.24592	-2.58003	-2.72976	-1.85714	-1.71123	-0.76042	-2.39231		89	690	2	7388	89
High	Master Protein	P28331	NADH-ubiquinone oxidoreductase 75 kDa subunit, mitochondrial OS=Homo sapiens OX=9606 GN=NDUFS1 PE=1 SV=3	5.53627	5.05843	5.39809	5.29784	5.53979	5.16838	5.39518		48	945	48	727	48
High	Master Protein	P60880-2	Isoform 2 of Synaptosomal-associated protein 25 OS=Homo sapiens OX=9606 GN=SNAP25	2.59781	2.24129	1.65858	1.91068	2.07435	2.52471	2.81729		25	2409	4	206	25
High	Master Protein	P55268	Laminin subunit beta-2 OS=Homo sapiens OX=9606 GN=LAMB2 PE=1 SV=2	4.50487	4.26311	4.49294	3.91535	3.57276	3.83738	3.75492		62	722	62	1798	62
High	Master Protein	P17174	Aspartate aminotransferase, cytoplasmic OS=Homo sapiens OX=9606 GN=GOT1 PE=1 SV=3	6.87976	6.72999	6.82873	6.81889	6.93615	6.89077	6.94153		37	929	37	413	37
High	Master Protein	P62873	Guanine nucleotide-binding protein G(I)/G(S)/G(T) subunit beta-1 OS=Homo sapiens OX=9606 GN=GNB1 PE=1 SV=3	7.13134	7.50471	7.53057	7.4434	7.46476	7.18385	7.31803		30	1109	19	340	30
High	Master Protein	Q14203	Dynactin subunit 1 OS=Homo sapiens OX=9606 GN=DCTN1 PE=1 SV=3	4.49028	4.59893	4.67307	4.69252	4.70149	4.72939	4.7443		52	851	52	1278	52
High	Master Protein	Q08209	Serine/threonine-protein phosphatase 2B catalytic subunit alpha isoform OS=Homo sapiens OX=9606 GN=PPP3CA PE=1 SV=1	5.98742	5.98326	6.15277	6.099	6.21061	6.07691	6.11191		41	1091	29	521	41
High	Master Protein	O14594	Neurocan core protein OS=Homo sapiens OX=9606 GN=NCAN PE=1 SV=3	5.7102	5.66371	5.30705	5.62474	5.81517	6.16181	5.7878		43	928	42	1321	43
High	Master Protein	Q16720	Plasma membrane calcium-transporting ATPase 3 OS=Homo sapiens OX=9606 GN=ATP2B3 PE=1 SV=3	2.74969	2.61964	2.67657	2.687	2.72967	2.49203	2.95617		49	746	29	1220	49
High	Master Protein	P11217	Glycogen phosphorylase, muscle form OS=Homo sapiens OX=9606 GN=PYGM PE=1 SV=6	3.38451	3.61059	4.4705	3.924	3.59166	2.73192	3.34757		52	652	41	842	52
High	Master Protein	P05091	Aldehyde dehydrogenase, mitochondrial OS=Homo sapiens OX=9606 GN=ALDH2 PE=1 SV=2	6.37087	6.2158	6.08015	6.20175	5.99068	5.89856	5.83077		40	1024	37	517	40
High	Master Protein	P31946-2	Isoform Short of 14-3-3 protein beta/alpha OS=Homo sapiens OX=9606 GN=YWHAB	5.4436	4.73737	4.6182	4.81326	5.20668	6.13506	5.22072	Acetyl [N-Term]	31	1381	2	244	31
High	Master Protein	P40939	Trifunctional enzyme subunit alpha, mitochondrial OS=Homo sapiens OX=9606 GN=HADHA PE=1 SV=2	4.43264	4.74159	4.8891	4.80793	4.57131	3.98005	4.10405		49	664	49	763	49
High	Master Protein	P30153	Serine/threonine-protein phosphatase 2A 65 kDa regulatory subunit A alpha isoform OS=Homo sapiens OX=9606 GN=PPP2R1A PE=1 SV=4	5.23791	5.18731	5.25058	5.31835	5.4138	5.2287	5.29867		39	1056	39	589	39
High	Master Protein	Q8IXJ6-2	Isoform 2 of NAD-dependent protein deacetylase sirtuin-2 OS=Homo sapiens OX=9606 GN=SIRT2	5.04586	5.58968	5.83559	5.59538	6.0337	5.57634	5.50771	Acetyl [N-Term]	34	832	34	352	34
High	Master Protein	P31946	14-3-3 protein beta/alpha OS=Homo sapiens OX=9606 GN=YWHAB PE=1 SV=3	-2.01504	-2.17794	NaN	-2.08493	-2.19023	-2.3584	-1.64222	Acetyl [N-Term]	30	1359	1	246	30
High	Master Protein	Q9UQ16	Dynamin-3 OS=Homo sapiens OX=9606 GN=DNM3 PE=1 SV=4	3.30807	3.39888	3.33571	3.43683	3.64881	2.99897	3.37548		51	953	29	869	51
High	Master Protein	P00505	Aspartate aminotransferase, mitochondrial OS=Homo sapiens OX=9606 GN=GOT2 PE=1 SV=3	5.81461	6.1085	6.30233	6.07119	6.29273	5.85785	6.00067		37	1179	37	430	37
High	Master Protein	O00499-5	Isoform IID of Myc box-dependent-interacting protein 1 OS=Homo sapiens OX=9606 GN=BIN1	5.34582	5.46528	5.35086	5.33577	5.61049	6.00137	5.94546		38	754	7	550	38
High	Master Protein	P06753-2	Isoform 2 of Tropomyosin alpha-3 chain OS=Homo sapiens OX=9606 GN=TPM3	-2.90203	NaN	-4.19114	-5.21381	-4.21149	-3.04857	-3.45401		33	1211	1	248	33
High	Master Protein	P21579	Synaptotagmin-1 OS=Homo sapiens OX=9606 GN=SYT1 PE=1 SV=1	5.00702	5.21305	5.31397	5.2724	5.6208	5.12241	5.17022		37	970	26	422	37
High	Master Protein	P22695	Cytochrome b-c1 complex subunit 2, mitochondrial OS=Homo sapiens OX=9606 GN=UQCRC2 PE=1 SV=3	5.44721	5.3541	5.54927	5.41309	5.6789	5.39465	5.50759		29	751	29	453	29
High	Master Protein	Q9NZN3	EH domain-containing protein 3 OS=Homo sapiens OX=9606 GN=EHD3 PE=1 SV=2	4.33584	4.51423	4.24858	4.40935	4.53147	4.12291	4.71431	Acetyl [N-Term]	45	820	34	535	45
High	Master Protein	P35612	Beta-adducin OS=Homo sapiens OX=9606 GN=ADD2 PE=1 SV=3	4.79039	4.76585	4.72253	4.79797	5.06863	4.98883	5.17031		44	767	41	726	44
High	Master Protein	P68104	Elongation factor 1-alpha 1 OS=Homo sapiens OX=9606 GN=EEF1A1 PE=1 SV=1	6.92225	6.88203	6.80758	6.88541	6.59423	6.76282	6.58862		30	1090	17	462	30
High	Master Protein	P78352	Disks large homolog 4 OS=Homo sapiens OX=9606 GN=DLG4 PE=1 SV=3	4.60947	4.67184	4.60612	4.72718	4.8933	4.52936	4.78995	Acetyl [N-Term]	47	745	43	724	47
High	Master Protein	P35555	Fibrillin-1 OS=Homo sapiens OX=9606 GN=FBN1 PE=1 SV=4	3.00349	3.70982	4.77916	1.68516	0.464354	0.35474	1.16108		57	415	54	2871	57
High	Master Protein	P01024	Complement C3 OS=Homo sapiens OX=9606 GN=C3 PE=1 SV=2	3.55806	3.01252	4.29731	3.88079	2.49423	4.81828	3.0763		59	637	59	1663	59
High	Master Protein	Q9BUF5	Tubulin beta-6 chain OS=Homo sapiens OX=9606 GN=TUBB6 PE=1 SV=1	-4.88541	-4.6755	-4.47797	-5.57072	-4.91678	-4.86941	-5.8057		27	6248	4	446	27
High	Master Protein	P49588	Alanine--tRNA ligase, cytoplasmic OS=Homo sapiens OX=9606 GN=AARS1 PE=1 SV=2	4.29095	4.29099	4.45937	4.28829	4.27044	4.05458	4.22012	Acetyl [N-Term]	46	678	46	968	46
High	Master Protein	P45974	Ubiquitin carboxyl-terminal hydrolase 5 OS=Homo sapiens OX=9606 GN=USP5 PE=1 SV=2	4.4342	4.19929	4.26309	4.43089	4.45827	4.33583	4.45732		43	688	43	858	43
High	Master Protein	Q99497	Parkinson disease protein 7 OS=Homo sapiens OX=9606 GN=PARK7 PE=1 SV=2	6.71764	6.81081	6.54608	6.74618	6.48808	6.7941	6.63458		28	1003	28	189	28
High	Master Protein	O00499-2	Isoform IIB of Myc box-dependent-interacting protein 1 OS=Homo sapiens OX=9606 GN=BIN1	1.12693	0.764419	0.812723	0.88658	0.973375	1.97637	1.23613		35	744	4	518	35
High	Master Protein	Q9UBB6	Neurochondrin OS=Homo sapiens OX=9606 GN=NCDN PE=1 SV=1	5.0645	4.64472	4.82587	4.77596	5.09531	5.01172	4.73601		42	776	42	729	42
High	Master Protein	O00468-7	Isoform 7 of Agrin OS=Homo sapiens OX=9606 GN=AGRN	4.30413	4.02704	4.16536	3.96158	3.75021	4.07062	4.01749		52	774	52	2064	52
High	Master Protein	Q9H4G0-2	Isoform 2 of Band 4.1-like protein 1 OS=Homo sapiens OX=9606 GN=EPB41L1	0.407698	0.153594	-0.156967	0.125827	0.19186	0.518059	0.828311	Acetyl [N-Term]	45	812	2	779	45
High	Master Protein	Q93050-1	Isoform 2 of V-type proton ATPase 116 kDa subunit a1 OS=Homo sapiens OX=9606 GN=ATP6V0A1	5.64956	5.73668	5.55115	5.77238	5.80958	5.37496	5.70244		44	872	2	831	44
High	Master Protein	P17252	Protein kinase C alpha type OS=Homo sapiens OX=9606 GN=PRKCA PE=1 SV=4	4.87354	4.80716	4.72097	4.83459	4.87911	4.5117	4.53795		46	895	31	672	46
High	Master Protein	P40925	Malate dehydrogenase, cytoplasmic OS=Homo sapiens OX=9606 GN=MDH1 PE=1 SV=4	7.24677	7.23531	7.31403	7.33986	7.36357	7.47438	7.28513		31	1149	31	334	31
High	Master Protein	Q05639	Elongation factor 1-alpha 2 OS=Homo sapiens OX=9606 GN=EEF1A2 PE=1 SV=1	4.2896	4.21708	4.55119	4.48634	4.16895	3.84979	4.55654		29	938	16	463	29
High	Master Protein	O43301	Heat shock 70 kDa protein 12A OS=Homo sapiens OX=9606 GN=HSPA12A PE=1 SV=2	5.21387	5.26638	5.47871	5.49727	5.72132	5.64295	5.49737		48	748	43	675	48
High	Master Protein	P18206	Vinculin OS=Homo sapiens OX=9606 GN=VCL PE=1 SV=4	4.28321	4.57536	4.57237	4.13806	3.45053	3.78216	3.59948		46	668	46	1134	46
High	Master Protein	Q15019	Septin-2 OS=Homo sapiens OX=9606 GN=SEPTIN2 PE=1 SV=1	7.12132	7.19728	7.92523	6.61275	6.20235	5.57949	5.97624		33	734	33	361	33
High	Master Protein	P31930	Cytochrome b-c1 complex subunit 1, mitochondrial OS=Homo sapiens OX=9606 GN=UQCRC1 PE=1 SV=3	6.08053	5.79393	5.82117	5.7699	5.93677	5.95166	5.91532		30	767	29	480	30
High	Master Protein	P36871	Phosphoglucomutase-1 OS=Homo sapiens OX=9606 GN=PGM1 PE=1 SV=3	3.76982	4.2019	4.3907	4.17319	4.18347	3.68795	3.28616		39	648	39	562	39
High	Master Protein	Q02218	2-oxoglutarate dehydrogenase, mitochondrial OS=Homo sapiens OX=9606 GN=OGDH PE=1 SV=3	4.31129	4.47417	4.64625	4.27349	4.4985	4.15585	4.48061		52	761	40	1023	52
High	Master Protein	P16152	Carbonyl reductase [NADPH] 1 OS=Homo sapiens OX=9606 GN=CBR1 PE=1 SV=3	6.60198	6.87339	6.98253	6.82549	6.81616	6.53965	6.5449		30	1043	27	277	30
High	Master Protein	O94811	Tubulin polymerization-promoting protein OS=Homo sapiens OX=9606 GN=TPPP PE=1 SV=1	6.27372	6.29382	6.20398	6.33678	6.42233	6.91784	7.03656		30	912	30	219	30
High	Master Protein	O94760	N(G),N(G)-dimethylarginine dimethylaminohydrolase 1 OS=Homo sapiens OX=9606 GN=DDAH1 PE=1 SV=3	5.79219	6.09793	5.84099	5.90147	5.58313	5.56346	5.69187		29	764	28	285	29
High	Master Protein	Q9C0H9	SRC kinase signaling inhibitor 1 OS=Homo sapiens OX=9606 GN=SRCIN1 PE=1 SV=4	3.87223	3.62321	3.53047	3.72246	3.95167	4.11687	4.14047		53	699	53	1183	53
High	Master Protein	P80404	4-aminobutyrate aminotransferase, mitochondrial OS=Homo sapiens OX=9606 GN=ABAT PE=1 SV=3	4.34054	4.70281	4.88032	4.66971	4.64769	3.86069	4.14496		36	711	36	500	36
High	Master Protein	Q14315	Filamin-C OS=Homo sapiens OX=9606 GN=FLNC PE=1 SV=3	3.504	3.97331	3.1848	3.19865	3.02549	3.06811	2.99063		59	521	53	2725	59
High	Master Protein	P09417	Dihydropteridine reductase OS=Homo sapiens OX=9606 GN=QDPR PE=1 SV=2	6.17654	6.91305	6.77053	6.37546	6.41973	6.43177	6.43729		25	1029	25	244	25
High	Master Protein	Q93050-3	Isoform 3 of V-type proton ATPase 116 kDa subunit a1 OS=Homo sapiens OX=9606 GN=ATP6V0A1	-4.29433	-3.51278	-4.13859	-4.40791	-4.29513	-4.4231	-4.21346		43	845	1	838	43
High	Master Protein	Q8WUM4-2	Isoform 2 of Programmed cell death 6-interacting protein OS=Homo sapiens OX=9606 GN=PDCD6IP	-2.64788	-0.906106	-1.09948	-1.24409	-1.28461	-1.61019	NaN		45	814	1	873	45
High	Master Protein	P27824	Calnexin OS=Homo sapiens OX=9606 GN=CANX PE=1 SV=2	5.2234	5.18419	4.93094	5.03338	4.81585	5.14979	5.04131		34	784	34	592	34
High	Master Protein	Q8WUM4	Programmed cell death 6-interacting protein OS=Homo sapiens OX=9606 GN=PDCD6IP PE=1 SV=1	4.11376	4.09662	4.14609	4.18919	4.20408	4.21714	4.36329		45	821	1	868	45
High	Master Protein	P00738	Haptoglobin OS=Homo sapiens OX=9606 GN=HP PE=1 SV=1	5.91497	5.29999	6.96263	5.82634	2.86607	6.90748	4.51		37	749	37	406	37
High	Master Protein	P21796	Voltage-dependent anion-selective channel protein 1 OS=Homo sapiens OX=9606 GN=VDAC1 PE=1 SV=2	6.70581	6.74773	6.81758	6.85268	7.10361	6.48365	6.79606		30	1193	29	283	30
High	Master Protein	P49411	Elongation factor Tu, mitochondrial OS=Homo sapiens OX=9606 GN=TUFM PE=1 SV=2	5.10453	4.86487	4.96339	5.03019	5.13515	5.01534	4.90087		35	753	35	452	35
High	Master Protein	P31040	Succinate dehydrogenase [ubiquinone] flavoprotein subunit, mitochondrial OS=Homo sapiens OX=9606 GN=SDHA PE=1 SV=2	4.68833	4.84047	4.80012	5.18797	4.87003	4.47693	4.78778		34	738	34	664	34
High	Master Protein	Q8NCB2	CaM kinase-like vesicle-associated protein OS=Homo sapiens OX=9606 GN=CAMKV PE=2 SV=2	4.72205	4.33818	4.12375	4.42361	4.55276	4.51445	4.68119		30	566	3	501	30
High	Master Protein	P13639	Elongation factor 2 OS=Homo sapiens OX=9606 GN=EEF2 PE=1 SV=4	4.74439	4.63143	4.71574	4.81557	4.60247	4.78333	4.38645		43	690	41	858	43
High	Master Protein	P49368	T-complex protein 1 subunit gamma OS=Homo sapiens OX=9606 GN=CCT3 PE=1 SV=4	5.08669	4.98903	5.00548	5.08255	5.05201	4.97008	4.94602	Acetyl [N-Term]	39	775	39	545	39
High	Master Protein	O43491-4	Isoform 4 of Band 4.1-like protein 2 OS=Homo sapiens OX=9606 GN=EPB41L2	4.91183	4.7518	4.65799	4.87267	4.83451	4.68804	4.76221		50	733	4	852	50
High	Master Protein	P02671	Fibrinogen alpha chain OS=Homo sapiens OX=9606 GN=FGA PE=1 SV=2	4.55162	3.5884	4.85465	4.42997	1.92602	6.00873	4.0022		39	746	39	866	39
High	Master Protein	P05026	Sodium/potassium-transporting ATPase subunit beta-1 OS=Homo sapiens OX=9606 GN=ATP1B1 PE=1 SV=1	8.03683	7.77335	7.88125	7.85129	8.10393	8.09421	8.27628		31	1137	31	303	31
High	Master Protein	Q9NVA2	Septin-11 OS=Homo sapiens OX=9606 GN=SEPTIN11 PE=1 SV=3	5.30773	5.64669	5.41696	5.56725	5.56707	5.24288	5.53149		36	852	17	429	36
High	Master Protein	Q92599	Septin-8 OS=Homo sapiens OX=9606 GN=SEPTIN8 PE=1 SV=4	4.79996	5.03286	5.33051	5.13014	5.42277	4.94522	5.00995		34	791	1	483	34
High	Master Protein	Q969P0	Immunoglobulin superfamily member 8 OS=Homo sapiens OX=9606 GN=IGSF8 PE=1 SV=1	5.38802	5.49998	5.49433	5.50428	5.71106	5.54738	5.74155		30	774	30	613	30
High	Master Protein	P09493-5	Isoform 5 of Tropomyosin alpha-1 chain OS=Homo sapiens OX=9606 GN=TPM1	5.67808	5.14675	4.82763	4.99192	5.04791	5.61855	5.45705		34	1001	12	245	34
High	Master Protein	P78357	Contactin-associated protein 1 OS=Homo sapiens OX=9606 GN=CNTNAP1 PE=1 SV=1	4.99291	4.77029	5.11746	5.08293	5.26169	5.20098	5.41909		46	754	46	1384	46
High	Master Protein	O94819	Kelch repeat and BTB domain-containing protein 11 OS=Homo sapiens OX=9606 GN=KBTBD11 PE=1 SV=1	4.94217	5.07798	4.7875	4.9751	4.70444	4.63331	4.80782		34	679	34	623	34
High	Master Protein	P13489	Ribonuclease inhibitor OS=Homo sapiens OX=9606 GN=RNH1 PE=1 SV=2	4.72388	4.62325	4.90274	4.71309	4.79211	4.74444	4.40001		31	559	31	461	31
High	Master Protein	P27338	Amine oxidase [flavin-containing] B OS=Homo sapiens OX=9606 GN=MAOB PE=1 SV=3	5.21426	5.24421	4.96743	5.36203	4.40523	4.36811	4.29961		39	732	34	520	39
High	Master Protein	P24752	Acetyl-CoA acetyltransferase, mitochondrial OS=Homo sapiens OX=9606 GN=ACAT1 PE=1 SV=1	5.18722	5.27117	5.49822	5.22113	5.05392	4.89172	5.18898		32	658	32	427	32
High	Master Protein	Q9NQ66	1-phosphatidylinositol 4,5-bisphosphate phosphodiesterase beta-1 OS=Homo sapiens OX=9606 GN=PLCB1 PE=1 SV=1	3.89924	3.76022	3.92721	3.97347	4.34001	3.81719	3.98094		52	676	52	1216	52
High	Master Protein	O75369	Filamin-B OS=Homo sapiens OX=9606 GN=FLNB PE=1 SV=2	2.8606	3.35511	3.34971	3.0241	2.80239	2.86963	2.80588		58	547	54	2602	58
High	Master Protein	Q7Z406	Myosin-14 OS=Homo sapiens OX=9606 GN=MYH14 PE=1 SV=2	3.10284	3.08127	2.84484	3.01357	2.8287	3.13318	3.12153		55	540	45	1995	55
High	Master Protein	O43491	Band 4.1-like protein 2 OS=Homo sapiens OX=9606 GN=EPB41L2 PE=1 SV=1	-0.138962	-0.111389	-0.128254	-0.0936861	-0.470667	-0.473808	-0.0536509		47	689	1	1005	47
High	Master Protein	P48735	Isocitrate dehydrogenase [NADP], mitochondrial OS=Homo sapiens OX=9606 GN=IDH2 PE=1 SV=2	5.1967	5.69891	5.76007	5.64612	5.5261	5.0004	5.10164		35	897	34	452	35
High	Master Protein	P78371	T-complex protein 1 subunit beta OS=Homo sapiens OX=9606 GN=CCT2 PE=1 SV=4	3.97921	4.15009	4.35701	4.22674	4.32718	4.08988	3.86988		36	604	36	535	36
High	Master Protein	Q04917	14-3-3 protein eta OS=Homo sapiens OX=9606 GN=YWHAH PE=1 SV=4	6.20168	5.95521	6.22161	5.67305	5.74416	5.5684	5.85011		25	1013	20	246	25
High	Master Protein	Q7Z2K8	G protein-regulated inducer of neurite outgrowth 1 OS=Homo sapiens OX=9606 GN=GPRIN1 PE=1 SV=2	4.44516	3.68596	3.21003	3.94662	3.96959	4.48216	4.46733	Acetyl [N-Term]	46	604	46	1008	46
High	Master Protein	Q9UEY8-2	Isoform 1 of Gamma-adducin OS=Homo sapiens OX=9606 GN=ADD3	4.81838	4.97744	4.72166	4.99108	4.61388	4.32942	4.6881		36	764	34	674	36
High	Master Protein	Q92614	Unconventional myosin-XVIIIa OS=Homo sapiens OX=9606 GN=MYO18A PE=1 SV=3	3.43094	3.43306	3.1582	3.37284	3.49658	3.5606	3.50997		61	692	61	2054	61
High	Master Protein	Q9BPU6	Dihydropyrimidinase-related protein 5 OS=Homo sapiens OX=9606 GN=DPYSL5 PE=1 SV=1	4.62331	4.93514	5.10005	4.96147	5.12331	4.98197	4.88975	Acetyl [N-Term]	37	827	37	564	37
High	Master Protein	O75083	WD repeat-containing protein 1 OS=Homo sapiens OX=9606 GN=WDR1 PE=1 SV=4	4.74422	4.68637	4.70533	4.69579	4.77691	4.44164	4.30651		35	653	35	606	35
High	Master Protein	Q13555-5	Isoform 5 of Calcium/calmodulin-dependent protein kinase type II subunit gamma OS=Homo sapiens OX=9606 GN=CAMK2G	2.42285	3.0497	3.19619	2.8237	2.71663	2.61531	2.88927		30	822	3	527	30
High	Master Protein	P26038	Moesin OS=Homo sapiens OX=9606 GN=MSN PE=1 SV=3	5.49288	5.15201	5.03329	5.32432	4.89749	5.22627	4.69204		47	992	31	577	47
High	Master Protein	Q9UQB3	Catenin delta-2 OS=Homo sapiens OX=9606 GN=CTNND2 PE=1 SV=3	4.5107	4.05583	3.72301	4.23828	3.8901	4.31198	4.18823		45	658	42	1225	45
High	Master Protein	P27348	14-3-3 protein theta OS=Homo sapiens OX=9606 GN=YWHAQ PE=1 SV=1	5.71684	5.16004	5.05331	5.46161	5.75336	5.84209	5.50025	Acetyl [N-Term]	31	878	26	245	31
High	Master Protein	Q92599-4	Isoform 4 of Septin-8 OS=Homo sapiens OX=9606 GN=SEPTIN8	-2.80064	-2.57479	-1.93733	-2.82383	-1.82728	-1.73267	-2.05029		34	779	1	442	34
High	Master Protein	P14625	Endoplasmin OS=Homo sapiens OX=9606 GN=HSP90B1 PE=1 SV=1	4.68254	4.65357	4.59035	4.62067	4.55554	4.63117	4.30577		45	752	43	803	45
High	Master Protein	O43175	D-3-phosphoglycerate dehydrogenase OS=Homo sapiens OX=9606 GN=PHGDH PE=1 SV=4	6.0466	6.05283	6.20486	6.13223	5.70785	5.88761	5.82268		29	692	29	533	29
High	Master Protein	Q2M2I8	AP2-associated protein kinase 1 OS=Homo sapiens OX=9606 GN=AAK1 PE=1 SV=3	3.59772	3.25024	3.21492	3.31127	3.95589	4.10224	3.98888		40	480	40	961	40
High	Master Protein	Q3ZCM7	Tubulin beta-8 chain OS=Homo sapiens OX=9606 GN=TUBB8 PE=1 SV=2	0.262706	0.633943	0.540771	1.30043	1.21002	0.458735	0.458914		19	5875	2	444	19
High	Master Protein	P32119	Peroxiredoxin-2 OS=Homo sapiens OX=9606 GN=PRDX2 PE=1 SV=5	6.56088	6.77473	6.90084	6.83978	6.52676	6.54809	6.53137		27	979	26	198	27
High	Master Protein	Q8WXD9	Caskin-1 OS=Homo sapiens OX=9606 GN=CASKIN1 PE=1 SV=1	3.84699	3.25475	3.23455	3.58212	3.9228	3.90516	4.2355		41	561	41	1431	41
High	Master Protein	Q13423	NAD(P) transhydrogenase, mitochondrial OS=Homo sapiens OX=9606 GN=NNT PE=1 SV=3	5.03815	4.87598	5.12193	5.02478	5.29026	5.07754	4.88821		44	679	44	1086	44
High	Master Protein	P78324	Tyrosine-protein phosphatase non-receptor type substrate 1 OS=Homo sapiens OX=9606 GN=SIRPA PE=1 SV=2	6.03355	5.9092	5.66765	5.9458	6.28561	6.40986	6.38105		32	784	1	504	32
High	Master Protein	Q9ULU8	Calcium-dependent secretion activator 1 OS=Homo sapiens OX=9606 GN=CADPS PE=1 SV=3	3.85728	3.71116	3.51952	3.80954	4.28142	3.62941	3.69907	Acetyl [N-Term]	41	582	34	1353	41
High	Master Protein	Q13153	Serine/threonine-protein kinase PAK 1 OS=Homo sapiens OX=9606 GN=PAK1 PE=1 SV=2	4.11109	4.11361	3.94058	4.17934	4.40619	4.65722	4.70424		36	637	24	545	36
High	Master Protein	P09493	Tropomyosin alpha-1 chain OS=Homo sapiens OX=9606 GN=TPM1 PE=1 SV=2	2.3108	3.25543	3.12175	1.79338	1.31524	1.43895	1.77196		32	901	2	284	32
High	Master Protein	Q8TDJ6	DmX-like protein 2 OS=Homo sapiens OX=9606 GN=DMXL2 PE=1 SV=2	3.31782	3.38165	3.33401	3.55041	3.86053	3.06227	3.42406		57	593	55	3036	57
High	Master Protein	Q14008	Cytoskeleton-associated protein 5 OS=Homo sapiens OX=9606 GN=CKAP5 PE=1 SV=3	3.71232	3.61146	3.78949	3.65678	3.70613	3.70981	3.87793		58	572	58	2032	58
High	Master Protein	P61266	Syntaxin-1B OS=Homo sapiens OX=9606 GN=STX1B PE=1 SV=1	5.69432	5.82677	5.85241	5.76602	6.02061	6.15718	6.31903		31	778	28	288	31
High	Master Protein	P07355	Annexin A2 OS=Homo sapiens OX=9606 GN=ANXA2 PE=1 SV=2	4.76442	4.82591	4.65313	4.98663	3.92345	3.86924	3.34497		36	604	36	339	36
High	Master Protein	P02675	Fibrinogen beta chain OS=Homo sapiens OX=9606 GN=FGB PE=1 SV=2	4.09514	3.77528	4.88973	4.45654	1.88919	5.61161	4.0324		35	529	35	491	35
High	Master Protein	Q9C040	Tripartite motif-containing protein 2 OS=Homo sapiens OX=9606 GN=TRIM2 PE=1 SV=1	3.94165	3.84017	3.95805	4.08566	4.23477	4.18475	3.98994		34	600	33	744	34
High	Master Protein	P62879	Guanine nucleotide-binding protein G(I)/G(S)/G(T) subunit beta-2 OS=Homo sapiens OX=9606 GN=GNB2 PE=1 SV=3	4.98294	5.47456	5.449	5.40943	5.26155	4.87736	5.17671		26	616	14	340	26
High	Master Protein	P78324-2	Isoform 2 of Tyrosine-protein phosphatase non-receptor type substrate 1 OS=Homo sapiens OX=9606 GN=SIRPA	-1.90212	-2.44944	-2.76799	-2.06439	-2.25227	-1.42728	-1.38597		32	753	1	508	32
High	Master Protein	P43304	Glycerol-3-phosphate dehydrogenase, mitochondrial OS=Homo sapiens OX=9606 GN=GPD2 PE=1 SV=3	4.48573	4.15578	4.2413	4.28853	4.55401	4.22193	4.16869		43	636	43	727	43
High	Master Protein	Q13555-6	Isoform 6 of Calcium/calmodulin-dependent protein kinase type II subunit gamma OS=Homo sapiens OX=9606 GN=CAMK2G	-1.961	-1.06804	-0.810524	-0.992701	-1.11985	-1.69202	-1.58918		29	806	2	588	29
High	Master Protein	O15230	Laminin subunit alpha-5 OS=Homo sapiens OX=9606 GN=LAMA5 PE=1 SV=8	4.1168	3.52355	3.92505	3.00177	2.88899	5.06029	2.91388		53	321	53	3695	53
High	Master Protein	P54289-2	Isoform 2 of Voltage-dependent calcium channel subunit alpha-2/delta-1 OS=Homo sapiens OX=9606 GN=CACNA2D1	4.5025	4.09408	3.9277	4.17808	4.53496	4.34905	4.75621		38	615	2	1091	38
High	Master Protein	Q8N573	Oxidation resistance protein 1 OS=Homo sapiens OX=9606 GN=OXR1 PE=1 SV=2	4.06225	3.90536	3.69386	4.09826	4.17558	4.26472	4.30301		44	643	44	874	44
High	Master Protein	Q16799	Reticulon-1 OS=Homo sapiens OX=9606 GN=RTN1 PE=1 SV=1	4.4343	4.51658	4.36946	4.57476	4.82942	5.07828	5.34015		31	624	27	776	31
High	Master Protein	O95757	Heat shock 70 kDa protein 4L OS=Homo sapiens OX=9606 GN=HSPA4L PE=1 SV=3	4.23655	3.89157	3.67659	3.84809	4.04715	4.14922	4.11627		47	706	42	839	47
High	Master Protein	O75061-4	Isoform 4 of Putative tyrosine-protein phosphatase auxilin OS=Homo sapiens OX=9606 GN=DNAJC6	4.26503	3.95626	3.88614	4.15794	4.46118	4.02021	4.35998	Acetyl [N-Term]	35	657	35	900	35
High	Master Protein	P00441	Superoxide dismutase [Cu-Zn] OS=Homo sapiens OX=9606 GN=SOD1 PE=1 SV=2	7.71528	7.53801	7.3344	7.31194	7.13211	7.5707	7.57169		18	1102	18	154	18
High	Master Protein	P0C0L4	Complement C4-A OS=Homo sapiens OX=9606 GN=C4A PE=1 SV=2	3.1495	2.88468	3.84328	3.39235	2.03683	3.9441	2.6655		46	438	3	1744	46
High	Master Protein	Q9H4G0-4	Isoform 4 of Band 4.1-like protein 1 OS=Homo sapiens OX=9606 GN=EPB41L1	NaN	NaN	NaN	NaN	NaN	NaN	NaN		39	625	1	701	39
High	Master Protein	Q8NCB2-3	Isoform 3 of CaM kinase-like vesicle-associated protein OS=Homo sapiens OX=9606 GN=CAMKV	2.12229	1.58255	1.46745	1.42717	1.53221	1.5638	2.00887		30	546	3	470	30
High	Master Protein	Q9BYB0	SH3 and multiple ankyrin repeat domains protein 3 OS=Homo sapiens OX=9606 GN=SHANK3 PE=1 SV=3	3.62303	3.32286	2.99054	3.45158	3.34162	3.56846	3.71246		49	602	49	1731	49
High	Master Protein	P11498	Pyruvate carboxylase, mitochondrial OS=Homo sapiens OX=9606 GN=PC PE=1 SV=2	3.97224	4.26226	4.17155	3.94879	3.78692	3.6858	3.61421		47	582	47	1178	47
High	Master Protein	P47756-2	Isoform 2 of F-actin-capping protein subunit beta OS=Homo sapiens OX=9606 GN=CAPZB	4.98333	4.89118	4.76422	4.91516	4.92603	4.94202	5.07887		30	637	5	272	30
High	Master Protein	Q01518	Adenylyl cyclase-associated protein 1 OS=Homo sapiens OX=9606 GN=CAP1 PE=1 SV=5	1.20308	1.42429	1.3031	1.19605	0.707798	0.81962	1.24328		30	619	1	475	30
High	Master Protein	Q9H115	Beta-soluble NSF attachment protein OS=Homo sapiens OX=9606 GN=NAPB PE=1 SV=2	5.03282	5.29661	5.26722	5.43058	5.62185	5.17749	5.25059		29	691	25	298	29
High	Master Protein	P22061	Protein-L-isoaspartate(D-aspartate) O-methyltransferase OS=Homo sapiens OX=9606 GN=PCMT1 PE=1 SV=4	5.84689	5.69741	5.39792	5.58298	5.6987	6.06963	5.76321		21	805	21	227	21
High	Master Protein	O75891	Cytosolic 10-formyltetrahydrofolate dehydrogenase OS=Homo sapiens OX=9606 GN=ALDH1L1 PE=1 SV=2	4.44205	4.6815	4.90215	4.8366	4.45223	4.26759	4.19561		44	485	44	902	44
High	Master Protein	Q13557-10	Isoform Delta 10 of Calcium/calmodulin-dependent protein kinase type II subunit delta OS=Homo sapiens OX=9606 GN=CAMK2D	-3.35727	-4.60303	-4.80077	-3.39763	-3.82466	-3.75677	-4.08769		37	798	1	492	37
High	Master Protein	P62937	Peptidyl-prolyl cis-trans isomerase A OS=Homo sapiens OX=9606 GN=PPIA PE=1 SV=2	8.42971	8.33087	8.34327	8.3012	8.2913	8.35996	8.54007	Acetyl [N-Term]	20	2363	20	165	20
High	Master Protein	P06753	Tropomyosin alpha-3 chain OS=Homo sapiens OX=9606 GN=TPM3 PE=1 SV=2	-0.901912	-1.34558	-1.57618	-1.48508	-1.41224	-0.757485	-0.764838		28	1003	4	285	28
High	Master Protein	O43491-3	Isoform 3 of Band 4.1-like protein 2 OS=Homo sapiens OX=9606 GN=EPB41L2	-1.82346	-1.60527	-1.74409	-1.63488	-1.6799	-2.56569	-2.36423		44	605	1	747	44
High	Master Protein	P48643	T-complex protein 1 subunit epsilon OS=Homo sapiens OX=9606 GN=CCT5 PE=1 SV=1	4.06144	4.21619	4.14844	4.17289	4.15125	4.17681	3.97814		34	600	33	541	34
High	Master Protein	Q99719	Septin-5 OS=Homo sapiens OX=9606 GN=SEPTIN5 PE=1 SV=1	4.01156	4.71925	4.72649	4.56321	4.70148	4.07195	4.59677		25	571	9	369	25
High	Master Protein	P05771-2	Isoform Beta-II of Protein kinase C beta type OS=Homo sapiens OX=9606 GN=PRKCB	3.64867	3.87028	3.74834	3.54819	4.02174	3.73927	4.05473		39	666	26	673	39
High	Master Protein	P09622	Dihydrolipoyl dehydrogenase, mitochondrial OS=Homo sapiens OX=9606 GN=DLD PE=1 SV=2	5.23451	5.12671	5.16658	5.18519	5.37299	5.0462	5.26094		28	632	28	509	28
High	Master Protein	Q13557-5	Isoform Delta 8 of Calcium/calmodulin-dependent protein kinase type II subunit delta OS=Homo sapiens OX=9606 GN=CAMK2D	3.54541	3.52583	3.16142	3.72308	3.44563	3.57888	3.90374		37	795	1	498	37
High	Master Protein	O75122-3	Isoform 3 of CLIP-associating protein 2 OS=Homo sapiens OX=9606 GN=CLASP2	3.53289	3.17896	3.18584	3.39559	3.60094	3.91092	3.67623		41	619	2	1515	41
High	Master Protein	Q7Z6Z7	E3 ubiquitin-protein ligase HUWE1 OS=Homo sapiens OX=9606 GN=HUWE1 PE=1 SV=3	3.10941	2.94021	3.38335	3.38917	3.3179	2.84041	3.27827		55	431	54	4374	55
High	Master Protein	P32004	Neural cell adhesion molecule L1 OS=Homo sapiens OX=9606 GN=L1CAM PE=1 SV=2	4.17241	4.21891	4.16077	4.15914	4.07426	4.41332	4.56889		38	738	38	1257	38
High	Master Protein	Q01518-2	Isoform 2 of Adenylyl cyclase-associated protein 1 OS=Homo sapiens OX=9606 GN=CAP1	4.36492	4.46514	4.46854	4.53554	4.62166	4.33445	4.3624		30	612	1	474	30
High	Master Protein	P67936	Tropomyosin alpha-4 chain OS=Homo sapiens OX=9606 GN=TPM4 PE=1 SV=3	4.09214	4.07107	3.87063	3.59142	3.64041	4.43327	4.21982		31	957	9	248	31
High	Master Protein	O14745	Na(+)/H(+) exchange regulatory cofactor NHE-RF1 OS=Homo sapiens OX=9606 GN=SLC9A3R1 PE=1 SV=4	5.31847	5.34314	5.12786	5.17058	5.07693	5.29563	5.41313		29	651	29	358	29
High	Master Protein	Q8N3V7-3	Isoform 3 of Synaptopodin OS=Homo sapiens OX=9606 GN=SYNPO	4.4764	3.94705	3.77466	4.35994	4.57302	4.34357	5.01698	Acetyl [N-Term]	32	613	32	685	32
High	Master Protein	O15075	Serine/threonine-protein kinase DCLK1 OS=Homo sapiens OX=9606 GN=DCLK1 PE=1 SV=2	4.1569	4.03741	3.98027	4.40018	4.36931	4.17077	4.07097		41	595	23	740	41
High	Master Protein	P28838	Cytosol aminopeptidase OS=Homo sapiens OX=9606 GN=LAP3 PE=1 SV=3	4.29495	4.49091	4.51065	4.59016	3.76411	4.1422	3.77829		36	583	36	519	36
High	Master Protein	P0C0L5	Complement C4-B OS=Homo sapiens OX=9606 GN=C4B PE=1 SV=2	-4.00345	-2.47586	-2.65618	-1.97014	-3.94131	-2.43091	-3.43522		45	439	2	1744	45
High	Master Protein	P11277-2	Isoform 2 of Spectrin beta chain, erythrocytic OS=Homo sapiens OX=9606 GN=SPTB	1.3535	1.81421	1.91608	1.40121	1.29993	1.24204	1.62931		42	661	25	2328	42
High	Master Protein	P04899	Guanine nucleotide-binding protein G(i) subunit alpha-2 OS=Homo sapiens OX=9606 GN=GNAI2 PE=1 SV=3	4.33283	4.78447	4.79723	4.84901	4.79818	4.26763	4.31575		28	754	15	355	28
High	Master Protein	P55809	Succinyl-CoA:3-ketoacid coenzyme A transferase 1, mitochondrial OS=Homo sapiens OX=9606 GN=OXCT1 PE=1 SV=1	4.79109	4.87834	4.73758	4.83776	4.81168	4.90889	4.69154		29	613	29	520	29
High	Master Protein	Q9Y2T3	Guanine deaminase OS=Homo sapiens OX=9606 GN=GDA PE=1 SV=1	4.41891	4.47828	4.29461	4.78279	4.63676	4.26726	4.28307		31	643	31	454	31
High	Master Protein	Q9UN36-6	Isoform 6 of Protein NDRG2 OS=Homo sapiens OX=9606 GN=NDRG2	5.57221	5.53472	5.09905	5.57	5.60106	5.26427	5.44505		20	613	1	367	20
High	Master Protein	P02545	Prelamin-A/C OS=Homo sapiens OX=9606 GN=LMNA PE=1 SV=1	4.75462	4.87053	5.29317	4.89148	4.58116	5.05551	4.47706		45	654	4	664	45
High	Master Protein	Q99962	Endophilin-A1 OS=Homo sapiens OX=9606 GN=SH3GL2 PE=1 SV=1	5.3537	5.2514	5.10815	5.37792	5.3404	5.42993	6.28537		29	881	20	352	29
High	Master Protein	P11586	C-1-tetrahydrofolate synthase, cytoplasmic OS=Homo sapiens OX=9606 GN=MTHFD1 PE=1 SV=4	4.61691	4.60367	4.43037	4.57976	4.42427	4.5632	4.47696		45	689	44	935	45
High	Master Protein	Q16658	Fascin OS=Homo sapiens OX=9606 GN=FSCN1 PE=1 SV=3	4.9348	4.75012	5.04085	5.25129	5.50813	5.10915	4.98185		37	689	37	493	37
High	Master Protein	P01023	Alpha-2-macroglobulin OS=Homo sapiens OX=9606 GN=A2M PE=1 SV=3	3.85899	3.80444	4.4761	4.1525	3.4086	5.12838	4.63688		47	587	47	1474	47
High	Master Protein	P49448	Glutamate dehydrogenase 2, mitochondrial OS=Homo sapiens OX=9606 GN=GLUD2 PE=1 SV=2	-3.19004	-3.16233	-3.1628	-3.12908	-2.9509	-4.02213	-3.0761		30	1234	1	558	30
High	Master Protein	O94826	Mitochondrial import receptor subunit TOM70 OS=Homo sapiens OX=9606 GN=TOMM70 PE=1 SV=1	4.45073	4.31014	4.14174	4.22848	4.46483	4.3909	4.38373		43	625	43	608	43
High	Master Protein	P54289-5	Isoform 5 of Voltage-dependent calcium channel subunit alpha-2/delta-1 OS=Homo sapiens OX=9606 GN=CACNA2D1	NaN	NaN	NaN	NaN	NaN	NaN	NaN		37	562	1	1084	37
High	Master Protein	P16615	Sarcoplasmic/endoplasmic reticulum calcium ATPase 2 OS=Homo sapiens OX=9606 GN=ATP2A2 PE=1 SV=1	4.16685	4.19182	4.18364	4.39087	4.3613	4.02622	4.0941	Acetyl [N-Term]	37	678	37	1042	37
High	Master Protein	P15311	Ezrin OS=Homo sapiens OX=9606 GN=EZR PE=1 SV=4	4.07304	3.97661	3.9042	4.07619	3.67163	3.92341	3.70049		46	863	29	586	46
High	Master Protein	P40227	T-complex protein 1 subunit zeta OS=Homo sapiens OX=9606 GN=CCT6A PE=1 SV=3	4.5564	4.56776	4.55816	4.62817	4.63352	4.50962	4.47651		33	672	33	531	33
High	Master Protein	P00568	Adenylate kinase isoenzyme 1 OS=Homo sapiens OX=9606 GN=AK1 PE=1 SV=3	4.40369	4.86786	4.75473	4.59413	4.11111	4.33059	4.25031		24	552	23	194	24
High	Master Protein	Q9UN36	Protein NDRG2 OS=Homo sapiens OX=9606 GN=NDRG2 PE=1 SV=2	0.45866	0.177644	0.137381	0.169638	0.107643	0.110324	0.300927		20	623	1	371	20
High	Master Protein	P61978	Heterogeneous nuclear ribonucleoprotein K OS=Homo sapiens OX=9606 GN=HNRNPK PE=1 SV=1	-2.2413	-1.22648	-1.07221	-1.26644	-1.23467	-1.85379	-2.11992	Acetyl [N-Term]	30	640	1	463	30
High	Master Protein	P51649	Succinate-semialdehyde dehydrogenase, mitochondrial OS=Homo sapiens OX=9606 GN=ALDH5A1 PE=1 SV=2	4.57558	4.70327	4.53289	4.6452	4.67517	4.41745	4.26049		33	488	33	535	33
High	Master Protein	Q99832	T-complex protein 1 subunit eta OS=Homo sapiens OX=9606 GN=CCT7 PE=1 SV=2	4.1654	4.31026	4.30585	4.29118	4.27805	4.21526	4.13745	Acetyl [N-Term]	38	603	38	543	38
High	Master Protein	P50991	T-complex protein 1 subunit delta OS=Homo sapiens OX=9606 GN=CCT4 PE=1 SV=4	4.14367	4.31237	4.47178	4.44308	4.51435	4.15661	3.94755		36	557	35	539	36
High	Master Protein	P09493-7	Isoform 7 of Tropomyosin alpha-1 chain OS=Homo sapiens OX=9606 GN=TPM1	-2.24499	-0.983376	-0.755638	-4.36859	-4.06683	-3.45095	-4.1996		29	821	2	284	29
High	Master Protein	P49821	NADH dehydrogenase [ubiquinone] flavoprotein 1, mitochondrial OS=Homo sapiens OX=9606 GN=NDUFV1 PE=1 SV=4	4.79993	4.47857	4.75557	4.60768	4.82855	4.34896	4.65607		31	705	31	464	31
High	Master Protein	P17858	ATP-dependent 6-phosphofructokinase, liver type OS=Homo sapiens OX=9606 GN=PFKL PE=1 SV=6	3.61919	3.96791	4.15753	4.08929	4.0091	3.09937	3.66633		27	480	23	780	27
High	Master Protein	P49189-3	Isoform 3 of 4-trimethylaminobutyraldehyde dehydrogenase OS=Homo sapiens OX=9606 GN=ALDH9A1	4.84931	5.25393	5.11713	5.30944	4.79453	4.45379	4.58521		31	642	2	518	31
High	Master Protein	O75122	CLIP-associating protein 2 OS=Homo sapiens OX=9606 GN=CLASP2 PE=1 SV=3	-2.55369	-2.93262	-2.54702	-2.65233	-2.84061	-2.33675	-2.09417		41	582	2	1294	41
High	Master Protein	P02794	Ferritin heavy chain OS=Homo sapiens OX=9606 GN=FTH1 PE=1 SV=2	6.90987	6.67711	6.97035	7.05032	6.91073	7.29504	6.86453		21	1074	21	183	21
High	Master Protein	P30101	Protein disulfide-isomerase A3 OS=Homo sapiens OX=9606 GN=PDIA3 PE=1 SV=4	5.95719	5.48644	5.37307	5.65651	5.54676	5.94616	5.54853		33	811	33	505	33
High	Master Protein	P17987	T-complex protein 1 subunit alpha OS=Homo sapiens OX=9606 GN=TCP1 PE=1 SV=1	4.30201	4.2976	4.37263	4.4704	4.59702	4.37549	4.13737	Acetyl [N-Term]	31	635	31	556	31
High	Master Protein	P53396	ATP-citrate synthase OS=Homo sapiens OX=9606 GN=ACLY PE=1 SV=3	3.58792	3.52283	3.72237	3.78167	3.92474	3.4309	3.36613		44	640	44	1101	44
High	Master Protein	P49189	4-trimethylaminobutyraldehyde dehydrogenase OS=Homo sapiens OX=9606 GN=ALDH9A1 PE=1 SV=3	-2.68735	-1.44711	-2.04485	-2.61428	-2.26867	-2.65241	-1.66494		30	641	1	494	30
High	Master Protein	Q9Y617	Phosphoserine aminotransferase OS=Homo sapiens OX=9606 GN=PSAT1 PE=1 SV=2	5.60173	5.74768	5.60208	5.58514	5.22519	5.06888	4.63807		30	721	30	370	30
High	Master Protein	Q00839	Heterogeneous nuclear ribonucleoprotein U OS=Homo sapiens OX=9606 GN=HNRNPU PE=1 SV=6	4.29759	4.56958	4.63687	4.50358	4.29022	4.42511	4.45142		33	561	33	825	33
High	Master Protein	P15104	Glutamine synthetase OS=Homo sapiens OX=9606 GN=GLUL PE=1 SV=4	5.41616	5.31655	5.87854	5.26093	5.41614	5.11433	5.89225		27	570	27	373	27
High	Master Protein	P00918	Carbonic anhydrase 2 OS=Homo sapiens OX=9606 GN=CA2 PE=1 SV=2	5.46877	5.53715	6.09702	5.97967	5.86754	5.46251	5.67222		24	564	24	260	24
High	Master Protein	P22626	Heterogeneous nuclear ribonucleoproteins A2/B1 OS=Homo sapiens OX=9606 GN=HNRNPA2B1 PE=1 SV=2	5.22118	5.1819	5.28208	5.11399	4.77921	5.48831	5.25883		31	569	28	353	31
High	Master Protein	P47756	F-actin-capping protein subunit beta OS=Homo sapiens OX=9606 GN=CAPZB PE=1 SV=4	1.5352	1.36106	0.586292	1.28535	1.04001	0.392096	0.909201		28	616	3	277	28
High	Master Protein	P08559	Pyruvate dehydrogenase E1 component subunit alpha, somatic form, mitochondrial OS=Homo sapiens OX=9606 GN=PDHA1 PE=1 SV=3	4.24443	4.29325	4.37141	4.25119	4.64424	4.32904	4.13553		36	626	30	390	36
High	Master Protein	Q16643-3	Isoform 3 of Drebrin OS=Homo sapiens OX=9606 GN=DBN1	4.70841	3.93053	4.02769	4.29942	4.61979	4.50078	4.75286		31	596	4	695	31
High	Master Protein	P02792	Ferritin light chain OS=Homo sapiens OX=9606 GN=FTL PE=1 SV=2	6.66241	6.03399	6.1904	6.61852	5.98983	5.92134	5.99666		15	944	15	175	15
High	Master Protein	Q07954	Prolow-density lipoprotein receptor-related protein 1 OS=Homo sapiens OX=9606 GN=LRP1 PE=1 SV=2	3.45766	3.47133	3.41949	3.21953	3.26204	2.88526	3.59825		53	554	53	4544	53
High	Master Protein	Q9Y2A7	Nck-associated protein 1 OS=Homo sapiens OX=9606 GN=NCKAP1 PE=1 SV=1	3.66377	3.60528	3.56731	3.78449	3.83467	3.6147	3.61314		35	515	35	1128	35
High	Master Protein	P11177	Pyruvate dehydrogenase E1 component subunit beta, mitochondrial OS=Homo sapiens OX=9606 GN=PDHB PE=1 SV=3	5.15213	5.00708	4.91412	5.02221	5.24713	4.99496	5.09525		26	727	26	359	26
High	Master Protein	P12236	ADP/ATP translocase 3 OS=Homo sapiens OX=9606 GN=SLC25A6 PE=1 SV=4	6.46457	6.15331	6.48859	6.69575	6.94633	6.39667	6.18965		27	939	6	298	27
High	Master Protein	O95741	Copine-6 OS=Homo sapiens OX=9606 GN=CPNE6 PE=1 SV=3	5.15274	4.68694	4.44789	4.88824	4.87358	4.63721	4.73854		33	709	32	557	33
High	Master Protein	P31939	Bifunctional purine biosynthesis protein ATIC OS=Homo sapiens OX=9606 GN=ATIC PE=1 SV=3	3.37127	3.42894	3.6433	3.69399	3.43049	3.11786	3.54746		35	468	35	592	35
High	Master Protein	P02751	Fibronectin OS=Homo sapiens OX=9606 GN=FN1 PE=1 SV=5	1.76354	3.86275	3.05608	1.75945	1.22332	1.86932	1.76024		43	242	43	2477	43
High	Master Protein	P02545-2	Isoform C of Prelamin-A/C OS=Homo sapiens OX=9606 GN=LMNA	-1.86848	-1.57604	-0.449488	-1.30285	-2.52365	-2.27733	-1.35735		42	638	1	572	42
High	Master Protein	P07339	Cathepsin D OS=Homo sapiens OX=9606 GN=CTSD PE=1 SV=1	5.72318	5.66988	6.26975	5.83743	5.78918	5.6455	5.67402		26	905	26	412	26
High	Master Protein	Q13561	Dynactin subunit 2 OS=Homo sapiens OX=9606 GN=DCTN2 PE=1 SV=4	4.492	4.53184	4.56786	4.53373	4.61146	4.79628	4.97235		30	731	30	401	30
High	Master Protein	P08195	4F2 cell-surface antigen heavy chain OS=Homo sapiens OX=9606 GN=SLC3A2 PE=1 SV=3	4.60742	4.50548	4.78266	4.78452	4.83958	4.52896	4.81135	Acetyl [N-Term]	32	600	32	630	32
High	Master Protein	Q01469	Fatty acid-binding protein 5 OS=Homo sapiens OX=9606 GN=FABP5 PE=1 SV=3	4.89265	5.03559	4.87263	4.41633	4.31896	3.92913	4.03874		21	595	21	135	21
High	Master Protein	P61978-3	Isoform 3 of Heterogeneous nuclear ribonucleoprotein K OS=Homo sapiens OX=9606 GN=HNRNPK	4.45247	4.46796	4.52644	4.55025	4.35699	4.58627	4.52638	Acetyl [N-Term]	30	624	1	440	30
High	Master Protein	O95248	Myotubularin-related protein 5 OS=Homo sapiens OX=9606 GN=SBF1 PE=1 SV=4	2.74127	2.79815	2.81753	2.88184	2.97899	2.36317	2.98914		44	532	44	1868	44
High	Master Protein	P23528	Cofilin-1 OS=Homo sapiens OX=9606 GN=CFL1 PE=1 SV=3	6.5722	6.63349	6.91741	6.71418	6.99177	6.71263	6.62144	Acetyl [N-Term]	21	782	17	166	21
High	Master Protein	P07954	Fumarate hydratase, mitochondrial OS=Homo sapiens OX=9606 GN=FH PE=1 SV=3	4.63198	4.83173	4.76249	4.66493	4.69868	4.44834	4.64131		24	512	24	510	24
High	Master Protein	O95197	Reticulon-3 OS=Homo sapiens OX=9606 GN=RTN3 PE=1 SV=2	4.42032	4.30729	4.49701	4.52567	4.79363	4.61943	4.79322		37	512	30	1032	37
High	Master Protein	P36543	V-type proton ATPase subunit E 1 OS=Homo sapiens OX=9606 GN=ATP6V1E1 PE=1 SV=1	5.1159	4.51075	4.38114	4.72193	4.84339	5.39152	4.85949		29	613	29	226	29
High	Master Protein	Q9UHD8	Septin-9 OS=Homo sapiens OX=9606 GN=SEPTIN9 PE=1 SV=2	4.10643	4.37586	4.37699	4.48335	4.34104	4.26484	4.38318		38	560	38	586	38
High	Master Protein	P43003	Excitatory amino acid transporter 1 OS=Homo sapiens OX=9606 GN=SLC1A3 PE=1 SV=1	4.64471	4.81885	4.65596	4.88325	4.56047	4.20323	4.35892		18	439	17	542	18
High	Master Protein	O43865	S-adenosylhomocysteine hydrolase-like protein 1 OS=Homo sapiens OX=9606 GN=AHCYL1 PE=1 SV=2	4.73306	5.11935	5.10917	5.26709	5.06076	4.39154	4.57209		37	579	6	530	37
High	Master Protein	P02042	Hemoglobin subunit delta OS=Homo sapiens OX=9606 GN=HBD PE=1 SV=2	4.6163	5.58055	6.22426	4.93084	4.60193	5.18001	5.54562		19	2344	12	147	19
High	Master Protein	P11047	Laminin subunit gamma-1 OS=Homo sapiens OX=9606 GN=LAMC1 PE=1 SV=3	3.75927	3.58423	3.83049	3.09425	2.73608	3.24867	3.26045		40	555	40	1609	40
High	Master Protein	P42704	Leucine-rich PPR motif-containing protein, mitochondrial OS=Homo sapiens OX=9606 GN=LRPPRC PE=1 SV=3	3.28897	2.98474	3.28305	3.38491	3.68938	2.96575	3.16312		46	483	46	1394	46
High	Master Protein	P62979	Ubiquitin-40S ribosomal protein S27a OS=Homo sapiens OX=9606 GN=RPS27A PE=1 SV=2	7.90054	7.71313	7.52839	7.57929	7.34445	7.94723	7.54874		20	1954	20	156	20
High	Master Protein	O60282	Kinesin heavy chain isoform 5C OS=Homo sapiens OX=9606 GN=KIF5C PE=1 SV=1	3.56805	3.51297	3.44781	3.64617	3.80947	3.54813	3.69134		42	551	30	957	42
High	Master Protein	P07951-2	Isoform 2 of Tropomyosin beta chain OS=Homo sapiens OX=9606 GN=TPM2	1.78125	2.65684	2.84882	0.313478	-0.321327	-1.01515	-0.258575		31	698	6	284	31
High	Master Protein	Q12765	Secernin-1 OS=Homo sapiens OX=9606 GN=SCRN1 PE=1 SV=2	5.66186	5.71329	5.50374	5.62087	5.45311	5.55109	5.70599		26	569	26	414	26
High	Master Protein	Q15700-3	Isoform 3 of Disks large homolog 2 OS=Homo sapiens OX=9606 GN=DLG2	0.266436	0.0217237	-0.0365944	0.0352573	-0.0340977	-0.190351	0.24421		37	520	3	749	37
High	Master Protein	P12235	ADP/ATP translocase 1 OS=Homo sapiens OX=9606 GN=SLC25A4 PE=1 SV=4	3.47104	3.55186	3.85312	3.56983	4.05072	3.28201	3.18354		25	874	8	298	25
High	Master Protein	P13804	Electron transfer flavoprotein subunit alpha, mitochondrial OS=Homo sapiens OX=9606 GN=ETFA PE=1 SV=1	3.71926	4.04535	3.69519	3.74004	3.53501	3.59029	3.57458		24	406	24	333	24
High	Master Protein	P07814	Bifunctional glutamate/proline--tRNA ligase OS=Homo sapiens OX=9606 GN=EPRS1 PE=1 SV=5	3.18651	2.93515	3.01377	3.22122	3.18786	2.99853	3.02631		46	487	46	1512	46
High	Master Protein	P35609	Alpha-actinin-2 OS=Homo sapiens OX=9606 GN=ACTN2 PE=1 SV=1	2.21117	2.05202	1.59423	2.30643	2.38567	1.69383	2.21586		42	534	1	894	42
High	Master Protein	O75746	Calcium-binding mitochondrial carrier protein Aralar1 OS=Homo sapiens OX=9606 GN=SLC25A12 PE=1 SV=2	4.40034	4.55432	5.08804	4.53103	4.98314	4.74206	4.52837		35	640	26	678	35
High	Master Protein	P50990	T-complex protein 1 subunit theta OS=Homo sapiens OX=9606 GN=CCT8 PE=1 SV=4	4.5461	4.56764	4.57633	4.64037	4.66614	4.65495	4.4365		33	626	33	548	33
High	Master Protein	P30041	Peroxiredoxin-6 OS=Homo sapiens OX=9606 GN=PRDX6 PE=1 SV=3	6.23618	6.35916	6.2674	6.50167	6.02175	5.95097	5.56875		28	911	28	224	28
High	Master Protein	Q15700	Disks large homolog 2 OS=Homo sapiens OX=9606 GN=DLG2 PE=1 SV=3	3.43316	3.1154	3.13309	3.35075	3.54461	3.40532	3.23019		37	503	3	870	37
High	Master Protein	P35609-2	Isoform 2 of Alpha-actinin-2 OS=Homo sapiens OX=9606 GN=ACTN2	-4.13687	-3.98466	-4.24408	-3.4103	-3.33404	-4.60091	-3.80539		42	533	1	894	42
High	Master Protein	O00408	cGMP-dependent 3',5'-cyclic phosphodiesterase OS=Homo sapiens OX=9606 GN=PDE2A PE=1 SV=1	2.73829	2.72955	2.43418	2.86764	2.83582	2.29582	2.9236		32	383	32	941	32
High	Master Protein	Q9Y2J8	Protein-arginine deiminase type-2 OS=Homo sapiens OX=9606 GN=PADI2 PE=1 SV=2	3.60103	3.94749	4.06627	4.28813	3.71139	3.22204	3.08452		29	442	29	665	29
High	Master Protein	P10768	S-formylglutathione hydrolase OS=Homo sapiens OX=9606 GN=ESD PE=1 SV=2	4.56772	5.09542	4.99801	5.04895	4.46129	4.44475	4.53937		20	516	20	282	20
High	Master Protein	P63096	Guanine nucleotide-binding protein G(i) subunit alpha-1 OS=Homo sapiens OX=9606 GN=GNAI1 PE=1 SV=2	2.88133	3.19536	3.34166	3.26465	3.52685	3.25136	2.95328		27	653	14	354	27
High	Master Protein	Q6FI13	Histone H2A type 2-A OS=Homo sapiens OX=9606 GN=H2AC18 PE=1 SV=3	7.31203	7.48757	7.62522	7.42065	7.09321	7.58278	7.29759		16	703	6	130	16
High	Master Protein	Q9UDT6	CAP-Gly domain-containing linker protein 2 OS=Homo sapiens OX=9606 GN=CLIP2 PE=1 SV=1	3.2102	3.13871	3.08356	3.18586	3.18964	3.39521	3.1518		44	459	40	1046	44
High	Master Protein	Q6DN90-3	Isoform 3 of IQ motif and SEC7 domain-containing protein 1 OS=Homo sapiens OX=9606 GN=IQSEC1	3.27176	3.41395	3.31625	3.42704	3.59313	3.21918	3.60724		33	433	29	1114	33
High	Master Protein	O14531	Dihydropyrimidinase-related protein 4 OS=Homo sapiens OX=9606 GN=DPYSL4 PE=1 SV=2	4.02791	3.64741	3.88385	4.11864	4.35714	4.07416	4.22174		29	497	29	572	29
High	Master Protein	P27361	Mitogen-activated protein kinase 3 OS=Homo sapiens OX=9606 GN=MAPK3 PE=1 SV=4	4.3523	4.40646	4.17455	4.35997	4.02756	4.06446	4.55882		27	583	19	379	27
High	Master Protein	P35241	Radixin OS=Homo sapiens OX=9606 GN=RDX PE=1 SV=1	2.99114	3.02364	2.92697	2.92071	2.81763	3.42636	2.97121		41	750	23	583	41
High	Master Protein	Q9Y4F5	Centrosomal protein of 170 kDa protein B OS=Homo sapiens OX=9606 GN=CEP170B PE=1 SV=4	4.2497	4.02289	3.94126	4.14939	4.20683	4.16551	4.40353		49	473	48	1589	49
High	Master Protein	P49773	Histidine triad nucleotide-binding protein 1 OS=Homo sapiens OX=9606 GN=HINT1 PE=1 SV=2	5.85956	5.88072	5.82736	5.79155	5.81528	5.90624	6.10697		13	661	13	126	13
High	Master Protein	P30038	Delta-1-pyrroline-5-carboxylate dehydrogenase, mitochondrial OS=Homo sapiens OX=9606 GN=ALDH4A1 PE=1 SV=3	4.72826	5.05435	4.95406	4.80697	4.46187	4.42545	4.97805		28	507	28	563	28
High	Master Protein	P60201	Myelin proteolipid protein OS=Homo sapiens OX=9606 GN=PLP1 PE=1 SV=2	9.35508	9.6748	10.0787	9.74151	10.3662	10.2586	9.57346		21	2265	21	277	21
High	Master Protein	P04083	Annexin A1 OS=Homo sapiens OX=9606 GN=ANXA1 PE=1 SV=2	4.52451	4.56855	4.37314	4.85831	3.60661	3.65044	3.59301		28	424	28	346	28
High	Master Protein	O00533-2	Isoform 2 of Neural cell adhesion molecule L1-like protein OS=Homo sapiens OX=9606 GN=CHL1	3.84323	3.52593	3.59157	3.90877	3.72741	3.94365	4.07375		37	495	37	1224	37
High	Master Protein	P30044	Peroxiredoxin-5, mitochondrial OS=Homo sapiens OX=9606 GN=PRDX5 PE=1 SV=4	5.52847	5.43307	5.52414	5.42416	5.22351	5.23773	5.71227		18	508	18	214	18
High	Master Protein	P55084	Trifunctional enzyme subunit beta, mitochondrial OS=Homo sapiens OX=9606 GN=HADHB PE=1 SV=3	4.24929	4.34904	4.62587	4.50952	4.38009	3.87468	4.07011		31	523	31	474	31
High	Master Protein	O75390	Citrate synthase, mitochondrial OS=Homo sapiens OX=9606 GN=CS PE=1 SV=2	5.85835	5.86097	5.85178	5.81986	5.99711	5.67714	5.99588		27	660	27	466	27
High	Master Protein	Q7Z4S6	Kinesin-like protein KIF21A OS=Homo sapiens OX=9606 GN=KIF21A PE=1 SV=2	3.02942	2.86157	2.96901	2.95137	3.33557	2.83414	3.29294		37	378	1	1674	37
High	Master Protein	Q03001	Dystonin OS=Homo sapiens OX=9606 GN=DST PE=1 SV=4	2.64885	2.96104	2.7805	2.87829	2.65383	2.67996	2.81456		53	373	52	7570	53
High	Master Protein	Q96CW1	AP-2 complex subunit mu OS=Homo sapiens OX=9606 GN=AP2M1 PE=1 SV=2	4.82904	5.14965	5.79018	5.08195	5.19864	4.28599	4.63419		28	543	28	435	28
High	Master Protein	Q14974	Importin subunit beta-1 OS=Homo sapiens OX=9606 GN=KPNB1 PE=1 SV=2	3.90088	3.77272	3.70637	3.86976	3.6293	3.96987	3.76667	Acetyl [N-Term]	31	494	31	876	31
High	Master Protein	P35222	Catenin beta-1 OS=Homo sapiens OX=9606 GN=CTNNB1 PE=1 SV=1	4.45918	4.52939	4.42027	4.60158	4.36465	4.15488	4.24519		27	544	23	781	27
High	Master Protein	O75781	Paralemmin-1 OS=Homo sapiens OX=9606 GN=PALM PE=1 SV=2	5.05251	4.806	4.45699	4.66686	4.89202	5.30083	5.3764	Acetyl [N-Term]	27	555	5	387	27
High	Master Protein	P04264	Keratin, type II cytoskeletal 1 OS=Homo sapiens OX=9606 GN=KRT1 PE=1 SV=6	3.42543	3.12121	3.99637	2.58465	3.65606	3.91421	2.34431		32	397	28	644	32
High	Master Protein	P30048	Thioredoxin-dependent peroxide reductase, mitochondrial OS=Homo sapiens OX=9606 GN=PRDX3 PE=1 SV=3	4.56332	4.79599	5.06166	4.83648	4.89328	4.43669	4.68696		18	466	18	256	18
High	Master Protein	Q7Z4S6-4	Isoform 4 of Kinesin-like protein KIF21A OS=Homo sapiens OX=9606 GN=KIF21A	-1.10852	-1.36572	-1.23312	-1.1462	-0.985489	-1.48024	-0.54855		37	370	1	1675	37
High	Master Protein	O75145	Liprin-alpha-3 OS=Homo sapiens OX=9606 GN=PPFIA3 PE=1 SV=3	3.32425	3.1217	3.01565	3.16801	3.43644	3.29581	3.5271		35	502	31	1194	35
High	Master Protein	Q99747	Gamma-soluble NSF attachment protein OS=Homo sapiens OX=9606 GN=NAPG PE=1 SV=1	4.9395	4.47308	4.26268	4.56521	4.71181	4.99323	4.92539		31	619	31	312	31
High	Master Protein	P20916	Myelin-associated glycoprotein OS=Homo sapiens OX=9606 GN=MAG PE=1 SV=1	4.87335	4.51221	5.06731	4.64083	5.07918	5.62884	5.16665		24	558	24	626	24
High	Master Protein	P16298	Serine/threonine-protein phosphatase 2B catalytic subunit beta isoform OS=Homo sapiens OX=9606 GN=PPP3CB PE=1 SV=2	3.40999	2.92942	3.03454	3.19027	3.38724	3.32298	3.25324		30	649	18	524	30
High	Master Protein	P42658-2	Isoform DPPX-S of Dipeptidyl aminopeptidase-like protein 6 OS=Homo sapiens OX=9606 GN=DPP6	0.066843	-0.540156	-0.295757	-0.15761	0.495867	-0.144263	0.187258		31	560	1	803	31
High	Master Protein	Q16643	Drebrin OS=Homo sapiens OX=9606 GN=DBN1 PE=1 SV=4	-3.48861	-3.8389	-3.89967	-3.45934	-4.23672	-3.68875	-4.12361		28	496	1	649	28
High	Master Protein	Q9UMF0	Intercellular adhesion molecule 5 OS=Homo sapiens OX=9606 GN=ICAM5 PE=1 SV=3	5.67436	5.1021	4.40703	4.98058	5.0672	5.49446	5.69353		24	643	24	924	24
High	Master Protein	Q6S8J3	POTE ankyrin domain family member E OS=Homo sapiens OX=9606 GN=POTEE PE=2 SV=3	-4.68066	-2.55842	-2.65087	NaN	-3.04667	-1.7076	-3.2147		18	1209	2	1075	18
High	Master Protein	Q9Y2X7	ARF GTPase-activating protein GIT1 OS=Homo sapiens OX=9606 GN=GIT1 PE=1 SV=2	3.21273	3.17315	3.19222	3.0774	3.41602	3.52439	3.61152		33	457	30	761	33
High	Master Protein	Q13642-1	Isoform 1 of Four and a half LIM domains protein 1 OS=Homo sapiens OX=9606 GN=FHL1	4.0152	4.26859	3.98687	4.12552	3.82874	3.43419	3.48432		26	608	26	280	26
High	Master Protein	Q8IVF2	Protein AHNAK2 OS=Homo sapiens OX=9606 GN=AHNAK2 PE=1 SV=2	3.14725	2.66644	2.81021	2.69631	3.11802	3.95998	3.68757		54	375	54	5795	54
High	Master Protein	P50570-3	Isoform 3 of Dynamin-2 OS=Homo sapiens OX=9606 GN=DNM2	0.90472	1.34618	1.41652	1.265	1.34672	0.897313	0.896536		36	606	13	866	36
High	Master Protein	Q92597	Protein NDRG1 OS=Homo sapiens OX=9606 GN=NDRG1 PE=1 SV=1	3.42682	3.52516	3.51879	3.61106	3.60018	3.9222	3.76667		16	313	16	394	16
High	Master Protein	O75363-2	Isoform 2 of Breast carcinoma-amplified sequence 1 OS=Homo sapiens OX=9606 GN=BCAS1	5.14062	4.46892	5.18027	4.64239	4.89342	5.90563	5.06054		28	569	5	614	28
High	Master Protein	P07237	Protein disulfide-isomerase OS=Homo sapiens OX=9606 GN=P4HB PE=1 SV=3	3.40784	3.36799	3.45197	3.49951	3.4892	3.44369	3.21041		32	495	32	508	32
High	Master Protein	O75947	ATP synthase subunit d, mitochondrial OS=Homo sapiens OX=9606 GN=ATP5PD PE=1 SV=3	5.80386	5.54651	5.44545	5.56157	5.57124	5.79576	6.00381		24	604	24	161	24
High	Master Protein	Q08174-2	Isoform 2 of Protocadherin-1 OS=Homo sapiens OX=9606 GN=PCDH1	3.97442	3.23255	2.94635	3.28934	3.61227	3.95303	4.14483		29	468	29	1237	29
High	Master Protein	Q02750	Dual specificity mitogen-activated protein kinase kinase 1 OS=Homo sapiens OX=9606 GN=MAP2K1 PE=1 SV=2	4.48893	4.32132	4.42352	4.75504	4.93023	4.53495	4.48679		28	518	16	393	28
High	Master Protein	Q13228	Methanethiol oxidase OS=Homo sapiens OX=9606 GN=SELENBP1 PE=1 SV=2	4.8608	4.76684	5.04468	4.85977	4.11784	4.23734	4.38427		31	540	31	472	31
High	Master Protein	Q8TB36	Ganglioside-induced differentiation-associated protein 1 OS=Homo sapiens OX=9606 GN=GDAP1 PE=1 SV=3	4.05516	3.93169	3.56548	3.73899	3.92157	3.90963	4.02005		20	419	20	358	20
High	Master Protein	A0A0B4J2D5	Glutamine amidotransferase-like class 1 domain-containing protein 3B, mitochondrial OS=Homo sapiens OX=9606 GN=GATD3B PE=1 SV=1	4.52325	4.56043	4.73624	4.63004	4.58673	4.4582	4.65347		18	418	18	268	18
High	Master Protein	Q9NYI0	PH and SEC7 domain-containing protein 3 OS=Homo sapiens OX=9606 GN=PSD3 PE=1 SV=2	4.53852	4.64637	4.15561	4.49304	4.53374	4.41961	4.77907		30	476	30	1048	30
High	Master Protein	P15259	Phosphoglycerate mutase 2 OS=Homo sapiens OX=9606 GN=PGAM2 PE=1 SV=3	3.00422	3.42899	2.39312	2.31284	2.2431	1.41128	2.33836		20	607	11	253	20
High	Master Protein	Q8N126	Cell adhesion molecule 3 OS=Homo sapiens OX=9606 GN=CADM3 PE=1 SV=1	5.49119	5.4508	6.37838	5.07532	4.90506	4.27917	5.08122		21	457	21	398	21
High	Master Protein	Q16798	NADP-dependent malic enzyme, mitochondrial OS=Homo sapiens OX=9606 GN=ME3 PE=2 SV=2	2.89134	2.91637	2.66856	3.18527	3.06775	2.2015	2.81371		20	308	20	604	20
High	Master Protein	P67936-2	Isoform 2 of Tropomyosin alpha-4 chain OS=Homo sapiens OX=9606 GN=TPM4	-3.74572	-2.4385	-2.77033	-4.21489	-4.60952	-5.56779	-5.00601		25	796	2	284	25
High	Master Protein	Q9BQI5	SH3-containing GRB2-like protein 3-interacting protein 1 OS=Homo sapiens OX=9606 GN=SGIP1 PE=1 SV=2	3.80454	3.27883	2.99975	3.48741	3.80715	4.06166	4.07529		32	464	17	828	32
High	Master Protein	P30084	Enoyl-CoA hydratase, mitochondrial OS=Homo sapiens OX=9606 GN=ECHS1 PE=1 SV=4	4.22462	4.19144	4.31379	4.192	4.40738	4.02097	4.33876		21	435	21	290	21
High	Master Protein	P42765	3-ketoacyl-CoA thiolase, mitochondrial OS=Homo sapiens OX=9606 GN=ACAA2 PE=1 SV=2	3.13391	3.88612	3.6705	3.58503	3.19508	2.95976	3.14796		24	404	24	397	24
High	Master Protein	P36776	Lon protease homolog, mitochondrial OS=Homo sapiens OX=9606 GN=LONP1 PE=1 SV=2	2.55972	2.91327	3.11908	3.0183	2.81049	2.36494	2.38593		32	369	32	959	32
High	Master Protein	Q9BWD1	Acetyl-CoA acetyltransferase, cytosolic OS=Homo sapiens OX=9606 GN=ACAT2 PE=1 SV=2	3.58494	3.57286	3.52752	3.59879	3.55253	3.23312	3.43371	Acetyl [N-Term]	21	341	21	397	21
High	Master Protein	P31146	Coronin-1A OS=Homo sapiens OX=9606 GN=CORO1A PE=1 SV=4	4.41858	4.17412	4.0434	4.38416	4.61444	4.44574	4.6792		30	567	30	461	30
High	Master Protein	P52306	Rap1 GTPase-GDP dissociation stimulator 1 OS=Homo sapiens OX=9606 GN=RAP1GDS1 PE=1 SV=3	3.46903	3.42448	3.38976	3.44748	3.68304	3.60327	3.49951	Acetyl [N-Term]	26	382	3	607	26
High	Master Protein	P27797	Calreticulin OS=Homo sapiens OX=9606 GN=CALR PE=1 SV=1	4.33167	4.52747	4.38507	4.44891	4.17481	4.12964	4.30014		18	485	18	417	18
High	Master Protein	O43865-2	Isoform 2 of S-adenosylhomocysteine hydrolase-like protein 1 OS=Homo sapiens OX=9606 GN=AHCYL1	-3.56425	-3.6399	-4.44106	-3.43035	NaN	NaN	-3.94909	Acetyl [N-Term]	32	493	1	483	32
High	Master Protein	P42658	Dipeptidyl aminopeptidase-like protein 6 OS=Homo sapiens OX=9606 GN=DPP6 PE=1 SV=2	3.8299	3.47145	3.56334	3.80261	4.38119	3.78269	4.07967		31	526	1	865	31
High	Master Protein	O75363	Breast carcinoma-amplified sequence 1 OS=Homo sapiens OX=9606 GN=BCAS1 PE=1 SV=2	-0.0044117	-0.216249	0.283388	-0.203297	0.271202	1.19086	1.38734		26	478	3	584	26
High	Master Protein	Q93077	Histone H2A type 1-C OS=Homo sapiens OX=9606 GN=H2AC6 PE=1 SV=3	4.32036	4.59561	4.77911	4.48172	3.93431	4.64168	4.4028		16	784	3	130	16
High	Master Protein	Q92499	ATP-dependent RNA helicase DDX1 OS=Homo sapiens OX=9606 GN=DDX1 PE=1 SV=2	2.83616	2.87356	3.10788	2.95604	2.80926	2.6273	2.61254		26	418	26	740	26
High	Master Protein	Q9Y4L1	Hypoxia up-regulated protein 1 OS=Homo sapiens OX=9606 GN=HYOU1 PE=1 SV=1	3.20533	2.8635	2.61639	3.02964	3.2131	2.97442	3.07055		37	387	37	999	37
High	Master Protein	P00338	L-lactate dehydrogenase A chain OS=Homo sapiens OX=9606 GN=LDHA PE=1 SV=2	5.42222	5.42282	5.33806	5.4866	5.64759	5.62274	5.40629		24	652	21	332	24
High	Master Protein	P01009	Alpha-1-antitrypsin OS=Homo sapiens OX=9606 GN=SERPINA1 PE=1 SV=3	3.59436	3.81259	4.9232	3.65964	2.21167	5.02987	3.64443		31	383	31	418	31
High	Master Protein	P37840	Alpha-synuclein OS=Homo sapiens OX=9606 GN=SNCA PE=1 SV=1	6.13484	5.85668	5.70831	6.41979	5.84301	6.24943	5.73082	Acetyl [N-Term]	22	793	17	140	22
High	Master Protein	Q16143	Beta-synuclein OS=Homo sapiens OX=9606 GN=SNCB PE=1 SV=1	5.31025	5.62196	5.46998	5.56822	5.40146	5.16024	5.78044	Acetyl [N-Term]	20	618	15	134	20
High	Master Protein	Q96F07-2	Isoform 2 of Cytoplasmic FMR1-interacting protein 2 OS=Homo sapiens OX=9606 GN=CYFIP2	4.20255	4.1684	4.15403	4.31264	4.31319	3.96523	4.04099		37	510	20	1253	37
High	Master Protein	P23471	Receptor-type tyrosine-protein phosphatase zeta OS=Homo sapiens OX=9606 GN=PTPRZ1 PE=1 SV=4	4.70237	4.82452	4.71261	4.84996	4.81721	4.84399	4.84701		27	507	27	2315	27
High	Master Protein	Q14141	Septin-6 OS=Homo sapiens OX=9606 GN=SEPTIN6 PE=1 SV=4	2.48775	3.03439	2.86775	2.6087	2.83566	2.9536	3.20806		27	520	11	434	27
High	Master Protein	P54920	Alpha-soluble NSF attachment protein OS=Homo sapiens OX=9606 GN=NAPA PE=1 SV=3	3.35578	3.27809	3.47934	3.46794	3.64555	3.3942	3.17016	Acetyl [N-Term]	27	483	23	295	27
High	Master Protein	O75116	Rho-associated protein kinase 2 OS=Homo sapiens OX=9606 GN=ROCK2 PE=1 SV=4	3.51365	3.08115	3.04693	3.29762	3.47501	3.47528	3.703		37	386	35	1388	37
High	Master Protein	O43837	Isocitrate dehydrogenase [NAD] subunit beta, mitochondrial OS=Homo sapiens OX=9606 GN=IDH3B PE=1 SV=2	3.58279	3.92568	3.68271	3.62312	3.95967	3.2397	3.51455		23	441	23	385	23
High	Master Protein	P31323	cAMP-dependent protein kinase type II-beta regulatory subunit OS=Homo sapiens OX=9606 GN=PRKAR2B PE=1 SV=3	3.7664	4.07432	3.90486	3.9556	3.73257	3.89021	3.97443		26	438	23	418	26
High	Master Protein	Q9UBQ7	Glyoxylate reductase/hydroxypyruvate reductase OS=Homo sapiens OX=9606 GN=GRHPR PE=1 SV=1	4.22106	4.46709	4.47963	4.45498	4.12978	4.06463	4.20819		18	448	18	328	18
High	Master Protein	O75914	Serine/threonine-protein kinase PAK 3 OS=Homo sapiens OX=9606 GN=PAK3 PE=1 SV=2	2.82679	2.75796	2.5091	2.75329	2.80542	2.50715	2.93591		28	431	13	559	28
High	Master Protein	P17302	Gap junction alpha-1 protein OS=Homo sapiens OX=9606 GN=GJA1 PE=1 SV=2	5.26951	5.28963	5.11818	5.65873	4.90153	4.60695	5.13228		17	533	17	382	17
High	Master Protein	P35232	Prohibitin OS=Homo sapiens OX=9606 GN=PHB PE=1 SV=1	4.71492	4.74458	4.71552	4.72776	4.48957	4.29556	4.48252		22	440	22	272	22
High	Master Protein	P67775	Serine/threonine-protein phosphatase 2A catalytic subunit alpha isoform OS=Homo sapiens OX=9606 GN=PPP2CA PE=1 SV=1	-0.525798	-0.727662	-0.962009	-0.880722	-0.372299	-0.953755	-1.13315	Acetyl [N-Term]	21	363	3	309	21
High	Master Protein	O43237	Cytoplasmic dynein 1 light intermediate chain 2 OS=Homo sapiens OX=9606 GN=DYNC1LI2 PE=1 SV=1	3.47266	3.08428	3.18374	3.27454	3.28024	3.63784	3.55145		26	328	26	492	26
High	Master Protein	Q9HC38-2	Isoform 2 of Glyoxalase domain-containing protein 4 OS=Homo sapiens OX=9606 GN=GLOD4	4.11655	4.07729	3.93121	4.19176	3.91503	4.06481	4.02188		26	430	26	298	26
High	Master Protein	Q6NV74	CRACD-like protein OS=Homo sapiens OX=9606 GN=CRACDL PE=1 SV=3	3.07298	2.6647	2.24241	2.85593	2.915	3.37576	3.56697		28	382	28	962	28
High	Master Protein	P05141	ADP/ATP translocase 2 OS=Homo sapiens OX=9606 GN=SLC25A5 PE=1 SV=7	2.81717	3.11475	3.41192	3.16506	3.5032	2.4766	2.64722		24	789	9	298	24
High	Master Protein	P50213	Isocitrate dehydrogenase [NAD] subunit alpha, mitochondrial OS=Homo sapiens OX=9606 GN=IDH3A PE=1 SV=1	4.87043	5.05189	4.72961	4.6583	4.98825	4.49885	4.67428		25	661	25	366	25
High	Master Protein	O75781-2	Isoform 2 of Paralemmin-1 OS=Homo sapiens OX=9606 GN=PALM	-4.08926	-3.90891	-4.2252	-4.43345	-3.85622	-4.6037	-3.01527	Acetyl [N-Term]	24	478	2	343	24
High	Master Protein	Q14894	Ketimine reductase mu-crystallin OS=Homo sapiens OX=9606 GN=CRYM PE=1 SV=1	5.12219	4.71741	4.86073	4.89752	5.11236	5.12045	4.98425		16	494	16	314	16
High	Master Protein	P09211	Glutathione S-transferase P OS=Homo sapiens OX=9606 GN=GSTP1 PE=1 SV=2	5.26884	5.44308	5.75835	5.66744	4.89855	4.95726	4.95818		18	473	18	210	18
High	Master Protein	P50502	Hsc70-interacting protein OS=Homo sapiens OX=9606 GN=ST13 PE=1 SV=2	4.46229	4.6085	4.23439	4.39516	4.38413	4.47051	4.34125		22	404	22	369	22
High	Master Protein	P62805	Histone H4 OS=Homo sapiens OX=9606 GN=H4C1 PE=1 SV=2	6.89571	7.34946	7.534	7.11904	6.96682	7.35549	6.86579		17	1233	17	103	17
High	Master Protein	P52306-4	Isoform 4 of Rap1 GTPase-GDP dissociation stimulator 1 OS=Homo sapiens OX=9606 GN=RAP1GDS1	-4.03713	-3.36195	-3.61677	-3.51984	-3.27027	-3.73754	-3.7953		24	370	1	607	24
High	Master Protein	Q13200	26S proteasome non-ATPase regulatory subunit 2 OS=Homo sapiens OX=9606 GN=PSMD2 PE=1 SV=3	2.89512	2.84335	2.88513	3.10804	3.1051	2.95961	3.07981	Acetyl [N-Term]	29	426	29	908	29
High	Master Protein	P62714	Serine/threonine-protein phosphatase 2A catalytic subunit beta isoform OS=Homo sapiens OX=9606 GN=PPP2CB PE=1 SV=1	2.91927	3.07593	3.08462	2.97313	3.2053	2.72249	2.78151	Acetyl [N-Term]	21	347	3	309	21
High	Master Protein	Q9NR46-2	Isoform 2 of Endophilin-B2 OS=Homo sapiens OX=9606 GN=SH3GLB2	3.89729	4.05235	3.76538	3.89482	4.17446	4.11917	4.37235		24	425	1	404	24
High	Master Protein	P21291	Cysteine and glycine-rich protein 1 OS=Homo sapiens OX=9606 GN=CSRP1 PE=1 SV=3	5.93449	6.09015	6.06247	6.02939	6.01735	5.63141	5.81638		16	480	16	193	16
High	Master Protein	Q16623	Syntaxin-1A OS=Homo sapiens OX=9606 GN=STX1A PE=1 SV=1	4.01705	4.16479	3.99559	4.21532	4.41919	4.54856	4.57517		24	429	21	288	24
High	Master Protein	Q12906	Interleukin enhancer-binding factor 3 OS=Homo sapiens OX=9606 GN=ILF3 PE=1 SV=3	2.93768	3.39808	3.52872	3.20548	3.10874	2.90824	3.23889		30	391	30	894	30
High	Master Protein	O75955	Flotillin-1 OS=Homo sapiens OX=9606 GN=FLOT1 PE=1 SV=3	3.54471	3.84179	3.64249	3.65073	3.54524	3.60627	3.92841	Acetyl [N-Term]	28	430	28	427	28
High	Master Protein	P27816-5	Isoform 5 of Microtubule-associated protein 4 OS=Homo sapiens OX=9606 GN=MAP4	-0.162816	-0.896171	-1.7455	-0.373212	-0.390108	0.120871	-0.149437		31	382	1	809	31
High	Master Protein	Q14247	Src substrate cortactin OS=Homo sapiens OX=9606 GN=CTTN PE=1 SV=2	3.67715	3.31248	3.28177	3.50923	3.62841	3.80626	3.85711		31	407	31	550	31
High	Master Protein	Q9UI15	Transgelin-3 OS=Homo sapiens OX=9606 GN=TAGLN3 PE=1 SV=2	4.68161	4.54535	4.39647	4.54897	4.76773	4.98194	4.99813		23	603	22	199	23
High	Master Protein	P61604	10 kDa heat shock protein, mitochondrial OS=Homo sapiens OX=9606 GN=HSPE1 PE=1 SV=2	6.26685	5.93774	5.75873	5.83491	5.87217	6.38925	6.15681		24	965	24	102	24
High	Master Protein	Q9NR46	Endophilin-B2 OS=Homo sapiens OX=9606 GN=SH3GLB2 PE=1 SV=1	-0.902294	-1.26345	-1.55346	-1.53732	-1.36324	-1.07345	-0.630602		24	408	1	395	24
High	Master Protein	Q99536	Synaptic vesicle membrane protein VAT-1 homolog OS=Homo sapiens OX=9606 GN=VAT1 PE=1 SV=2	4.25558	4.59807	4.46425	4.38872	4.48533	4.22821	4.52161		23	434	23	393	23
High	Master Protein	O95817	BAG family molecular chaperone regulator 3 OS=Homo sapiens OX=9606 GN=BAG3 PE=1 SV=3	3.38942	3.49269	2.69109	3.22532	2.28167	3.01022	2.94059		27	380	27	575	27
High	Master Protein	P20336	Ras-related protein Rab-3A OS=Homo sapiens OX=9606 GN=RAB3A PE=1 SV=1	5.96489	5.76079	5.66565	5.88126	6.20251	5.74455	5.76309		20	653	13	220	20
High	Master Protein	Q10567	AP-1 complex subunit beta-1 OS=Homo sapiens OX=9606 GN=AP1B1 PE=1 SV=2	2.24352	2.12637	2.49917	2.36784	2.58582	2.36543	2.37854		32	536	1	949	32
High	Master Protein	Q14697	Neutral alpha-glucosidase AB OS=Homo sapiens OX=9606 GN=GANAB PE=1 SV=3	3.85502	3.8006	4.02747	3.89038	3.88056	3.76061	3.74049		35	477	35	944	35
High	Master Protein	Q9NZR1	Tropomodulin-2 OS=Homo sapiens OX=9606 GN=TMOD2 PE=1 SV=1	4.87712	4.71857	4.47474	4.68796	4.6145	4.7885	4.96251		20	426	20	351	20
High	Master Protein	P41250	Glycine--tRNA ligase OS=Homo sapiens OX=9606 GN=GARS1 PE=1 SV=3	2.83921	2.96001	3.02095	2.98078	3.0743	2.74025	2.86914		29	347	29	739	29
High	Master Protein	O00154	Cytosolic acyl coenzyme A thioester hydrolase OS=Homo sapiens OX=9606 GN=ACOT7 PE=1 SV=3	4.97907	4.6849	4.7165	4.81371	4.97597	4.82229	4.73346		22	537	22	380	22
High	Master Protein	Q07157	Tight junction protein ZO-1 OS=Homo sapiens OX=9606 GN=TJP1 PE=1 SV=3	2.81989	2.86502	2.78343	2.82634	2.63716	2.7771	2.86025		33	416	3	1748	33
High	Master Protein	Q8N4C8-3	Isoform 2 of Misshapen-like kinase 1 OS=Homo sapiens OX=9606 GN=MINK1	3.59977	2.72805	2.56374	3.14361	3.3981	3.40198	3.66123		36	428	29	1303	36
High	Master Protein	P08758	Annexin A5 OS=Homo sapiens OX=9606 GN=ANXA5 PE=1 SV=2	5.25508	5.54325	5.05907	5.15149	4.82015	4.84553	4.86268		25	450	25	320	25
High	Master Protein	Q10567-3	Isoform C of AP-1 complex subunit beta-1 OS=Homo sapiens OX=9606 GN=AP1B1	-2.45345	-2.06591	-1.65176	-1.91488	-1.38059	-2.55634	-2.36001		32	542	1	939	32
High	Master Protein	O15394	Neural cell adhesion molecule 2 OS=Homo sapiens OX=9606 GN=NCAM2 PE=1 SV=2	4.02742	4.06728	3.835	4.12398	3.97973	3.97065	4.05841		32	400	32	837	32
High	Master Protein	O00764	Pyridoxal kinase OS=Homo sapiens OX=9606 GN=PDXK PE=1 SV=1	3.89751	4.24721	4.24344	4.09542	3.93353	3.92084	3.98054	Acetyl [N-Term]	18	389	18	312	18
High	Master Protein	Q13332-6	Isoform 2 of Receptor-type tyrosine-protein phosphatase S OS=Homo sapiens OX=9606 GN=PTPRS	2.87075	2.68126	2.52859	2.77945	3.05039	2.4412	2.89472		30	333	19	1910	30
High	Master Protein	P04792	Heat shock protein beta-1 OS=Homo sapiens OX=9606 GN=HSPB1 PE=1 SV=2	5.94191	6.30715	5.94076	5.96893	4.41456	5.28716	4.81892		18	714	18	205	18
High	Master Protein	Q9Y4E6	WD repeat-containing protein 7 OS=Homo sapiens OX=9606 GN=WDR7 PE=1 SV=2	3.0169	2.98699	2.88764	3.02336	3.44866	2.83681	2.99268		36	375	36	1490	36
High	Master Protein	Q9H936	Mitochondrial glutamate carrier 1 OS=Homo sapiens OX=9606 GN=SLC25A22 PE=1 SV=1	5.28392	4.69058	4.79983	5.08481	5.41316	5.02134	5.17683		21	422	17	323	21
High	Master Protein	Q8N1G4	Leucine-rich repeat-containing protein 47 OS=Homo sapiens OX=9606 GN=LRRC47 PE=1 SV=1	3.32215	3.16235	3.28601	3.16377	3.32822	2.98377	3.69868		28	499	28	583	28
High	Master Protein	O75306	NADH dehydrogenase [ubiquinone] iron-sulfur protein 2, mitochondrial OS=Homo sapiens OX=9606 GN=NDUFS2 PE=1 SV=2	3.80512	3.63487	4.03267	3.78008	3.95249	3.48963	3.76705		20	367	20	463	20
High	Master Protein	P00915	Carbonic anhydrase 1 OS=Homo sapiens OX=9606 GN=CA1 PE=1 SV=2	4.29264	5.3596	6.22976	5.06994	4.17101	5.03644	4.83704		13	472	13	261	13
High	Master Protein	Q99714	3-hydroxyacyl-CoA dehydrogenase type-2 OS=Homo sapiens OX=9606 GN=HSD17B10 PE=1 SV=3	3.08411	2.95109	3.05008	3.09027	3.07483	2.93131	2.86921		19	406	19	261	19
High	Master Protein	Q9H254	Spectrin beta chain, non-erythrocytic 4 OS=Homo sapiens OX=9606 GN=SPTBN4 PE=1 SV=2	2.20553	1.91491	2.02171	1.90232	2.27595	2.56578	2.52282		41	484	34	2564	41
High	Master Protein	Q9BX66-12	Isoform 12 of Sorbin and SH3 domain-containing protein 1 OS=Homo sapiens OX=9606 GN=SORBS1	3.17602	3.12913	2.97614	3.10873	2.54283	3.03962	2.88675		40	411	5	1294	40
High	Master Protein	Q99719-2	Isoform 2 of Septin-5 OS=Homo sapiens OX=9606 GN=SEPTIN5	1.22031	1.21854	0.849644	1.3379	1.5145	1.34751	1.89559	Acetyl [N-Term]	20	479	4	346	20
High	Master Protein	Q14254	Flotillin-2 OS=Homo sapiens OX=9606 GN=FLOT2 PE=1 SV=2	2.49044	3.15242	2.82504	2.83762	2.86847	2.71253	2.97246		30	401	30	428	30
High	Master Protein	P13716	Delta-aminolevulinic acid dehydratase OS=Homo sapiens OX=9606 GN=ALAD PE=1 SV=1	3.53792	3.62476	3.52657	3.77627	3.2606	3.32776	3.40764	Acetyl [N-Term]	21	376	21	330	21
High	Master Protein	Q14CZ8	Hepatocyte cell adhesion molecule OS=Homo sapiens OX=9606 GN=HEPACAM PE=1 SV=1	5.05455	4.89963	4.76147	5.05494	4.47724	4.97674	4.88055		19	463	9	416	19
High	Master Protein	O14639-6	Isoform 6 of Actin-binding LIM protein 1 OS=Homo sapiens OX=9606 GN=ABLIM1	3.49615	3.43875	3.25394	3.41214	2.91191	3.22079	3.23138		29	365	15	748	29
High	Master Protein	P01876	Immunoglobulin heavy constant alpha 1 OS=Homo sapiens OX=9606 GN=IGHA1 PE=1 SV=2	5.27854	3.62599	5.1115	0.818005	2.53167	6.09888	4.39802		21	423	13	353	21
High	Master Protein	O60641	Clathrin coat assembly protein AP180 OS=Homo sapiens OX=9606 GN=SNAP91 PE=1 SV=2	4.00154	3.80299	3.97922	4.17992	4.82886	4.66632	4.75727		24	498	22	907	24
High	Master Protein	Q9UDY2-6	Isoform 6 of Tight junction protein ZO-2 OS=Homo sapiens OX=9606 GN=TJP2	2.99139	3.10474	2.7659	3.17432	2.56223	2.93254	2.48881		33	370	33	1157	33
High	Master Protein	P11766	Alcohol dehydrogenase class-3 OS=Homo sapiens OX=9606 GN=ADH5 PE=1 SV=4	3.39181	3.59158	3.53573	3.58961	3.00358	2.76671	2.94465		19	318	19	374	19
High	Master Protein	Q15334	Lethal(2) giant larvae protein homolog 1 OS=Homo sapiens OX=9606 GN=LLGL1 PE=1 SV=3	3.41204	3.56283	3.29111	3.53199	3.44316	3.09871	2.99289		28	396	28	1064	28
High	Master Protein	P01857	Immunoglobulin heavy constant gamma 1 OS=Homo sapiens OX=9606 GN=IGHG1 PE=1 SV=1	3.58526	3.90115	5.40251	3.78207	3.5587	5.65879	4.1109		19	421	10	330	19
High	Master Protein	P61158	Actin-related protein 3 OS=Homo sapiens OX=9606 GN=ACTR3 PE=1 SV=3	4.43196	4.2445	4.31615	4.39971	4.43308	4.14342	4.23053		24	455	21	418	24
High	Master Protein	Q07157-2	Isoform Short of Tight junction protein ZO-1 OS=Homo sapiens OX=9606 GN=TJP1	-3.08134	-2.96211	-2.98462	-2.8116	-2.89905	-3.43152	-2.54653		31	405	1	1668	31
High	Master Protein	Q9HCC0	Methylcrotonoyl-CoA carboxylase beta chain, mitochondrial OS=Homo sapiens OX=9606 GN=MCCC2 PE=1 SV=1	2.33732	2.8352	2.49235	2.50796	2.22001	1.94929	2.24063		25	364	25	563	25
High	Master Protein	P60953	Cell division control protein 42 homolog OS=Homo sapiens OX=9606 GN=CDC42 PE=1 SV=2	4.87348	4.5161	4.45174	4.61302	4.69958	5.2287	4.79656		19	516	7	191	19
High	Master Protein	Q9BX66-11	Isoform 11 of Sorbin and SH3 domain-containing protein 1 OS=Homo sapiens OX=9606 GN=SORBS1	-0.564375	-0.133443	-0.389627	-0.267876	-0.730034	0.102034	-0.127485		38	399	3	1266	38
High	Master Protein	Q9H9B4	Sideroflexin-1 OS=Homo sapiens OX=9606 GN=SFXN1 PE=1 SV=4	4.70219	4.36356	4.40884	4.54165	4.68483	4.48786	4.5205		21	431	19	322	21
High	Master Protein	Q15555	Microtubule-associated protein RP/EB family member 2 OS=Homo sapiens OX=9606 GN=MAPRE2 PE=1 SV=1	4.25941	4.23514	4.1006	4.31234	4.2807	4.29797	4.29982		19	505	18	327	19
High	Master Protein	Q9BWM7	Sideroflexin-3 OS=Homo sapiens OX=9606 GN=SFXN3 PE=1 SV=3	4.76618	4.57406	4.37431	4.7035	4.68944	4.4116	4.47414		22	421	20	321	22
High	Master Protein	Q14289	Protein-tyrosine kinase 2-beta OS=Homo sapiens OX=9606 GN=PTK2B PE=1 SV=2	3.45934	3.12992	2.90149	3.18582	3.2646	3.00442	3.36152		30	357	29	1009	30
High	Master Protein	P00352	Retinal dehydrogenase 1 OS=Homo sapiens OX=9606 GN=ALDH1A1 PE=1 SV=2	3.0833	3.27915	3.51148	3.23717	2.9875	2.48506	2.15136		26	380	23	501	26
High	Master Protein	Q9P0L0	Vesicle-associated membrane protein-associated protein A OS=Homo sapiens OX=9606 GN=VAPA PE=1 SV=3	3.87235	3.85221	3.81294	3.81863	3.88102	3.85168	4.02498		21	400	20	249	21
High	Master Protein	P43243	Matrin-3 OS=Homo sapiens OX=9606 GN=MATR3 PE=1 SV=2	3.18887	3.3392	3.54683	3.16437	3.03274	3.37172	3.4774		25	388	25	847	25
High	Master Protein	P51991	Heterogeneous nuclear ribonucleoprotein A3 OS=Homo sapiens OX=9606 GN=HNRNPA3 PE=1 SV=2	3.28942	3.48518	3.57484	3.37062	3.3191	3.54519	3.51867	Acetyl [N-Term]	25	419	5	378	25
High	Master Protein	P51659	Peroxisomal multifunctional enzyme type 2 OS=Homo sapiens OX=9606 GN=HSD17B4 PE=1 SV=3	2.54832	3.03253	3.07086	2.98979	2.76224	2.56836	2.25205		27	377	27	736	27
High	Master Protein	P61586	Transforming protein RhoA OS=Homo sapiens OX=9606 GN=RHOA PE=1 SV=1	4.5432	4.44388	4.43176	4.59917	4.62478	4.67834	4.58276		19	765	8	193	19
High	Master Protein	Q14982	Opioid-binding protein/cell adhesion molecule OS=Homo sapiens OX=9606 GN=OPCML PE=1 SV=1	4.87921	4.60798	4.39914	4.48736	4.65155	5.01717	5.00514		19	375	18	345	19
High	Master Protein	Q9NVS9	Pyridoxine-5'-phosphate oxidase OS=Homo sapiens OX=9606 GN=PNPO PE=1 SV=1	3.9127	3.50258	3.70957	3.79536	3.28967	3.50519	3.91622		17	375	17	261	17
High	Master Protein	P05165	Propionyl-CoA carboxylase alpha chain, mitochondrial OS=Homo sapiens OX=9606 GN=PCCA PE=1 SV=4	2.84983	3.1719	3.08987	2.86027	2.42974	2.51508	2.73084		29	361	29	728	29
High	Master Protein	O14617	AP-3 complex subunit delta-1 OS=Homo sapiens OX=9606 GN=AP3D1 PE=1 SV=1	2.77242	2.5819	2.44513	2.65777	2.90775	3.10406	2.95365		25	330	25	1153	25
High	Master Protein	Q8TAM6	Ermin OS=Homo sapiens OX=9606 GN=ERMN PE=1 SV=1	3.85692	3.22311	4.00816	3.85291	4.26158	4.58956	4.66903		24	407	24	284	24
High	Master Protein	P52209	6-phosphogluconate dehydrogenase, decarboxylating OS=Homo sapiens OX=9606 GN=PGD PE=1 SV=3	4.61865	4.6646	4.72093	4.67236	4.24485	4.31363	4.25645		22	416	22	483	22
High	Master Protein	Q6ZVM7	TOM1-like protein 2 OS=Homo sapiens OX=9606 GN=TOM1L2 PE=1 SV=1	0.7978	0.56684	0.350677	0.497836	0.799122	1.1884	1.37388	Acetyl [N-Term]	19	278	2	507	19
High	Master Protein	Q9HCM2	Plexin-A4 OS=Homo sapiens OX=9606 GN=PLXNA4 PE=1 SV=4	2.20075	2.07108	1.87997	1.99403	2.34309	2.03447	2.4194		32	390	22	1894	32
High	Master Protein	P61163	Alpha-centractin OS=Homo sapiens OX=9606 GN=ACTR1A PE=1 SV=1	5.21967	5.4506	5.32727	5.53833	5.39772	5.25235	5.46189	Acetyl [N-Term]	17	298	10	376	17
High	Master Protein	Q562R1	Beta-actin-like protein 2 OS=Homo sapiens OX=9606 GN=ACTBL2 PE=1 SV=2	NaN	NaN	NaN	NaN	NaN	NaN	NaN		15	2271	1	376	15
High	Master Protein	Q03252	Lamin-B2 OS=Homo sapiens OX=9606 GN=LMNB2 PE=1 SV=4	3.82373	3.98285	4.00126	3.82639	3.50658	3.98535	3.6746		33	460	29	620	33
High	Master Protein	Q92945	Far upstream element-binding protein 2 OS=Homo sapiens OX=9606 GN=KHSRP PE=1 SV=4	3.13562	3.21609	3.34836	3.31551	3.26546	3.57633	3.8638		24	425	23	711	24
High	Master Protein	Q16653	Myelin-oligodendrocyte glycoprotein OS=Homo sapiens OX=9606 GN=MOG PE=1 SV=2	6.5106	6.49797	6.86946	6.52214	6.96761	7.49697	6.98707		23	568	23	247	23
High	Master Protein	Q9Y6G9	Cytoplasmic dynein 1 light intermediate chain 1 OS=Homo sapiens OX=9606 GN=DYNC1LI1 PE=1 SV=3	2.50063	2.20749	2.39979	2.52091	2.73424	2.94938	3.07518		26	356	26	523	26
High	Master Protein	P42356	Phosphatidylinositol 4-kinase alpha OS=Homo sapiens OX=9606 GN=PI4KA PE=1 SV=4	3.04717	3.02708	3.14245	3.10824	3.29015	2.51788	2.91396		34	327	34	2102	34
High	Master Protein	P62760	Visinin-like protein 1 OS=Homo sapiens OX=9606 GN=VSNL1 PE=1 SV=2	4.62636	4.90751	5.14914	5.04498	5.34279	5.38759	5.62248		19	529	17	191	19
High	Master Protein	Q15811	Intersectin-1 OS=Homo sapiens OX=9606 GN=ITSN1 PE=1 SV=3	2.80326	2.73714	2.63539	2.64811	2.60447	2.69049	2.83162		39	292	35	1721	39
High	Master Protein	Q9Y696	Chloride intracellular channel protein 4 OS=Homo sapiens OX=9606 GN=CLIC4 PE=1 SV=4	2.97578	3.25595	3.46818	3.31032	3.0841	3.08837	3.01994		18	319	18	253	18
High	Master Protein	Q96AQ6	Pre-B-cell leukemia transcription factor-interacting protein 1 OS=Homo sapiens OX=9606 GN=PBXIP1 PE=1 SV=1	4.19027	4.14118	3.45917	3.89514	3.11113	3.4464	3.46266		29	368	29	731	29
High	Master Protein	Q8WXF7	Atlastin-1 OS=Homo sapiens OX=9606 GN=ATL1 PE=1 SV=1	2.86679	3.00597	3.0831	3.29653	3.46891	2.87932	3.25768		27	401	26	558	27
High	Master Protein	Q9Y2J0	Rabphilin-3A OS=Homo sapiens OX=9606 GN=RPH3A PE=1 SV=1	3.47789	3.12522	3.02741	3.11248	4.04629	3.61852	4.02614		23	387	23	694	23
High	Master Protein	P09429	High mobility group protein B1 OS=Homo sapiens OX=9606 GN=HMGB1 PE=1 SV=3	3.97613	4.30598	4.41306	4.20697	3.88505	4.26318	4.38919		18	386	15	215	18
High	Master Protein	P36578	60S ribosomal protein L4 OS=Homo sapiens OX=9606 GN=RPL4 PE=1 SV=5	2.87244	3.073	3.28193	2.98456	3.20956	2.76787	2.8946		24	386	24	427	24
High	Master Protein	Q8IW45	ATP-dependent (S)-NAD(P)H-hydrate dehydratase OS=Homo sapiens OX=9606 GN=NAXD PE=1 SV=1	2.85843	2.90607	2.92849	2.6514	2.69384	2.48306	2.67862		21	298	21	347	21
High	Master Protein	Q6ZVM7-5	Isoform 5 of TOM1-like protein 2 OS=Homo sapiens OX=9606 GN=TOM1L2	2.10775	1.83984	1.78794	2.05605	2.393	2.50648	2.60109	Acetyl [N-Term]	19	257	2	483	19
High	Master Protein	Q96HN2-2	Isoform 2 of Adenosylhomocysteinase 3 OS=Homo sapiens OX=9606 GN=AHCYL2	0.761686	1.38202	1.57373	1.02671	0.895544	0.984617	1.16986		29	416	12	610	29
High	Master Protein	P45880	Voltage-dependent anion-selective channel protein 2 OS=Homo sapiens OX=9606 GN=VDAC2 PE=1 SV=2	5.76062	5.81486	5.96356	5.99354	6.24615	5.58761	5.70777		20	560	20	294	20
High	Master Protein	P38117	Electron transfer flavoprotein subunit beta OS=Homo sapiens OX=9606 GN=ETFB PE=1 SV=3	4.41151	4.572	4.16938	4.3649	4.25052	4.38135	4.42691		20	515	20	255	20
High	Master Protein	Q9UPV7	PHD finger protein 24 OS=Homo sapiens OX=9606 GN=PHF24 PE=1 SV=2	3.78302	3.36618	3.27517	3.6225	3.82272	4.21012	4.07035		21	358	21	400	21
High	Master Protein	Q13177	Serine/threonine-protein kinase PAK 2 OS=Homo sapiens OX=9606 GN=PAK2 PE=1 SV=3	2.36414	2.34473	2.07627	2.21364	2.07779	2.39257	2.45453		24	386	11	524	24
High	Master Protein	Q9UH03-2	Isoform 2 of Neuronal-specific septin-3 OS=Homo sapiens OX=9606 GN=SEPTIN3	4.06654	4.54732	4.60793	4.63016	4.42484	3.84319	4.2001		21	401	21	350	21
High	Master Protein	Q7Z3B1	Neuronal growth regulator 1 OS=Homo sapiens OX=9606 GN=NEGR1 PE=1 SV=3	4.06157	4.36521	4.01822	3.97722	3.95497	4.44445	4.68604		19	431	19	354	19
High	Master Protein	P14415	Sodium/potassium-transporting ATPase subunit beta-2 OS=Homo sapiens OX=9606 GN=ATP1B2 PE=1 SV=3	5.14754	5.22115	4.89394	5.05408	4.96379	4.74001	5.09962		15	503	15	290	15
High	Master Protein	P55087	Aquaporin-4 OS=Homo sapiens OX=9606 GN=AQP4 PE=1 SV=2	5.22622	5.53232	5.57406	5.89828	5.56098	5.28519	5.49423		13	630	13	323	13
High	Master Protein	O60664	Perilipin-3 OS=Homo sapiens OX=9606 GN=PLIN3 PE=1 SV=3	2.5356	3.17585	2.99802	3.18771	2.72575	3.26794	2.78453		19	319	19	434	19
High	Master Protein	P09382	Galectin-1 OS=Homo sapiens OX=9606 GN=LGALS1 PE=1 SV=2	6.35886	6.42804	5.88284	6.25982	5.82387	5.58504	6.17885		14	521	14	135	14
High	Master Protein	O43236	Septin-4 OS=Homo sapiens OX=9606 GN=SEPTIN4 PE=1 SV=1	3.3848	3.47464	3.82136	3.7858	4.06871	3.74803	3.92076		27	378	25	478	27
High	Master Protein	Q14240	Eukaryotic initiation factor 4A-II OS=Homo sapiens OX=9606 GN=EIF4A2 PE=1 SV=2	4.46955	4.58498	4.63061	4.598	4.49748	4.27827	4.3992		20	406	9	407	20
High	Master Protein	O15294	UDP-N-acetylglucosamine--peptide N-acetylglucosaminyltransferase 110 kDa subunit OS=Homo sapiens OX=9606 GN=OGT PE=1 SV=3	2.6579	2.35413	2.77829	2.33191	2.81023	2.12642	2.86488		33	359	33	1046	33
High	Master Protein	Q9Y6I3	Epsin-1 OS=Homo sapiens OX=9606 GN=EPN1 PE=1 SV=2	2.01031	2.47644	2.45415	2.44112	2.91667	2.81788	3.08867		20	271	20	576	20
High	Master Protein	P52565	Rho GDP-dissociation inhibitor 1 OS=Homo sapiens OX=9606 GN=ARHGDIA PE=1 SV=3	4.5704	4.75496	4.664	4.82243	4.90262	4.51854	4.87196		14	342	14	204	14
High	Master Protein	Q9NZ45	CDGSH iron-sulfur domain-containing protein 1 OS=Homo sapiens OX=9606 GN=CISD1 PE=1 SV=1	5.66025	5.22986	5.02473	5.14967	5.47989	5.54838	5.79067		12	540	12	108	12
High	Master Protein	P12109	Collagen alpha-1(VI) chain OS=Homo sapiens OX=9606 GN=COL6A1 PE=1 SV=3	2.58898	3.05479	4.18719	2.04824	1.69682	1.20561	1.17005		23	214	23	1028	23
High	Master Protein	Q9Y3I0	RNA-splicing ligase RtcB homolog OS=Homo sapiens OX=9606 GN=RTCB PE=1 SV=1	3.18192	3.36907	3.28128	3.25832	3.06113	3.11048	3.18539		20	333	20	505	20
High	Master Protein	Q9UQB8	Brain-specific angiogenesis inhibitor 1-associated protein 2 OS=Homo sapiens OX=9606 GN=BAIAP2 PE=1 SV=1	3.81151	3.46011	3.07538	3.61429	3.77044	4.03833	4.13854		24	321	24	552	24
High	Master Protein	Q9UNZ2	NSFL1 cofactor p47 OS=Homo sapiens OX=9606 GN=NSFL1C PE=1 SV=2	3.90476	3.78584	3.63808	3.72867	3.65401	4.09003	4.18295		20	430	20	370	20
High	Master Protein	P61106	Ras-related protein Rab-14 OS=Homo sapiens OX=9606 GN=RAB14 PE=1 SV=4	3.89955	4.08575	4.13991	4.09493	4.08278	3.71668	4.07594		20	343	18	215	20
High	Master Protein	P13010	X-ray repair cross-complementing protein 5 OS=Homo sapiens OX=9606 GN=XRCC5 PE=1 SV=3	1.9681	2.60907	2.61939	2.34087	2.58933	2.11321	2.31758		24	319	24	732	24
High	Master Protein	O00264	Membrane-associated progesterone receptor component 1 OS=Homo sapiens OX=9606 GN=PGRMC1 PE=1 SV=3	4.71313	4.37269	4.2455	4.29591	4.26166	4.58975	4.61279		18	426	17	195	18
High	Master Protein	P21810	Biglycan OS=Homo sapiens OX=9606 GN=BGN PE=1 SV=2	3.00933	3.18077	4.38897	2.06374	1.51138	0.828054	0.825131		21	197	21	368	21
High	Master Protein	P02679	Fibrinogen gamma chain OS=Homo sapiens OX=9606 GN=FGG PE=1 SV=3	3.52484	3.01002	4.25862	3.92593	1.71807	4.85133	3.4064		19	300	19	453	19
High	Master Protein	P01834	Immunoglobulin kappa constant OS=Homo sapiens OX=9606 GN=IGKC PE=1 SV=2	3.34343	3.67084	4.64263	2.91703	1.88897	4.87299	3.77065		14	354	4	107	14
High	Master Protein	P36542	ATP synthase subunit gamma, mitochondrial OS=Homo sapiens OX=9606 GN=ATP5F1C PE=1 SV=1	4.3932	4.5577	4.66289	4.57516	4.80198	4.34393	4.4148		20	483	20	298	20
High	Master Protein	Q9UPR5	Sodium/calcium exchanger 2 OS=Homo sapiens OX=9606 GN=SLC8A2 PE=2 SV=2	3.65683	3.58361	3.34297	3.67193	3.77534	3.30264	3.63958		23	317	23	921	23
High	Master Protein	P19338	Nucleolin OS=Homo sapiens OX=9606 GN=NCL PE=1 SV=3	3.35467	3.62887	3.74728	3.4857	3.33386	3.41777	3.46161		28	322	28	710	28
High	Master Protein	Q16778	Histone H2B type 2-E OS=Homo sapiens OX=9606 GN=H2BC21 PE=1 SV=3	2.4955	3.39056	3.83624	3.22398	3.10554	3.14662	2.67132		17	704	4	126	17
High	Master Protein	Q93052	Lipoma-preferred partner OS=Homo sapiens OX=9606 GN=LPP PE=1 SV=1	2.08154	2.55452	2.4183	1.60306	0.683769	0.85805	0.9388		26	221	26	612	26
High	Master Protein	P29966	Myristoylated alanine-rich C-kinase substrate OS=Homo sapiens OX=9606 GN=MARCKS PE=1 SV=4	5.76532	5.06375	4.78237	5.49325	5.34537	6.23042	5.70253		17	444	17	332	17
High	Master Protein	Q6F5E8	Capping protein, Arp2/3 and myosin-I linker protein 2 OS=Homo sapiens OX=9606 GN=CARMIL2 PE=1 SV=2	3.04522	2.03598	1.97827	2.17293	2.71268	3.48421	3.03391		24	358	24	1435	24
High	Master Protein	Q13449	Limbic system-associated membrane protein OS=Homo sapiens OX=9606 GN=LSAMP PE=1 SV=2	5.33733	4.92111	4.92898	5.0612	5.03282	5.11263	5.14534		18	654	18	338	18
High	Master Protein	Q8IUE6	Histone H2A type 2-B OS=Homo sapiens OX=9606 GN=H2AC21 PE=1 SV=3	1.91679	2.32248	2.25403	2.05265	1.30586	2.34313	2.30133		12	280	2	130	12
High	Master Protein	O60814	Histone H2B type 1-K OS=Homo sapiens OX=9606 GN=H2BC12 PE=1 SV=3	6.66397	7.12301	7.26506	6.88456	6.4353	7.06417	6.47892		18	715	1	126	18
High	Master Protein	Q9ULV4	Coronin-1C OS=Homo sapiens OX=9606 GN=CORO1C PE=1 SV=1	3.80678	3.27843	3.47767	3.59294	3.79263	3.87953	3.68685		22	376	22	474	22
High	Master Protein	P20810	Calpastatin OS=Homo sapiens OX=9606 GN=CAST PE=1 SV=4	2.30095	2.35218	2.27032	1.87128	2.29153	3.21721	2.99372		22	244	22	708	22
High	Master Protein	P34931	Heat shock 70 kDa protein 1-like OS=Homo sapiens OX=9606 GN=HSPA1L PE=1 SV=2	NaN	NaN	NaN	NaN	NaN	NaN	NaN		18	656	1	641	18
High	Master Protein	O95202	Mitochondrial proton/calcium exchanger protein OS=Homo sapiens OX=9606 GN=LETM1 PE=1 SV=1	3.39691	3.26163	3.07037	3.235	3.28444	3.32219	3.49781		24	382	24	739	24
High	Master Protein	O76070	Gamma-synuclein OS=Homo sapiens OX=9606 GN=SNCG PE=1 SV=2	5.37197	4.70839	4.29116	5.01382	4.8295	4.66807	5.08108	Acetyl [N-Term]	18	481	18	127	18
High	Master Protein	Q00577	Transcriptional activator protein Pur-alpha OS=Homo sapiens OX=9606 GN=PURA PE=1 SV=2	3.60439	3.68137	3.91075	3.8447	3.95947	3.79291	3.7282		25	416	20	322	25
High	Master Protein	P14866	Heterogeneous nuclear ribonucleoprotein L OS=Homo sapiens OX=9606 GN=HNRNPL PE=1 SV=2	2.85339	2.66554	2.86164	2.74432	2.27086	2.14978	2.58812		15	240	15	589	15
High	Master Protein	O00410	Importin-5 OS=Homo sapiens OX=9606 GN=IPO5 PE=1 SV=4	2.33302	2.54992	2.53135	2.59988	2.69366	2.49405	2.52868		27	283	26	1097	27
High	Master Protein	Q02156	Protein kinase C epsilon type OS=Homo sapiens OX=9606 GN=PRKCE PE=1 SV=1	2.42315	1.83687	1.66305	2.06102	2.68404	2.43499	2.49754		26	308	25	737	26
High	Master Protein	P22392-2	Isoform 3 of Nucleoside diphosphate kinase B OS=Homo sapiens OX=9606 GN=NME2	5.26302	5.21577	5.31171	5.30298	5.31262	5.17047	5.1011		19	618	8	267	19
High	Master Protein	P51991-2	Isoform 2 of Heterogeneous nuclear ribonucleoprotein A3 OS=Homo sapiens OX=9606 GN=HNRNPA3	-1.74222	-1.08639	-1.2386	-1.6602	-1.58395	-1.95592	-1.13682	Acetyl [N-Term]	22	315	2	356	22
High	Master Protein	P04179	Superoxide dismutase [Mn], mitochondrial OS=Homo sapiens OX=9606 GN=SOD2 PE=1 SV=3	4.66054	4.60754	4.91911	4.82365	4.5375	3.9386	4.06562		17	337	17	222	17
High	Master Protein	P34949	Mannose-6-phosphate isomerase OS=Homo sapiens OX=9606 GN=MPI PE=1 SV=2	2.51669	2.63917	3.00655	2.65277	2.55238	2.16345	2.99341		21	287	21	423	21
High	Master Protein	Q16795	NADH dehydrogenase [ubiquinone] 1 alpha subcomplex subunit 9, mitochondrial OS=Homo sapiens OX=9606 GN=NDUFA9 PE=1 SV=2	3.56303	3.32656	3.83758	3.64268	3.94864	3.13855	3.3105		21	396	21	377	21
High	Master Protein	P13861	cAMP-dependent protein kinase type II-alpha regulatory subunit OS=Homo sapiens OX=9606 GN=PRKAR2A PE=1 SV=2	2.56554	2.69609	2.60094	2.62981	2.67185	2.35931	2.57255		21	356	18	404	21
High	Master Protein	P11940	Polyadenylate-binding protein 1 OS=Homo sapiens OX=9606 GN=PABPC1 PE=1 SV=2	3.11803	3.41677	3.49481	3.45794	3.39046	3.08011	3.28661	Acetyl [N-Term]	28	410	19	636	28
High	Master Protein	Q9GZV7	Hyaluronan and proteoglycan link protein 2 OS=Homo sapiens OX=9606 GN=HAPLN2 PE=1 SV=1	4.92499	5.55631	5.1268	5.22604	5.75905	5.66025	4.99107		23	531	23	340	23
High	Master Protein	Q92747	Actin-related protein 2/3 complex subunit 1A OS=Homo sapiens OX=9606 GN=ARPC1A PE=1 SV=2	3.22139	3.21896	3.17643	3.59806	3.74485	2.89177	2.83551		18	312	16	370	18
High	Master Protein	Q5JU85	IQ motif and SEC7 domain-containing protein 2 OS=Homo sapiens OX=9606 GN=IQSEC2 PE=1 SV=2	2.67572	2.35256	2.64213	2.45679	2.33809	2.51315	2.80233		30	319	26	1488	30
High	Master Protein	Q9Y2Q0	Phospholipid-transporting ATPase IA OS=Homo sapiens OX=9606 GN=ATP8A1 PE=1 SV=1	3.62743	3.45468	3.16414	3.69553	3.81449	3.21547	3.06383		33	360	32	1164	33
High	Master Protein	P48047	ATP synthase subunit O, mitochondrial OS=Homo sapiens OX=9606 GN=ATP5PO PE=1 SV=1	5.45089	5.55392	5.5191	5.45654	5.59935	5.48887	5.51414		18	444	18	213	18
High	Master Protein	Q8IZP0-7	Isoform 7 of Abl interactor 1 OS=Homo sapiens OX=9606 GN=ABI1	3.95844	3.4566	3.32109	3.58784	3.68426	3.92257	3.8911		22	367	13	422	22
High	Master Protein	Q9H0U4	Ras-related protein Rab-1B OS=Homo sapiens OX=9606 GN=RAB1B PE=1 SV=1	4.17418	3.89558	4.02334	4.32071	4.3945	4.19245	3.92779	Acetyl [N-Term]	18	395	11	201	18
High	Master Protein	P78527	DNA-dependent protein kinase catalytic subunit OS=Homo sapiens OX=9606 GN=PRKDC PE=1 SV=3	1.9382	2.43525	2.72651	2.4695	2.43019	1.9555	1.90938		42	266	42	4128	42
High	Master Protein	P12956	X-ray repair cross-complementing protein 6 OS=Homo sapiens OX=9606 GN=XRCC6 PE=1 SV=2	2.47301	3.28652	3.3351	3.02049	2.75774	2.63887	2.76364		22	351	22	609	22
High	Master Protein	P33176	Kinesin-1 heavy chain OS=Homo sapiens OX=9606 GN=KIF5B PE=1 SV=1	2.06883	2.20073	1.99055	2.22121	2.03979	2.22147	2.14104		37	375	28	963	37
High	Master Protein	P49753	Acyl-coenzyme A thioesterase 2, mitochondrial OS=Homo sapiens OX=9606 GN=ACOT2 PE=1 SV=6	-1.43088	-1.33779	-1.97561	-1.82727	-2.28535	-2.28049	-1.84592		23	295	1	483	23
High	Master Protein	P15121	Aldo-keto reductase family 1 member B1 OS=Homo sapiens OX=9606 GN=AKR1B1 PE=1 SV=3	4.28038	4.28831	4.21169	4.284	4.23261	4.03977	3.59679		21	421	20	316	21
High	Master Protein	P51674	Neuronal membrane glycoprotein M6-a OS=Homo sapiens OX=9606 GN=GPM6A PE=1 SV=2	6.42551	6.13	5.99741	6.47012	6.48582	6.85425	6.44308	Acetyl [N-Term]	14	625	2	278	14
High	Master Protein	P23381	Tryptophan--tRNA ligase, cytoplasmic OS=Homo sapiens OX=9606 GN=WARS1 PE=1 SV=2	2.98843	2.94541	3.07599	3.1694	3.18721	3.09577	2.87857		21	336	21	471	21
High	Master Protein	P26640	Valine--tRNA ligase OS=Homo sapiens OX=9606 GN=VARS1 PE=1 SV=4	2.22561	2.2511	2.50345	2.42428	2.35059	2.10065	2.43947		28	293	28	1264	28
High	Master Protein	P22234	Multifunctional protein ADE2 OS=Homo sapiens OX=9606 GN=PAICS PE=1 SV=3	3.0333	3.54423	3.4017	3.41566	3.02766	2.82026	3.02837		24	287	24	425	24
High	Master Protein	Q13526	Peptidyl-prolyl cis-trans isomerase NIMA-interacting 1 OS=Homo sapiens OX=9606 GN=PIN1 PE=1 SV=1	3.97828	3.70735	3.62638	3.74595	3.82983	4.09622	4.09825		9	366	9	163	9
High	Master Protein	P10515	Dihydrolipoyllysine-residue acetyltransferase component of pyruvate dehydrogenase complex, mitochondrial OS=Homo sapiens OX=9606 GN=DLAT PE=1 SV=3	4.40341	3.85853	3.80526	3.97705	4.21593	4.68228	4.25305		22	420	22	647	22
High	Master Protein	Q9Y6R1	Electrogenic sodium bicarbonate cotransporter 1 OS=Homo sapiens OX=9606 GN=SLC4A4 PE=1 SV=1	2.78731	3.04213	2.85699	3.38266	3.23783	2.78578	2.96171		24	296	23	1079	24
High	Master Protein	Q05682-4	Isoform 4 of Caldesmon OS=Homo sapiens OX=9606 GN=CALD1	-4.08838	-5.06735	-5.42237	-5.55276	-5.6152	-3.12513	-5.46794		25	271	1	538	25
High	Master Protein	P62826	GTP-binding nuclear protein Ran OS=Homo sapiens OX=9606 GN=RAN PE=1 SV=3	4.47151	4.4662	4.53596	4.59459	4.57322	4.39096	4.23478		15	408	15	216	15
High	Master Protein	P54578	Ubiquitin carboxyl-terminal hydrolase 14 OS=Homo sapiens OX=9606 GN=USP14 PE=1 SV=3	2.96841	2.99989	3.04194	3.25845	3.46737	2.84586	3.05809		23	306	23	494	23
High	Master Protein	Q9UBC2-2	Isoform 2 of Epidermal growth factor receptor substrate 15-like 1 OS=Homo sapiens OX=9606 GN=EPS15L1	2.70745	2.63403	2.33434	2.4201	2.50415	2.72683	3.03092		29	299	29	910	29
High	Master Protein	Q15365	Poly(rC)-binding protein 1 OS=Homo sapiens OX=9606 GN=PCBP1 PE=1 SV=2	4.32118	4.0533	4.08259	4.16369	4.25003	4.51595	4.29819		17	323	13	356	17
High	Master Protein	P47985	Cytochrome b-c1 complex subunit Rieske, mitochondrial OS=Homo sapiens OX=9606 GN=UQCRFS1 PE=1 SV=2	4.13093	3.59715	3.51612	3.65591	3.91115	4.35227	3.88003		19	372	19	274	19
High	Master Protein	Q4V328	GRIP1-associated protein 1 OS=Homo sapiens OX=9606 GN=GRIPAP1 PE=1 SV=2	2.40172	1.99567	1.79412	2.05508	2.30117	2.44837	2.58002		28	278	28	841	28
High	Master Protein	Q8N3J6	Cell adhesion molecule 2 OS=Homo sapiens OX=9606 GN=CADM2 PE=2 SV=1	4.61191	4.47221	4.44256	4.47963	4.76307	4.96224	5.07874		20	370	20	435	20
High	Master Protein	P09497	Clathrin light chain B OS=Homo sapiens OX=9606 GN=CLTB PE=1 SV=1	4.97167	4.3652	4.2122	4.46534	4.68387	5.3616	5.2819		23	497	4	229	23
High	Master Protein	Q86TX2	Acyl-coenzyme A thioesterase 1 OS=Homo sapiens OX=9606 GN=ACOT1 PE=1 SV=1	3.14867	3.4648	3.36148	2.99338	2.47579	2.50546	3.02389		24	306	2	421	24
High	Master Protein	Q12959	Disks large homolog 1 OS=Homo sapiens OX=9606 GN=DLG1 PE=1 SV=2	1.21088	1.52079	1.57885	1.51931	1.67104	1.24874	1.70522		25	335	2	904	25
High	Master Protein	Q9UJU6-3	Isoform 3 of Drebrin-like protein OS=Homo sapiens OX=9606 GN=DBNL	4.14519	3.82263	3.60711	3.77282	3.96858	4.81425	4.22618		21	339	21	439	21
High	Master Protein	P16402	Histone H1.3 OS=Homo sapiens OX=9606 GN=H1-3 PE=1 SV=2	6.87557	6.8896	6.90155	6.98084	6.50084	7.2273	6.76575		18	542	9	221	18
High	Master Protein	P17612	cAMP-dependent protein kinase catalytic subunit alpha OS=Homo sapiens OX=9606 GN=PRKACA PE=1 SV=2	3.28004	3.60051	3.63403	3.6517	3.57768	3.32515	3.34209		16	279	6	351	16
High	Master Protein	P06748	Nucleophosmin OS=Homo sapiens OX=9606 GN=NPM1 PE=1 SV=2	3.02484	3.15632	3.09253	3.18784	2.94132	3.13347	3.18477	Acetyl [N-Term]	14	255	14	294	14
High	Master Protein	O14576-2	Isoform 2 of Cytoplasmic dynein 1 intermediate chain 1 OS=Homo sapiens OX=9606 GN=DYNC1I1	3.34515	3.01084	3.01286	3.06343	3.25763	3.65254	3.37648		21	291	2	628	21
High	Master Protein	P40123	Adenylyl cyclase-associated protein 2 OS=Homo sapiens OX=9606 GN=CAP2 PE=1 SV=1	4.1137	3.78947	3.89312	3.90527	4.55007	4.27907	4.34958		21	347	20	477	21
High	Master Protein	P13073	Cytochrome c oxidase subunit 4 isoform 1, mitochondrial OS=Homo sapiens OX=9606 GN=COX4I1 PE=1 SV=1	6.01345	5.21832	5.30085	5.58981	5.85491	5.71809	5.6743		20	574	20	169	20
High	Master Protein	Q9HBL0	Tensin-1 OS=Homo sapiens OX=9606 GN=TNS1 PE=1 SV=2	1.8468	2.41945	2.28657	1.55066	1.23384	1.55382	1.49587		30	210	29	1735	30
High	Master Protein	Q08495	Dematin OS=Homo sapiens OX=9606 GN=DMTN PE=1 SV=3	4.1139	3.4923	3.40414	3.81048	4.03052	4.28972	4.52024		24	356	4	405	24
High	Master Protein	O75367	Core histone macro-H2A.1 OS=Homo sapiens OX=9606 GN=MACROH2A1 PE=1 SV=4	2.99756	3.43486	3.46043	3.25012	2.81926	3.13334	2.99188		19	294	17	372	19
High	Master Protein	Q92796	Disks large homolog 3 OS=Homo sapiens OX=9606 GN=DLG3 PE=1 SV=2	2.5584	2.36278	2.26428	2.43408	2.59928	2.43849	2.6199		26	366	22	817	26
High	Master Protein	Q05682	Caldesmon OS=Homo sapiens OX=9606 GN=CALD1 PE=1 SV=3	2.73193	3.0428	3.16627	2.01904	1.50898	2.03435	1.75974		25	267	1	793	25
High	Master Protein	A0MZ66	Shootin-1 OS=Homo sapiens OX=9606 GN=SHTN1 PE=1 SV=4	2.84422	2.56015	2.39356	2.56539	2.90603	3.16788	3.82388		28	285	28	631	28
High	Master Protein	O60784	Target of Myb protein 1 OS=Homo sapiens OX=9606 GN=TOM1 PE=1 SV=2	2.56601	2.37955	2.29984	2.44744	2.3735	2.64487	2.7408	Acetyl [N-Term]	18	209	18	492	18
High	Master Protein	Q08211	ATP-dependent RNA helicase A OS=Homo sapiens OX=9606 GN=DHX9 PE=1 SV=4	2.59903	2.72131	2.90904	2.76172	2.54868	2.78716	2.34705		31	350	31	1270	31
High	Master Protein	O95670	V-type proton ATPase subunit G 2 OS=Homo sapiens OX=9606 GN=ATP6V1G2 PE=1 SV=1	4.98645	4.76256	4.48539	4.58284	4.75463	4.94641	5.34696		10	469	10	118	10
High	Master Protein	Q12959-9	Isoform 9 of Disks large homolog 1 OS=Homo sapiens OX=9606 GN=DLG1	-6.34203	-5.85738	-5.58344	-4.84673	-5.39721	-5.8533	-4.93893	Acetyl [N-Term]	25	306	2	800	25
High	Master Protein	O15075-4	Isoform 4 of Serine/threonine-protein kinase DCLK1 OS=Homo sapiens OX=9606 GN=DCLK1	-5.4684	-5.31802	NaN	-4.94892	-4.85175	-4.55596	-5.11648	Acetyl [N-Term]	19	256	1	433	19
High	Master Protein	P22694	cAMP-dependent protein kinase catalytic subunit beta OS=Homo sapiens OX=9606 GN=PRKACB PE=1 SV=2	1.46309	1.63684	1.59078	1.54576	1.33382	0.794828	1.47118		15	229	2	351	15
High	Master Protein	Q99623	Prohibitin-2 OS=Homo sapiens OX=9606 GN=PHB2 PE=1 SV=2	4.29875	4.19863	4.3159	4.33001	4.46347	4.354	3.99617		21	429	21	299	21
High	Master Protein	Q00325-2	Isoform B of Phosphate carrier protein, mitochondrial OS=Homo sapiens OX=9606 GN=SLC25A3	5.70935	5.70125	5.70226	5.68284	5.82366	5.64206	5.61966		21	536	21	361	21
High	Master Protein	P84243	Histone H3.3 OS=Homo sapiens OX=9606 GN=H3-3A PE=1 SV=2	5.84562	5.62042	5.90139	6.03559	5.64711	6.46275	5.05695		17	438	4	136	17
High	Master Protein	Q9ULD0	2-oxoglutarate dehydrogenase-like, mitochondrial OS=Homo sapiens OX=9606 GN=OGDHL PE=1 SV=3	2.36591	2.50742	2.59456	1.89636	2.41001	1.55006	2.20148		31	337	19	1010	31
High	Master Protein	P36507	Dual specificity mitogen-activated protein kinase kinase 2 OS=Homo sapiens OX=9606 GN=MAP2K2 PE=1 SV=1	1.96749	1.83644	1.92637	1.98587	2.14865	1.99039	2.16212		22	349	10	400	22
High	Master Protein	O75334	Liprin-alpha-2 OS=Homo sapiens OX=9606 GN=PPFIA2 PE=1 SV=2	2.07218	2.10413	1.74789	1.90816	1.94682	2.1293	2.22715		26	297	17	1257	26
High	Master Protein	Q9NSE4	Isoleucine--tRNA ligase, mitochondrial OS=Homo sapiens OX=9606 GN=IARS2 PE=1 SV=2	2.61761	2.76302	2.64597	2.80072	2.85491	2.45046	2.65625		28	245	28	1012	28
High	Master Protein	P09874	Poly [ADP-ribose] polymerase 1 OS=Homo sapiens OX=9606 GN=PARP1 PE=1 SV=4	2.20061	2.68215	2.86413	2.69936	2.54438	2.33534	2.1899		24	288	24	1014	24
High	Master Protein	Q02790	Peptidyl-prolyl cis-trans isomerase FKBP4 OS=Homo sapiens OX=9606 GN=FKBP4 PE=1 SV=3	2.8809	3.32799	3.20595	3.16223	2.93994	3.17122	2.72745		23	271	23	459	23
High	Master Protein	Q9UK22	F-box only protein 2 OS=Homo sapiens OX=9606 GN=FBXO2 PE=1 SV=2	4.17958	4.54352	4.27907	4.24885	4.04707	3.69293	3.86338		16	323	16	296	16
High	Master Protein	O14994	Synapsin-3 OS=Homo sapiens OX=9606 GN=SYN3 PE=1 SV=2	3.53763	3.69802	3.23539	3.37881	3.5577	3.9621	4.1586		16	339	15	580	16
High	Master Protein	Q96GD0	Chronophin OS=Homo sapiens OX=9606 GN=PDXP PE=1 SV=2	3.76962	3.76646	3.52636	3.65528	3.75596	3.66789	3.7928		21	285	21	296	21
High	Master Protein	Q07866-8	Isoform S of Kinesin light chain 1 OS=Homo sapiens OX=9606 GN=KLC1	NaN	NaN	NaN	NaN	NaN	-3.22775	-3.77891		29	362	1	551	29
High	Master Protein	Q6UWR7	Glycerophosphocholine cholinephosphodiesterase ENPP6 OS=Homo sapiens OX=9606 GN=ENPP6 PE=1 SV=2	1.70703	3.18613	3.27466	3.01901	3.44796	2.87888	2.16822		16	268	16	440	16
High	Master Protein	P60953-1	Isoform 1 of Cell division control protein 42 homolog OS=Homo sapiens OX=9606 GN=CDC42	3.00395	2.4646	2.08656	2.7212	2.79886	3.09478	3.1724		16	432	4	191	16
High	Master Protein	P01116-2	Isoform 2B of GTPase KRas OS=Homo sapiens OX=9606 GN=KRAS	2.82912	2.87504	2.6996	2.70007	2.77771	2.78779	3.04253		15	313	8	188	15
High	Master Protein	Q9UIW2	Plexin-A1 OS=Homo sapiens OX=9606 GN=PLXNA1 PE=1 SV=3	2.40828	2.51233	2.46631	2.45419	2.61545	2.84817	2.84439		35	290	26	1896	35
High	Master Protein	P23468	Receptor-type tyrosine-protein phosphatase delta OS=Homo sapiens OX=9606 GN=PTPRD PE=1 SV=2	0.788099	1.26843	1.22112	1.37894	1.37908	0.968204	1.30306		25	239	1	1912	25
High	Master Protein	Q9Y277-2	Isoform 2 of Voltage-dependent anion-selective channel protein 3 OS=Homo sapiens OX=9606 GN=VDAC3	4.44599	4.69989	4.77772	4.71178	5.09453	4.24495	4.39976		15	408	14	284	15
High	Master Protein	Q16543	Hsp90 co-chaperone Cdc37 OS=Homo sapiens OX=9606 GN=CDC37 PE=1 SV=1	3.18826	3.0932	2.9157	2.99348	3.03728	3.39099	3.53269		20	313	20	378	20
High	Master Protein	P07099	Epoxide hydrolase 1 OS=Homo sapiens OX=9606 GN=EPHX1 PE=1 SV=1	3.18431	3.517	3.66568	3.61535	1.95583	2.68773	2.6113		22	360	22	455	22
High	Master Protein	P53597	Succinate--CoA ligase [ADP/GDP-forming] subunit alpha, mitochondrial OS=Homo sapiens OX=9606 GN=SUCLG1 PE=1 SV=4	4.15898	4.08591	4.08555	4.06273	4.14309	4.07932	4.12226		17	320	17	346	17
High	Master Protein	P24539	ATP synthase F(0) complex subunit B1, mitochondrial OS=Homo sapiens OX=9606 GN=ATP5PB PE=1 SV=2	4.00131	4.1975	4.15682	3.7752	4.01428	3.72152	4.03048		18	379	18	256	18
High	Master Protein	Q07866-7	Isoform P of Kinesin light chain 1 OS=Homo sapiens OX=9606 GN=KLC1	2.82855	2.64363	2.5074	2.6823	2.89935	3.05212	2.8027		29	362	1	584	29
High	Master Protein	Q7L099	Protein RUFY3 OS=Homo sapiens OX=9606 GN=RUFY3 PE=1 SV=1	3.66731	3.10594	3.21577	3.39542	3.69172	4.00864	3.46023		27	324	4	469	27
High	Master Protein	P14550	Aldo-keto reductase family 1 member A1 OS=Homo sapiens OX=9606 GN=AKR1A1 PE=1 SV=3	3.94658	4.06868	4.09758	4.07428	3.94527	3.7548	3.76593		23	389	22	325	23
High	Master Protein	O43813	Glutathione S-transferase LANCL1 OS=Homo sapiens OX=9606 GN=LANCL1 PE=1 SV=1	4.41034	4.58248	4.55401	4.43101	4.62769	4.45925	4.40255		18	373	18	399	18
High	Master Protein	Q9H2X9-2	Isoform 2 of Solute carrier family 12 member 5 OS=Homo sapiens OX=9606 GN=SLC12A5	1.95269	2.16862	2.63498	2.30761	2.80894	2.11214	1.87585	Acetyl [N-Term]	26	297	24	1116	26
High	Master Protein	P26641	Elongation factor 1-gamma OS=Homo sapiens OX=9606 GN=EEF1G PE=1 SV=3	4.1547	3.88022	4.0535	4.14009	4.30529	3.95911	4.10589		18	312	18	437	18
High	Master Protein	P08572	Collagen alpha-2(IV) chain OS=Homo sapiens OX=9606 GN=COL4A2 PE=1 SV=4	4.49668	4.64014	4.63956	3.79449	3.36191	3.35051	3.64859		13	283	13	1712	13
High	Master Protein	O75489	NADH dehydrogenase [ubiquinone] iron-sulfur protein 3, mitochondrial OS=Homo sapiens OX=9606 GN=NDUFS3 PE=1 SV=1	3.94458	3.61452	3.6927	3.66172	3.91255	3.64555	3.76441		16	330	16	264	16
High	Master Protein	Q8N7J2	APC membrane recruitment protein 2 OS=Homo sapiens OX=9606 GN=AMER2 PE=1 SV=3	2.15881	2.12275	2.05408	2.14704	2.34046	3.038	2.72432		23	221	9	671	23
High	Master Protein	P04040	Catalase OS=Homo sapiens OX=9606 GN=CAT PE=1 SV=3	2.52589	3.2273	3.50602	2.94847	1.9892	2.71912	2.32513		23	230	23	527	23
High	Master Protein	Q9UPY8	Microtubule-associated protein RP/EB family member 3 OS=Homo sapiens OX=9606 GN=MAPRE3 PE=1 SV=1	4.11567	3.82542	3.69795	3.9334	4.20839	4.32743	4.37162		20	426	3	281	20
High	Master Protein	Q86UR5-6	Isoform 6 of Regulating synaptic membrane exocytosis protein 1 OS=Homo sapiens OX=9606 GN=RIMS1	-1.62492	-2.38757	-3.1185	-2.35104	-2.1455	-1.92507	-1.91867		31	323	1	1371	31
High	Master Protein	Q15181	Inorganic pyrophosphatase OS=Homo sapiens OX=9606 GN=PPA1 PE=1 SV=2	3.17875	3.05075	3.38584	3.33893	3.08328	2.82425	3.28405		17	287	16	289	17
High	Master Protein	Q15075	Early endosome antigen 1 OS=Homo sapiens OX=9606 GN=EEA1 PE=1 SV=2	2.53094	2.65416	2.39584	2.60897	2.55113	2.62655	2.69775		36	345	36	1411	36
High	Master Protein	P23526	Adenosylhomocysteinase OS=Homo sapiens OX=9606 GN=AHCY PE=1 SV=4	4.1027	4.36269	4.43513	4.35446	4.38399	3.96317	4.09325		22	394	20	432	22
High	Master Protein	P50148	Guanine nucleotide-binding protein G(q) subunit alpha OS=Homo sapiens OX=9606 GN=GNAQ PE=1 SV=4	3.3607	3.6741	3.86395	3.68248	3.65742	3.22666	3.41627		20	285	16	359	20
High	Master Protein	P35573	Glycogen debranching enzyme OS=Homo sapiens OX=9606 GN=AGL PE=1 SV=3	1.83185	2.32381	2.60563	1.67282	2.68536	1.33231	1.68179		30	301	30	1532	30
High	Master Protein	Q9NQR4	Omega-amidase NIT2 OS=Homo sapiens OX=9606 GN=NIT2 PE=1 SV=1	3.22801	3.50946	4.40579	3.44933	3.27753	2.26747	3.05198		21	288	21	276	21
High	Master Protein	Q16698	2,4-dienoyl-CoA reductase [(3E)-enoyl-CoA-producing], mitochondrial OS=Homo sapiens OX=9606 GN=DECR1 PE=1 SV=1	4.17816	4.28073	3.99161	4.0936	4.01518	3.99818	3.93155		20	339	20	335	20
High	Master Protein	P51553	Isocitrate dehydrogenase [NAD] subunit gamma, mitochondrial OS=Homo sapiens OX=9606 GN=IDH3G PE=1 SV=1	3.26817	3.5305	3.17748	3.23832	3.64426	3.06273	3.04138		15	323	15	393	15
High	Master Protein	Q9H3S7	Tyrosine-protein phosphatase non-receptor type 23 OS=Homo sapiens OX=9606 GN=PTPN23 PE=1 SV=1	2.1861	1.94101	2.07463	1.90425	1.8457	2.15404	2.19141		28	211	28	1636	28
High	Master Protein	P61160	Actin-related protein 2 OS=Homo sapiens OX=9606 GN=ACTR2 PE=1 SV=1	3.84513	3.8045	3.81662	3.8433	3.9488	3.26059	3.58598		16	321	16	394	16
High	Master Protein	Q92736	Ryanodine receptor 2 OS=Homo sapiens OX=9606 GN=RYR2 PE=1 SV=3	1.66953	1.81078	2.00549	1.96283	2.04262	1.51109	1.8946		32	246	32	4967	32
High	Master Protein	O94919	Endonuclease domain-containing 1 protein OS=Homo sapiens OX=9606 GN=ENDOD1 PE=1 SV=2	2.89865	3.2195	3.24525	3.32201	3.23634	3.22907	3.21634		19	312	19	500	19
High	Master Protein	O43776	Asparagine--tRNA ligase, cytoplasmic OS=Homo sapiens OX=9606 GN=NARS1 PE=1 SV=1	2.52977	2.61247	2.80921	2.70572	2.87885	2.50724	2.61502		21	279	21	548	21
High	Master Protein	P10909	Clusterin OS=Homo sapiens OX=9606 GN=CLU PE=1 SV=1	4.92235	5.11844	4.89883	4.97591	4.10857	4.93699	4.71771		17	375	17	449	17
High	Master Protein	Q9UHC6	Contactin-associated protein-like 2 OS=Homo sapiens OX=9606 GN=CNTNAP2 PE=1 SV=1	2.24096	2.70979	2.74627	2.67757	2.74697	2.49611	2.66234		25	335	25	1331	25
High	Master Protein	Q8NFZ8	Cell adhesion molecule 4 OS=Homo sapiens OX=9606 GN=CADM4 PE=1 SV=1	3.59121	3.6822	3.84873	3.80051	3.91418	3.74245	3.73437		16	333	16	388	16
High	Master Protein	Q08495-2	Isoform 2 of Dematin OS=Homo sapiens OX=9606 GN=DMTN	NaN	NaN	NaN	NaN	NaN	NaN	NaN		21	313	1	383	21
High	Master Protein	O95502	Neuronal pentraxin receptor OS=Homo sapiens OX=9606 GN=NPTXR PE=3 SV=2	3.05456	2.43936	1.26802	2.29179	2.52445	2.23067	2.76091		14	218	14	500	14
High	Master Protein	P08574	Cytochrome c1, heme protein, mitochondrial OS=Homo sapiens OX=9606 GN=CYC1 PE=1 SV=3	4.57218	4.63933	4.76661	4.60541	4.80623	4.40038	4.63903		12	333	12	325	12
High	Master Protein	P21397	Amine oxidase [flavin-containing] A OS=Homo sapiens OX=9606 GN=MAOA PE=1 SV=1	2.43291	2.80784	2.6361	2.69483	2.65156	1.82337	1.93757		23	304	18	527	23
High	Master Protein	P17655	Calpain-2 catalytic subunit OS=Homo sapiens OX=9606 GN=CAPN2 PE=1 SV=6	2.25297	2.55809	2.43729	2.46966	1.77013	1.55998	1.50163		19	252	19	700	19
High	Master Protein	Q13367	AP-3 complex subunit beta-2 OS=Homo sapiens OX=9606 GN=AP3B2 PE=1 SV=2	2.93663	2.72149	2.58526	2.75432	3.02563	3.01465	3.03115		29	272	23	1082	29
High	Master Protein	Q9BZV1	UBX domain-containing protein 6 OS=Homo sapiens OX=9606 GN=UBXN6 PE=1 SV=1	2.86419	2.33645	2.45037	2.49607	2.96604	2.85133	2.68896		22	281	22	441	22
High	Master Protein	P0DP25	Calmodulin-3 OS=Homo sapiens OX=9606 GN=CALM3 PE=1 SV=1	3.47386	3.18289	3.1704	3.13896	3.34569	4.55161	4.54291		9	301	9	149	9
High	Master Protein	P54764	Ephrin type-A receptor 4 OS=Homo sapiens OX=9606 GN=EPHA4 PE=1 SV=1	2.44876	1.69073	1.68254	2.16914	2.44104	2.18825	2.29436		26	247	23	986	26
High	Master Protein	Q86UR5	Regulating synaptic membrane exocytosis protein 1 OS=Homo sapiens OX=9606 GN=RIMS1 PE=1 SV=1	2.7294	2.21434	2.09637	2.27593	2.43012	2.67282	2.52847		31	307	1	1692	31
High	Master Protein	Q16775-2	Isoform 2 of Hydroxyacylglutathione hydrolase, mitochondrial OS=Homo sapiens OX=9606 GN=HAGH	3.44934	3.33031	3.25541	3.4506	3.62351	3.49989	3.32625		16	336	16	260	16
High	Master Protein	Q6PUV4	Complexin-2 OS=Homo sapiens OX=9606 GN=CPLX2 PE=1 SV=2	5.43177	4.64789	4.2753	4.8599	5.21776	5.53534	5.50372	Acetyl [N-Term]	13	356	13	134	13
High	Master Protein	P02649	Apolipoprotein E OS=Homo sapiens OX=9606 GN=APOE PE=1 SV=1	4.35774	3.58013	3.6722	4.13561	3.76109	4.74703	3.65389		23	356	23	317	23
High	Master Protein	P99999	Cytochrome c OS=Homo sapiens OX=9606 GN=CYCS PE=1 SV=2	5.86739	5.29782	5.31392	5.36191	5.83089	6.07555	5.73966		18	484	18	105	18
High	Master Protein	O60331	Phosphatidylinositol 4-phosphate 5-kinase type-1 gamma OS=Homo sapiens OX=9606 GN=PIP5K1C PE=1 SV=2	1.955	1.76881	1.86416	2.08835	2.48384	1.99496	2.27796	Acetyl [N-Term]	18	227	16	668	18
High	Master Protein	P22694-7	Isoform 7 of cAMP-dependent protein kinase catalytic subunit beta OS=Homo sapiens OX=9606 GN=PRKACB	-4.28686	-4.02186	-3.41677	-4.07151	-4.30217	-3.89891	-3.49678		14	213	1	355	14
High	Master Protein	Q9NTK5	Obg-like ATPase 1 OS=Homo sapiens OX=9606 GN=OLA1 PE=1 SV=2	3.1981	3.25346	3.16548	3.33292	3.3633	2.8037	3.04955		19	311	19	396	19
High	Master Protein	Q9Y4J8-15	Isoform 15 of Dystrobrevin alpha OS=Homo sapiens OX=9606 GN=DTNA	3.06516	2.84771	2.44106	2.84044	1.85504	2.58816	2.23315		19	289	3	724	19
High	Master Protein	O14576-3	Isoform 3 of Cytoplasmic dynein 1 intermediate chain 1 OS=Homo sapiens OX=9606 GN=DYNC1I1	-3.34609	-3.32896	-3.53843	-3.24235	-3.15393	-3.4958	-3.07353		20	260	1	608	20
High	Master Protein	P14927	Cytochrome b-c1 complex subunit 7 OS=Homo sapiens OX=9606 GN=UQCRB PE=1 SV=2	4.69614	4.5682	4.67537	4.60706	4.82556	4.63608	4.80943		18	409	18	111	18
High	Master Protein	Q9UI12	V-type proton ATPase subunit H OS=Homo sapiens OX=9606 GN=ATP6V1H PE=1 SV=1	3.68698	3.87145	3.94106	3.84398	4.14315	4.29629	3.74761		24	326	24	483	24
High	Master Protein	O00139-2	Isoform 2 of Kinesin-like protein KIF2A OS=Homo sapiens OX=9606 GN=KIF2A	2.46599	2.57205	2.36459	2.68496	2.68272	2.23998	2.29503		21	294	21	660	21
High	Master Protein	Q8N568-3	Isoform 3 of Serine/threonine-protein kinase DCLK2 OS=Homo sapiens OX=9606 GN=DCLK2	2.99071	2.88431	2.69515	2.89963	2.77435	2.66989	2.669		24	324	24	783	24
High	Master Protein	P08247	Synaptophysin OS=Homo sapiens OX=9606 GN=SYP PE=1 SV=3	5.75928	5.62318	5.27833	5.59696	5.88299	5.48355	5.93556	Acetyl [N-Term]	11	553	11	313	11
High	Master Protein	P23468-2	Isoform 2 of Receptor-type tyrosine-protein phosphatase delta OS=Homo sapiens OX=9606 GN=PTPRD	NaN	NaN	NaN	NaN	NaN	NaN	NaN		24	229	1	1890	24
High	Master Protein	Q6H8Q1	Actin-binding LIM protein 2 OS=Homo sapiens OX=9606 GN=ABLIM2 PE=1 SV=2	2.46474	2.54824	2.38079	2.43102	2.58493	2.44363	2.94518		18	253	18	611	18
High	Master Protein	Q9NQW7-3	Isoform 3 of Xaa-Pro aminopeptidase 1 OS=Homo sapiens OX=9606 GN=XPNPEP1	2.40952	2.54747	2.38328	2.56542	2.56491	2.1995	2.34471		24	279	24	666	24
High	Master Protein	Q9NSD9	Phenylalanine--tRNA ligase beta subunit OS=Homo sapiens OX=9606 GN=FARSB PE=1 SV=3	3.30441	3.23238	3.35733	3.52993	3.81005	3.3175	3.49522		26	373	26	589	26
High	Master Protein	Q15818	Neuronal pentraxin-1 OS=Homo sapiens OX=9606 GN=NPTX1 PE=1 SV=2	3.3103	3.27909	2.54005	3.15299	2.98417	2.82112	3.34729		19	325	19	432	19
High	Master Protein	Q99733	Nucleosome assembly protein 1-like 4 OS=Homo sapiens OX=9606 GN=NAP1L4 PE=1 SV=1	3.04511	3.12959	3.04304	3.33246	3.04335	3.15458	3.14066		18	288	16	375	18
High	Master Protein	Q7L0J3	Synaptic vesicle glycoprotein 2A OS=Homo sapiens OX=9606 GN=SV2A PE=1 SV=1	5.10414	4.67966	4.59046	4.79918	5.07127	5.13043	4.95005		19	459	19	742	19
High	Master Protein	P01112	GTPase HRas OS=Homo sapiens OX=9606 GN=HRAS PE=1 SV=1	2.79826	3.08437	3.29423	3.20572	3.34114	3.07909	3.12636		16	269	6	189	16
High	Master Protein	P62140	Serine/threonine-protein phosphatase PP1-beta catalytic subunit OS=Homo sapiens OX=9606 GN=PPP1CB PE=1 SV=3	1.78828	1.89829	2.02557	1.97797	2.17453	1.66618	2.067		16	291	5	327	16
High	Master Protein	Q00688	Peptidyl-prolyl cis-trans isomerase FKBP3 OS=Homo sapiens OX=9606 GN=FKBP3 PE=1 SV=1	3.05756	2.96902	2.86778	3.33602	2.93235	2.85597	3.35004		18	285	18	224	18
High	Master Protein	P13645	Keratin, type I cytoskeletal 10 OS=Homo sapiens OX=9606 GN=KRT10 PE=1 SV=6	3.42531	3.02475	3.90776	2.96554	3.67166	4.16993	2.27981		24	245	19	584	24
High	Master Protein	Q9GZM7	Tubulointerstitial nephritis antigen-like OS=Homo sapiens OX=9606 GN=TINAGL1 PE=1 SV=1	2.27164	3.03685	3.02325	2.34535	1.70649	1.88158	1.85637		16	268	16	467	16
High	Master Protein	P48426	Phosphatidylinositol 5-phosphate 4-kinase type-2 alpha OS=Homo sapiens OX=9606 GN=PIP4K2A PE=1 SV=2	3.61632	4.0291	3.92343	3.84387	3.8292	4.02377	3.96693		20	368	12	406	20
High	Master Protein	Q13740	CD166 antigen OS=Homo sapiens OX=9606 GN=ALCAM PE=1 SV=2	3.12201	3.07899	3.29075	3.25975	3.27228	2.85041	2.97808		20	304	20	583	20
High	Master Protein	Q01995	Transgelin OS=Homo sapiens OX=9606 GN=TAGLN PE=1 SV=4	2.10028	3.77182	4.2895	1.51159	1.14246	0.528921	0.0893002		19	236	19	201	19
High	Master Protein	Q9ULP0-8	Isoform 8 of Protein NDRG4 OS=Homo sapiens OX=9606 GN=NDRG4	-2.47868	-3.42965	-3.28852	-3.7737	-3.55802	-3.03885	-3.04705		14	266	1	357	14
High	Master Protein	Q13263	Transcription intermediary factor 1-beta OS=Homo sapiens OX=9606 GN=TRIM28 PE=1 SV=5	1.87348	2.03141	2.21653	2.1206	1.87206	2.06766	2.19699		19	246	19	835	19
High	Master Protein	O95292	Vesicle-associated membrane protein-associated protein B/C OS=Homo sapiens OX=9606 GN=VAPB PE=1 SV=3	3.84091	3.52122	3.45344	3.45017	3.65035	3.60263	4.00816		16	301	15	243	16
High	Master Protein	Q6PKG0	La-related protein 1 OS=Homo sapiens OX=9606 GN=LARP1 PE=1 SV=2	2.33139	1.8323	1.57902	1.92522	2.23122	2.39284	2.56427		27	183	27	1096	27
High	Master Protein	Q9Y4J8-11	Isoform 11 of Dystrobrevin alpha OS=Homo sapiens OX=9606 GN=DTNA	-0.57191	-0.296142	-0.848753	-0.357994	-0.772076	0.0603161	-1.17756		18	286	2	452	18
High	Master Protein	Q99961	Endophilin-A2 OS=Homo sapiens OX=9606 GN=SH3GL1 PE=1 SV=1	2.00721	1.87393	1.7157	1.78179	1.74426	2.16558	2.22268		25	405	16	368	25
High	Master Protein	O94875-7	Isoform 7 of Sorbin and SH3 domain-containing protein 2 OS=Homo sapiens OX=9606 GN=SORBS2	1.98063	2.41249	2.30591	1.92947	1.98881	1.41719	2.2166		30	260	14	1004	30
High	Master Protein	P19022	Cadherin-2 OS=Homo sapiens OX=9606 GN=CDH2 PE=1 SV=4	3.3547	2.92555	2.79298	3.14478	2.77163	2.84361	2.84447		17	292	16	906	17
High	Master Protein	P00387	NADH-cytochrome b5 reductase 3 OS=Homo sapiens OX=9606 GN=CYB5R3 PE=1 SV=3	3.34622	3.72666	3.62557	3.53482	3.50082	2.57179	2.68352		13	257	13	301	13
High	Master Protein	Q9C0C9	(E3-independent) E2 ubiquitin-conjugating enzyme OS=Homo sapiens OX=9606 GN=UBE2O PE=1 SV=3	2.43786	2.52204	2.50439	2.51846	2.6476	2.5514	2.6911		25	272	25	1292	25
High	Master Protein	P23368	NAD-dependent malic enzyme, mitochondrial OS=Homo sapiens OX=9606 GN=ME2 PE=1 SV=1	1.83628	2.04368	2.60844	2.1731	2.05763	1.32397	1.96182		18	191	18	584	18
High	Master Protein	Q9BPW8	Protein NipSnap homolog 1 OS=Homo sapiens OX=9606 GN=NIPSNAP1 PE=1 SV=1	3.80233	3.95116	3.55143	3.70966	3.8377	3.26902	3.61871		17	396	17	284	17
High	Master Protein	Q9BSJ8	Extended synaptotagmin-1 OS=Homo sapiens OX=9606 GN=ESYT1 PE=1 SV=1	1.38956	1.64816	2.13061	1.88841	1.81769	1.46754	1.8204		21	244	21	1104	21
High	Master Protein	P49591	Serine--tRNA ligase, cytoplasmic OS=Homo sapiens OX=9606 GN=SARS1 PE=1 SV=3	2.62852	2.47009	2.48361	2.69412	2.74958	2.53246	2.5459		19	262	19	514	19
High	Master Protein	Q06124-1	Isoform 2 of Tyrosine-protein phosphatase non-receptor type 11 OS=Homo sapiens OX=9606 GN=PTPN11	3.00949	2.85596	2.73029	3.09771	3.08509	2.97417	2.8036		24	292	24	597	24
High	Master Protein	P31689	DnaJ homolog subfamily A member 1 OS=Homo sapiens OX=9606 GN=DNAJA1 PE=1 SV=2	2.28523	2.41274	2.03732	2.43616	2.0897	2.07804	1.90792		19	255	19	397	19
High	Master Protein	Q9H0B6	Kinesin light chain 2 OS=Homo sapiens OX=9606 GN=KLC2 PE=1 SV=1	1.86218	1.52549	1.57514	1.46837	1.85235	2.06454	2.02805		26	350	18	622	26
High	Master Protein	Q9H4M9	EH domain-containing protein 1 OS=Homo sapiens OX=9606 GN=EHD1 PE=1 SV=2	1.54908	1.43105	1.43982	1.69365	1.63466	1.33551	1.54393		24	353	15	534	24
High	Master Protein	Q9Y285	Phenylalanine--tRNA ligase alpha subunit OS=Homo sapiens OX=9606 GN=FARSA PE=1 SV=3	2.20248	2.20959	2.47056	2.61991	3.02989	1.943	2.80391		22	247	22	508	22
High	Master Protein	Q9UPQ0	LIM and calponin homology domains-containing protein 1 OS=Homo sapiens OX=9606 GN=LIMCH1 PE=1 SV=4	1.50706	1.92226	1.71011	1.83613	1.86888	1.73772	2.43051		27	210	27	1083	27
High	Master Protein	P42262	Glutamate receptor 2 OS=Homo sapiens OX=9606 GN=GRIA2 PE=1 SV=3	2.97747	2.47611	2.4542	2.70399	3.08757	2.81495	2.83138		24	297	16	883	24
High	Master Protein	Q96C19	EF-hand domain-containing protein D2 OS=Homo sapiens OX=9606 GN=EFHD2 PE=1 SV=1	2.74422	2.81905	3.21353	2.92654	3.40751	3.50666	3.6983		19	264	17	240	19
High	Master Protein	Q5TFQ8	Signal-regulatory protein beta-1 isoform 3 OS=Homo sapiens OX=9606 GN=SIRPB1 PE=1 SV=1	NaN	NaN	NaN	NaN	NaN	NaN	NaN		17	436	1	398	17
High	Master Protein	P63208	S-phase kinase-associated protein 1 OS=Homo sapiens OX=9606 GN=SKP1 PE=1 SV=2	3.31266	3.35611	3.17842	3.30311	3.43285	3.31176	3.5716		15	273	15	163	15
High	Master Protein	Q13424	Alpha-1-syntrophin OS=Homo sapiens OX=9606 GN=SNTA1 PE=1 SV=1	3.59049	3.50804	3.54515	3.75049	3.52515	3.29862	3.21703		17	333	16	505	17
High	Master Protein	Q8N111	Cell cycle exit and neuronal differentiation protein 1 OS=Homo sapiens OX=9606 GN=CEND1 PE=1 SV=1	4.76217	3.42892	3.47738	3.61733	4.32758	5.67142	4.76751		12	442	12	149	12
High	Master Protein	Q99250	Sodium channel protein type 2 subunit alpha OS=Homo sapiens OX=9606 GN=SCN2A PE=1 SV=3	2.6745	2.18453	2.19198	2.57599	2.76676	2.79834	2.80883		26	325	21	2005	26
High	Master Protein	P35613	Basigin OS=Homo sapiens OX=9606 GN=BSG PE=1 SV=2	4.3168	4.2762	4.23476	4.2908	4.20065	4.37297	4.52271		10	332	10	385	10
High	Master Protein	P0DOX7	Immunoglobulin kappa light chain OS=Homo sapiens OX=9606 PE=1 SV=1	NaN	NaN	-3.40611	NaN	-3.72019	-5.03703	-1.49844		12	228	2	214	12
High	Master Protein	Q9ULP0-6	Isoform 6 of Protein NDRG4 OS=Homo sapiens OX=9606 GN=NDRG4	3.95597	3.48753	3.48	3.44928	3.61196	3.72604	3.89435		14	264	1	391	14
High	Master Protein	Q15084	Protein disulfide-isomerase A6 OS=Homo sapiens OX=9606 GN=PDIA6 PE=1 SV=1	2.87441	2.75591	3.1655	2.87922	2.57733	2.96788	3.04813		17	282	17	440	17
High	Master Protein	P23246	Splicing factor, proline- and glutamine-rich OS=Homo sapiens OX=9606 GN=SFPQ PE=1 SV=2	3.06252	3.06603	3.18825	3.27417	3.13935	3.25803	3.35335		20	203	19	707	20
High	Master Protein	Q5JWF2	Guanine nucleotide-binding protein G(s) subunit alpha isoforms XLas OS=Homo sapiens OX=9606 GN=GNAS PE=1 SV=2	3.62802	4.16103	4.10558	3.81027	3.72785	3.32776	3.71002		21	418	14	1037	21
High	Master Protein	Q08257	Quinone oxidoreductase OS=Homo sapiens OX=9606 GN=CRYZ PE=1 SV=1	2.86156	3.30281	2.55586	2.71337	2.58257	3.35504	2.16341		16	252	16	329	16
High	Master Protein	Q8NCW5	NAD(P)H-hydrate epimerase OS=Homo sapiens OX=9606 GN=NAXE PE=1 SV=2	3.13678	3.02098	2.68936	2.43128	2.69402	2.49502	2.43408		15	274	15	288	15
High	Master Protein	P47736	Rap1 GTPase-activating protein 1 OS=Homo sapiens OX=9606 GN=RAP1GAP PE=1 SV=2	2.23111	2.08912	2.02797	2.31828	2.61975	2.27871	2.60483		22	251	21	663	22
High	Master Protein	O95299	NADH dehydrogenase [ubiquinone] 1 alpha subcomplex subunit 10, mitochondrial OS=Homo sapiens OX=9606 GN=NDUFA10 PE=1 SV=1	3.84914	3.04064	3.76131	3.63483	3.88298	3.45672	3.69842		22	276	22	355	22
High	Master Protein	Q9P2U7	Vesicular glutamate transporter 1 OS=Homo sapiens OX=9606 GN=SLC17A7 PE=2 SV=1	4.94301	4.95103	4.61031	5.08683	5.0937	4.42923	4.95266	Acetyl [N-Term]	18	450	14	560	18
High	Master Protein	P40121	Macrophage-capping protein OS=Homo sapiens OX=9606 GN=CAPG PE=1 SV=2	3.55822	3.13084	2.02232	3.62843	2.45898	3.20501	2.65637	Acetyl [N-Term]	17	300	17	348	17
High	Master Protein	Q02978	Mitochondrial 2-oxoglutarate/malate carrier protein OS=Homo sapiens OX=9606 GN=SLC25A11 PE=1 SV=3	2.83043	2.94007	3.23715	3.09726	3.72404	3.26034	2.66984		19	370	19	314	19
High	Master Protein	Q3KQU3	MAP7 domain-containing protein 1 OS=Homo sapiens OX=9606 GN=MAP7D1 PE=1 SV=1	2.71402	2.17497	1.9745	2.65741	2.87625	3.21921	3.28355		20	193	20	841	20
High	Master Protein	Q9UGV2	Protein NDRG3 OS=Homo sapiens OX=9606 GN=NDRG3 PE=1 SV=2	2.83255	2.81683	2.6784	2.66541	2.78474	3.0084	3.05248	Acetyl [N-Term]	16	254	16	375	16
High	Master Protein	Q9UPY8-2	Isoform 2 of Microtubule-associated protein RP/EB family member 3 OS=Homo sapiens OX=9606 GN=MAPRE3	0.0881214	-0.389034	-0.408464	-0.392533	-0.193989	0.0754452	0.377478		18	379	1	266	18
High	Master Protein	P84077	ADP-ribosylation factor 1 OS=Homo sapiens OX=9606 GN=ARF1 PE=1 SV=2	-2.32561	-1.80433	-2.1954	-2.63994	-3.47972	-2.47861	-3.56939		14	253	1	181	14
High	Master Protein	P36915	Guanine nucleotide-binding protein-like 1 OS=Homo sapiens OX=9606 GN=GNL1 PE=1 SV=2	3.21042	3.06851	3.03423	2.9011	3.04682	3.02666	2.88321		22	272	22	607	22
High	Master Protein	P16949	Stathmin OS=Homo sapiens OX=9606 GN=STMN1 PE=1 SV=3	5.20496	5.39333	5.24617	5.28536	5.47886	6.05693	6.20683		19	393	13	149	19
High	Master Protein	Q8WXG6	MAP kinase-activating death domain protein OS=Homo sapiens OX=9606 GN=MADD PE=1 SV=2	1.70038	1.57245	1.75983	1.71709	2.13488	1.31988	1.86013		25	226	25	1647	25
High	Master Protein	O14880	Microsomal glutathione S-transferase 3 OS=Homo sapiens OX=9606 GN=MGST3 PE=1 SV=1	3.13539	3.41498	3.15647	3.3575	3.52877	2.96346	3.06458		10	175	10	152	10
High	Master Protein	P51674-3	Isoform 3 of Neuronal membrane glycoprotein M6-a OS=Homo sapiens OX=9606 GN=GPM6A	-4.01073	-3.7162	-4.3367	-4.41544	-4.27024	-4.87567	-4.12461		12	431	1	267	12
High	Master Protein	Q9ULP0-7	Isoform 7 of Protein NDRG4 OS=Homo sapiens OX=9606 GN=NDRG4	-2.36705	-4.045	-3.96638	-3.99081	-3.34779	-0.535273	-3.25124		14	256	1	369	14
High	Master Protein	O95294-3	Isoform 3 of RasGAP-activating-like protein 1 OS=Homo sapiens OX=9606 GN=RASAL1	2.31295	1.87527	1.80752	2.21004	2.42219	1.62866	2.32244		25	236	25	806	25
High	Master Protein	Q9BW30	Tubulin polymerization-promoting protein family member 3 OS=Homo sapiens OX=9606 GN=TPPP3 PE=1 SV=1	5.16453	4.88891	4.4761	4.65704	4.56489	4.87252	4.56383		16	319	16	176	16
High	Master Protein	Q7L099-2	Isoform 2 of Protein RUFY3 OS=Homo sapiens OX=9606 GN=RUFY3	-3.55824	-5.14552	-5.56656	-3.82363	-4.0828	-3.14356	-3.75342		24	286	1	506	24
High	Master Protein	P61204	ADP-ribosylation factor 3 OS=Homo sapiens OX=9606 GN=ARF3 PE=1 SV=2	2.2236	2.23273	2.55685	2.74682	3.13979	2.76859	1.66368		14	260	1	181	14
High	Master Protein	Q12931	Heat shock protein 75 kDa, mitochondrial OS=Homo sapiens OX=9606 GN=TRAP1 PE=1 SV=3	1.9515	1.68094	2.48862	2.13507	2.41134	2.05057	1.88119		22	281	21	704	22
High	Master Protein	Q8N6T3-2	Isoform 2 of ADP-ribosylation factor GTPase-activating protein 1 OS=Homo sapiens OX=9606 GN=ARFGAP1	2.41919	2.33833	2.167	2.3622	2.47931	2.36523	2.75663		20	319	1	414	20
High	Master Protein	Q5T5C0	Syntaxin-binding protein 5 OS=Homo sapiens OX=9606 GN=STXBP5 PE=1 SV=1	2.23462	2.08827	2.1027	2.31948	2.24653	2.34276	2.40236		19	202	19	1151	19
High	Master Protein	Q14738	Serine/threonine-protein phosphatase 2A 56 kDa regulatory subunit delta isoform OS=Homo sapiens OX=9606 GN=PPP2R5D PE=1 SV=1	2.4879	2.58515	2.49881	2.52258	2.60375	2.49334	2.6337		24	226	21	602	24
High	Master Protein	Q14980	Nuclear mitotic apparatus protein 1 OS=Homo sapiens OX=9606 GN=NUMA1 PE=1 SV=2	2.57842	2.58816	2.62688	2.5234	2.33053	2.68026	2.56622		31	207	31	2115	31
High	Master Protein	P55011	Solute carrier family 12 member 2 OS=Homo sapiens OX=9606 GN=SLC12A2 PE=1 SV=1	1.63491	1.68659	2.34717	1.78285	2.34213	2.15328	2.42096	Acetyl [N-Term]	24	196	24	1212	24
High	Master Protein	Q9HB71	Calcyclin-binding protein OS=Homo sapiens OX=9606 GN=CACYBP PE=1 SV=2	2.96429	2.77853	2.65751	2.84379	2.72769	2.79955	2.45727		21	305	21	228	21
High	Master Protein	Q96E17	Ras-related protein Rab-3C OS=Homo sapiens OX=9606 GN=RAB3C PE=1 SV=1	2.68926	2.74634	2.20044	2.51564	2.72292	2.27381	2.39522		16	313	9	227	16
High	Master Protein	Q16531	DNA damage-binding protein 1 OS=Homo sapiens OX=9606 GN=DDB1 PE=1 SV=1	1.1453	1.49713	1.56902	1.34999	1.53141	1.15754	1.22141		17	167	17	1140	17
High	Master Protein	Q9NQW6	Anillin OS=Homo sapiens OX=9606 GN=ANLN PE=1 SV=2	2.40242	2.07104	2.96665	2.63576	3.11895	3.04112	2.39575		27	288	27	1124	27
High	Master Protein	P36957	Dihydrolipoyllysine-residue succinyltransferase component of 2-oxoglutarate dehydrogenase complex, mitochondrial OS=Homo sapiens OX=9606 GN=DLST PE=1 SV=4	4.17746	4.11117	4.08409	3.8408	4.08137	4.20962	4.44996		17	277	17	453	17
High	Master Protein	P21266	Glutathione S-transferase Mu 3 OS=Homo sapiens OX=9606 GN=GSTM3 PE=1 SV=3	4.56709	4.68301	4.16737	4.43491	3.58675	4.54195	3.51678		18	450	17	225	18
High	Master Protein	P13929	Beta-enolase OS=Homo sapiens OX=9606 GN=ENO3 PE=1 SV=5	-4.26012	-4.92042	-5.53194	-4.44387	-2.91125	-5.2045	-4.09215		14	735	2	434	14
High	Master Protein	P43034	Platelet-activating factor acetylhydrolase IB subunit beta OS=Homo sapiens OX=9606 GN=PAFAH1B1 PE=1 SV=2	3.05888	3.494	3.63307	3.67117	3.70679	3.13741	3.46159		20	328	19	410	20
High	Master Protein	Q15691	Microtubule-associated protein RP/EB family member 1 OS=Homo sapiens OX=9606 GN=MAPRE1 PE=1 SV=3	3.13735	3.07711	2.96469	3.14116	3.12178	3.29094	3.27246		17	311	16	268	17
High	Master Protein	P07384	Calpain-1 catalytic subunit OS=Homo sapiens OX=9606 GN=CAPN1 PE=1 SV=1	2.82353	3.06705	3.14519	3.04724	2.68353	2.56087	2.57343		24	308	24	714	24
High	Master Protein	O14910	Protein lin-7 homolog A OS=Homo sapiens OX=9606 GN=LIN7A PE=1 SV=2	3.30105	3.14719	3.01278	3.22878	3.28901	3.22948	3.27766		15	303	8	233	15
High	Master Protein	P37837	Transaldolase OS=Homo sapiens OX=9606 GN=TALDO1 PE=1 SV=2	4.79237	4.87652	4.84953	4.78598	4.6011	4.91891	4.69303		18	369	18	337	18
High	Master Protein	P00492	Hypoxanthine-guanine phosphoribosyltransferase OS=Homo sapiens OX=9606 GN=HPRT1 PE=1 SV=2	3.15144	3.4317	3.56154	3.59895	3.70446	3.0507	3.42092		16	338	16	218	16
High	Master Protein	Q07960	Rho GTPase-activating protein 1 OS=Homo sapiens OX=9606 GN=ARHGAP1 PE=1 SV=1	2.68164	3.15326	2.88795	3.1038	2.85168	2.65307	2.76211	Acetyl [N-Term]	19	275	19	439	19
High	Master Protein	Q9P1Y5-2	Isoform 2 of Calmodulin-regulated spectrin-associated protein 3 OS=Homo sapiens OX=9606 GN=CAMSAP3	2.60985	2.42128	2.21968	2.33973	2.49155	2.72591	2.77835		27	195	27	1276	27
High	Master Protein	P63027	Vesicle-associated membrane protein 2 OS=Homo sapiens OX=9606 GN=VAMP2 PE=1 SV=3	5.65247	5.29039	5.23393	5.20192	5.56994	5.80164	5.92015		8	482	2	116	8
High	Master Protein	Q9NYB9	Abl interactor 2 OS=Homo sapiens OX=9606 GN=ABI2 PE=1 SV=1	2.52084	2.47086	2.19673	2.42249	2.5912	2.67923	2.97511		19	266	10	513	19
High	Master Protein	P49840	Glycogen synthase kinase-3 alpha OS=Homo sapiens OX=9606 GN=GSK3A PE=1 SV=2	1.89585	2.10128	2.12535	2.11561	2.24198	2.08885	2.42111		16	258	13	483	16
High	Master Protein	P78356	Phosphatidylinositol 5-phosphate 4-kinase type-2 beta OS=Homo sapiens OX=9606 GN=PIP4K2B PE=1 SV=1	2.2343	2.46308	2.26642	2.64124	2.32796	1.97024	2.60066		15	318	7	416	15
High	Master Protein	P61019	Ras-related protein Rab-2A OS=Homo sapiens OX=9606 GN=RAB2A PE=1 SV=1	2.64627	2.99151	3.2258	3.12132	3.54467	2.85469	2.7106		16	339	9	212	16
High	Master Protein	P53621	Coatomer subunit alpha OS=Homo sapiens OX=9606 GN=COPA PE=1 SV=2	1.6846	1.7439	2.12713	1.83334	1.89515	1.34077	1.47546		24	231	24	1224	24
High	Master Protein	O14936-4	Isoform 4 of Peripheral plasma membrane protein CASK OS=Homo sapiens OX=9606 GN=CASK	1.76546	2.27619	2.12739	2.28022	2.21474	1.67526	1.74405		27	230	27	898	27
High	Master Protein	P52943	Cysteine-rich protein 2 OS=Homo sapiens OX=9606 GN=CRIP2 PE=1 SV=1	4.80994	4.87257	4.78753	4.59461	4.59579	4.72999	5.32547		14	356	14	208	14
High	Master Protein	Q9P2R3	Rabankyrin-5 OS=Homo sapiens OX=9606 GN=ANKFY1 PE=1 SV=2	1.66465	1.88742	1.71132	1.99306	1.66339	1.86597	1.95982		20	179	20	1169	20
High	Master Protein	P62136	Serine/threonine-protein phosphatase PP1-alpha catalytic subunit OS=Homo sapiens OX=9606 GN=PPP1CA PE=1 SV=1	2.21114	2.06896	2.55497	2.47168	2.64957	2.40003	2.00454		17	255	4	330	17
High	Master Protein	P09497-2	Isoform Non-brain of Clathrin light chain B OS=Homo sapiens OX=9606 GN=CLTB	0.724625	0.605222	1.05713	0.291582	0.00371742	-0.214581	0.285187		20	476	1	211	20
High	Master Protein	O94967	WD repeat-containing protein 47 OS=Homo sapiens OX=9606 GN=WDR47 PE=1 SV=1	3.01438	2.55979	2.35838	2.57687	2.7925	2.82831	2.92976		19	263	19	919	19
High	Master Protein	Q9Y6K8	Adenylate kinase isoenzyme 5 OS=Homo sapiens OX=9606 GN=AK5 PE=1 SV=2	3.35587	2.93481	3.00187	3.12867	3.00281	2.88742	3.08767	Acetyl [N-Term]	24	299	23	562	24
High	Master Protein	O15079	Syntaphilin OS=Homo sapiens OX=9606 GN=SNPH PE=1 SV=2	2.32012	1.95963	1.94073	2.07672	2.32856	2.48935	2.52095		19	227	19	494	19
High	Master Protein	P07108	Acyl-CoA-binding protein OS=Homo sapiens OX=9606 GN=DBI PE=1 SV=2	5.57683	5.44354	4.74812	5.38941	4.44572	5.29605	5.27349		10	487	10	87	10
High	Master Protein	P47755	F-actin-capping protein subunit alpha-2 OS=Homo sapiens OX=9606 GN=CAPZA2 PE=1 SV=3	3.34924	3.44001	3.46461	3.47127	3.55759	3.35992	3.2686		20	324	16	286	20
High	Master Protein	Q9Y4G8	Rap guanine nucleotide exchange factor 2 OS=Homo sapiens OX=9606 GN=RAPGEF2 PE=1 SV=1	2.30953	1.82542	1.93274	2.11917	2.12187	2.1716	2.40846		23	209	23	1499	23
High	Master Protein	Q66K74	Microtubule-associated protein 1S OS=Homo sapiens OX=9606 GN=MAP1S PE=1 SV=2	2.05508	2.31977	2.49384	2.47591	2.73872	2.28683	2.58825		20	236	20	1059	20
High	Master Protein	O75146	Huntingtin-interacting protein 1-related protein OS=Homo sapiens OX=9606 GN=HIP1R PE=1 SV=2	1.70977	1.70075	1.609	3.43672	2.02048	1.43553	4.02864		20	202	19	1068	20
High	Master Protein	Q6VY07	Phosphofurin acidic cluster sorting protein 1 OS=Homo sapiens OX=9606 GN=PACS1 PE=1 SV=2	2.47105	2.50978	2.38392	2.52703	2.61946	2.63174	2.6626		24	282	24	963	24
High	Master Protein	Q9NUQ9	CYFIP-related Rac1 interactor B OS=Homo sapiens OX=9606 GN=CYRIB PE=1 SV=1	2.81656	3.06692	3.14518	2.91059	3.25899	3.07001	3.08443		15	305	13	324	15
High	Master Protein	P21283	V-type proton ATPase subunit C 1 OS=Homo sapiens OX=9606 GN=ATP6V1C1 PE=1 SV=4	3.90082	3.52882	3.62716	3.884	3.97105	3.95613	3.88072		22	302	22	382	22
High	Master Protein	Q7Z460-3	Isoform 3 of CLIP-associating protein 1 OS=Homo sapiens OX=9606 GN=CLASP1	0.858824	0.746925	0.850718	0.918171	1.07014	1.16181	0.736154		28	197	23	1494	28
High	Master Protein	O43581-3	Isoform 3 of Synaptotagmin-7 OS=Homo sapiens OX=9606 GN=SYT7	2.34326	2.47425	2.3175	2.41011	2.70542	2.46603	2.86928		25	257	25	686	25
High	Master Protein	O60763	General vesicular transport factor p115 OS=Homo sapiens OX=9606 GN=USO1 PE=1 SV=2	2.47879	2.01812	2.08473	2.26508	2.47006	2.60167	2.17872		20	232	20	962	20
High	Master Protein	P62942	Peptidyl-prolyl cis-trans isomerase FKBP1A OS=Homo sapiens OX=9606 GN=FKBP1A PE=1 SV=2	3.82237	3.87228	3.61299	4.03101	3.97109	3.4004	3.91431		10	358	10	108	10
High	Master Protein	Q9P121	Neurotrimin OS=Homo sapiens OX=9606 GN=NTM PE=1 SV=1	3.65145	3.9866	3.58789	3.5945	3.65042	3.82686	3.99269		15	293	14	344	15
High	Master Protein	Q99490	Arf-GAP with GTPase, ANK repeat and PH domain-containing protein 2 OS=Homo sapiens OX=9606 GN=AGAP2 PE=1 SV=2	2.31553	1.84593	1.69049	1.9609	2.2559	2.52209	2.53277		23	222	23	1192	23
High	Master Protein	P09110	3-ketoacyl-CoA thiolase, peroxisomal OS=Homo sapiens OX=9606 GN=ACAA1 PE=1 SV=2	1.7964	2.11772	1.73833	2.00983	1.22818	1.82141	2.07226		15	205	15	424	15
High	Master Protein	P11413	Glucose-6-phosphate 1-dehydrogenase OS=Homo sapiens OX=9606 GN=G6PD PE=1 SV=4	1.87307	2.43256	2.535	2.30484	2.15764	2.12702	2.09458		21	229	21	515	21
High	Master Protein	Q14847	LIM and SH3 domain protein 1 OS=Homo sapiens OX=9606 GN=LASP1 PE=1 SV=2	4.16379	3.98807	3.82588	4.01159	4.04443	4.20877	4.33303		17	266	16	261	17
High	Master Protein	Q9NX63	MICOS complex subunit MIC19 OS=Homo sapiens OX=9606 GN=CHCHD3 PE=1 SV=1	3.68904	3.38596	3.27617	3.40615	3.45208	3.8026	3.70455		16	246	16	227	16
High	Master Protein	P52272	Heterogeneous nuclear ribonucleoprotein M OS=Homo sapiens OX=9606 GN=HNRNPM PE=1 SV=3	3.05862	2.99237	3.02143	2.93344	2.69691	3.40624	2.92661		23	284	23	730	23
High	Master Protein	Q9H3Q1	Cdc42 effector protein 4 OS=Homo sapiens OX=9606 GN=CDC42EP4 PE=1 SV=1	3.33362	3.02686	2.63093	2.83885	2.3576	2.92787	2.99689		17	250	17	356	17
High	Master Protein	Q96QK1	Vacuolar protein sorting-associated protein 35 OS=Homo sapiens OX=9606 GN=VPS35 PE=1 SV=2	3.16109	3.389	3.2556	3.36412	3.49657	2.84237	3.03075		25	237	25	796	25
High	Master Protein	Q16851	UTP--glucose-1-phosphate uridylyltransferase OS=Homo sapiens OX=9606 GN=UGP2 PE=1 SV=5	3.3437	3.53093	3.57887	3.5962	3.3907	3.24579	3.25166		21	274	21	508	21
High	Master Protein	Q9Y5S2	Serine/threonine-protein kinase MRCK beta OS=Homo sapiens OX=9606 GN=CDC42BPB PE=1 SV=2	2.14779	2.04975	1.94164	1.94001	2.20073	2.21529	2.22191		29	238	23	1711	29
High	Master Protein	Q5SW79	Centrosomal protein of 170 kDa OS=Homo sapiens OX=9606 GN=CEP170 PE=1 SV=1	2.21752	2.04542	1.7189	1.78589	2.09147	2.36836	2.38635		26	211	25	1584	26
High	Master Protein	O00401	Neural Wiskott-Aldrich syndrome protein OS=Homo sapiens OX=9606 GN=WASL PE=1 SV=2	2.92517	2.55274	2.61157	2.54012	2.88065	3.47999	3.31247		21	325	21	505	21
High	Master Protein	P27695	DNA-(apurinic or apyrimidinic site) endonuclease OS=Homo sapiens OX=9606 GN=APEX1 PE=1 SV=2	2.64543	2.37146	2.73186	2.5464	1.98872	2.40357	2.62791		13	172	13	318	13
High	Master Protein	P27816-3	Isoform 3 of Microtubule-associated protein 4 OS=Homo sapiens OX=9606 GN=MAP4	2.6744	1.77545	1.85741	2.3325	2.3994	2.95418	2.5626		17	223	17	539	17
High	Master Protein	Q9NRV9	Heme-binding protein 1 OS=Homo sapiens OX=9606 GN=HEBP1 PE=1 SV=1	3.23077	3.35732	3.34006	3.34394	3.35082	3.51748	3.38117		13	192	13	189	13
High	Master Protein	P39687	Acidic leucine-rich nuclear phosphoprotein 32 family member A OS=Homo sapiens OX=9606 GN=ANP32A PE=1 SV=1	2.68211	2.83414	2.58949	2.56767	2.36022	3.09803	2.92986		15	236	9	249	15
High	Master Protein	P09651	Heterogeneous nuclear ribonucleoprotein A1 OS=Homo sapiens OX=9606 GN=HNRNPA1 PE=1 SV=5	2.85266	3.01146	3.18792	2.93404	2.89606	3.38525	2.993		18	183	15	372	18
High	Master Protein	Q9HCJ6	Synaptic vesicle membrane protein VAT-1 homolog-like OS=Homo sapiens OX=9606 GN=VAT1L PE=1 SV=2	2.24489	3.14982	2.63907	2.63687	2.20117	2.05532	2.62007		20	196	20	419	20
High	Master Protein	O95336	6-phosphogluconolactonase OS=Homo sapiens OX=9606 GN=PGLS PE=1 SV=2	3.46435	3.66814	3.56546	3.46832	3.1476	3.61819	3.41378		16	236	16	258	16
High	Master Protein	P35998	26S proteasome regulatory subunit 7 OS=Homo sapiens OX=9606 GN=PSMC2 PE=1 SV=3	2.73536	2.48027	2.97963	2.91614	2.59873	3.14166	2.66338		25	183	25	433	25
High	Master Protein	P37802	Transgelin-2 OS=Homo sapiens OX=9606 GN=TAGLN2 PE=1 SV=3	2.31472	2.26121	2.45794	2.21943	1.57645	2.07412	1.42303		19	332	18	199	19
High	Master Protein	Q92974	Rho guanine nucleotide exchange factor 2 OS=Homo sapiens OX=9606 GN=ARHGEF2 PE=1 SV=4	1.52923	1.41121	1.69493	1.68643	2.18068	1.70282	2.04953		26	222	26	986	26
High	Master Protein	P62993	Growth factor receptor-bound protein 2 OS=Homo sapiens OX=9606 GN=GRB2 PE=1 SV=1	3.33937	2.92287	2.92274	3.2346	3.05146	3.36739	3.02067	Acetyl [N-Term]	20	342	20	217	20
High	Master Protein	Q8N6T3	ADP-ribosylation factor GTPase-activating protein 1 OS=Homo sapiens OX=9606 GN=ARFGAP1 PE=1 SV=2	-3.0123	-2.70828	-3.01101	-2.72472	-3.21562	-2.67901	-2.98082		20	288	1	406	20
High	Master Protein	Q8NFP9	Neurobeachin OS=Homo sapiens OX=9606 GN=NBEA PE=1 SV=3	1.7834	1.5541	1.376	1.65185	2.08632	1.43988	1.79425		23	190	23	2946	23
High	Master Protein	Q9Y6M9	NADH dehydrogenase [ubiquinone] 1 beta subcomplex subunit 9 OS=Homo sapiens OX=9606 GN=NDUFB9 PE=1 SV=3	3.62374	3.23523	3.51678	3.11515	3.33972	3.25668	3.67438		14	324	14	179	14
High	Master Protein	O95831	Apoptosis-inducing factor 1, mitochondrial OS=Homo sapiens OX=9606 GN=AIFM1 PE=1 SV=1	2.81625	2.68222	2.73094	2.64542	2.74308	2.68524	2.61887		20	277	20	613	20
High	Master Protein	P51149	Ras-related protein Rab-7a OS=Homo sapiens OX=9606 GN=RAB7A PE=1 SV=1	3.7938	4.00832	3.94733	4.07425	4.28736	3.76303	3.59958		18	287	18	207	18
High	Master Protein	P55327-4	Isoform 4 of Tumor protein D52 OS=Homo sapiens OX=9606 GN=TPD52	3.83884	3.72386	3.59709	3.76674	3.99756	3.98833	4.1379	Acetyl [N-Term]	16	301	3	207	16
High	Master Protein	P51178	1-phosphatidylinositol 4,5-bisphosphate phosphodiesterase delta-1 OS=Homo sapiens OX=9606 GN=PLCD1 PE=1 SV=2	2.11129	2.98493	2.72038	2.81921	1.88652	1.28202	0.994045		21	245	21	756	21
High	Master Protein	P21695	Glycerol-3-phosphate dehydrogenase [NAD(+)], cytoplasmic OS=Homo sapiens OX=9606 GN=GPD1 PE=1 SV=4	2.42308	2.36247	2.62032	2.76124	3.51811	2.38067	2.19961		17	246	17	349	17
High	Master Protein	P17980	26S proteasome regulatory subunit 6A OS=Homo sapiens OX=9606 GN=PSMC3 PE=1 SV=3	1.49358	1.82737	1.91049	1.64748	1.91364	1.28461	1.89896		18	180	18	439	18
High	Master Protein	Q27J81	Inverted formin-2 OS=Homo sapiens OX=9606 GN=INF2 PE=1 SV=2	1.4052	1.48372	1.62508	1.49794	1.97541	2.14461	2.03582		22	174	22	1249	22
High	Master Protein	P55209	Nucleosome assembly protein 1-like 1 OS=Homo sapiens OX=9606 GN=NAP1L1 PE=1 SV=1	0.833154	1.09219	1.11195	1.0345	0.928562	0.692191	0.870528		15	214	13	391	15
High	Master Protein	Q12756-2	Isoform 2 of Kinesin-like protein KIF1A OS=Homo sapiens OX=9606 GN=KIF1A	1.86668	2.04377	1.9081	2.05375	2.08557	1.30817	1.96663		22	281	22	1799	22
High	Master Protein	Q9HDC9	Adipocyte plasma membrane-associated protein OS=Homo sapiens OX=9606 GN=APMAP PE=1 SV=2	3.65632	3.62088	3.67693	3.57833	3.55653	3.45252	3.55632		15	322	15	416	15
High	Master Protein	P05166	Propionyl-CoA carboxylase beta chain, mitochondrial OS=Homo sapiens OX=9606 GN=PCCB PE=1 SV=3	2.79567	2.61227	2.55475	2.53768	2.05983	2.30493	2.27923		23	235	23	539	23
High	Master Protein	Q9Y639-5	Isoform 5 of Neuroplastin OS=Homo sapiens OX=9606 GN=NPTN	4.91333	4.82755	4.68066	4.77164	4.89122	4.93989	5.24306		17	406	2	394	17
High	Master Protein	P62820	Ras-related protein Rab-1A OS=Homo sapiens OX=9606 GN=RAB1A PE=1 SV=3	2.65034	2.89976	2.83645	2.77161	2.67019	2.4909	2.80508		14	285	7	205	14
High	Master Protein	P56192	Methionine--tRNA ligase, cytoplasmic OS=Homo sapiens OX=9606 GN=MARS1 PE=1 SV=2	1.89664	1.84761	1.97615	2.00267	2.0707	1.59393	2.01203		20	254	20	900	20
High	Master Protein	O95865	N(G),N(G)-dimethylarginine dimethylaminohydrolase 2 OS=Homo sapiens OX=9606 GN=DDAH2 PE=1 SV=1	3.2007	3.18249	3.02034	3.1792	2.74735	3.16221	3.11923		12	255	11	285	12
High	Master Protein	Q9BTW9	Tubulin-specific chaperone D OS=Homo sapiens OX=9606 GN=TBCD PE=1 SV=2	1.64125	1.78431	1.78998	1.58259	2.10976	1.50114	1.52517		22	239	22	1192	22
High	Master Protein	P51911	Calponin-1 OS=Homo sapiens OX=9606 GN=CNN1 PE=1 SV=2	0.525013	3.75164	3.49642	-0.404574	0.191099	-0.336758	-1.42525		14	87	14	297	14
High	Master Protein	P63000	Ras-related C3 botulinum toxin substrate 1 OS=Homo sapiens OX=9606 GN=RAC1 PE=1 SV=1	5.84891	6.04005	6.06911	6.15178	6.26802	5.82284	6.13705		14	620	6	192	14
High	Master Protein	Q9P265	Disco-interacting protein 2 homolog B OS=Homo sapiens OX=9606 GN=DIP2B PE=1 SV=3	1.40213	1.42565	1.36703	1.71317	1.72577	1.46668	1.66111		26	205	23	1576	26
High	Master Protein	P02462	Collagen alpha-1(IV) chain OS=Homo sapiens OX=9606 GN=COL4A1 PE=1 SV=4	3.4529	3.37317	3.41435	2.8834	2.50276	2.32999	1.58912		9	204	7	1669	9
High	Master Protein	Q07021	Complement component 1 Q subcomponent-binding protein, mitochondrial OS=Homo sapiens OX=9606 GN=C1QBP PE=1 SV=1	2.55289	2.67704	2.657	2.64663	2.48121	2.46245	2.65335		11	258	11	282	11
High	Master Protein	P27144	Adenylate kinase 4, mitochondrial OS=Homo sapiens OX=9606 GN=AK4 PE=1 SV=1	3.73783	3.50648	3.22081	3.47774	3.13917	3.08519	3.43712		14	311	14	223	14
High	Master Protein	Q12979	Active breakpoint cluster region-related protein OS=Homo sapiens OX=9606 GN=ABR PE=1 SV=2	2.34093	2.57682	2.44942	2.63213	2.88609	2.28475	2.50195	Acetyl [N-Term]	19	291	17	859	19
High	Master Protein	P14868	Aspartate--tRNA ligase, cytoplasmic OS=Homo sapiens OX=9606 GN=DARS1 PE=1 SV=2	2.32508	2.58723	2.66693	2.59816	2.65484	2.02372	2.02099		25	225	25	501	25
High	Master Protein	Q4G0N4	NAD kinase 2, mitochondrial OS=Homo sapiens OX=9606 GN=NADK2 PE=1 SV=2	2.47594	2.93474	2.96966	2.93824	2.542	2.31822	2.02057		19	297	19	442	19
High	Master Protein	P50995	Annexin A11 OS=Homo sapiens OX=9606 GN=ANXA11 PE=1 SV=1	2.7959	3.14671	2.60083	2.78059	3.00676	2.75277	3.2959		17	237	17	505	17
High	Master Protein	P24043	Laminin subunit alpha-2 OS=Homo sapiens OX=9606 GN=LAMA2 PE=1 SV=4	1.85923	1.47646	1.76636	1.48083	1.41668	1.73551	1.76551		26	215	26	3122	26
High	Master Protein	O14523	Phospholipid transfer protein C2CD2L OS=Homo sapiens OX=9606 GN=C2CD2L PE=1 SV=3	2.21001	2.10299	1.76229	2.17585	2.18252	2.10648	2.39123		17	246	17	706	17
High	Master Protein	Q9Y5K8	V-type proton ATPase subunit D OS=Homo sapiens OX=9606 GN=ATP6V1D PE=1 SV=1	3.41901	3.5159	3.35574	3.53176	3.68022	3.41914	3.6442		13	263	13	247	13
High	Master Protein	Q9UIJ7	GTP:AMP phosphotransferase AK3, mitochondrial OS=Homo sapiens OX=9606 GN=AK3 PE=1 SV=4	3.32345	2.81998	2.67186	3.12075	2.64508	2.63946	2.97388		17	239	17	227	17
High	Master Protein	P54577	Tyrosine--tRNA ligase, cytoplasmic OS=Homo sapiens OX=9606 GN=YARS1 PE=1 SV=4	2.49678	2.25034	2.29115	2.39309	2.5184	2.74665	2.41615		25	251	25	528	25
High	Master Protein	P42025	Beta-centractin OS=Homo sapiens OX=9606 GN=ACTR1B PE=1 SV=1	0.345341	0.843871	0.971512	0.922427	0.761257	0.503163	0.428039	Acetyl [N-Term]	13	211	6	376	13
High	Master Protein	Q14103	Heterogeneous nuclear ribonucleoprotein D0 OS=Homo sapiens OX=9606 GN=HNRNPD PE=1 SV=1	3.05238	3.42243	3.67011	3.50759	3.30367	3.10955	3.51339		19	293	16	355	19
High	Master Protein	P22830	Ferrochelatase, mitochondrial OS=Homo sapiens OX=9606 GN=FECH PE=1 SV=2	2.15442	2.50905	2.32523	2.00918	2.4062	1.84278	2.34313		18	231	18	423	18
High	Master Protein	Q9C0C2	182 kDa tankyrase-1-binding protein OS=Homo sapiens OX=9606 GN=TNKS1BP1 PE=1 SV=4	1.60963	1.13669	0.810368	1.16753	1.28305	1.32411	1.73443		25	169	25	1729	25
High	Master Protein	P61224	Ras-related protein Rap-1b OS=Homo sapiens OX=9606 GN=RAP1B PE=1 SV=1	3.54191	4.0167	4.15719	3.95963	4.01135	3.54924	3.6234		14	295	4	184	14
High	Master Protein	P48506	Glutamate--cysteine ligase catalytic subunit OS=Homo sapiens OX=9606 GN=GCLC PE=1 SV=2	2.28582	2.41143	2.3232	2.27809	2.22986	2.0306	2.11694		21	258	21	637	21
High	Master Protein	P60891	Ribose-phosphate pyrophosphokinase 1 OS=Homo sapiens OX=9606 GN=PRPS1 PE=1 SV=2	1.67645	2.54549	1.85011	1.85872	1.88346	2.13222	2.05041		17	244	17	318	17
High	Master Protein	Q15056	Eukaryotic translation initiation factor 4H OS=Homo sapiens OX=9606 GN=EIF4H PE=1 SV=5	3.55493	3.19699	2.93869	3.10014	3.28447	3.88992	3.79201		14	277	14	248	14
High	Master Protein	P19086	Guanine nucleotide-binding protein G(z) subunit alpha OS=Homo sapiens OX=9606 GN=GNAZ PE=1 SV=3	2.01926	2.41878	2.71997	2.52328	2.69852	1.92191	2.29502		15	223	15	355	15
High	Master Protein	Q16718	NADH dehydrogenase [ubiquinone] 1 alpha subcomplex subunit 5 OS=Homo sapiens OX=9606 GN=NDUFA5 PE=1 SV=3	3.1297	2.56779	2.68067	2.43589	2.65427	2.9275	3.18618		13	220	13	116	13
High	Master Protein	Q13363	C-terminal-binding protein 1 OS=Homo sapiens OX=9606 GN=CTBP1 PE=1 SV=2	2.44384	2.79416	2.32738	2.31976	2.3332	2.26948	2.32602		19	215	14	440	19
High	Master Protein	P09488	Glutathione S-transferase Mu 1 OS=Homo sapiens OX=9606 GN=GSTM1 PE=1 SV=3	4.13261	3.1852	1.00196	3.10093	3.25957	2.98159	-0.0492325		20	290	5	218	20
High	Master Protein	P48637	Glutathione synthetase OS=Homo sapiens OX=9606 GN=GSS PE=1 SV=1	2.76225	2.98743	2.66196	2.94971	2.79531	2.90535	2.75423		19	349	19	474	19
High	Master Protein	Q96HC4	PDZ and LIM domain protein 5 OS=Homo sapiens OX=9606 GN=PDLIM5 PE=1 SV=5	2.46293	2.53636	2.31083	2.15129	1.35636	1.66784	1.78499		23	217	6	596	23
High	Master Protein	Q9ULP0	Protein NDRG4 OS=Homo sapiens OX=9606 GN=NDRG4 PE=1 SV=2	NaN	-4.51221	NaN	-3.47174	-3.90049	NaN	-3.20133		12	237	1	352	12
High	Master Protein	P05090	Apolipoprotein D OS=Homo sapiens OX=9606 GN=APOD PE=1 SV=1	4.49094	4.15954	3.7559	4.1986	4.55828	4.96461	4.54195		14	399	14	189	14
High	Master Protein	Q9NUP9	Protein lin-7 homolog C OS=Homo sapiens OX=9606 GN=LIN7C PE=1 SV=1	1.24024	1.22454	1.09032	0.648286	0.867256	1.09903	1.14204		13	268	7	197	13
High	Master Protein	P05413	Fatty acid-binding protein, heart OS=Homo sapiens OX=9606 GN=FABP3 PE=1 SV=4	4.15435	3.52307	3.91616	4.07168	4.67385	3.86303	4.15822		17	315	16	133	17
High	Master Protein	Q13409-2	Isoform 2B of Cytoplasmic dynein 1 intermediate chain 2 OS=Homo sapiens OX=9606 GN=DYNC1I2	-4.54984	-4.81583	-4.0326	-4.25427	-3.50425	-4.215	-3.67375		19	211	1	632	19
High	Master Protein	P55060	Exportin-2 OS=Homo sapiens OX=9606 GN=CSE1L PE=1 SV=3	2.00579	1.83881	1.88413	2.07897	2.09439	1.95207	2.03391	Acetyl [N-Term]	21	218	21	971	21
High	Master Protein	Q13409-3	Isoform 2C of Cytoplasmic dynein 1 intermediate chain 2 OS=Homo sapiens OX=9606 GN=DYNC1I2	2.48494	2.29116	2.13875	2.33151	2.29393	2.57757	2.50075		19	215	1	612	19
High	Master Protein	O43488	Aflatoxin B1 aldehyde reductase member 2 OS=Homo sapiens OX=9606 GN=AKR7A2 PE=1 SV=3	2.82635	2.4339	2.89697	2.24819	2.48317	2.84387	2.15077		13	180	13	359	13
High	Master Protein	Q92561	Phytanoyl-CoA hydroxylase-interacting protein OS=Homo sapiens OX=9606 GN=PHYHIP PE=1 SV=1	3.11573	3.1194	3.16888	3.17896	3.2781	2.68683	2.87585	Acetyl [N-Term]	17	306	12	330	17
High	Master Protein	P62191	26S proteasome regulatory subunit 4 OS=Homo sapiens OX=9606 GN=PSMC1 PE=1 SV=1	2.29237	2.09542	2.47854	2.38941	2.52446	2.19903	2.54229		20	246	19	440	20
High	Master Protein	Q04760	Lactoylglutathione lyase OS=Homo sapiens OX=9606 GN=GLO1 PE=1 SV=4	4.75353	4.60156	4.56479	4.50711	4.52105	4.72633	4.42938		17	357	17	184	17
High	Master Protein	P27105	Stomatin OS=Homo sapiens OX=9606 GN=STOM PE=1 SV=3	1.98997	2.1702	2.17691	2.3876	1.52891	1.19841	1.49203		13	189	13	288	13
High	Master Protein	P01859	Immunoglobulin heavy constant gamma 2 OS=Homo sapiens OX=9606 GN=IGHG2 PE=1 SV=2	1.19451	1.99121	3.05354	2.15053	0.452261	3.37237	1.06495		16	319	8	326	16
High	Master Protein	Q99460	26S proteasome non-ATPase regulatory subunit 1 OS=Homo sapiens OX=9606 GN=PSMD1 PE=1 SV=2	2.43963	2.41997	2.56898	2.53621	2.71957	2.50216	2.52557		21	240	21	953	21
High	Master Protein	P30622	CAP-Gly domain-containing linker protein 1 OS=Homo sapiens OX=9606 GN=CLIP1 PE=1 SV=2	1.81864	1.2673	1.08764	1.47597	1.54911	2.00338	1.64181		26	195	22	1438	26
High	Master Protein	Q4J6C6	Prolyl endopeptidase-like OS=Homo sapiens OX=9606 GN=PREPL PE=1 SV=1	2.33405	2.5817	2.8641	2.73709	2.80246	1.92699	2.03441		18	176	18	727	18
High	Master Protein	O43390	Heterogeneous nuclear ribonucleoprotein R OS=Homo sapiens OX=9606 GN=HNRNPR PE=1 SV=1	2.76164	3.19311	3.29383	3.02387	2.89978	2.65136	2.93509		19	291	14	633	19
High	Master Protein	Q5JRX3	Presequence protease, mitochondrial OS=Homo sapiens OX=9606 GN=PITRM1 PE=1 SV=3	1.69546	0.452871	2.18346	1.40363	1.67779	1.5301	1.54578		22	186	22	1037	22
High	Master Protein	P13797	Plastin-3 OS=Homo sapiens OX=9606 GN=PLS3 PE=1 SV=4	2.4089	2.99002	2.81565	2.77754	3.02289	2.5846	2.7777	Acetyl [N-Term]	19	202	17	630	19
High	Master Protein	P09960	Leukotriene A-4 hydrolase OS=Homo sapiens OX=9606 GN=LTA4H PE=1 SV=2	2.90425	3.15614	3.06248	3.04771	2.86512	2.84084	2.72183		18	184	18	611	18
High	Master Protein	Q9NQX3	Gephyrin OS=Homo sapiens OX=9606 GN=GPHN PE=1 SV=1	2.48703	2.27991	1.98019	2.35516	2.51254	2.6525	2.53425		20	242	20	736	20
High	Master Protein	Q6IBS0	Twinfilin-2 OS=Homo sapiens OX=9606 GN=TWF2 PE=1 SV=2	0.887813	1.11382	1.45128	1.28163	1.48647	0.671041	1.07627		13	157	12	349	13
High	Master Protein	Q7L266	Isoaspartyl peptidase/L-asparaginase OS=Homo sapiens OX=9606 GN=ASRGL1 PE=1 SV=2	3.1194	3.08524	2.99209	3.03672	2.89675	2.86139	3.01577	Acetyl [N-Term]	16	205	16	308	16
High	Master Protein	P29972	Aquaporin-1 OS=Homo sapiens OX=9606 GN=AQP1 PE=1 SV=3	3.52095	3.00073	2.6435	2.63615	1.73381	2.50958	1.9066		9	162	9	269	9
High	Master Protein	Q14112	Nidogen-2 OS=Homo sapiens OX=9606 GN=NID2 PE=1 SV=3	1.61708	0.949653	2.17834	0.940288	1.0177	1.19456	1.18353		25	183	25	1375	25
High	Master Protein	P68036	Ubiquitin-conjugating enzyme E2 L3 OS=Homo sapiens OX=9606 GN=UBE2L3 PE=1 SV=1	2.2848	2.48524	2.59879	2.06393	2.19638	1.8313	2.34241		13	169	13	154	13
High	Master Protein	P30085	UMP-CMP kinase OS=Homo sapiens OX=9606 GN=CMPK1 PE=1 SV=3	2.856	2.79154	2.78468	2.95472	2.82731	2.74788	2.59962		14	275	14	196	14
High	Master Protein	O43242	26S proteasome non-ATPase regulatory subunit 3 OS=Homo sapiens OX=9606 GN=PSMD3 PE=1 SV=2	1.44281	1.60471	1.8331	1.8395	1.9934	1.53794	1.4986		21	202	21	534	21
High	Master Protein	Q9NVI7-2	Isoform 2 of ATPase family AAA domain-containing protein 3A OS=Homo sapiens OX=9606 GN=ATAD3A	2.3681	2.31053	2.14833	2.2121	2.31611	2.04158	2.3221		17	252	17	586	17
High	Master Protein	P07602	Prosaposin OS=Homo sapiens OX=9606 GN=PSAP PE=1 SV=2	5.25504	4.82117	4.74866	5.22796	4.83694	5.21544	4.7499		19	261	19	524	19
High	Master Protein	Q9UKU0-1	Isoform 1 of Long-chain-fatty-acid--CoA ligase 6 OS=Homo sapiens OX=9606 GN=ACSL6	1.92833	1.97188	2.34841	2.23777	2.22873	1.34449	1.90747		25	216	24	722	25
High	Master Protein	Q5TF21	Protein SOGA3 OS=Homo sapiens OX=9606 GN=SOGA3 PE=3 SV=1	2.71198	2.64182	2.54768	2.26614	2.30812	2.7693	2.61295		26	275	22	947	26
High	Master Protein	Q14764	Major vault protein OS=Homo sapiens OX=9606 GN=MVP PE=1 SV=4	1.1517	0.676355	1.47994	1.2891	1.69224	1.04576	1.86419		20	193	20	893	20
High	Master Protein	Q9HAV0	Guanine nucleotide-binding protein subunit beta-4 OS=Homo sapiens OX=9606 GN=GNB4 PE=1 SV=3	0.513732	1.02178	1.05044	1.18392	0.432217	0.431168	0.197871		15	238	9	340	15
High	Master Protein	P00390	Glutathione reductase, mitochondrial OS=Homo sapiens OX=9606 GN=GSR PE=1 SV=2	3.37421	3.58093	3.50703	3.54795	3.38745	3.04586	3.06633		15	230	15	522	15
High	Master Protein	O94832	Unconventional myosin-Id OS=Homo sapiens OX=9606 GN=MYO1D PE=1 SV=2	1.62677	2.38462	2.78552	2.42496	2.74127	2.07879	1.71927		27	279	27	1006	27
High	Master Protein	O43157	Plexin-B1 OS=Homo sapiens OX=9606 GN=PLXNB1 PE=1 SV=3	2.74384	2.76794	2.5034	3.00622	2.66379	2.61632	1.88256		23	179	22	2135	23
High	Master Protein	P16157	Ankyrin-1 OS=Homo sapiens OX=9606 GN=ANK1 PE=1 SV=3	-0.665918	0.412228	1.11677	0.117383	-0.579998	-0.17473	-0.0765133		21	179	15	1881	21
High	Master Protein	Q9H0R4	Haloacid dehalogenase-like hydrolase domain-containing protein 2 OS=Homo sapiens OX=9606 GN=HDHD2 PE=1 SV=1	1.57607	2.08888	1.96691	1.68525	1.43426	1.23823	1.37379		11	219	11	259	11
High	Master Protein	P01111	GTPase NRas OS=Homo sapiens OX=9606 GN=NRAS PE=1 SV=1	-0.397181	-1.09924	-1.49527	-1.38742	-0.480381	-0.674929	-1.06598		13	201	3	189	13
High	Master Protein	Q8NBX0	Saccharopine dehydrogenase-like oxidoreductase OS=Homo sapiens OX=9606 GN=SCCPDH PE=1 SV=1	3.10621	3.52038	3.32598	3.31838	3.29583	2.67975	3.21197		15	281	15	429	15
High	Master Protein	Q9BRQ6	MICOS complex subunit MIC25 OS=Homo sapiens OX=9606 GN=CHCHD6 PE=1 SV=1	3.19249	2.85219	2.08294	2.9011	3.04218	3.00908	2.82295		14	195	14	235	14
High	Master Protein	Q9BR76	Coronin-1B OS=Homo sapiens OX=9606 GN=CORO1B PE=1 SV=1	2.17519	2.02661	1.86653	2.03622	2.04492	1.98495	1.99313		16	226	15	489	16
High	Master Protein	Q9Y639	Neuroplastin OS=Homo sapiens OX=9606 GN=NPTN PE=1 SV=2	-3.06268	-3.44731	-2.72996	-2.91891	-3.23452	-3.81354	-3.38396		16	380	1	398	16
High	Master Protein	P62834	Ras-related protein Rap-1A OS=Homo sapiens OX=9606 GN=RAP1A PE=1 SV=1	1.66424	2.05244	2.24286	1.82974	1.94219	2.00739	2.13879		14	288	4	184	14
High	Master Protein	Q9Y4W6	AFG3-like protein 2 OS=Homo sapiens OX=9606 GN=AFG3L2 PE=1 SV=2	2.69061	2.42425	2.43637	2.61381	2.61975	2.18964	2.4887		24	234	23	797	24
High	Master Protein	Q96FW1	Ubiquitin thioesterase OTUB1 OS=Homo sapiens OX=9606 GN=OTUB1 PE=1 SV=2	3.20364	3.16002	3.18313	3.19562	3.50325	3.3344	3.34062		16	296	16	271	16
High	Master Protein	P19404	NADH dehydrogenase [ubiquinone] flavoprotein 2, mitochondrial OS=Homo sapiens OX=9606 GN=NDUFV2 PE=1 SV=2	4.40424	3.79482	4.02268	3.97716	4.15704	4.15547	4.46767		12	288	12	249	12
High	Master Protein	Q9P2R7	Succinate--CoA ligase [ADP-forming] subunit beta, mitochondrial OS=Homo sapiens OX=9606 GN=SUCLA2 PE=1 SV=3	4.56965	4.51594	4.43972	4.49899	4.70745	4.5301	4.33608		21	301	21	463	21
High	Master Protein	Q9H008	Phospholysine phosphohistidine inorganic pyrophosphate phosphatase OS=Homo sapiens OX=9606 GN=LHPP PE=1 SV=2	3.14265	3.13466	2.66413	3.10455	2.52317	2.7098	2.47151		11	224	11	270	11
High	Master Protein	Q6PCE3	Glucose 1,6-bisphosphate synthase OS=Homo sapiens OX=9606 GN=PGM2L1 PE=1 SV=3	3.19081	3.45892	3.2649	3.37798	3.80211	2.85079	3.3018		22	365	22	622	22
High	Master Protein	P08754	Guanine nucleotide-binding protein G(i) subunit alpha-3 OS=Homo sapiens OX=9606 GN=GNAI3 PE=1 SV=3	0.152412	0.0395889	0.425455	0.197014	-0.215824	-0.40863	-0.674667		16	398	6	354	16
High	Master Protein	Q96QV6	Histone H2A type 1-A OS=Homo sapiens OX=9606 GN=H2AC1 PE=1 SV=3	1.50007	1.91588	2.06155	1.22032	-0.160654	2.21691	2.35307		8	376	1	131	8
High	Master Protein	P14543	Nidogen-1 OS=Homo sapiens OX=9606 GN=NID1 PE=1 SV=3	1.65296	1.99073	2.32385	1.56627	1.08258	0.671642	0.937212		19	139	19	1247	19
High	Master Protein	Q86UP2	Kinectin OS=Homo sapiens OX=9606 GN=KTN1 PE=1 SV=1	2.05522	2.04087	2.03362	2.0789	2.10442	2.30195	2.10649		24	238	24	1357	24
High	Master Protein	P51888	Prolargin OS=Homo sapiens OX=9606 GN=PRELP PE=1 SV=1	1.8722	2.61192	3.59218	1.55746	0.774504	0.290766	0.728576		13	130	13	382	13
High	Master Protein	Q99426	Tubulin-folding cofactor B OS=Homo sapiens OX=9606 GN=TBCB PE=1 SV=2	3.09377	2.99209	2.90964	3.00656	2.88153	3.43921	3.19579	Acetyl [N-Term]	15	257	15	244	15
High	Master Protein	Q9BY67-5	Isoform 5 of Cell adhesion molecule 1 OS=Homo sapiens OX=9606 GN=CADM1	3.41003	3.20613	2.94156	3.26837	3.20954	2.95939	3.43434		10	228	10	414	10
High	Master Protein	O60716	Catenin delta-1 OS=Homo sapiens OX=9606 GN=CTNND1 PE=1 SV=1	1.72247	1.92455	1.94527	1.8331	1.88292	1.81079	1.84173		22	235	22	968	22
High	Master Protein	P46108-2	Isoform Crk-I of Adapter molecule crk OS=Homo sapiens OX=9606 GN=CRK	-0.3787	-0.506206	-0.330818	-0.126616	-0.0686092	-0.574146	0.137125		16	272	1	204	16
High	Master Protein	P36873	Serine/threonine-protein phosphatase PP1-gamma catalytic subunit OS=Homo sapiens OX=9606 GN=PPP1CC PE=1 SV=1	-0.277882	-0.788882	-0.583157	-0.258647	-0.325636	-0.317218	-0.572237		14	222	1	323	14
High	Master Protein	Q9Y6R0	Numb-like protein OS=Homo sapiens OX=9606 GN=NUMBL PE=1 SV=1	2.35989	2.11334	1.81754	2.30356	2.67669	2.25385	2.91745		20	282	15	609	20
High	Master Protein	Q9Y281	Cofilin-2 OS=Homo sapiens OX=9606 GN=CFL2 PE=1 SV=1	2.51745	2.7369	3.19395	2.84888	3.23602	2.68047	2.85031		11	336	7	166	11
High	Master Protein	Q92841	Probable ATP-dependent RNA helicase DDX17 OS=Homo sapiens OX=9606 GN=DDX17 PE=1 SV=2	2.65473	2.72444	2.93909	2.86201	2.6067	2.77807	2.58087		25	307	18	729	25
High	Master Protein	P35237	Serpin B6 OS=Homo sapiens OX=9606 GN=SERPINB6 PE=1 SV=3	2.04872	2.36647	2.65695	2.4405	2.22285	1.83394	1.27993	Acetyl [N-Term]	17	238	17	376	17
High	Master Protein	P43686	26S proteasome regulatory subunit 6B OS=Homo sapiens OX=9606 GN=PSMC4 PE=1 SV=2	1.70407	1.96389	2.12234	1.94101	1.7052	1.58225	1.52661	Acetyl [N-Term]	18	266	18	418	18
High	Master Protein	P30519	Heme oxygenase 2 OS=Homo sapiens OX=9606 GN=HMOX2 PE=1 SV=2	1.96943	2.18296	2.10093	2.14369	2.3314	1.91331	2.49167		15	228	15	316	15
High	Master Protein	P61088	Ubiquitin-conjugating enzyme E2 N OS=Homo sapiens OX=9606 GN=UBE2N PE=1 SV=1	4.08824	4.17783	4.01942	4.08123	4.15612	4.27014	4.40319		12	279	7	152	12
High	Master Protein	Q9UI09	NADH dehydrogenase [ubiquinone] 1 alpha subcomplex subunit 12 OS=Homo sapiens OX=9606 GN=NDUFA12 PE=1 SV=1	2.94045	2.72602	3.11207	2.90712	3.22092	2.66647	3.05057	Acetyl [N-Term]	15	347	15	145	15
High	Master Protein	O15144	Actin-related protein 2/3 complex subunit 2 OS=Homo sapiens OX=9606 GN=ARPC2 PE=1 SV=1	2.05579	2.12858	2.28265	2.31479	2.57866	1.78018	1.70562		14	221	14	300	14
High	Master Protein	O95182	NADH dehydrogenase [ubiquinone] 1 alpha subcomplex subunit 7 OS=Homo sapiens OX=9606 GN=NDUFA7 PE=1 SV=3	4.21785	3.3321	3.36763	3.4208	3.77154	4.50012	4.26194		16	344	16	113	16
High	Master Protein	P30626	Sorcin OS=Homo sapiens OX=9606 GN=SRI PE=1 SV=1	5.11152	5.19702	4.94433	4.88346	4.53311	4.87735	4.84859		15	423	15	198	15
High	Master Protein	P49748	Very long-chain specific acyl-CoA dehydrogenase, mitochondrial OS=Homo sapiens OX=9606 GN=ACADVL PE=1 SV=1	1.8815	2.01175	2.68762	2.04089	2.40426	1.36009	1.82946		20	220	20	655	20
High	Master Protein	Q9H1E3	Nuclear ubiquitous casein and cyclin-dependent kinase substrate 1 OS=Homo sapiens OX=9606 GN=NUCKS1 PE=1 SV=1	2.62809	2.27046	1.8574	2.10737	2.09167	3.35587	2.66405		13	241	13	243	13
High	Master Protein	P16083	Ribosyldihydronicotinamide dehydrogenase [quinone] OS=Homo sapiens OX=9606 GN=NQO2 PE=1 SV=5	1.59099	2.74375	-3.01668	0.87231	2.42349	2.96114	1.92952		11	180	11	231	11
High	Master Protein	Q9UJW0	Dynactin subunit 4 OS=Homo sapiens OX=9606 GN=DCTN4 PE=1 SV=1	1.91859	2.28711	2.30669	2.16464	2.23079	1.85624	1.9294		18	180	18	460	18
High	Master Protein	P09496-3	Isoform 3 of Clathrin light chain A OS=Homo sapiens OX=9606 GN=CLTA	4.26119	3.87776	3.59319	3.80807	4.1272	5.20528	4.59793		16	306	2	236	16
High	Master Protein	Q15435	Protein phosphatase 1 regulatory subunit 7 OS=Homo sapiens OX=9606 GN=PPP1R7 PE=1 SV=1	2.81224	2.83134	2.86151	3.11327	3.04943	2.83945	2.971		22	299	22	360	22
High	Master Protein	P09496-2	Isoform Non-brain of Clathrin light chain A OS=Homo sapiens OX=9606 GN=CLTA	-0.270269	-0.46056	-0.56546	-0.666362	-0.594738	0.219101	-0.171843		15	327	1	218	15
High	Master Protein	P16870	Carboxypeptidase E OS=Homo sapiens OX=9606 GN=CPE PE=1 SV=1	3.60975	3.22507	2.65963	3.14677	2.95433	2.80334	3.31052		19	231	19	476	19
High	Master Protein	Q8NF91	Nesprin-1 OS=Homo sapiens OX=9606 GN=SYNE1 PE=1 SV=4	1.21268	0.925673	1.01188	1.03136	1.01557	1.07845	1.1239		27	115	27	8797	27
High	Master Protein	Q9Y6C9	Mitochondrial carrier homolog 2 OS=Homo sapiens OX=9606 GN=MTCH2 PE=1 SV=1	3.90771	3.89942	3.78357	3.78928	3.78163	3.36123	3.62285		11	299	11	303	11
High	Master Protein	Q9H3Z4	DnaJ homolog subfamily C member 5 OS=Homo sapiens OX=9606 GN=DNAJC5 PE=1 SV=1	1.98914	2.48192	2.39846	2.69202	2.86752	2.49377	2.90952		9	202	9	198	9
High	Master Protein	Q7L576	Cytoplasmic FMR1-interacting protein 1 OS=Homo sapiens OX=9606 GN=CYFIP1 PE=1 SV=1	-0.506478	-0.00702953	-0.0233326	-0.0013504	-0.225782	-0.596571	-0.459505		25	309	8	1253	25
High	Master Protein	P04632	Calpain small subunit 1 OS=Homo sapiens OX=9606 GN=CAPNS1 PE=1 SV=1	2.50981	2.64876	2.85277	2.83789	2.29431	2.15605	2.50498	Acetyl [N-Term]	16	173	16	268	16
High	Master Protein	P02647	Apolipoprotein A-I OS=Homo sapiens OX=9606 GN=APOA1 PE=1 SV=1	2.32099	2.98205	3.01718	2.56658	2.94643	2.99478	3.10218		19	299	19	267	19
High	Master Protein	Q8WWI5	Choline transporter-like protein 1 OS=Homo sapiens OX=9606 GN=SLC44A1 PE=1 SV=1	3.13397	3.3648	3.55145	3.4744	3.58943	3.54311	3.55358		15	291	15	657	15
High	Master Protein	Q9NS86	LanC-like protein 2 OS=Homo sapiens OX=9606 GN=LANCL2 PE=1 SV=1	1.81098	2.19115	2.36634	2.29971	2.57647	2.11045	2.08221		15	238	15	450	15
High	Master Protein	P60842	Eukaryotic initiation factor 4A-I OS=Homo sapiens OX=9606 GN=EIF4A1 PE=1 SV=1	-0.3214	-0.0710526	0.338528	0.105477	0.133661	-0.493237	-0.249092		17	288	6	406	17
High	Master Protein	Q96FJ2	Dynein light chain 2, cytoplasmic OS=Homo sapiens OX=9606 GN=DYNLL2 PE=1 SV=1	3.87734	4.24846	4.26916	4.18486	4.42492	4.08095	4.15168		11	291	7	89	11
High	Master Protein	Q7KZF4	Staphylococcal nuclease domain-containing protein 1 OS=Homo sapiens OX=9606 GN=SND1 PE=1 SV=1	2.07085	2.1565	2.42084	2.18207	2.43107	1.58189	2.15376		24	237	24	910	24
High	Master Protein	O14639-5	Isoform 5 of Actin-binding LIM protein 1 OS=Homo sapiens OX=9606 GN=ABLIM1	-2.23351	-2.07338	-2.31262	-2.32432	-3.41977	-2.59605	-2.42676		15	224	1	455	15
High	Master Protein	O60502	Protein O-GlcNAcase OS=Homo sapiens OX=9606 GN=OGA PE=1 SV=2	2.73431	2.50149	1.99548	2.55384	2.50478	2.44938	2.63425		21	263	21	916	21
High	Master Protein	Q8TBG9-2	Isoform 2 of Synaptoporin OS=Homo sapiens OX=9606 GN=SYNPR	3.6601	3.23905	2.75245	3.3041	3.49224	3.03044	3.2654	Acetyl [N-Term]	10	213	10	285	10
High	Master Protein	Q96FC7	Phytanoyl-CoA hydroxylase-interacting protein-like OS=Homo sapiens OX=9606 GN=PHYHIPL PE=1 SV=3	3.17321	3.54723	3.49924	3.59978	3.61765	3.07326	3.22911	Acetyl [N-Term]	21	237	16	376	21
High	Master Protein	P15531	Nucleoside diphosphate kinase A OS=Homo sapiens OX=9606 GN=NME1 PE=1 SV=1	0.813482	-0.405196	-0.304077	-0.550861	0.0436497	1.55135	-1.11592		14	489	3	152	14
High	Master Protein	O95886	Disks large-associated protein 3 OS=Homo sapiens OX=9606 GN=DLGAP3 PE=1 SV=3	2.04549	1.71887	1.39963	1.70832	1.85821	2.00163	2.22412		20	182	20	979	20
High	Master Protein	P14314	Glucosidase 2 subunit beta OS=Homo sapiens OX=9606 GN=PRKCSH PE=1 SV=2	3.54788	3.31042	3.3157	3.25811	3.30456	3.67055	3.59091		22	245	22	528	22
High	Master Protein	Q00796	Sorbitol dehydrogenase OS=Homo sapiens OX=9606 GN=SORD PE=1 SV=4	1.83062	2.167	1.84809	2.22567	1.55943	1.62254	1.21381		15	193	15	357	15
High	Master Protein	Q8N335	Glycerol-3-phosphate dehydrogenase 1-like protein OS=Homo sapiens OX=9606 GN=GPD1L PE=1 SV=1	1.67471	2.3573	2.48091	2.26795	2.32365	2.07596	1.99869		17	187	17	351	17
High	Master Protein	Q9ULR3	Protein phosphatase 1H OS=Homo sapiens OX=9606 GN=PPM1H PE=1 SV=2	1.70189	1.69511	1.84515	1.75071	1.77443	1.89173	1.93747		17	187	17	514	17
High	Master Protein	P05060	Secretogranin-1 OS=Homo sapiens OX=9606 GN=CHGB PE=1 SV=2	2.77864	0.145066	-0.575365	1.364	1.51929	2.30337	1.78253		16	169	16	677	16
High	Master Protein	Q13491-4	Isoform 4 of Neuronal membrane glycoprotein M6-b OS=Homo sapiens OX=9606 GN=GPM6B	4.57394	4.40102	4.093	4.46375	4.67431	4.48269	4.6887	Acetyl [N-Term]	10	296	7	328	10
High	Master Protein	P62241	40S ribosomal protein S8 OS=Homo sapiens OX=9606 GN=RPS8 PE=1 SV=2	2.85143	3.02529	3.07386	2.74729	2.80929	2.67981	2.84736		14	252	14	208	14
High	Master Protein	P20674	Cytochrome c oxidase subunit 5A, mitochondrial OS=Homo sapiens OX=9606 GN=COX5A PE=1 SV=2	4.70144	4.22119	4.10686	4.06418	4.45137	4.78065	4.62234		10	311	10	150	10
High	Master Protein	P55327-2	Isoform 2 of Tumor protein D52 OS=Homo sapiens OX=9606 GN=TPD52	-3.19386	-5.06716	-5.53636	-4.6278	-4.73806	-2.46548	-4.17437	Acetyl [N-Term]	14	275	1	184	14
High	Master Protein	P22033	Methylmalonyl-CoA mutase, mitochondrial OS=Homo sapiens OX=9606 GN=MMUT PE=1 SV=4	0.937328	1.94788	0.980074	1.00169	0.839724	0.0839176	0.80017		17	152	17	750	17
High	Master Protein	O43681	ATPase GET3 OS=Homo sapiens OX=9606 GN=GET3 PE=1 SV=2	2.0103	2.10181	2.24985	2.15441	2.1017	2.01246	1.90727		12	190	12	348	12
High	Master Protein	Q1KMD3	Heterogeneous nuclear ribonucleoprotein U-like protein 2 OS=Homo sapiens OX=9606 GN=HNRNPUL2 PE=1 SV=1	1.86578	2.11476	2.18688	2.08552	2.07472	1.91828	1.95794		19	195	19	747	19
High	Master Protein	Q96F85	CB1 cannabinoid receptor-interacting protein 1 OS=Homo sapiens OX=9606 GN=CNRIP1 PE=1 SV=1	4.00567	4.15707	4.16492	4.32528	4.31555	3.8729	4.11178		11	236	11	164	11
High	Master Protein	Q9UHQ9	NADH-cytochrome b5 reductase 1 OS=Homo sapiens OX=9606 GN=CYB5R1 PE=1 SV=1	1.46861	1.48581	2.11514	1.85234	2.01293	0.662471	1.35545		16	186	16	305	16
High	Master Protein	Q9H9H5	MAP6 domain-containing protein 1 OS=Homo sapiens OX=9606 GN=MAP6D1 PE=1 SV=1	2.75476	2.28656	3.04671	2.72217	2.98367	2.78654	3.70513		16	159	16	199	16
High	Master Protein	P62195	26S proteasome regulatory subunit 8 OS=Homo sapiens OX=9606 GN=PSMC5 PE=1 SV=1	1.41897	1.54061	1.6592	1.64369	1.53871	1.37516	1.46941		20	201	19	406	20
High	Master Protein	P46108	Adapter molecule crk OS=Homo sapiens OX=9606 GN=CRK PE=1 SV=2	2.1614	1.8954	1.92154	2.0329	2.08125	2.00364	2.1313		16	241	1	304	16
High	Master Protein	Q96CX2	BTB/POZ domain-containing protein KCTD12 OS=Homo sapiens OX=9606 GN=KCTD12 PE=1 SV=1	2.9543	2.5116	2.17321	2.50887	2.43637	2.20855	2.68532		14	249	12	325	14
High	Master Protein	P48147	Prolyl endopeptidase OS=Homo sapiens OX=9606 GN=PREP PE=1 SV=2	1.22767	1.73687	1.93049	1.75364	1.87741	1.3246	1.44685	Acetyl [N-Term]	20	207	20	710	20
High	Master Protein	P23284	Peptidyl-prolyl cis-trans isomerase B OS=Homo sapiens OX=9606 GN=PPIB PE=1 SV=2	2.62068	2.79098	2.78526	2.7324	2.81464	2.63863	2.4794		16	269	16	216	16
High	Master Protein	A6NGB9	WAS/WASL-interacting protein family member 3 OS=Homo sapiens OX=9606 GN=WIPF3 PE=1 SV=4	2.13731	1.14361	1.34257	0.958392	1.68715	2.68778	1.97699		14	170	14	483	14
High	Master Protein	Q14155	Rho guanine nucleotide exchange factor 7 OS=Homo sapiens OX=9606 GN=ARHGEF7 PE=1 SV=2	1.84325	2.18284	2.149	3.02331	2.135	1.98611	2.15979		18	204	14	803	18
High	Master Protein	P51608	Methyl-CpG-binding protein 2 OS=Homo sapiens OX=9606 GN=MECP2 PE=1 SV=1	1.79299	2.21546	2.3647	2.27856	2.03655	2.42268	2.16489		17	270	17	486	17
High	Master Protein	P52907	F-actin-capping protein subunit alpha-1 OS=Homo sapiens OX=9606 GN=CAPZA1 PE=1 SV=3	2.0156	1.93029	1.87069	2.09465	2.13096	2.2798	1.9049		16	258	12	286	16
High	Master Protein	Q15049	Membrane protein MLC1 OS=Homo sapiens OX=9606 GN=MLC1 PE=1 SV=5	3.69461	3.36739	3.12284	3.70335	2.71198	3.07677	2.98745	Acetyl [N-Term]	10	176	10	377	10
High	Master Protein	P17066	Heat shock 70 kDa protein 6 OS=Homo sapiens OX=9606 GN=HSPA6 PE=1 SV=2	-3.06623	-3.30579	-4.00485	-4.00769	-4.00772	-2.97741	-3.30085		14	533	1	643	14
High	Master Protein	Q5SSJ5	Heterochromatin protein 1-binding protein 3 OS=Homo sapiens OX=9606 GN=HP1BP3 PE=1 SV=1	2.77966	3.05055	3.04357	3.00768	3.01658	3.17279	2.99198		20	263	20	553	20
High	Master Protein	Q8N3E9	1-phosphatidylinositol 4,5-bisphosphate phosphodiesterase delta-3 OS=Homo sapiens OX=9606 GN=PLCD3 PE=1 SV=3	1.71983	1.86194	1.86708	2.18543	1.53747	1.05101	1.00683		18	171	18	789	18
High	Master Protein	Q765P7	Protein MTSS 2 OS=Homo sapiens OX=9606 GN=MTSS2 PE=1 SV=1	1.67152	1.73807	1.46225	1.67054	1.35651	1.71381	1.91813	Acetyl [N-Term]	14	173	14	747	14
High	Master Protein	Q9BT78	COP9 signalosome complex subunit 4 OS=Homo sapiens OX=9606 GN=COPS4 PE=1 SV=1	4.62646	1.6521	1.92752	2.00567	2.1185	2.00586	1.77163		19	201	19	406	19
High	Master Protein	P07203	Glutathione peroxidase 1 OS=Homo sapiens OX=9606 GN=GPX1 PE=1 SV=4	2.5823	3.03471	3.00107	2.7521	2.34442	2.06008	1.60957		13	172	13	203	13
High	Master Protein	O60268	Uncharacterized protein KIAA0513 OS=Homo sapiens OX=9606 GN=KIAA0513 PE=1 SV=1	3.40637	3.2378	2.95027	3.11814	3.40413	3.35965	3.66845		20	300	20	411	20
High	Master Protein	Q13938-4	Isoform 3 of Calcyphosin OS=Homo sapiens OX=9606 GN=CAPS	4.35218	3.92845	3.56049	4.06938	3.27768	4.13334	3.5189	Acetyl [N-Term]	18	256	18	189	18
High	Master Protein	P05556	Integrin beta-1 OS=Homo sapiens OX=9606 GN=ITGB1 PE=1 SV=2	2.50679	2.7094	3.10651	2.39326	1.90427	2.19533	1.95735		18	241	18	798	18
High	Master Protein	P02730	Band 3 anion transport protein OS=Homo sapiens OX=9606 GN=SLC4A1 PE=1 SV=3	1.82212	2.49301	3.06598	2.24167	1.4412	2.09308	1.99486		15	142	15	911	15
High	Master Protein	P02766	Transthyretin OS=Homo sapiens OX=9606 GN=TTR PE=1 SV=1	1.55426	2.57375	3.63595	2.73373	1.38825	2.20279	1.88724		10	171	10	147	10
High	Master Protein	Q15121	Astrocytic phosphoprotein PEA-15 OS=Homo sapiens OX=9606 GN=PEA15 PE=1 SV=2	4.04634	3.54984	3.06519	3.59614	3.44915	4.61965	3.91048		12	292	12	130	12
High	Master Protein	Q02246	Contactin-2 OS=Homo sapiens OX=9606 GN=CNTN2 PE=1 SV=1	1.64048	1.85261	2.49225	1.90607	2.20497	2.33242	2.45155		21	201	21	1040	21
High	Master Protein	A5YM72-3	Isoform 3 of Carnosine synthase 1 OS=Homo sapiens OX=9606 GN=CARNS1	0.682492	-0.0524263	1.54139	1.29768	1.99358	0.848392	1.53388		16	127	15	966	16
High	Master Protein	Q5JSH3	WD repeat-containing protein 44 OS=Homo sapiens OX=9606 GN=WDR44 PE=1 SV=1	1.16911	1.43904	1.13123	1.47464	1.53156	1.55067	1.98107		21	143	21	913	21
High	Master Protein	Q15223	Nectin-1 OS=Homo sapiens OX=9606 GN=NECTIN1 PE=1 SV=3	1.62883	1.57029	1.19981	2.52857	2.80717	2.23402	2.34855		13	188	6	517	13
High	Master Protein	Q9UKG1	DCC-interacting protein 13-alpha OS=Homo sapiens OX=9606 GN=APPL1 PE=1 SV=1	1.80769	1.58071	1.61797	1.94136	1.84664	1.63955	1.70526		18	220	18	709	18
High	Master Protein	Q8N7J2-2	Isoform 2 of APC membrane recruitment protein 2 OS=Homo sapiens OX=9606 GN=AMER2	NaN	-3.43266	-3.37184	-3.38206	-3.32078	-2.57168	-2.66706		15	162	1	552	15
High	Master Protein	P04843	Dolichyl-diphosphooligosaccharide--protein glycosyltransferase subunit 1 OS=Homo sapiens OX=9606 GN=RPN1 PE=1 SV=1	1.77079	1.84569	2.04413	1.85897	1.76634	1.66086	1.46213		17	196	17	607	17
High	Master Protein	P61201	COP9 signalosome complex subunit 2 OS=Homo sapiens OX=9606 GN=COPS2 PE=1 SV=1	1.87117	2.09269	2.24792	2.02123	2.09328	1.81529	1.99651		15	192	15	443	15
High	Master Protein	Q9UD71	Protein phosphatase 1 regulatory subunit 1B OS=Homo sapiens OX=9606 GN=PPP1R1B PE=1 SV=2	1.95989	3.12294	2.71526	2.59832	2.56606	2.64845	3.24691		10	254	10	204	10
High	Master Protein	Q9GZP4	PITH domain-containing protein 1 OS=Homo sapiens OX=9606 GN=PITHD1 PE=1 SV=1	2.64194	2.81817	2.94465	3.06721	2.90262	2.61801	2.82774		15	223	15	211	15
High	Master Protein	Q14CZ8-2	Isoform 2 of Hepatocyte cell adhesion molecule OS=Homo sapiens OX=9606 GN=HEPACAM	-2.94742	-2.15878	-2.61993	-2.97938	-3.33178	-3.28244	-2.61543		11	192	1	367	11
High	Master Protein	P08134	Rho-related GTP-binding protein RhoC OS=Homo sapiens OX=9606 GN=RHOC PE=1 SV=1	0.224098	1.13432	0.917282	0.784668	0.168377	-0.283432	0.383664		13	370	2	193	13
High	Master Protein	P68400	Casein kinase II subunit alpha OS=Homo sapiens OX=9606 GN=CSNK2A1 PE=1 SV=1	1.49166	1.61389	1.55323	1.65948	1.65561	1.30083	1.52873		16	182	16	391	16
High	Master Protein	P13667	Protein disulfide-isomerase A4 OS=Homo sapiens OX=9606 GN=PDIA4 PE=1 SV=2	2.48089	2.30471	2.06148	2.26755	1.90627	2.67833	1.81997		22	242	22	645	22
High	Master Protein	Q8N5S9	Calcium/calmodulin-dependent protein kinase kinase 1 OS=Homo sapiens OX=9606 GN=CAMKK1 PE=1 SV=2	2.20499	2.34703	2.86676	2.14831	2.31963	1.67484	2.48831	Acetyl [N-Term]	17	169	17	505	17
High	Master Protein	P63167	Dynein light chain 1, cytoplasmic OS=Homo sapiens OX=9606 GN=DYNLL1 PE=1 SV=1	2.16184	2.34492	2.41654	2.53114	2.61711	2.36162	2.69943		9	216	5	89	9
High	Master Protein	P04181	Ornithine aminotransferase, mitochondrial OS=Homo sapiens OX=9606 GN=OAT PE=1 SV=1	2.23149	2.07718	2.08208	2.01846	2.29948	1.82652	2.10782		17	162	17	439	17
High	Master Protein	O14773	Tripeptidyl-peptidase 1 OS=Homo sapiens OX=9606 GN=TPP1 PE=1 SV=2	3.88023	3.78295	4.37296	3.91961	3.65435	3.7114	3.72863		7	206	7	563	7
High	Master Protein	Q96AC1	Fermitin family homolog 2 OS=Homo sapiens OX=9606 GN=FERMT2 PE=1 SV=1	1.69589	2.26521	1.97497	2.02996	1.57452	1.36184	1.30156		17	111	17	680	17
High	Master Protein	Q9P0K1-2	Isoform 2 of Disintegrin and metalloproteinase domain-containing protein 22 OS=Homo sapiens OX=9606 GN=ADAM22	NaN	-3.39101	-3.4623	-3.07176	-3.94652	-3.34145	NaN		16	150	1	899	16
High	Master Protein	Q96PY5	Formin-like protein 2 OS=Homo sapiens OX=9606 GN=FMNL2 PE=1 SV=3	2.82789	2.38698	2.76727	2.76352	2.91505	3.1641	2.75258		25	276	25	1086	25
High	Master Protein	P35080	Profilin-2 OS=Homo sapiens OX=9606 GN=PFN2 PE=1 SV=3	1.51593	0.823432	1.05803	1.00466	1.39826	2.1107	1.14598		13	387	3	140	13
High	Master Protein	P42858	Huntingtin OS=Homo sapiens OX=9606 GN=HTT PE=1 SV=2	2.16208	2.05664	2.02122	2.14322	2.15197	2.02531	2.22172		24	150	24	3142	24
High	Master Protein	P12694	2-oxoisovalerate dehydrogenase subunit alpha, mitochondrial OS=Homo sapiens OX=9606 GN=BCKDHA PE=1 SV=2	1.48173	1.63941	1.84118	1.48785	1.3371	0.977055	1.64589		11	222	11	445	11
High	Master Protein	Q9C0D0	Phosphatase and actin regulator 1 OS=Homo sapiens OX=9606 GN=PHACTR1 PE=1 SV=3	2.3279	1.47481	1.29912	2.02816	2.40424	2.34759	2.50953		21	254	21	580	21
High	Master Protein	Q9P0K1	Disintegrin and metalloproteinase domain-containing protein 22 OS=Homo sapiens OX=9606 GN=ADAM22 PE=1 SV=1	1.62054	1.68301	2.14905	1.80393	1.9983	2.02305	2.01697		16	151	1	906	16
High	Master Protein	Q9BXF6	Rab11 family-interacting protein 5 OS=Homo sapiens OX=9606 GN=RAB11FIP5 PE=1 SV=1	1.25552	1.33687	0.782064	1.21891	1.18901	1.50802	1.46568		18	144	18	653	18
High	Master Protein	Q9NZ56	Formin-2 OS=Homo sapiens OX=9606 GN=FMN2 PE=1 SV=4	1.60066	1.4466	0.833275	1.30041	1.33705	1.91552	2.04994		15	125	15	1722	15
High	Master Protein	Q9NP81	Serine--tRNA ligase, mitochondrial OS=Homo sapiens OX=9606 GN=SARS2 PE=1 SV=1	1.7798	1.63895	1.53958	1.54174	1.66961	0.916892	1.94651		17	138	17	518	17
High	Master Protein	Q8TCZ2	CD99 antigen-like protein 2 OS=Homo sapiens OX=9606 GN=CD99L2 PE=1 SV=1	2.18518	1.96996	2.03822	2.15747	2.33764	2.49287	2.92069		8	145	8	262	8
High	Master Protein	Q04637	Eukaryotic translation initiation factor 4 gamma 1 OS=Homo sapiens OX=9606 GN=EIF4G1 PE=1 SV=4	2.30447	1.72032	1.85979	2.0399	2.03033	2.18206	2.33017		18	227	15	1599	18
High	Master Protein	Q92859	Neogenin OS=Homo sapiens OX=9606 GN=NEO1 PE=1 SV=2	1.12926	1.3	1.07066	1.13581	0.985142	1.10028	1.31676		18	192	18	1461	18
High	Master Protein	O43399-3	Isoform 3 of Tumor protein D54 OS=Homo sapiens OX=9606 GN=TPD52L2	-0.884278	-0.600642	-0.794088	-0.925285	-0.93791	-0.941824	-0.607664	Acetyl [N-Term]	15	183	2	209	15
High	Master Protein	Q9Y4F1	FERM, ARHGEF and pleckstrin domain-containing protein 1 OS=Homo sapiens OX=9606 GN=FARP1 PE=1 SV=1	1.76521	2.06946	1.70561	1.53872	1.45303	1.49436	1.65303		17	169	17	1045	17
High	Master Protein	Q7Z4W1	L-xylulose reductase OS=Homo sapiens OX=9606 GN=DCXR PE=1 SV=2	2.09356	2.50745	2.43014	2.21943	2.19455	1.94629	2.02645	Acetyl [N-Term]	17	238	17	244	17
High	Master Protein	P61247	40S ribosomal protein S3a OS=Homo sapiens OX=9606 GN=RPS3A PE=1 SV=2	2.78582	2.92525	3.07645	2.86661	3.03279	2.69599	2.90343		17	268	17	264	17
High	Master Protein	Q6ZMI0	Protein phosphatase 1 regulatory subunit 21 OS=Homo sapiens OX=9606 GN=PPP1R21 PE=1 SV=1	1.41183	1.4171	1.19644	1.42636	1.49499	1.23951	1.71972		19	140	19	780	19
High	Master Protein	P01011	Alpha-1-antichymotrypsin OS=Homo sapiens OX=9606 GN=SERPINA3 PE=1 SV=2	2.11237	1.37507	2.25481	1.95918	-0.35848	3.21845	0.845774		16	182	16	423	16
High	Master Protein	P25786	Proteasome subunit alpha type-1 OS=Homo sapiens OX=9606 GN=PSMA1 PE=1 SV=1	3.34753	3.01722	3.0458	3.24237	3.17112	3.1841	3.29791		14	281	14	263	14
High	Master Protein	P10644	cAMP-dependent protein kinase type I-alpha regulatory subunit OS=Homo sapiens OX=9606 GN=PRKAR1A PE=1 SV=1	2.8013	2.95907	2.98604	2.94524	2.79774	2.67259	2.49259	Acetyl [N-Term]	15	240	13	381	15
High	Master Protein	P30043	Flavin reductase (NADPH) OS=Homo sapiens OX=9606 GN=BLVRB PE=1 SV=3	2.83417	3.20586	3.42322	2.89378	2.56538	2.6896	2.70088		11	197	11	206	11
High	Master Protein	Q5T4S7	E3 ubiquitin-protein ligase UBR4 OS=Homo sapiens OX=9606 GN=UBR4 PE=1 SV=1	1.38993	1.28345	1.45482	1.44936	1.51373	1.16204	1.33611		23	191	23	5183	23
High	Master Protein	P50897	Palmitoyl-protein thioesterase 1 OS=Homo sapiens OX=9606 GN=PPT1 PE=1 SV=1	3.05275	3.30718	3.34805	3.16501	2.90576	2.88868	3.59753		9	216	9	306	9
High	Master Protein	P49407	Beta-arrestin-1 OS=Homo sapiens OX=9606 GN=ARRB1 PE=1 SV=2	2.40583	2.41346	2.49433	2.61029	2.32809	1.87599	2.16177		17	214	17	418	17
High	Master Protein	Q99715	Collagen alpha-1(XII) chain OS=Homo sapiens OX=9606 GN=COL12A1 PE=1 SV=2	0.121439	0.8044	1.72939	0.142427	-0.839781	-1.22817	-0.449916		20	70	20	3063	20
High	Master Protein	P35080-2	Isoform IIb of Profilin-2 OS=Homo sapiens OX=9606 GN=PFN2	4.79519	4.74572	4.73283	4.70477	4.89507	5.00615	4.7023		13	342	3	140	13
High	Master Protein	P22570	NADPH:adrenodoxin oxidoreductase, mitochondrial OS=Homo sapiens OX=9606 GN=FDXR PE=1 SV=3	2.3216	2.24955	1.75219	2.38956	1.79861	2.11349	2.06647		18	247	18	491	18
High	Master Protein	Q99963	Endophilin-A3 OS=Homo sapiens OX=9606 GN=SH3GL3 PE=1 SV=1	2.91223	2.68095	2.52608	2.82851	2.85141	2.59892	2.90712		17	211	17	347	17
High	Master Protein	P78417	Glutathione S-transferase omega-1 OS=Homo sapiens OX=9606 GN=GSTO1 PE=1 SV=2	3.93249	4.12598	4.20191	4.10575	4.06851	3.78853	3.82899		18	230	18	241	18
High	Master Protein	P08865	40S ribosomal protein SA OS=Homo sapiens OX=9606 GN=RPSA PE=1 SV=4	3.4154	3.56566	3.62816	3.39297	3.45552	3.09808	3.51987		14	197	14	295	14
High	Master Protein	Q15599	Na(+)/H(+) exchange regulatory cofactor NHE-RF2 OS=Homo sapiens OX=9606 GN=SLC9A3R2 PE=1 SV=2	1.67376	1.67509	1.82882	1.95455	1.70477	1.71438	2.23843		16	176	16	337	16
High	Master Protein	Q8TDC3	Serine/threonine-protein kinase BRSK1 OS=Homo sapiens OX=9606 GN=BRSK1 PE=1 SV=2	1.70149	1.33311	1.50955	1.5115	1.93167	1.95185	2.06099		18	164	15	778	18
High	Master Protein	A1L0T0	2-hydroxyacyl-CoA lyase 2 OS=Homo sapiens OX=9606 GN=ILVBL PE=1 SV=2	0.580991	1.2058	1.10554	1.0196	0.592165	-0.185214	0.516644		15	125	15	632	15
High	Master Protein	P62745	Rho-related GTP-binding protein RhoB OS=Homo sapiens OX=9606 GN=RHOB PE=1 SV=1	3.36324	3.36598	3.39942	3.43797	3.49697	3.7102	3.47371		17	294	16	196	17
High	Master Protein	Q4KMP7	TBC1 domain family member 10B OS=Homo sapiens OX=9606 GN=TBC1D10B PE=1 SV=3	1.88173	1.57807	1.42418	1.73128	2.11376	2.01557	2.26173	Acetyl [N-Term]	16	175	16	808	16
High	Master Protein	Q15417	Calponin-3 OS=Homo sapiens OX=9606 GN=CNN3 PE=1 SV=1	2.86139	2.9704	2.48976	3.00041	2.17197	2.49939	2.32596		15	222	15	329	15
High	Master Protein	P11274	Breakpoint cluster region protein OS=Homo sapiens OX=9606 GN=BCR PE=1 SV=2	1.39137	1.16058	0.903654	1.32851	1.46092	1.21855	1.34311		14	203	12	1271	14
High	Master Protein	P18124	60S ribosomal protein L7 OS=Homo sapiens OX=9606 GN=RPL7 PE=1 SV=1	3.28932	3.46198	3.65713	3.42866	3.30749	2.94419	3.46016		18	332	18	248	18
High	Master Protein	P21912	Succinate dehydrogenase [ubiquinone] iron-sulfur subunit, mitochondrial OS=Homo sapiens OX=9606 GN=SDHB PE=1 SV=3	2.90954	3.02413	2.92679	2.86276	3.02449	2.71369	2.91898		18	247	18	280	18
High	Master Protein	Q9UMX0	Ubiquilin-1 OS=Homo sapiens OX=9606 GN=UBQLN1 PE=1 SV=2	1.97257	2.11724	1.57419	1.76614	1.79254	2.01896	2.15811		13	144	7	589	13
High	Master Protein	P07737	Profilin-1 OS=Homo sapiens OX=9606 GN=PFN1 PE=1 SV=2	3.80298	4.26533	4.32794	4.12928	4.10466	3.83329	3.82561		11	370	11	140	11
High	Master Protein	P23396	40S ribosomal protein S3 OS=Homo sapiens OX=9606 GN=RPS3 PE=1 SV=2	2.7303	3.01206	3.14391	2.96955	3.17285	2.64372	3.03196		18	287	18	243	18
High	Master Protein	P10915	Hyaluronan and proteoglycan link protein 1 OS=Homo sapiens OX=9606 GN=HAPLN1 PE=2 SV=2	2.99928	3.32896	3.00062	3.21867	3.44229	3.03847	2.51328		15	222	14	354	15
High	Master Protein	P20591	Interferon-induced GTP-binding protein Mx1 OS=Homo sapiens OX=9606 GN=MX1 PE=1 SV=4	-2.40508	-1.19306	-1.06106	-2.60644	-2.88007	2.72226	-1.78183		15	46	15	662	15
High	Master Protein	Q14344	Guanine nucleotide-binding protein subunit alpha-13 OS=Homo sapiens OX=9606 GN=GNA13 PE=1 SV=2	2.3447	3.1762	3.06481	3.02439	3.17906	2.43238	1.85943		18	303	17	377	18
High	Master Protein	P39060	Collagen alpha-1(XVIII) chain OS=Homo sapiens OX=9606 GN=COL18A1 PE=1 SV=5	2.08857	3.15729	2.76319	1.8248	1.64326	2.04841	1.4307		13	121	13	1754	13
High	Master Protein	P46379	Large proline-rich protein BAG6 OS=Homo sapiens OX=9606 GN=BAG6 PE=1 SV=2	4.19997	3.72271	3.88403	3.77659	4.05475	4.29789	4.17854		18	141	18	1132	18
High	Master Protein	P63241	Eukaryotic translation initiation factor 5A-1 OS=Homo sapiens OX=9606 GN=EIF5A PE=1 SV=2	2.71065	2.39154	2.64232	2.64544	2.92311	2.79358	2.49957		12	206	12	154	12
High	Master Protein	Q9BQI5-5	Isoform 5 of SH3-containing GRB2-like protein 3-interacting protein 1 OS=Homo sapiens OX=9606 GN=SGIP1	-4.04981	NaN	-5.08296	-4.3231	-3.6047	-3.30589	-3.34359		16	210	1	631	16
High	Master Protein	P21926	CD9 antigen OS=Homo sapiens OX=9606 GN=CD9 PE=1 SV=4	5.60214	5.90024	6.32508	5.96216	6.14306	6.18773	6.06853		8	302	8	228	8
High	Master Protein	Q9NZN4	EH domain-containing protein 2 OS=Homo sapiens OX=9606 GN=EHD2 PE=1 SV=2	0.729997	1.29443	1.86487	0.527704	0.426104	-0.170115	-0.31047	Acetyl [N-Term]	21	141	19	543	21
High	Master Protein	P21964	Catechol O-methyltransferase OS=Homo sapiens OX=9606 GN=COMT PE=1 SV=2	2.07619	2.21352	2.36389	2.42379	2.24289	1.88432	1.81048		12	171	12	271	12
High	Master Protein	O00330	Pyruvate dehydrogenase protein X component, mitochondrial OS=Homo sapiens OX=9606 GN=PDHX PE=1 SV=3	2.4697	2.40115	2.23967	2.33849	2.65858	2.55232	2.59719		17	248	17	501	17
High	Master Protein	P11233	Ras-related protein Ral-A OS=Homo sapiens OX=9606 GN=RALA PE=1 SV=1	3.27976	3.45779	3.53082	3.59356	3.65739	3.24507	3.51413		11	269	5	206	11
High	Master Protein	P62333	26S proteasome regulatory subunit 10B OS=Homo sapiens OX=9606 GN=PSMC6 PE=1 SV=1	2.06417	1.88124	2.34561	2.31042	2.34904	1.93459	2.01601		20	201	20	389	20
High	Master Protein	O96000	NADH dehydrogenase [ubiquinone] 1 beta subcomplex subunit 10 OS=Homo sapiens OX=9606 GN=NDUFB10 PE=1 SV=3	3.40555	2.95059	3.23718	3.05271	3.28731	3.02018	3.37539		13	237	13	172	13
High	Master Protein	Q13618	Cullin-3 OS=Homo sapiens OX=9606 GN=CUL3 PE=1 SV=2	1.51367	1.26557	1.2801	1.64301	1.68078	1.28512	1.15917		18	177	18	768	18
High	Master Protein	P84095	Rho-related GTP-binding protein RhoG OS=Homo sapiens OX=9606 GN=RHOG PE=1 SV=1	2.57439	2.84106	3.20352	2.83003	3.20122	3.00288	3.09027		13	241	12	191	13
High	Master Protein	P07205	Phosphoglycerate kinase 2 OS=Homo sapiens OX=9606 GN=PGK2 PE=1 SV=3	NaN	NaN	NaN	NaN	NaN	NaN	NaN		8	401	1	417	8
High	Master Protein	P51858	Hepatoma-derived growth factor OS=Homo sapiens OX=9606 GN=HDGF PE=1 SV=1	1.99042	1.98094	2.06579	2.19084	1.81488	2.39423	2.168		14	212	1	240	14
High	Master Protein	P31937	3-hydroxyisobutyrate dehydrogenase, mitochondrial OS=Homo sapiens OX=9606 GN=HIBADH PE=1 SV=2	2.21636	1.1368	1.29167	1.41225	1.70624	1.21107	2.04999		15	129	15	336	15
High	Master Protein	P51148	Ras-related protein Rab-5C OS=Homo sapiens OX=9606 GN=RAB5C PE=1 SV=2	2.99855	3.18381	3.06703	3.18353	3.38922	3.34351	2.95539		11	246	9	216	11
High	Master Protein	Q99569	Plakophilin-4 OS=Homo sapiens OX=9606 GN=PKP4 PE=1 SV=2	0.985509	0.911937	0.879677	1.19657	1.21713	1.14704	1.54817		24	153	21	1192	24
High	Master Protein	O76041-2	Isoform 2 of Nebulette OS=Homo sapiens OX=9606 GN=NEBL	3.2622	3.16555	2.78697	2.94197	2.53421	2.81552	2.9221		17	231	16	270	17
High	Master Protein	P53041	Serine/threonine-protein phosphatase 5 OS=Homo sapiens OX=9606 GN=PPP5C PE=1 SV=1	2.63179	2.79056	2.83421	2.77633	2.71766	2.5168	2.74866		13	219	13	499	13
High	Master Protein	P29218	Inositol monophosphatase 1 OS=Homo sapiens OX=9606 GN=IMPA1 PE=1 SV=1	3.6467	3.91352	3.87385	4.05274	3.671	3.68116	3.52218		14	250	14	277	14
High	Master Protein	Q8IU85	Calcium/calmodulin-dependent protein kinase type 1D OS=Homo sapiens OX=9606 GN=CAMK1D PE=1 SV=1	1.72946	1.66987	2.03397	2.1314	2.47769	1.73005	2.00646		17	181	14	385	17
High	Master Protein	Q3LXA3	Triokinase/FMN cyclase OS=Homo sapiens OX=9606 GN=TKFC PE=1 SV=2	1.29779	1.43264	1.29719	0.834622	1.30627	1.45331	1.29111		13	162	13	575	13
High	Master Protein	Q9Y3F4	Serine-threonine kinase receptor-associated protein OS=Homo sapiens OX=9606 GN=STRAP PE=1 SV=1	2.56119	2.52491	2.4922	2.54037	2.67247	2.07331	2.4794		16	155	16	350	16
High	Master Protein	P10606	Cytochrome c oxidase subunit 5B, mitochondrial OS=Homo sapiens OX=9606 GN=COX5B PE=1 SV=2	5.792	4.80297	4.51793	4.84623	5.264	5.98804	5.58278		12	282	12	129	12
High	Master Protein	Q17R89	Rho GTPase-activating protein 44 OS=Homo sapiens OX=9606 GN=ARHGAP44 PE=1 SV=1	1.04369	0.814455	1.12535	1.11343	1.34201	1.34987	1.23305		14	121	14	818	14
High	Master Protein	P00450	Ceruloplasmin OS=Homo sapiens OX=9606 GN=CP PE=1 SV=1	1.91613	1.87426	2.11437	2.04781	0.335594	2.2649	1.19027		19	145	19	1065	19
High	Master Protein	P61421	V-type proton ATPase subunit d 1 OS=Homo sapiens OX=9606 GN=ATP6V0D1 PE=1 SV=1	4.22624	4.21608	4.09627	4.20184	4.41509	4.11325	4.45345		14	281	14	351	14
High	Master Protein	Q9Y3S1	Serine/threonine-protein kinase WNK2 OS=Homo sapiens OX=9606 GN=WNK2 PE=1 SV=4	1.52187	1.3472	1.01513	1.21872	1.53614	1.72113	1.92636		21	166	18	2297	21
High	Master Protein	P06241	Tyrosine-protein kinase Fyn OS=Homo sapiens OX=9606 GN=FYN PE=1 SV=3	2.56685	2.40709	2.48152	2.64756	2.60042	2.37853	2.37203		19	193	12	537	19
High	Master Protein	P02790	Hemopexin OS=Homo sapiens OX=9606 GN=HPX PE=1 SV=2	1.90006	1.95845	2.88692	1.79325	0.764032	2.51143	1.51574		16	172	16	462	16
High	Master Protein	P60983	Glia maturation factor beta OS=Homo sapiens OX=9606 GN=GMFB PE=1 SV=2	3.15042	2.93104	2.88817	3.04708	3.09572	3.27873	2.80916		12	217	12	142	12
High	Master Protein	P02774	Vitamin D-binding protein OS=Homo sapiens OX=9606 GN=GC PE=1 SV=2	0.969311	0.594787	1.82308	1.19196	-0.261475	2.6538	0.872529		12	151	12	474	12
High	Master Protein	P62424	60S ribosomal protein L7a OS=Homo sapiens OX=9606 GN=RPL7A PE=1 SV=2	3.07576	3.27041	3.37264	3.16578	3.3826	3.09933	3.19374		21	289	21	266	21
High	Master Protein	P63244	Receptor of activated protein C kinase 1 OS=Homo sapiens OX=9606 GN=RACK1 PE=1 SV=3	0.867252	1.59014	1.94917	1.73509	2.01244	1.35564	0.978438		15	143	15	317	15
High	Master Protein	O75534	Cold shock domain-containing protein E1 OS=Homo sapiens OX=9606 GN=CSDE1 PE=1 SV=2	2.15956	1.62702	1.85676	1.94559	2.26505	2.06923	1.80655		21	247	21	798	21
High	Master Protein	Q02539	Histone H1.1 OS=Homo sapiens OX=9606 GN=H1-1 PE=1 SV=3	-2.91414	-3.58643	-4.14307	-3.8114	-3.83779	-2.11277	-3.00055		9	262	1	215	9
High	Master Protein	Q01433	AMP deaminase 2 OS=Homo sapiens OX=9606 GN=AMPD2 PE=1 SV=2	1.88288	1.98266	2.01863	1.90404	1.74424	2.03188	1.64855		20	219	20	879	20
High	Master Protein	Q7Z6L0	Proline-rich transmembrane protein 2 OS=Homo sapiens OX=9606 GN=PRRT2 PE=1 SV=1	3.79872	3.58213	3.57121	3.4375	3.84719	4.77318	4.65566		8	182	8	340	8
High	Master Protein	P28161	Glutathione S-transferase Mu 2 OS=Homo sapiens OX=9606 GN=GSTM2 PE=1 SV=2	1.69094	1.4872	1.81139	1.72792	1.60514	1.17138	0.591245		18	243	9	218	18
High	Master Protein	Q9HCH3	Copine-5 OS=Homo sapiens OX=9606 GN=CPNE5 PE=1 SV=2	1.52515	2.01826	2.30156	2.02941	2.19595	1.82667	2.07422	Acetyl [N-Term]	16	183	14	593	16
High	Master Protein	Q9NZW5	Protein PALS2 OS=Homo sapiens OX=9606 GN=PALS2 PE=1 SV=2	1.56775	1.76373	1.8141	1.76685	1.61922	0.962962	1.3951	Acetyl [N-Term]	22	174	20	540	22
High	Master Protein	Q15836	Vesicle-associated membrane protein 3 OS=Homo sapiens OX=9606 GN=VAMP3 PE=1 SV=3	0.0816727	-1.08666	-0.173183	-0.280028	-0.738882	-0.281275	-0.557428		8	222	2	100	8
High	Master Protein	P21399	Cytoplasmic aconitate hydratase OS=Homo sapiens OX=9606 GN=ACO1 PE=1 SV=3	1.62884	1.75347	1.81436	1.85189	1.67053	1.37423	1.17274		21	216	21	889	21
High	Master Protein	P60033	CD81 antigen OS=Homo sapiens OX=9606 GN=CD81 PE=1 SV=1	2.92553	3.68937	3.78984	3.48022	3.78102	3.18217	3.0939		6	285	6	236	6
High	Master Protein	P42224	Signal transducer and activator of transcription 1-alpha/beta OS=Homo sapiens OX=9606 GN=STAT1 PE=1 SV=2	1.31759	1.39825	1.93955	1.69664	1.87649	2.56292	1.20009		21	220	21	750	21
High	Master Protein	P63151	Serine/threonine-protein phosphatase 2A 55 kDa regulatory subunit B alpha isoform OS=Homo sapiens OX=9606 GN=PPP2R2A PE=1 SV=1	1.97634	1.92157	2.30447	2.31448	2.43664	1.87784	1.83862		18	162	12	447	18
High	Master Protein	Q9UBP4	Dickkopf-related protein 3 OS=Homo sapiens OX=9606 GN=DKK3 PE=1 SV=2	3.54963	3.41001	2.56248	3.05146	2.40403	3.3636	3.64598		10	157	10	350	10
High	Master Protein	P0DOY2	Immunoglobulin lambda constant 2 OS=Homo sapiens OX=9606 GN=IGLC2 PE=1 SV=1	2.9619	1.9068	3.50436	2.12452	1.56713	4.47052	2.35007		9	155	5	106	9
High	Master Protein	O15067	Phosphoribosylformylglycinamidine synthase OS=Homo sapiens OX=9606 GN=PFAS PE=1 SV=4	0.77485	1.12455	0.770391	0.721734	0.617249	0.708485	0.904183		20	116	20	1338	20
High	Master Protein	Q8WZA9	Immunity-related GTPase family Q protein OS=Homo sapiens OX=9606 GN=IRGQ PE=1 SV=1	2.02242	0.989697	1.26404	1.72258	2.26658	2.70845	2.37865		16	128	16	623	16
High	Master Protein	O43396	Thioredoxin-like protein 1 OS=Homo sapiens OX=9606 GN=TXNL1 PE=1 SV=3	2.65923	2.58653	2.79082	2.79119	2.8381	2.64968	2.69163		12	237	12	289	12
High	Master Protein	P49589-3	Isoform 3 of Cysteine--tRNA ligase, cytoplasmic OS=Homo sapiens OX=9606 GN=CARS1	1.76878	1.74365	1.70698	1.83562	2.03768	1.90659	1.71215		18	250	18	831	18
High	Master Protein	P51970	NADH dehydrogenase [ubiquinone] 1 alpha subcomplex subunit 8 OS=Homo sapiens OX=9606 GN=NDUFA8 PE=1 SV=3	3.24749	2.88773	3.17361	2.98971	3.15383	2.85707	3.45702		11	264	11	172	11
High	Master Protein	O43399-7	Isoform 7 of Tumor protein D54 OS=Homo sapiens OX=9606 GN=TPD52L2	2.22172	2.0448	1.94569	1.97998	1.97333	2.27843	2.40383	Acetyl [N-Term]	15	161	2	229	15
High	Master Protein	P55795	Heterogeneous nuclear ribonucleoprotein H2 OS=Homo sapiens OX=9606 GN=HNRNPH2 PE=1 SV=1	-0.235209	0.585847	1.26012	0.525249	0.308945	-0.104416	0.202944		11	202	5	449	11
High	Master Protein	P01871	Immunoglobulin heavy constant mu OS=Homo sapiens OX=9606 GN=IGHM PE=1 SV=4	-0.042284	0.906974	2.53896	1.80429	-0.620617	0.878139	0.354639		15	91	15	453	15
High	Master Protein	O14979-2	Isoform 2 of Heterogeneous nuclear ribonucleoprotein D-like OS=Homo sapiens OX=9606 GN=HNRNPDL	1.61109	1.87212	2.33083	1.90086	2.02777	1.32085	1.95535	Acetyl [N-Term]	15	184	12	301	15
High	Master Protein	Q14152	Eukaryotic translation initiation factor 3 subunit A OS=Homo sapiens OX=9606 GN=EIF3A PE=1 SV=1	1.56655	1.01991	1.27802	1.44058	1.44477	1.70669	1.31526		32	227	32	1382	32
High	Master Protein	Q13224	Glutamate receptor ionotropic, NMDA 2B OS=Homo sapiens OX=9606 GN=GRIN2B PE=1 SV=3	1.53853	0.964329	0.826553	1.26552	1.48501	1.36995	1.42		18	164	18	1484	18
High	Master Protein	Q9NVE7	4'-phosphopantetheine phosphatase OS=Homo sapiens OX=9606 GN=PANK4 PE=1 SV=1	1.11458	1.1329	1.43833	1.44547	1.02765	1.36655	1.07486		20	149	20	773	20
High	Master Protein	Q9P0J0	NADH dehydrogenase [ubiquinone] 1 alpha subcomplex subunit 13 OS=Homo sapiens OX=9606 GN=NDUFA13 PE=1 SV=3	3.19049	2.68934	3.07048	2.86547	3.19027	2.96806	2.85408		12	249	12	144	12
High	Master Protein	P04439	HLA class I histocompatibility antigen, A alpha chain OS=Homo sapiens OX=9606 GN=HLA-A PE=1 SV=2	0.980486	1.22509	2.28202	1.26216	1.04105	1.96301	1.02138		14	116	9	365	14
High	Master Protein	Q7L1I2	Synaptic vesicle glycoprotein 2B OS=Homo sapiens OX=9606 GN=SV2B PE=1 SV=1	3.03115	2.91163	2.75717	3.05769	3.26375	3.15044	3.43349	Acetyl [N-Term]	15	179	15	683	15
High	Master Protein	P01860	Immunoglobulin heavy constant gamma 3 OS=Homo sapiens OX=9606 GN=IGHG3 PE=1 SV=2	1.35227	2.06919	3.76381	2.19821	0.549694	2.91005	1.71775		16	302	6	377	16
High	Master Protein	P68402	Platelet-activating factor acetylhydrolase IB subunit alpha2 OS=Homo sapiens OX=9606 GN=PAFAH1B2 PE=1 SV=1	2.20262	2.41555	2.34132	1.93363	2.18125	2.27423	2.35485		8	167	8	229	8
High	Master Protein	P41236	Protein phosphatase inhibitor 2 OS=Homo sapiens OX=9606 GN=PPP1R2 PE=1 SV=2	1.63373	0.928342	0.685781	1.30402	1.68554	2.15218	2.05717		12	162	12	205	12
High	Master Protein	Q86UE4	Protein LYRIC OS=Homo sapiens OX=9606 GN=MTDH PE=1 SV=2	1.58093	1.65251	1.55196	1.70125	2.27703	2.06847	1.98679		16	176	16	582	16
High	Master Protein	O00571	ATP-dependent RNA helicase DDX3X OS=Homo sapiens OX=9606 GN=DDX3X PE=1 SV=3	1.42472	1.55837	1.96947	1.76888	1.716	0.975296	1.14959		17	205	4	662	17
High	Master Protein	Q9NYU2	UDP-glucose:glycoprotein glucosyltransferase 1 OS=Homo sapiens OX=9606 GN=UGGT1 PE=1 SV=3	0.321243	0.642638	0.754343	0.517669	0.545486	0.068346	0.0120049		15	142	15	1555	15
High	Master Protein	P29692-2	Isoform 2 of Elongation factor 1-delta OS=Homo sapiens OX=9606 GN=EEF1D	2.23173	1.99022	2.5698	2.49194	2.49367	2.40835	2.57358		14	132	5	647	14
High	Master Protein	Q13303	Voltage-gated potassium channel subunit beta-2 OS=Homo sapiens OX=9606 GN=KCNAB2 PE=1 SV=2	1.51499	1.67295	1.91245	1.77726	2.04961	1.52475	1.51936	Acetyl [N-Term]	11	230	11	367	11
High	Master Protein	P35813	Protein phosphatase 1A OS=Homo sapiens OX=9606 GN=PPM1A PE=1 SV=1	1.89227	2.13885	2.08511	2.16767	2.22357	2.12629	2.10056		17	175	15	382	17
High	Master Protein	Q15746	Myosin light chain kinase, smooth muscle OS=Homo sapiens OX=9606 GN=MYLK PE=1 SV=4	1.90751	2.00959	1.77657	1.77998	1.37633	1.47875	1.20319		21	188	20	1914	21
High	Master Protein	P48163	NADP-dependent malic enzyme OS=Homo sapiens OX=9606 GN=ME1 PE=1 SV=1	0.465446	0.796462	0.414412	0.731656	-0.939154	-0.00732803	0.0214033		13	143	13	572	13
High	Master Protein	Q9NRY4	Rho GTPase-activating protein 35 OS=Homo sapiens OX=9606 GN=ARHGAP35 PE=1 SV=3	1.14205	1.13703	0.980925	1.21295	1.33249	0.651438	1.13871		24	143	24	1499	24
High	Master Protein	Q8IWA5	Choline transporter-like protein 2 OS=Homo sapiens OX=9606 GN=SLC44A2 PE=1 SV=3	2.94725	3.05334	2.8036	3.01628	2.72854	2.59623	2.77288		16	244	16	706	16
High	Master Protein	O60749	Sorting nexin-2 OS=Homo sapiens OX=9606 GN=SNX2 PE=1 SV=2	1.77625	1.96854	1.95894	1.90256	1.8321	1.5773	1.92462		17	182	16	519	17
High	Master Protein	P61026	Ras-related protein Rab-10 OS=Homo sapiens OX=9606 GN=RAB10 PE=1 SV=1	2.51324	2.71232	2.65724	2.73763	2.62696	2.60968	2.40972		11	236	7	200	11
High	Master Protein	Q13011	Delta(3,5)-Delta(2,4)-dienoyl-CoA isomerase, mitochondrial OS=Homo sapiens OX=9606 GN=ECH1 PE=1 SV=2	2.0015	2.36366	1.91779	1.76274	2.02568	1.52778	1.67271		14	205	14	328	14
High	Master Protein	Q13884	Beta-1-syntrophin OS=Homo sapiens OX=9606 GN=SNTB1 PE=1 SV=3	2.1108	1.93858	1.72637	1.82981	1.71113	1.86582	1.26826		18	207	15	538	18
High	Master Protein	O00231	26S proteasome non-ATPase regulatory subunit 11 OS=Homo sapiens OX=9606 GN=PSMD11 PE=1 SV=3	1.55256	1.72546	2.06789	2.13931	2.30034	1.52935	1.43827		18	183	18	422	18
High	Master Protein	Q9P1U1	Actin-related protein 3B OS=Homo sapiens OX=9606 GN=ACTR3B PE=2 SV=1	1.64503	1.76604	1.70126	1.85425	2.02678	1.28391	1.76711		17	196	14	418	17
High	Master Protein	O75077	Disintegrin and metalloproteinase domain-containing protein 23 OS=Homo sapiens OX=9606 GN=ADAM23 PE=1 SV=1	1.37322	1.44052	1.76577	1.51969	1.58321	1.75083	2.03907		10	157	10	832	10
High	Master Protein	Q8WY54	Protein phosphatase 1E OS=Homo sapiens OX=9606 GN=PPM1E PE=1 SV=3	2.29846	1.43726	1.79635	1.88514	2.41155	2.10734	1.7742		11	155	11	755	11
High	Master Protein	Q9NZL9	Methionine adenosyltransferase 2 subunit beta OS=Homo sapiens OX=9606 GN=MAT2B PE=1 SV=1	1.76036	1.78852	1.94021	1.93078	1.7362	1.80053	1.92741		14	214	14	334	14
High	Master Protein	P12110	Collagen alpha-2(VI) chain OS=Homo sapiens OX=9606 GN=COL6A2 PE=1 SV=4	1.26487	1.76187	2.81177	0.423793	0.177784	-1.06228	-0.746824		15	98	15	1019	15
High	Master Protein	Q15257	Serine/threonine-protein phosphatase 2A activator OS=Homo sapiens OX=9606 GN=PTPA PE=1 SV=3	2.33387	2.413	2.04913	2.50328	2.57396	2.39093	2.52751		15	221	15	358	15
High	Master Protein	Q13442	28 kDa heat- and acid-stable phosphoprotein OS=Homo sapiens OX=9606 GN=PDAP1 PE=1 SV=1	2.49358	1.95609	1.77792	2.01518	2.03446	2.70077	2.63329		11	193	11	181	11
High	Master Protein	P38159	RNA-binding motif protein, X chromosome OS=Homo sapiens OX=9606 GN=RBMX PE=1 SV=3	2.1153	2.16955	2.44574	2.12082	2.0188	2.20984	2.41752		16	206	5	391	16
High	Master Protein	Q13501	Sequestosome-1 OS=Homo sapiens OX=9606 GN=SQSTM1 PE=1 SV=1	1.76267	2.25814	2.13787	1.99774	0.81469	1.15482	1.24151		12	153	12	440	12
High	Master Protein	Q9UM54-1	Isoform 1 of Unconventional myosin-VI OS=Homo sapiens OX=9606 GN=MYO6	-0.0424452	0.757283	1.04464	0.559806	0.620804	0.150011	0.191066		21	125	21	1285	21
High	Master Protein	Q9UJS0	Calcium-binding mitochondrial carrier protein Aralar2 OS=Homo sapiens OX=9606 GN=SLC25A13 PE=1 SV=2	-0.485389	-0.403935	0.122808	-0.344675	-0.22887	-0.814808	-0.867733		16	240	7	675	16
High	Master Protein	Q96GK7	Fumarylacetoacetate hydrolase domain-containing protein 2A OS=Homo sapiens OX=9606 GN=FAHD2A PE=1 SV=1	1.85121	1.99269	1.64871	1.92642	1.97541	1.88929	1.99718		13	218	13	314	13
High	Master Protein	Q6PIU2	Neutral cholesterol ester hydrolase 1 OS=Homo sapiens OX=9606 GN=NCEH1 PE=1 SV=3	2.47239	2.36625	2.26547	2.43129	2.53885	2.45026	2.37706		9	241	9	408	9
High	Master Protein	P02452	Collagen alpha-1(I) chain OS=Homo sapiens OX=9606 GN=COL1A1 PE=1 SV=5	4.00634	4.12306	5.34198	3.03959	2.28694	1.55266	2.17854		11	148	11	1464	11
High	Master Protein	Q8N9I0	Synaptotagmin-2 OS=Homo sapiens OX=9606 GN=SYT2 PE=1 SV=2	-4.66048	-2.42219	-0.545607	-3.20491	-3.16033	-3.26128	-2.62706		13	259	4	419	13
High	Master Protein	Q9H425	Uncharacterized protein C1orf198 OS=Homo sapiens OX=9606 GN=C1orf198 PE=1 SV=1	2.48352	2.08591	2.08743	2.41583	2.16659	2.60009	2.57267		17	230	17	327	17
High	Master Protein	P08123	Collagen alpha-2(I) chain OS=Homo sapiens OX=9606 GN=COL1A2 PE=1 SV=7	4.51785	4.48447	5.61583	3.25659	3.01172	2.20321	2.86063		12	159	12	1366	12
High	Master Protein	P00403	Cytochrome c oxidase subunit 2 OS=Homo sapiens OX=9606 GN=MT-CO2 PE=1 SV=1	4.05336	4.10434	4.17111	4.12082	4.27847	3.76104	3.78603		9	310	9	227	9
High	Master Protein	P46777	60S ribosomal protein L5 OS=Homo sapiens OX=9606 GN=RPL5 PE=1 SV=3	2.10069	2.23761	2.17577	2.10672	2.0835	2.38084	2.24452		15	216	15	297	15
High	Master Protein	Q7Z3D6-2	Isoform 2 of D-glutamate cyclase, mitochondrial OS=Homo sapiens OX=9606 GN=DGLUCY	0.274907	2.56777	2.06176	2.35213	2.32157	3.31219	2.52457		13	157	13	621	13
High	Master Protein	P20073	Annexin A7 OS=Homo sapiens OX=9606 GN=ANXA7 PE=1 SV=3	2.96758	3.22295	3.18618	3.1408	3.09629	2.79427	2.98744		14	272	14	488	14
High	Master Protein	P05067	Amyloid-beta precursor protein OS=Homo sapiens OX=9606 GN=APP PE=1 SV=3	2.71197	3.02225	2.99692	2.86956	1.72203	2.21933	1.94634		17	257	17	770	17
High	Master Protein	P23515	Oligodendrocyte-myelin glycoprotein OS=Homo sapiens OX=9606 GN=OMG PE=1 SV=2	4.14174	3.86441	4.07727	4.0965	4.3378	4.51586	4.26592		10	281	10	440	10
High	Master Protein	O75569	Interferon-inducible double-stranded RNA-dependent protein kinase activator A OS=Homo sapiens OX=9606 GN=PRKRA PE=1 SV=1	1.42229	2.03452	2.07867	1.98213	2.23034	1.41441	1.9671		14	157	14	313	14
High	Master Protein	Q96RQ3	Methylcrotonoyl-CoA carboxylase subunit alpha, mitochondrial OS=Homo sapiens OX=9606 GN=MCCC1 PE=1 SV=3	1.29294	1.81027	1.77416	1.75625	1.18675	1.15547	1.29784		18	168	18	725	18
High	Master Protein	Q5FWE3	Proline-rich transmembrane protein 3 OS=Homo sapiens OX=9606 GN=PRRT3 PE=1 SV=3	1.61433	1.03862	0.971684	1.17842	1.5696	1.94616	2.07335		12	135	12	981	12
High	Master Protein	Q8NI08-2	Isoform 2 of Nuclear receptor coactivator 7 OS=Homo sapiens OX=9606 GN=NCOA7	1.41722	1.2303	1.21232	1.38994	1.44708	1.57823	1.8757		18	119	18	931	18
High	Master Protein	P62917	60S ribosomal protein L8 OS=Homo sapiens OX=9606 GN=RPL8 PE=1 SV=2	2.32779	2.39096	2.38304	2.20285	2.14004	2.26384	2.45343		9	194	9	257	9
High	Master Protein	O75170-5	Isoform 5 of Serine/threonine-protein phosphatase 6 regulatory subunit 2 OS=Homo sapiens OX=9606 GN=PPP6R2	1.06808	0.953518	0.872511	0.995277	1.10752	1.29897	1.36899		15	197	15	959	15
High	Master Protein	P04216	Thy-1 membrane glycoprotein OS=Homo sapiens OX=9606 GN=THY1 PE=1 SV=2	5.3413	5.33119	5.34017	5.35074	5.72573	5.41675	5.5794		6	366	6	161	6
High	Master Protein	Q5SQI0	Alpha-tubulin N-acetyltransferase 1 OS=Homo sapiens OX=9606 GN=ATAT1 PE=1 SV=1	1.49336	1.33399	1.26085	1.31808	1.1507	1.5854	1.48316	Acetyl [N-Term]	13	190	13	421	13
High	Master Protein	P29144	Tripeptidyl-peptidase 2 OS=Homo sapiens OX=9606 GN=TPP2 PE=1 SV=4	0.855394	0.719938	1.0057	1.05216	1.17451	1.27401	1.01515		19	129	19	1249	19
High	Master Protein	Q9H1V8	Sodium-dependent neutral amino acid transporter SLC6A17 OS=Homo sapiens OX=9606 GN=SLC6A17 PE=1 SV=3	2.31285	1.93989	1.94041	2.32204	2.5877	2.24454	2.4372		13	167	13	727	13
High	Master Protein	Q13875	Myelin-associated oligodendrocyte basic protein OS=Homo sapiens OX=9606 GN=MOBP PE=1 SV=2	4.35557	3.9243	4.20103	4.36237	5.1462	5.52165	4.29353		11	243	11	183	11
High	Master Protein	Q71UI9	Histone H2A.V OS=Homo sapiens OX=9606 GN=H2AZ2 PE=1 SV=3	1.68141	2.43882	2.38099	2.19768	1.8013	2.12957	1.86663		9	358	7	128	9
High	Master Protein	Q9NQR7	Coiled-coil domain-containing protein 177 OS=Homo sapiens OX=9606 GN=CCDC177 PE=2 SV=3	0.766226	0.717685	0.519274	0.525007	0.861647	1.35511	1.4842		17	123	17	707	17
High	Master Protein	P36969	Phospholipid hydroperoxide glutathione peroxidase OS=Homo sapiens OX=9606 GN=GPX4 PE=1 SV=3	2.15125	2.61376	2.44695	2.63571	2.73324	1.94229	2.39773		15	216	15	197	15
High	Master Protein	O76054	SEC14-like protein 2 OS=Homo sapiens OX=9606 GN=SEC14L2 PE=1 SV=1	3.99245	3.83768	4.74969	3.4425	3.08682	1.98854	2.63558		16	147	16	403	16
High	Master Protein	O14525	Astrotactin-1 OS=Homo sapiens OX=9606 GN=ASTN1 PE=1 SV=3	1.09647	0.798234	0.452848	0.688455	0.740902	0.822459	1.236		14	168	14	1302	14
High	Master Protein	Q00587	Cdc42 effector protein 1 OS=Homo sapiens OX=9606 GN=CDC42EP1 PE=1 SV=1	1.06525	0.654261	1.14625	1.25403	1.42713	1.70217	2.00045		15	134	15	391	15
High	Master Protein	P43490	Nicotinamide phosphoribosyltransferase OS=Homo sapiens OX=9606 GN=NAMPT PE=1 SV=1	1.88847	1.95971	1.9059	1.89964	1.66197	1.87233	1.40811	Acetyl [N-Term]	16	203	16	491	16
High	Master Protein	O94875-12	Isoform 12 of Sorbin and SH3 domain-containing protein 2 OS=Homo sapiens OX=9606 GN=SORBS2	0.0701475	0.285344	0.23193	0.130647	0.366686	0.0683012	-0.139718		19	159	3	731	19
High	Master Protein	P58107	Epiplakin OS=Homo sapiens OX=9606 GN=EPPK1 PE=1 SV=3	-3.45486	-4.11439	-3.2264	-3.3543	-3.24938	-3.25371	-3.24092		11	189	2	5088	11
High	Master Protein	Q96AE4-2	Isoform 2 of Far upstream element-binding protein 1 OS=Homo sapiens OX=9606 GN=FUBP1	2.20691	2.07879	1.77487	1.7628	1.72197	2.51617	2.2688		17	241	16	653	17
High	Master Protein	Q9P260-2	Isoform 2 of RAB11-binding protein RELCH OS=Homo sapiens OX=9606 GN=RELCH	1.31324	1.24153	0.931509	1.30747	1.52054	1.44761	1.54976		19	169	19	1250	19
High	Master Protein	Q9NZJ7	Mitochondrial carrier homolog 1 OS=Homo sapiens OX=9606 GN=MTCH1 PE=1 SV=1	1.39666	1.58111	1.97569	1.79215	2.02724	0.80753	1.64012		13	118	13	389	13
High	Master Protein	Q92558	Wiskott-Aldrich syndrome protein family member 1 OS=Homo sapiens OX=9606 GN=WASF1 PE=1 SV=1	3.38285	2.57488	2.36186	2.73243	3.08759	3.41565	3.50391		15	198	15	559	15
High	Master Protein	O15083	ERC protein 2 OS=Homo sapiens OX=9606 GN=ERC2 PE=1 SV=3	1.8371	1.62783	1.41401	1.75114	2.01783	1.59701	1.93721		18	149	15	957	18
High	Master Protein	Q96HC4-4	Isoform 4 of PDZ and LIM domain protein 5 OS=Homo sapiens OX=9606 GN=PDLIM5	-3.30582	-2.68788	-2.40146	-3.51699	-3.99198	-3.56231	-4.07817		18	138	1	487	18
High	Master Protein	Q7KZI7	Serine/threonine-protein kinase MARK2 OS=Homo sapiens OX=9606 GN=MARK2 PE=1 SV=2	1.92846	1.70417	1.6374	1.91308	2.04125	1.91764	2.35523		13	159	3	788	13
High	Master Protein	Q9NQE9	Histidine triad nucleotide-binding protein 3 OS=Homo sapiens OX=9606 GN=HINT3 PE=1 SV=1	2.24754	2.4261	2.41127	2.37804	2.64702	2.55622	2.81653		12	163	12	182	12
High	Master Protein	P60981	Destrin OS=Homo sapiens OX=9606 GN=DSTN PE=1 SV=3	3.15153	3.4089	3.66947	3.27463	3.65969	2.93047	3.23021		11	244	10	165	11
High	Master Protein	Q6P995	Protein FAM171B OS=Homo sapiens OX=9606 GN=FAM171B PE=2 SV=3	2.03002	1.34141	0.640951	1.46008	1.46371	1.62575	1.77014		13	187	13	826	13
High	Master Protein	Q96SB3	Neurabin-2 OS=Homo sapiens OX=9606 GN=PPP1R9B PE=1 SV=3	1.77045	1.24794	0.91906	1.38281	1.42126	1.6484	1.89821		12	131	11	817	12
High	Master Protein	P31943	Heterogeneous nuclear ribonucleoprotein H OS=Homo sapiens OX=9606 GN=HNRNPH1 PE=1 SV=4	2.28541	2.91045	3.04452	2.84212	2.65543	2.25774	2.2116		12	185	5	449	12
High	Master Protein	P51858-3	Isoform 3 of Hepatoma-derived growth factor OS=Homo sapiens OX=9606 GN=HDGF	NaN	NaN	NaN	NaN	NaN	NaN	NaN		12	168	1	256	12
High	Master Protein	Q9NQC3-3	Isoform C of Reticulon-4 OS=Homo sapiens OX=9606 GN=RTN4	-2.94225	-2.48184	-1.74128	-2.20708	-1.51229	-2.19898	-2.50649		9	146	2	199	9
High	Master Protein	P49006	MARCKS-related protein OS=Homo sapiens OX=9606 GN=MARCKSL1 PE=1 SV=2	2.80384	2.62814	2.4082	2.64309	2.84475	4.06559	3.03235		10	150	10	195	10
High	Master Protein	P43487	Ran-specific GTPase-activating protein OS=Homo sapiens OX=9606 GN=RANBP1 PE=1 SV=1	2.73642	2.73512	2.6291	2.53384	2.49844	2.8814	3.0553		9	173	9	201	9
High	Master Protein	Q7Z6G8-3	Isoform 3 of Ankyrin repeat and sterile alpha motif domain-containing protein 1B OS=Homo sapiens OX=9606 GN=ANKS1B	1.81615	1.644	1.60856	1.66126	1.73407	1.83364	1.82341		15	232	15	510	15
High	Master Protein	O76024	Wolframin OS=Homo sapiens OX=9606 GN=WFS1 PE=1 SV=2	1.46108	1.60229	1.03097	1.30423	0.812868	1.71293	1.2654	Acetyl [N-Term]	16	145	16	890	16
High	Master Protein	P31153	S-adenosylmethionine synthase isoform type-2 OS=Homo sapiens OX=9606 GN=MAT2A PE=1 SV=1	2.57368	2.7629	2.86928	2.74576	2.64327	2.49289	2.58793		17	228	17	395	17
High	Master Protein	O75323	Protein NipSnap homolog 2 OS=Homo sapiens OX=9606 GN=NIPSNAP2 PE=1 SV=1	3.38989	3.36495	3.57055	3.36945	3.33566	3.34982	3.11996		14	201	14	286	14
High	Master Protein	Q96A26	Protein FAM162A OS=Homo sapiens OX=9606 GN=FAM162A PE=1 SV=2	2.96962	2.68773	2.73633	2.81105	3.00284	2.43958	3.0579		12	214	12	154	12
High	Master Protein	O60506	Heterogeneous nuclear ribonucleoprotein Q OS=Homo sapiens OX=9606 GN=SYNCRIP PE=1 SV=2	0.931416	1.40216	1.41562	1.48243	1.33669	0.436018	0.986599		17	226	12	623	17
High	Master Protein	P35527	Keratin, type I cytoskeletal 9 OS=Homo sapiens OX=9606 GN=KRT9 PE=1 SV=3	1.02461	1.83309	2.00571	0.673955	1.81801	1.61734	0.465391		15	121	14	623	15
High	Master Protein	P48681	Nestin OS=Homo sapiens OX=9606 GN=NES PE=1 SV=2	0.954261	0.945486	0.516342	0.961898	0.0813618	0.837661	0.7754		19	128	19	1621	19
High	Master Protein	O95573	Long-chain-fatty-acid--CoA ligase 3 OS=Homo sapiens OX=9606 GN=ACSL3 PE=1 SV=3	1.19257	1.35034	1.44817	1.44167	1.66241	1.23259	1.19732		16	155	13	720	16
High	Master Protein	Q02878	60S ribosomal protein L6 OS=Homo sapiens OX=9606 GN=RPL6 PE=1 SV=3	3.34277	2.98033	3.085	3.08312	3.31271	3.21695	3.23323		15	219	15	288	15
High	Master Protein	P16070	CD44 antigen OS=Homo sapiens OX=9606 GN=CD44 PE=1 SV=3	3.82069	3.61853	3.27356	3.95146	3.01287	3.39269	2.87145		10	173	10	742	10
High	Master Protein	P45985-2	Isoform 2 of Dual specificity mitogen-activated protein kinase kinase 4 OS=Homo sapiens OX=9606 GN=MAP2K4	2.69711	2.35805	2.18924	2.27996	2.48218	2.77752	2.62556	Acetyl [N-Term]	13	198	13	410	13
High	Master Protein	Q9NP72	Ras-related protein Rab-18 OS=Homo sapiens OX=9606 GN=RAB18 PE=1 SV=1	2.90987	3.15144	3.21667	3.25957	3.40065	2.93058	3.00485	Acetyl [N-Term]	13	167	13	206	13
High	Master Protein	Q99613	Eukaryotic translation initiation factor 3 subunit C OS=Homo sapiens OX=9606 GN=EIF3C PE=1 SV=1	1.23032	1.47715	1.48001	1.38227	1.64174	1.28001	1.39141		18	185	18	913	18
High	Master Protein	Q969T9	WW domain-binding protein 2 OS=Homo sapiens OX=9606 GN=WBP2 PE=1 SV=1	2.13124	2.16069	2.06673	2.06766	2.65434	2.02655	2.34376		11	175	11	261	11
High	Master Protein	P09525	Annexin A4 OS=Homo sapiens OX=9606 GN=ANXA4 PE=1 SV=4	1.5957	1.65139	2.21526	1.55763	1.17787	1.33335	0.564734		16	142	16	319	16
High	Master Protein	O14787-2	Isoform 2 of Transportin-2 OS=Homo sapiens OX=9606 GN=TNPO2	-0.491043	-0.208273	0.0750618	-0.589561	-0.234146	-0.846523	-0.249405	Acetyl [N-Term]	14	174	8	887	14
High	Master Protein	P13987	CD59 glycoprotein OS=Homo sapiens OX=9606 GN=CD59 PE=1 SV=1	3.96149	3.83823	3.77736	3.54417	3.69191	3.59156	3.96427		7	254	7	128	7
High	Master Protein	Q9Y2S2	Lambda-crystallin homolog OS=Homo sapiens OX=9606 GN=CRYL1 PE=1 SV=3	2.4924	2.14554	2.12074	2.50885	2.33224	2.31977	1.52021		17	158	17	319	17
High	Master Protein	P13798	Acylamino-acid-releasing enzyme OS=Homo sapiens OX=9606 GN=APEH PE=1 SV=4	2.54302	2.41	2.31349	2.41971	2.32389	2.31181	2.37764		16	193	16	732	16
High	Master Protein	Q9H4A3	Serine/threonine-protein kinase WNK1 OS=Homo sapiens OX=9606 GN=WNK1 PE=1 SV=2	1.31801	0.96378	0.829153	1.2474	1.396	1.63165	1.69429		16	161	13	2382	16
High	Master Protein	Q96NW7	Leucine-rich repeat-containing protein 7 OS=Homo sapiens OX=9606 GN=LRRC7 PE=1 SV=1	1.7824	1.2856	1.10046	1.03461	1.32789	1.57489	1.7762		19	158	19	1537	19
High	Master Protein	P07305	Histone H1.0 OS=Homo sapiens OX=9606 GN=H1-0 PE=1 SV=3	3.13059	2.55572	2.77299	2.75686	2.44719	3.38915	2.55832		10	219	10	194	10
High	Master Protein	P29992	Guanine nucleotide-binding protein subunit alpha-11 OS=Homo sapiens OX=9606 GN=GNA11 PE=1 SV=2	-0.440812	0.689331	0.769674	0.445747	0.17247	-0.506148	-0.119221		11	149	5	359	11
High	Master Protein	P25713	Metallothionein-3 OS=Homo sapiens OX=9606 GN=MT3 PE=1 SV=1	3.80045	3.15923	2.07136	2.78678	3.23518	3.79984	3.26334	Acetyl [N-Term]	8	189	8	68	8
High	Master Protein	P11310	Medium-chain specific acyl-CoA dehydrogenase, mitochondrial OS=Homo sapiens OX=9606 GN=ACADM PE=1 SV=1	1.90157	1.71012	2.41774	1.89485	1.74914	1.39284	1.53862		14	133	14	421	14
High	Master Protein	O14490	Disks large-associated protein 1 OS=Homo sapiens OX=9606 GN=DLGAP1 PE=1 SV=1	1.49202	1.30433	1.13752	1.26779	1.34204	1.10326	1.47679		18	144	18	977	18
High	Master Protein	O95671	Probable bifunctional dTTP/UTP pyrophosphatase/methyltransferase protein OS=Homo sapiens OX=9606 GN=ASMTL PE=1 SV=3	1.43527	0.691806	1.33039	1.12796	0.843893	-0.355032	1.37263		12	144	12	621	12
High	Master Protein	P51665	26S proteasome non-ATPase regulatory subunit 7 OS=Homo sapiens OX=9606 GN=PSMD7 PE=1 SV=2	1.10345	1.26212	1.44248	1.35289	1.37519	0.95895	1.06785		9	183	9	324	9
High	Master Protein	Q9ULB1-3	Isoform 3a of Neurexin-1 OS=Homo sapiens OX=9606 GN=NRXN1	1.26831	1.51638	1.44769	1.69182	1.5902	1.18906	1.36054		19	174	16	1547	19
High	Master Protein	Q13098	COP9 signalosome complex subunit 1 OS=Homo sapiens OX=9606 GN=GPS1 PE=1 SV=4	1.24549	1.09783	1.06672	1.10454	1.30526	1.35977	1.27006		14	153	14	491	14
High	Master Protein	P63098	Calcineurin subunit B type 1 OS=Homo sapiens OX=9606 GN=PPP3R1 PE=1 SV=2	2.71751	2.0333	2.11355	2.06687	2.21863	3.09334	3.06439		7	113	7	170	7
High	Master Protein	Q9NVJ2	ADP-ribosylation factor-like protein 8B OS=Homo sapiens OX=9606 GN=ARL8B PE=1 SV=1	2.33608	2.45009	2.4098	2.7253	2.84189	2.39675	2.03926		12	201	5	186	12
High	Master Protein	O14818	Proteasome subunit alpha type-7 OS=Homo sapiens OX=9606 GN=PSMA7 PE=1 SV=1	1.89986	2.41064	2.54281	2.45439	2.35755	1.84891	1.71586		12	182	12	248	12
High	Master Protein	Q16204	Coiled-coil domain-containing protein 6 OS=Homo sapiens OX=9606 GN=CCDC6 PE=1 SV=2	2.34543	2.01241	2.01623	2.16162	2.10992	2.11182	2.50675		16	265	16	474	16
High	Master Protein	Q15819	Ubiquitin-conjugating enzyme E2 variant 2 OS=Homo sapiens OX=9606 GN=UBE2V2 PE=1 SV=4	3.53838	3.44857	3.45395	3.63402	3.70257	3.5696	3.65814		11	265	6	145	11
High	Master Protein	P22059	Oxysterol-binding protein 1 OS=Homo sapiens OX=9606 GN=OSBP PE=1 SV=1	1.30957	1.25406	1.19152	1.40831	1.49932	1.29564	1.44844		16	193	16	807	16
High	Master Protein	P04080	Cystatin-B OS=Homo sapiens OX=9606 GN=CSTB PE=1 SV=2	4.61492	4.66073	4.31205	4.62102	4.20904	4.6396	4.78541	Acetyl [N-Term]	6	329	6	98	6
High	Master Protein	Q7Z6G3	N-terminal EF-hand calcium-binding protein 2 OS=Homo sapiens OX=9606 GN=NECAB2 PE=1 SV=1	2.54371	2.83555	2.34745	2.70798	2.77227	2.72663	3.08189		14	135	14	386	14
High	Master Protein	Q9Y2Z0	Protein SGT1 homolog OS=Homo sapiens OX=9606 GN=SUGT1 PE=1 SV=3	2.6538	2.59247	2.38655	2.54044	2.42394	2.47042	2.62862		12	130	12	365	12
High	Master Protein	Q9UNH7	Sorting nexin-6 OS=Homo sapiens OX=9606 GN=SNX6 PE=1 SV=1	1.58776	1.88184	1.98302	1.82419	1.75844	1.54503	1.54692		13	173	13	406	13
High	Master Protein	P02549	Spectrin alpha chain, erythrocytic 1 OS=Homo sapiens OX=9606 GN=SPTA1 PE=1 SV=5	-1.38833	0.333066	1.10888	-0.19996	-1.50707	-0.169653	-0.183526		18	75	18	2419	18
High	Master Protein	O15061	Synemin OS=Homo sapiens OX=9606 GN=SYNM PE=1 SV=2	1.8917	1.68625	1.46557	1.74187	-0.385225	1.40656	0.936507		22	146	22	1565	22
High	Master Protein	P20339	Ras-related protein Rab-5A OS=Homo sapiens OX=9606 GN=RAB5A PE=1 SV=2	1.77588	1.84322	1.62775	1.99795	1.92029	1.53753	1.75479		9	186	7	215	9
High	Master Protein	Q5TH69	Brefeldin A-inhibited guanine nucleotide-exchange protein 3 OS=Homo sapiens OX=9606 GN=ARFGEF3 PE=1 SV=3	1.12933	1.07439	0.951517	1.2889	1.30327	0.942024	1.41889	Acetyl [N-Term]	16	133	15	2177	16
High	Master Protein	Q9GZY8-2	Isoform 2 of Mitochondrial fission factor OS=Homo sapiens OX=9606 GN=MFF	1.95535	2.19206	1.45807	1.70414	2.01103	1.68453	1.88291		11	175	11	291	11
High	Master Protein	P51570	Galactokinase OS=Homo sapiens OX=9606 GN=GALK1 PE=1 SV=1	0.850598	1.45952	1.05731	1.01754	0.754965	0.793503	0.652036		14	134	14	392	14
High	Master Protein	O60861-1	Isoform 1 of Growth arrest-specific protein 7 OS=Homo sapiens OX=9606 GN=GAS7	0.900194	1.49936	1.64531	1.64362	2.18547	1.46454	2.29672		14	163	14	412	14
High	Master Protein	P32418	Sodium/calcium exchanger 1 OS=Homo sapiens OX=9606 GN=SLC8A1 PE=1 SV=3	1.9651	1.36577	1.3849	1.81717	1.84499	1.80915	1.46715		14	179	2	973	14
High	Master Protein	P50440	Glycine amidinotransferase, mitochondrial OS=Homo sapiens OX=9606 GN=GATM PE=1 SV=1	0.961258	1.17951	1.47516	1.41185	1.19205	0.695064	1.25005		12	129	12	423	12
High	Master Protein	P53618	Coatomer subunit beta OS=Homo sapiens OX=9606 GN=COPB1 PE=1 SV=3	1.18512	1.3315	1.62343	1.28421	1.32681	0.895147	1.16511		11	141	11	953	11
High	Master Protein	Q6NVY1	3-hydroxyisobutyryl-CoA hydrolase, mitochondrial OS=Homo sapiens OX=9606 GN=HIBCH PE=1 SV=2	1.88399	1.88229	1.91607	1.44524	1.59937	1.98497	1.56336		13	147	13	386	13
High	Master Protein	P42261	Glutamate receptor 1 OS=Homo sapiens OX=9606 GN=GRIA1 PE=1 SV=2	1.42534	1.33212	1.67221	1.33581	1.90331	1.21623	1.48113		16	208	2	906	16
High	Master Protein	Q13825	Methylglutaconyl-CoA hydratase, mitochondrial OS=Homo sapiens OX=9606 GN=AUH PE=1 SV=1	2.71454	2.84077	2.71686	2.73595	2.80719	2.43857	2.81272		12	203	12	339	12
High	Master Protein	Q99584	Protein S100-A13 OS=Homo sapiens OX=9606 GN=S100A13 PE=1 SV=1	2.82895	2.21704	2.55302	2.5478	2.7452	2.27121	2.22355		11	191	11	98	11
High	Master Protein	Q96ID5	Immunoglobulin superfamily member 21 OS=Homo sapiens OX=9606 GN=IGSF21 PE=2 SV=1	2.06609	1.3432	1.38361	1.30241	1.57917	2.76578	2.02986		13	134	13	467	13
High	Master Protein	O14980	Exportin-1 OS=Homo sapiens OX=9606 GN=XPO1 PE=1 SV=1	0.83149	1.13264	1.16472	1.19201	1.21551	0.705297	0.475965		15	133	15	1071	15
High	Master Protein	P62701	40S ribosomal protein S4, X isoform OS=Homo sapiens OX=9606 GN=RPS4X PE=1 SV=2	1.90183	2.26895	2.43429	2.25093	2.49701	1.72842	1.92333		15	191	15	263	15
High	Master Protein	P17661	Desmin OS=Homo sapiens OX=9606 GN=DES PE=1 SV=3	-4.1733	-0.417482	0.200169	-3.4752	-3.65255	-3.13388	NaN		13	210	7	470	13
High	Master Protein	P07910-2	Isoform C1 of Heterogeneous nuclear ribonucleoproteins C1/C2 OS=Homo sapiens OX=9606 GN=HNRNPC	4.08355	3.31017	3.29165	3.55263	3.7146	4.60851	3.53779		14	242	14	293	14
High	Master Protein	P42330	Aldo-keto reductase family 1 member C3 OS=Homo sapiens OX=9606 GN=AKR1C3 PE=1 SV=4	2.59263	2.21054	2.36637	2.45824	2.7245	1.87132	2.13315		15	194	11	323	15
High	Master Protein	Q12905	Interleukin enhancer-binding factor 2 OS=Homo sapiens OX=9606 GN=ILF2 PE=1 SV=2	1.33417	1.60963	1.82737	1.62028	1.65006	1.61702	1.45107		14	156	14	390	14
High	Master Protein	Q9UF11-2	Isoform 2 of Pleckstrin homology domain-containing family B member 1 OS=Homo sapiens OX=9606 GN=PLEKHB1	3.15949	3.52887	3.80974	3.56194	4.07673	3.11558	3.49882		9	186	9	208	9
High	Master Protein	Q8WXS5	Voltage-dependent calcium channel gamma-8 subunit OS=Homo sapiens OX=9606 GN=CACNG8 PE=2 SV=3	2.32579	0.654611	1.13461	1.56409	2.27677	2.21887	2.0161		12	122	12	425	12
High	Master Protein	P07947	Tyrosine-protein kinase Yes OS=Homo sapiens OX=9606 GN=YES1 PE=1 SV=3	1.53535	1.62947	1.63462	1.65108	1.33504	1.19648	1.03552		18	199	7	543	18
High	Master Protein	Q14168	MAGUK p55 subfamily member 2 OS=Homo sapiens OX=9606 GN=MPP2 PE=1 SV=3	1.19079	1.45646	1.57738	1.50766	2.00693	1.2295	1.30361		19	151	17	576	19
High	Master Protein	O14828	Secretory carrier-associated membrane protein 3 OS=Homo sapiens OX=9606 GN=SCAMP3 PE=1 SV=3	1.59671	1.29325	1.0694	1.38467	1.72807	1.86054	2.02497		9	124	9	347	9
High	Master Protein	P62906	60S ribosomal protein L10a OS=Homo sapiens OX=9606 GN=RPL10A PE=1 SV=2	2.18558	2.21614	2.31362	2.01462	2.27092	2.27816	2.27109		11	173	11	217	11
High	Master Protein	Q8IYB4	PEX5-related protein OS=Homo sapiens OX=9606 GN=PEX5L PE=1 SV=2	1.06033	0.952336	1.02505	0.989351	1.33362	1.57373	1.54594		13	130	13	626	13
High	Master Protein	P14854	Cytochrome c oxidase subunit 6B1 OS=Homo sapiens OX=9606 GN=COX6B1 PE=1 SV=2	5.21495	4.89919	4.84288	4.81506	4.92659	5.162	5.30432		9	284	9	86	9
High	Master Protein	O95197-3	Isoform 3 of Reticulon-3 OS=Homo sapiens OX=9606 GN=RTN3	0.94754	1.44315	1.58415	1.33906	1.82475	0.829466	0.957525		10	199	3	236	10
High	Master Protein	O75396	Vesicle-trafficking protein SEC22b OS=Homo sapiens OX=9606 GN=SEC22B PE=1 SV=4	1.87312	2.13262	2.0397	1.96924	1.67591	1.71488	1.86442		8	166	8	215	8
High	Master Protein	Q02641	Voltage-dependent L-type calcium channel subunit beta-1 OS=Homo sapiens OX=9606 GN=CACNB1 PE=1 SV=3	0.940813	0.692012	0.774811	0.994558	1.0895	1.09811	0.903595		18	127	13	598	18
High	Master Protein	P46939	Utrophin OS=Homo sapiens OX=9606 GN=UTRN PE=1 SV=2	1.27059	1.55672	0.996979	1.13629	0.317585	0.693649	0.593622		18	131	17	3433	18
High	Master Protein	Q16881	Thioredoxin reductase 1, cytoplasmic OS=Homo sapiens OX=9606 GN=TXNRD1 PE=1 SV=3	1.70694	1.88365	1.89038	1.9105	1.71194	1.45145	1.34337		14	132	13	649	14
High	Master Protein	Q96PE3	Inositol polyphosphate-4-phosphatase type I A OS=Homo sapiens OX=9606 GN=INPP4A PE=1 SV=1	1.30621	1.09512	1.3322	1.61518	1.56521	0.170637	1.2706		15	116	15	977	15
High	Master Protein	Q15233	Non-POU domain-containing octamer-binding protein OS=Homo sapiens OX=9606 GN=NONO PE=1 SV=4	1.36937	1.37467	1.69085	1.52049	1.40024	1.80592	1.66241		16	153	15	471	16
High	Master Protein	P10114	Ras-related protein Rap-2a OS=Homo sapiens OX=9606 GN=RAP2A PE=1 SV=1	1.40402	1.66962	1.78937	1.61545	1.78307	1.69311	1.76781		10	187	6	183	10
High	Master Protein	Q14515	SPARC-like protein 1 OS=Homo sapiens OX=9606 GN=SPARCL1 PE=1 SV=2	0.667786	1.23179	1.07851	1.04882	1.07643	1.00649	1.26579		14	144	14	664	14
High	Master Protein	Q641Q2	WASH complex subunit 2A OS=Homo sapiens OX=9606 GN=WASHC2A PE=1 SV=3	1.15768	0.726983	0.467957	0.616363	0.860062	1.31829	1.18906		15	128	15	1341	15
High	Master Protein	Q00535	Cyclin-dependent-like kinase 5 OS=Homo sapiens OX=9606 GN=CDK5 PE=1 SV=3	2.85669	2.68179	2.76792	2.82915	3.04083	2.73786	3.03519	Acetyl [N-Term]	15	257	14	292	15
High	Master Protein	Q9H2G2-2	Isoform 2 of STE20-like serine/threonine-protein kinase OS=Homo sapiens OX=9606 GN=SLK	1.28748	1.1131	0.888966	1.12426	1.37898	1.66795	1.67057		19	118	19	1204	19
High	Master Protein	Q9UHD1	Cysteine and histidine-rich domain-containing protein 1 OS=Homo sapiens OX=9606 GN=CHORDC1 PE=1 SV=2	1.54547	1.28082	1.07911	1.62504	1.20627	1.68441	1.12208		10	153	10	332	10
High	Master Protein	P82909	28S ribosomal protein S36, mitochondrial OS=Homo sapiens OX=9606 GN=MRPS36 PE=1 SV=2	2.58433	1.90768	1.87513	1.88743	2.32623	2.42006	2.61662		9	172	9	103	9
High	Master Protein	A0FGR8	Extended synaptotagmin-2 OS=Homo sapiens OX=9606 GN=ESYT2 PE=1 SV=1	1.21798	1.41848	1.57602	1.75189	1.79979	1.17771	1.45159		17	113	17	921	17
High	Master Protein	Q05707	Collagen alpha-1(XIV) chain OS=Homo sapiens OX=9606 GN=COL14A1 PE=1 SV=3	-0.560118	0.775722	1.45613	-0.750098	-1.65386	-5.97815	-2.7979		17	55	17	1796	17
High	Master Protein	Q93008	Probable ubiquitin carboxyl-terminal hydrolase FAF-X OS=Homo sapiens OX=9606 GN=USP9X PE=1 SV=4	1.12559	1.13378	1.05975	1.59783	1.51412	1.20722	0.978765		21	112	21	2554	21
High	Master Protein	P17568	NADH dehydrogenase [ubiquinone] 1 beta subcomplex subunit 7 OS=Homo sapiens OX=9606 GN=NDUFB7 PE=1 SV=4	2.69095	1.97408	2.10673	2.12749	2.33851	2.50877	2.6622		11	195	11	137	11
High	Master Protein	O14974	Protein phosphatase 1 regulatory subunit 12A OS=Homo sapiens OX=9606 GN=PPP1R12A PE=1 SV=1	1.09486	0.956706	0.978296	0.937201	1.06183	1.33108	1.43401		18	149	18	1030	18
High	Master Protein	O75131	Copine-3 OS=Homo sapiens OX=9606 GN=CPNE3 PE=1 SV=1	1.84458	2.15832	2.16664	2.11166	1.97733	1.59995	1.12009		17	174	16	537	17
High	Master Protein	Q02338	D-beta-hydroxybutyrate dehydrogenase, mitochondrial OS=Homo sapiens OX=9606 GN=BDH1 PE=1 SV=3	1.86042	1.62054	1.7433	1.96149	2.18028	1.45356	1.69289		13	174	13	343	13
High	Master Protein	P01034	Cystatin-C OS=Homo sapiens OX=9606 GN=CST3 PE=1 SV=1	2.92493	3.0795	2.89725	2.93539	3.43519	3.16219	3.56925		9	146	9	146	9
High	Master Protein	Q96T17-5	Isoform 5 of MAP7 domain-containing protein 2 OS=Homo sapiens OX=9606 GN=MAP7D2	-2.50193	-2.76896	-2.76893	-3.32198	-1.88621	-2.01551	-1.58059		12	120	1	680	12
High	Master Protein	Q8WUD1	Ras-related protein Rab-2B OS=Homo sapiens OX=9606 GN=RAB2B PE=1 SV=1	0.22485	0.625289	0.461351	0.595778	0.556807	0.271324	0.609443		10	215	3	216	10
High	Master Protein	Q13596	Sorting nexin-1 OS=Homo sapiens OX=9606 GN=SNX1 PE=1 SV=3	2.11327	2.06894	2.19759	2.17011	2.24073	2.16917	2.14517		15	196	14	522	15
High	Master Protein	Q99726	Zinc transporter 3 OS=Homo sapiens OX=9606 GN=SLC30A3 PE=1 SV=2	0.711752	1.14989	0.530975	1.01642	1.46388	0.562893	1.48927	Acetyl [N-Term]	9	116	9	388	9
High	Master Protein	P35908	Keratin, type II cytoskeletal 2 epidermal OS=Homo sapiens OX=9606 GN=KRT2 PE=1 SV=2	0.981447	0.484048	0.401346	0.0377436	0.709372	2.87229	0.0308094		18	124	13	639	18
High	Master Protein	O43920	NADH dehydrogenase [ubiquinone] iron-sulfur protein 5 OS=Homo sapiens OX=9606 GN=NDUFS5 PE=1 SV=3	1.95829	1.6029	1.93219	1.63795	1.99077	2.02523	1.84153		11	199	11	106	11
High	Master Protein	Q9P0V9	Septin-10 OS=Homo sapiens OX=9606 GN=SEPTIN10 PE=1 SV=2	-0.864058	-0.419621	0.174374	0.0998974	0.733458	-0.0525398	-0.726374		12	129	8	454	12
High	Master Protein	P01877	Immunoglobulin heavy constant alpha 2 OS=Homo sapiens OX=9606 GN=IGHA2 PE=1 SV=4	0.254927	-2.86221	-0.103754	NaN	NaN	0.999302	-1.74116		12	135	4	340	12
High	Master Protein	Q9H0Q0	CYFIP-related Rac1 interactor A OS=Homo sapiens OX=9606 GN=CYRIA PE=2 SV=1	0.997173	1.59303	1.67688	1.72334	1.69911	1.40322	1.5328		11	194	9	323	11
High	Master Protein	O75508	Claudin-11 OS=Homo sapiens OX=9606 GN=CLDN11 PE=1 SV=2	2.00631	2.19645	2.60184	2.39762	3.5648	3.16613	2.18456		6	103	6	207	6
High	Master Protein	Q96PE5	Opalin OS=Homo sapiens OX=9606 GN=OPALIN PE=2 SV=1	2.77067	2.59637	2.55376	2.34391	2.60346	3.69282	3.65884		7	220	7	141	7
High	Master Protein	Q15366-3	Isoform 3 of Poly(rC)-binding protein 2 OS=Homo sapiens OX=9606 GN=PCBP2	2.68006	2.73726	2.84564	2.72993	2.83761	2.87125	2.74181		11	184	1	362	11
High	Master Protein	Q9NRX4	14 kDa phosphohistidine phosphatase OS=Homo sapiens OX=9606 GN=PHPT1 PE=1 SV=1	2.54175	2.81661	2.54696	2.58719	2.34992	2.29295	2.7182		8	181	8	125	8
High	Master Protein	Q9NV96	Cell cycle control protein 50A OS=Homo sapiens OX=9606 GN=TMEM30A PE=1 SV=1	3.56551	3.10133	2.73926	3.23104	3.18725	3.17045	3.37701		13	211	13	361	13
High	Master Protein	Q9UQ03	Coronin-2B OS=Homo sapiens OX=9606 GN=CORO2B PE=1 SV=4	2.1559	1.80645	1.98693	2.0956	2.31291	1.79506	2.01857		15	188	15	480	15
High	Master Protein	O43295	SLIT-ROBO Rho GTPase-activating protein 3 OS=Homo sapiens OX=9606 GN=SRGAP3 PE=1 SV=3	3.43066	3.39639	3.66578	3.73492	3.79613	3.75245	3.23727		18	115	18	1099	18
High	Master Protein	Q92900	Regulator of nonsense transcripts 1 OS=Homo sapiens OX=9606 GN=UPF1 PE=1 SV=2	0.98697	1.33752	1.39112	1.266	1.3308	1.21102	1.20267		20	139	20	1129	20
High	Master Protein	Q15785	Mitochondrial import receptor subunit TOM34 OS=Homo sapiens OX=9606 GN=TOMM34 PE=1 SV=2	2.13275	0.903828	0.836752	1.22791	1.4623	1.21718	1.67682		12	184	12	309	12
High	Master Protein	Q16566	Calcium/calmodulin-dependent protein kinase type IV OS=Homo sapiens OX=9606 GN=CAMK4 PE=1 SV=1	1.40204	0.982426	1.16101	1.55239	1.86829	1.88466	1.93356		17	156	17	473	17
High	Master Protein	Q5T5P2	Sickle tail protein homolog OS=Homo sapiens OX=9606 GN=KIAA1217 PE=1 SV=2	1.26059	1.00583	0.933483	1.27993	1.23843	0.874924	1.24728		17	129	17	1943	17
High	Master Protein	Q12904	Aminoacyl tRNA synthase complex-interacting multifunctional protein 1 OS=Homo sapiens OX=9606 GN=AIMP1 PE=1 SV=2	1.87064	1.37643	1.44736	1.74166	1.81822	1.73671	2.02494		11	135	11	312	11
High	Master Protein	O75380	NADH dehydrogenase [ubiquinone] iron-sulfur protein 6, mitochondrial OS=Homo sapiens OX=9606 GN=NDUFS6 PE=1 SV=1	4.65881	3.54223	3.6431	3.84703	4.27426	4.56732	4.44373		9	235	9	124	9
High	Master Protein	Q03013	Glutathione S-transferase Mu 4 OS=Homo sapiens OX=9606 GN=GSTM4 PE=1 SV=3	-0.618437	-3.34873	-2.44726	-4.46717	-3.50036	-4.61057	-3.80851		12	160	3	218	12
High	Master Protein	P07858	Cathepsin B OS=Homo sapiens OX=9606 GN=CTSB PE=1 SV=3	3.32192	3.09431	3.15003	3.21032	3.13892	3.26608	3.2994		9	158	9	339	9
High	Master Protein	Q16836	Hydroxyacyl-coenzyme A dehydrogenase, mitochondrial OS=Homo sapiens OX=9606 GN=HADH PE=1 SV=3	1.43999	2.15579	2.2649	1.92211	2.03861	1.62073	1.8496		12	163	12	314	12
High	Master Protein	Q8WXI2-4	Isoform 3 of Connector enhancer of kinase suppressor of ras 2 OS=Homo sapiens OX=9606 GN=CNKSR2	1.45283	1.18239	0.987116	1.44755	1.84203	1.67341	1.85833		16	165	15	849	16
High	Master Protein	P01861	Immunoglobulin heavy constant gamma 4 OS=Homo sapiens OX=9606 GN=IGHG4 PE=1 SV=1	-1.97732	-1.73121	-2.86709	-2.59329	-2.84939	-0.942739	-0.29392		11	179	4	327	11
High	Master Protein	Q14914	Prostaglandin reductase 1 OS=Homo sapiens OX=9606 GN=PTGR1 PE=1 SV=2	2.04817	1.97421	1.8194	1.71613	1.95599	1.48049	1.30939		11	156	11	329	11
High	Master Protein	P54136	Arginine--tRNA ligase, cytoplasmic OS=Homo sapiens OX=9606 GN=RARS1 PE=1 SV=2	0.529138	0.778285	1.14822	1.21828	1.37273	0.0187216	0.604244		17	104	17	660	17
High	Master Protein	P23677	Inositol-trisphosphate 3-kinase A OS=Homo sapiens OX=9606 GN=ITPKA PE=1 SV=1	0.679041	1.12783	0.678539	0.91129	1.03878	0.839023	1.45052		12	121	11	461	12
High	Master Protein	Q9UJZ1	Stomatin-like protein 2, mitochondrial OS=Homo sapiens OX=9606 GN=STOML2 PE=1 SV=1	2.01018	1.52584	1.58037	1.64028	1.7098	1.91844	2.08936		13	115	13	356	13
High	Master Protein	O75475	PC4 and SFRS1-interacting protein OS=Homo sapiens OX=9606 GN=PSIP1 PE=1 SV=1	1.48855	2.0628	2.3188	2.05293	1.9966	1.92875	2.35756		18	180	2	530	18
High	Master Protein	Q9BRX8	Peroxiredoxin-like 2A OS=Homo sapiens OX=9606 GN=PRXL2A PE=1 SV=3	1.64034	1.51902	1.51565	1.64478	1.67761	1.27356	1.32954		13	163	13	229	13
High	Master Protein	C9J069	Apical junction component 1 homolog OS=Homo sapiens OX=9606 GN=AJM1 PE=3 SV=1	1.58399	0.779858	0.597008	0.963467	1.08227	1.71797	1.61003		23	145	23	976	23
High	Master Protein	P61225	Ras-related protein Rap-2b OS=Homo sapiens OX=9606 GN=RAP2B PE=1 SV=1	2.09268	1.4553	1.61159	1.96421	2.18674	2.13049	1.78492		11	144	7	183	11
High	Master Protein	P34897	Serine hydroxymethyltransferase, mitochondrial OS=Homo sapiens OX=9606 GN=SHMT2 PE=1 SV=3	2.23343	1.59023	1.87967	1.88849	2.08186	1.90383	1.54282		19	135	18	504	19
High	Master Protein	P58546	Myotrophin OS=Homo sapiens OX=9606 GN=MTPN PE=1 SV=2	2.77273	2.67025	2.39831	2.62895	2.83551	2.96162	3.19984		6	142	6	118	6
High	Master Protein	Q99447	Ethanolamine-phosphate cytidylyltransferase OS=Homo sapiens OX=9606 GN=PCYT2 PE=1 SV=1	2.21595	2.1683	2.2312	2.30932	2.30235	1.98111	2.26474		12	191	12	389	12
High	Master Protein	P49815	Tuberin OS=Homo sapiens OX=9606 GN=TSC2 PE=1 SV=2	1.01097	0.747808	0.734341	0.802072	0.853878	0.923306	1.4005		14	105	14	1807	14
High	Master Protein	Q9BPX5	Actin-related protein 2/3 complex subunit 5-like protein OS=Homo sapiens OX=9606 GN=ARPC5L PE=1 SV=1	2.31488	2.00388	2.19196	2.15	2.40573	2.39294	2.1395		6	80	6	153	6
High	Master Protein	Q9H479	Fructosamine-3-kinase OS=Homo sapiens OX=9606 GN=FN3K PE=1 SV=1	2.93013	3.13551	3.36464	3.24972	3.04054	2.84875	3.11555	Acetyl [N-Term]	12	148	12	309	12
High	Master Protein	O60884	DnaJ homolog subfamily A member 2 OS=Homo sapiens OX=9606 GN=DNAJA2 PE=1 SV=1	1.47303	1.29996	1.21408	1.22241	1.34006	1.70665	1.3768		12	133	12	412	12
High	Master Protein	Q16849	Receptor-type tyrosine-protein phosphatase-like N OS=Homo sapiens OX=9606 GN=PTPRN PE=1 SV=1	1.87278	1.72921	0.779737	1.62109	1.55193	1.21276	1.79552		13	119	12	979	13
High	Master Protein	Q13310	Polyadenylate-binding protein 4 OS=Homo sapiens OX=9606 GN=PABPC4 PE=1 SV=1	-0.120863	0.470193	0.513874	0.433681	0.418015	0.0492172	0.142091		12	217	3	644	12
High	Master Protein	P02788	Lactotransferrin OS=Homo sapiens OX=9606 GN=LTF PE=1 SV=6	1.61743	-0.162971	0.714132	0.330736	-1.28922	-0.267408	0.0676498		17	50	17	710	17
High	Master Protein	P13693	Translationally-controlled tumor protein OS=Homo sapiens OX=9606 GN=TPT1 PE=1 SV=1	1.12545	0.979958	1.37837	1.33225	1.78649	1.39611	1.30623		9	131	9	172	9
High	Master Protein	Q7Z2D5	2-lysophosphatidate phosphatase PLPPR4 OS=Homo sapiens OX=9606 GN=PLPPR4 PE=1 SV=1	1.95758	0.538566	-0.281366	1.24255	1.75711	1.33975	1.73052		15	127	15	763	15
High	Master Protein	P49841	Glycogen synthase kinase-3 beta OS=Homo sapiens OX=9606 GN=GSK3B PE=1 SV=2	1.83459	1.86252	1.85921	1.86705	2.25564	1.88213	2.25892		14	183	11	420	14
High	Master Protein	Q9UPX8	SH3 and multiple ankyrin repeat domains protein 2 OS=Homo sapiens OX=9606 GN=SHANK2 PE=1 SV=3	1.50552	0.8553	0.772339	1.21393	1.35374	1.43605	1.59015		17	173	17	1470	17
High	Master Protein	P50895	Basal cell adhesion molecule OS=Homo sapiens OX=9606 GN=BCAM PE=1 SV=2	1.28585	1.35303	1.50372	0.801245	0.396198	0.318155	0.771355		16	117	16	628	16
High	Master Protein	Q96T17	MAP7 domain-containing protein 2 OS=Homo sapiens OX=9606 GN=MAP7D2 PE=1 SV=2	1.1496	-0.271504	0.0194263	0.579853	1.19074	1.37987	1.43014		12	111	1	732	12
High	Master Protein	P12955	Xaa-Pro dipeptidase OS=Homo sapiens OX=9606 GN=PEPD PE=1 SV=3	1.27679	1.4202	1.51802	1.68711	1.1677	0.881013	0.904884		13	81	13	493	13
High	Master Protein	O14672	Disintegrin and metalloproteinase domain-containing protein 10 OS=Homo sapiens OX=9606 GN=ADAM10 PE=1 SV=1	1.32361	1.38545	1.72933	1.95642	1.91087	1.58802	1.82124		15	212	15	748	15
High	Master Protein	Q9NX40	OCIA domain-containing protein 1 OS=Homo sapiens OX=9606 GN=OCIAD1 PE=1 SV=1	2.34152	2.32613	2.21576	2.33092	2.39287	2.17072	2.62226		11	200	11	245	11
High	Master Protein	Q86YM7	Homer protein homolog 1 OS=Homo sapiens OX=9606 GN=HOMER1 PE=1 SV=2	2.24796	1.67641	1.75269	2.12782	2.41795	2.316	2.04965		12	191	9	354	12
High	Master Protein	Q8N163	Cell cycle and apoptosis regulator protein 2 OS=Homo sapiens OX=9606 GN=CCAR2 PE=1 SV=2	0.936323	1.48519	1.65046	1.40917	1.28081	1.14625	1.49841		14	170	14	923	14
High	Master Protein	O75475-3	Isoform 3 of PC4 and SFRS1-interacting protein OS=Homo sapiens OX=9606 GN=PSIP1	-4.45269	NaN	-3.13452	-3.53817	-3.27698	-3.65312	-2.33327		17	179	1	329	17
High	Master Protein	O75915	PRA1 family protein 3 OS=Homo sapiens OX=9606 GN=ARL6IP5 PE=1 SV=1	1.16998	1.62975	1.54661	1.78599	1.31163	1.1077	1.31294	Acetyl [N-Term]	9	137	9	188	9
High	Master Protein	P11234	Ras-related protein Ral-B OS=Homo sapiens OX=9606 GN=RALB PE=1 SV=1	-0.409327	0.474601	0.50882	-0.0624437	-0.358425	0.368325	0.308045		9	191	3	206	9
High	Master Protein	O75521	Enoyl-CoA delta isomerase 2 OS=Homo sapiens OX=9606 GN=ECI2 PE=1 SV=4	1.18038	1.76467	1.90814	1.29877	0.921862	0.804559	1.17397		12	139	12	394	12
High	Master Protein	Q9UNF0-2	Isoform 2 of Protein kinase C and casein kinase substrate in neurons protein 2 OS=Homo sapiens OX=9606 GN=PACSIN2	1.56171	1.6903	1.28624	1.51347	1.63814	1.86633	1.68008		14	153	14	445	14
High	Master Protein	Q7KZI7-14	Isoform 14 of Serine/threonine-protein kinase MARK2 OS=Homo sapiens OX=9606 GN=MARK2	-2.1854	-2.30263	-3.32984	-2.55283	-2.43713	-1.54264	-1.41095		12	118	2	745	12
High	Master Protein	P05387	60S acidic ribosomal protein P2 OS=Homo sapiens OX=9606 GN=RPLP2 PE=1 SV=1	1.13485	0.651635	0.926577	1.4377	1.30616	1.79798	1.91999		8	116	8	115	8
High	Master Protein	P46109	Crk-like protein OS=Homo sapiens OX=9606 GN=CRKL PE=1 SV=1	1.54794	1.96717	2.04999	1.86223	1.68999	1.92482	1.87761		13	195	13	303	13
High	Master Protein	P25325-2	Isoform 2 of 3-mercaptopyruvate sulfurtransferase OS=Homo sapiens OX=9606 GN=MPST	1.35328	1.62812	1.47099	1.60845	1.05989	1.97325	1.34243		13	111	13	317	13
High	Master Protein	O75251	NADH dehydrogenase [ubiquinone] iron-sulfur protein 7, mitochondrial OS=Homo sapiens OX=9606 GN=NDUFS7 PE=1 SV=3	2.51278	2.02722	2.33556	2.32303	2.43724	1.754	2.26827		10	162	10	213	10
High	Master Protein	P35270	Sepiapterin reductase OS=Homo sapiens OX=9606 GN=SPR PE=1 SV=1	1.12074	1.174	0.706661	1.08617	0.442686	0.377316	0.563645		9	129	9	261	9
High	Master Protein	Q8NFH8	RalBP1-associated Eps domain-containing protein 2 OS=Homo sapiens OX=9606 GN=REPS2 PE=1 SV=2	0.659271	0.214118	0.210691	0.327792	0.795847	0.650332	1.00381	Acetyl [N-Term]	15	108	14	660	15
High	Master Protein	P04920	Anion exchange protein 2 OS=Homo sapiens OX=9606 GN=SLC4A2 PE=1 SV=4	-1.62366	-3.08922	2.13902	-2.29156	-2.57912	-3.6581	-1.43168		16	40	16	1241	16
High	Master Protein	Q96B97	SH3 domain-containing kinase-binding protein 1 OS=Homo sapiens OX=9606 GN=SH3KBP1 PE=1 SV=2	0.830037	0.526891	0.94836	0.813272	1.03222	1.34416	1.17683		14	132	14	665	14
High	Master Protein	O43768	Alpha-endosulfine OS=Homo sapiens OX=9606 GN=ENSA PE=1 SV=1	2.90218	2.4332	2.30083	2.63371	2.91504	3.23133	3.46078		10	217	8	121	10
High	Master Protein	P46926	Glucosamine-6-phosphate isomerase 1 OS=Homo sapiens OX=9606 GN=GNPDA1 PE=1 SV=1	1.44831	1.71985	2.04049	1.95024	1.91321	1.22337	1.3484		13	174	9	289	13
High	Master Protein	Q13838	Spliceosome RNA helicase DDX39B OS=Homo sapiens OX=9606 GN=DDX39B PE=1 SV=1	1.55756	2.32102	2.49329	2.21576	2.00352	1.7864	1.78237		12	185	12	428	12
High	Master Protein	Q86UY8	5'-nucleotidase domain-containing protein 3 OS=Homo sapiens OX=9606 GN=NT5DC3 PE=1 SV=1	2.07491	1.59841	1.27163	1.78337	1.99069	1.00828	1.40844		13	150	13	548	13
High	Master Protein	Q9ULH7	Myocardin-related transcription factor B OS=Homo sapiens OX=9606 GN=MRTFB PE=1 SV=3	1.40046	1.19664	0.820681	1.22697	1.30955	1.1754	1.87067		12	163	11	1088	12
High	Master Protein	O15400	Syntaxin-7 OS=Homo sapiens OX=9606 GN=STX7 PE=1 SV=4	2.78738	2.33115	2.17181	2.56774	2.55091	3.05884	2.88771		14	155	14	261	14
High	Master Protein	P17844	Probable ATP-dependent RNA helicase DDX5 OS=Homo sapiens OX=9606 GN=DDX5 PE=1 SV=1	-0.245166	0.184914	0.979136	0.219173	0.389912	-0.385536	0.272835		17	180	10	614	17
High	Master Protein	Q7L5N1	COP9 signalosome complex subunit 6 OS=Homo sapiens OX=9606 GN=COPS6 PE=1 SV=1	0.970531	1.36761	1.54803	1.50389	1.7374	0.882736	1.09275		10	141	10	327	10
High	Master Protein	P30040	Endoplasmic reticulum resident protein 29 OS=Homo sapiens OX=9606 GN=ERP29 PE=1 SV=4	2.69814	2.48894	2.74878	2.71059	2.62154	2.35005	2.5846		10	219	10	261	10
High	Master Protein	P49802	Regulator of G-protein signaling 7 OS=Homo sapiens OX=9606 GN=RGS7 PE=1 SV=3	1.68969	1.8006	1.992	1.71176	2.13259	1.61602	2.24023		15	97	13	495	15
High	Master Protein	P35637	RNA-binding protein FUS OS=Homo sapiens OX=9606 GN=FUS PE=1 SV=1	1.38527	1.45155	1.6839	1.40283	1.51014	1.57059	2.10966		7	182	5	526	7
High	Master Protein	O95674	Phosphatidate cytidylyltransferase 2 OS=Homo sapiens OX=9606 GN=CDS2 PE=1 SV=1	2.22474	2.10756	2.03209	2.32153	2.13913	2.04964	2.19805		5	146	5	445	5
High	Master Protein	Q15366-4	Isoform 4 of Poly(rC)-binding protein 2 OS=Homo sapiens OX=9606 GN=PCBP2	NaN	NaN	NaN	NaN	NaN	NaN	NaN		11	164	1	331	11
High	Master Protein	P12931	Proto-oncogene tyrosine-protein kinase Src OS=Homo sapiens OX=9606 GN=SRC PE=1 SV=3	4.05855	2.63665	2.65147	3.7303	3.91961	4.50485	3.6566		15	192	6	536	15
High	Master Protein	P23588	Eukaryotic translation initiation factor 4B OS=Homo sapiens OX=9606 GN=EIF4B PE=1 SV=2	3.02844	2.46847	2.33092	2.41111	2.61677	3.13626	3.01943		13	206	13	611	13
High	Master Protein	P20700	Lamin-B1 OS=Homo sapiens OX=9606 GN=LMNB1 PE=1 SV=2	0.480146	0.741839	0.892223	0.757835	-0.163563	0.394251	0.243085		17	139	13	586	17
High	Master Protein	Q96PU8	Protein quaking OS=Homo sapiens OX=9606 GN=QKI PE=1 SV=1	1.89051	1.91148	1.5693	1.8483	1.70555	2.0536	1.96688		10	164	10	341	10
High	Master Protein	Q9H4B7	Tubulin beta-1 chain OS=Homo sapiens OX=9606 GN=TUBB1 PE=1 SV=1	-2.95445	-0.832994	-0.0692158	-1.29877	-1.75373	-0.60472	-1.00629		7	2266	1	451	7
High	Master Protein	P14174	Macrophage migration inhibitory factor OS=Homo sapiens OX=9606 GN=MIF PE=1 SV=4	5.38902	5.27724	4.99587	5.11916	5.2241	5.53631	5.38931		8	344	8	115	8
High	Master Protein	Q9Y3D6	Mitochondrial fission 1 protein OS=Homo sapiens OX=9606 GN=FIS1 PE=1 SV=2	1.26921	0.856025	0.792175	1.10991	1.52037	1.50338	1.14014	Acetyl [N-Term]	6	161	6	152	6
High	Master Protein	P39023	60S ribosomal protein L3 OS=Homo sapiens OX=9606 GN=RPL3 PE=1 SV=2	1.72885	2.01915	2.28171	1.87708	1.91535	1.58443	1.75642		13	129	13	403	13
High	Master Protein	P43007	Neutral amino acid transporter A OS=Homo sapiens OX=9606 GN=SLC1A4 PE=1 SV=1	1.78676	1.82841	1.59881	2.12665	2.10158	1.09014	1.64019		11	134	10	532	11
High	Master Protein	Q9NRW1	Ras-related protein Rab-6B OS=Homo sapiens OX=9606 GN=RAB6B PE=1 SV=1	1.71659	1.7215	1.7115	1.85189	1.70447	1.76909	1.48705		13	195	5	208	13
High	Master Protein	Q9UHG2	ProSAAS OS=Homo sapiens OX=9606 GN=PCSK1N PE=1 SV=1	2.72296	1.36661	2.07528	2.9406	2.3255	3.03229	2.76352		12	167	12	260	12
High	Master Protein	Q9UKE5	TRAF2 and NCK-interacting protein kinase OS=Homo sapiens OX=9606 GN=TNIK PE=1 SV=1	0.832077	0.345917	-0.137144	0.637951	0.391588	0.667999	0.576192		17	172	10	1360	17
High	Master Protein	Q9ULP9	TBC1 domain family member 24 OS=Homo sapiens OX=9606 GN=TBC1D24 PE=1 SV=2	1.5	2.03717	1.92917	1.93647	1.94396	1.35632	1.84478	Acetyl [N-Term]	13	162	13	559	13
High	Master Protein	Q13136	Liprin-alpha-1 OS=Homo sapiens OX=9606 GN=PPFIA1 PE=1 SV=1	-0.628576	-2.08762	-1.60251	-1.35689	-1.38815	-0.832827	-1.79174		11	188	4	1202	11
High	Master Protein	O75335	Liprin-alpha-4 OS=Homo sapiens OX=9606 GN=PPFIA4 PE=2 SV=3	-1.58904	-2.53099	-2.11872	-1.35908	-0.910147	-0.599749	-0.288116		16	151	8	1185	16
High	Master Protein	Q13574	Diacylglycerol kinase zeta OS=Homo sapiens OX=9606 GN=DGKZ PE=1 SV=4	1.06893	0.93382	0.789415	0.646504	1.41659	0.88851	1.17856		15	92	14	928	15
High	Master Protein	P06756	Integrin alpha-V OS=Homo sapiens OX=9606 GN=ITGAV PE=1 SV=2	1.26456	2.1991	1.4433	1.27251	0.897047	0.395571	2.21885		14	144	14	1048	14
High	Master Protein	P43121	Cell surface glycoprotein MUC18 OS=Homo sapiens OX=9606 GN=MCAM PE=1 SV=2	1.54221	1.77024	2.00072	1.76424	1.70221	1.61813	2.07132		11	138	11	646	11
High	Master Protein	Q9UPT5	Exocyst complex component 7 OS=Homo sapiens OX=9606 GN=EXOC7 PE=1 SV=3	1.18235	1.14984	1.15236	1.17457	1.48147	0.930346	1.24491		17	159	17	735	17
High	Master Protein	O75368	SH3 domain-binding glutamic acid-rich-like protein OS=Homo sapiens OX=9606 GN=SH3BGRL PE=1 SV=1	2.37711	2.61727	2.41276	2.71523	2.60988	2.17848	2.10601		11	157	11	114	11
High	Master Protein	P35754	Glutaredoxin-1 OS=Homo sapiens OX=9606 GN=GLRX PE=1 SV=2	2.24218	1.489	1.15883	1.34813	1.50634	2.45826	1.72013		9	137	9	106	9
High	Master Protein	P18621	60S ribosomal protein L17 OS=Homo sapiens OX=9606 GN=RPL17 PE=1 SV=3	1.88346	1.97316	2.17471	1.91751	2.11845	1.53117	2.055		11	141	11	184	11
High	Master Protein	O15540	Fatty acid-binding protein, brain OS=Homo sapiens OX=9606 GN=FABP7 PE=1 SV=3	4.15239	4.72813	4.31998	4.30211	4.28643	3.49116	3.95289		7	178	7	132	7
High	Master Protein	Q6YN16	Hydroxysteroid dehydrogenase-like protein 2 OS=Homo sapiens OX=9606 GN=HSDL2 PE=1 SV=1	2.26996	2.6163	2.31149	2.51125	2.36326	1.82572	2.03063		12	130	12	418	12
High	Master Protein	P32418-3	Isoform 7 of Sodium/calcium exchanger 1 OS=Homo sapiens OX=9606 GN=SLC8A1	-3.0713	-3.11189	-3.3101	-3.18324	-3.04138	-3.18854	-3.94113		13	151	1	960	13
High	Master Protein	P52758	2-iminobutanoate/2-iminopropanoate deaminase OS=Homo sapiens OX=9606 GN=RIDA PE=1 SV=1	4.05392	4.40148	4.25983	4.12864	4.08357	3.72304	3.91971		9	128	9	137	9
High	Master Protein	P05388	60S acidic ribosomal protein P0 OS=Homo sapiens OX=9606 GN=RPLP0 PE=1 SV=1	1.1521	1.02708	1.62321	1.085	1.41592	0.796939	0.482543		12	129	12	317	12
High	Master Protein	Q86Y82	Syntaxin-12 OS=Homo sapiens OX=9606 GN=STX12 PE=1 SV=1	1.70078	1.63317	1.75402	1.70643	1.88453	1.68908	1.83266		11	126	11	276	11
High	Master Protein	Q14157-1	Isoform 2 of Ubiquitin-associated protein 2-like OS=Homo sapiens OX=9606 GN=UBAP2L	0.320275	0.298362	0.200108	0.532321	0.854786	0.513622	0.925048		12	115	12	983	12
High	Master Protein	A8MVW0	Protein FAM171A2 OS=Homo sapiens OX=9606 GN=FAM171A2 PE=1 SV=1	0.891314	0.847154	0.507557	0.528972	0.661013	1.01988	1.51831		10	156	9	826	10
High	Master Protein	Q9Y566	SH3 and multiple ankyrin repeat domains protein 1 OS=Homo sapiens OX=9606 GN=SHANK1 PE=1 SV=2	1.36015	0.618652	0.86051	1.29024	1.37478	1.12711	1.57965		17	145	17	2161	17
High	Master Protein	Q9NUJ1	Palmitoyl-protein thioesterase ABHD10, mitochondrial OS=Homo sapiens OX=9606 GN=ABHD10 PE=1 SV=1	3.77935	3.5072	3.15902	3.44342	3.39126	3.4522	3.68392		13	164	13	306	13
High	Master Protein	Q92932	Receptor-type tyrosine-protein phosphatase N2 OS=Homo sapiens OX=9606 GN=PTPRN2 PE=1 SV=2	0.23451	0.121314	-0.675535	0.0938044	-0.186531	-0.508337	0.336104		10	94	9	1015	10
High	Master Protein	O94979	Protein transport protein Sec31A OS=Homo sapiens OX=9606 GN=SEC31A PE=1 SV=3	1.02706	1.21512	1.03792	1.08862	1.13642	0.743021	0.974		12	138	12	1220	12
High	Master Protein	Q8NC96	Adaptin ear-binding coat-associated protein 1 OS=Homo sapiens OX=9606 GN=NECAP1 PE=1 SV=2	4.12032	3.85924	3.80408	4.0073	4.03527	3.86127	4.29329		11	198	10	275	11
High	Master Protein	Q53GQ0	Very-long-chain 3-oxoacyl-CoA reductase OS=Homo sapiens OX=9606 GN=HSD17B12 PE=1 SV=2	1.06382	1.65384	1.76395	1.64258	1.73899	1.57708	0.922398		12	117	12	312	12
High	Master Protein	P14324	Farnesyl pyrophosphate synthase OS=Homo sapiens OX=9606 GN=FDPS PE=1 SV=4	1.56244	2.42016	2.20994	2.25799	2.12003	1.8038	2.00451		10	159	10	419	10
High	Master Protein	P42263-2	Isoform Flip of Glutamate receptor 3 OS=Homo sapiens OX=9606 GN=GRIA3	1.67986	1.42487	1.36178	1.61582	1.97336	1.44126	1.86182		11	203	2	894	11
High	Master Protein	O43526	Potassium voltage-gated channel subfamily KQT member 2 OS=Homo sapiens OX=9606 GN=KCNQ2 PE=1 SV=2	0.831243	-0.0545034	-0.101189	0.342854	1.03665	0.545956	1.23223		13	127	13	872	13
High	Master Protein	P30405	Peptidyl-prolyl cis-trans isomerase F, mitochondrial OS=Homo sapiens OX=9606 GN=PPIF PE=1 SV=1	2.40553	2.4953	2.50116	2.26425	2.42118	2.69399	2.7691		12	193	12	207	12
High	Master Protein	Q86UX6	Serine/threonine-protein kinase 32C OS=Homo sapiens OX=9606 GN=STK32C PE=1 SV=1	1.02439	0.657325	0.169334	0.818713	0.97225	1.15113	1.20526		11	124	11	486	11
High	Master Protein	O75874	Isocitrate dehydrogenase [NADP] cytoplasmic OS=Homo sapiens OX=9606 GN=IDH1 PE=1 SV=2	1.11289	1.79192	1.74895	1.85796	1.44478	1.2485	0.769027		14	185	13	414	14
High	Master Protein	Q14257	Reticulocalbin-2 OS=Homo sapiens OX=9606 GN=RCN2 PE=1 SV=1	1.96178	1.80515	1.33845	1.6076	1.58549	1.54919	1.7655		12	131	12	317	12
High	Master Protein	P08708	40S ribosomal protein S17 OS=Homo sapiens OX=9606 GN=RPS17 PE=1 SV=2	2.3706	2.76315	3.17524	3.06426	3.29668	2.72562	2.51684		8	127	8	135	8
High	Master Protein	Q96JH7	Deubiquitinating protein VCPIP1 OS=Homo sapiens OX=9606 GN=VCPIP1 PE=1 SV=2	0.703726	0.393636	0.630827	0.784709	0.96953	0.366709	0.912427		13	121	13	1222	13
High	Master Protein	Q02818	Nucleobindin-1 OS=Homo sapiens OX=9606 GN=NUCB1 PE=1 SV=4	1.38921	0.7475	0.409657	0.570614	1.08188	1.51513	1.62743		16	97	16	461	16
High	Master Protein	Q96I99	Succinate--CoA ligase [GDP-forming] subunit beta, mitochondrial OS=Homo sapiens OX=9606 GN=SUCLG2 PE=1 SV=2	1.1453	1.39221	1.6257	1.26464	0.751801	0.824896	0.644617		12	144	12	432	12
High	Master Protein	Q9NZN5	Rho guanine nucleotide exchange factor 12 OS=Homo sapiens OX=9606 GN=ARHGEF12 PE=1 SV=1	0.417649	0.373147	0.0891342	0.053463	-0.0170403	0.167152	0.696399		14	99	14	1544	14
High	Master Protein	Q96MZ0	Ganglioside-induced differentiation-associated protein 1-like 1 OS=Homo sapiens OX=9606 GN=GDAP1L1 PE=2 SV=2	0.690517	0.769765	0.50419	0.532025	0.714216	0.339733	0.697556		10	113	10	367	10
High	Master Protein	Q93034	Cullin-5 OS=Homo sapiens OX=9606 GN=CUL5 PE=1 SV=4	0.770498	1.16609	1.27595	1.11376	1.17015	0.83309	0.881134		14	121	14	780	14
High	Master Protein	Q5VUB5	Protein FAM171A1 OS=Homo sapiens OX=9606 GN=FAM171A1 PE=1 SV=1	1.01254	0.834054	0.171059	0.553334	0.209118	1.05627	1.00353		15	122	14	890	15
High	Master Protein	P35221	Catenin alpha-1 OS=Homo sapiens OX=9606 GN=CTNNA1 PE=1 SV=1	0.240826	-0.0228338	0.417978	0.31022	-0.270229	-0.20473	-0.486847		13	159	7	906	13
High	Master Protein	Q9Y5L3	Ectonucleoside triphosphate diphosphohydrolase 2 OS=Homo sapiens OX=9606 GN=ENTPD2 PE=1 SV=1	1.37544	1.66688	1.49517	2.17402	1.007	0.385514	0.285345		9	100	9	495	9
High	Master Protein	P08603	Complement factor H OS=Homo sapiens OX=9606 GN=CFH PE=1 SV=4	-0.160295	0.0444508	1.43886	0.546551	-1.48413	1.57528	0.0860558		16	78	16	1231	16
High	Master Protein	P54750-4	Isoform 4 of Calcium/calmodulin-dependent 3',5'-cyclic nucleotide phosphodiesterase 1A OS=Homo sapiens OX=9606 GN=PDE1A	0.952445	1.08541	1.17166	1.31118	1.40417	1.46888	1.41274		11	130	10	545	11
High	Master Protein	P0DN79	Cystathionine beta-synthase-like protein OS=Homo sapiens OX=9606 GN=CBSL PE=1 SV=1	1.39586	1.82368	1.5365	1.56506	1.75938	1.24376	1.0673		13	115	13	551	13
High	Master Protein	P00966	Argininosuccinate synthase OS=Homo sapiens OX=9606 GN=ASS1 PE=1 SV=2	2.04543	2.79098	1.90712	2.28337	1.71154	1.519	1.58013		12	162	12	412	12
High	Master Protein	O95970	Leucine-rich glioma-inactivated protein 1 OS=Homo sapiens OX=9606 GN=LGI1 PE=1 SV=1	0.997055	1.44981	1.55725	1.37817	1.77434	1.13048	1.35672		11	181	11	557	11
High	Master Protein	Q07955	Serine/arginine-rich splicing factor 1 OS=Homo sapiens OX=9606 GN=SRSF1 PE=1 SV=2	2.59596	2.85916	2.78889	2.68671	2.52563	2.84396	2.70456		13	296	12	248	13
High	Master Protein	Q92973-2	Isoform 2 of Transportin-1 OS=Homo sapiens OX=9606 GN=TNPO1	1.39849	1.47352	1.47598	1.51559	1.35171	1.29069	1.15725	Acetyl [N-Term]	15	135	9	890	15
High	Master Protein	P51572	B-cell receptor-associated protein 31 OS=Homo sapiens OX=9606 GN=BCAP31 PE=1 SV=3	2.98194	2.41762	2.18959	2.65705	2.69733	3.17435	2.83843		8	129	8	246	8
High	Master Protein	P54727	UV excision repair protein RAD23 homolog B OS=Homo sapiens OX=9606 GN=RAD23B PE=1 SV=1	2.89744	2.25858	2.0512	2.49686	2.45039	3.31138	2.80683		13	170	11	409	13
High	Master Protein	O15126	Secretory carrier-associated membrane protein 1 OS=Homo sapiens OX=9606 GN=SCAMP1 PE=1 SV=2	1.59591	1.7624	1.63672	1.87595	2.11925	1.78395	2.22444		8	129	8	338	8
High	Master Protein	O95208	Epsin-2 OS=Homo sapiens OX=9606 GN=EPN2 PE=1 SV=3	0.65053	0.45066	0.39282	0.441882	0.851313	0.936012	1.01524		12	104	1	641	12
High	Master Protein	P16401	Histone H1.5 OS=Homo sapiens OX=9606 GN=H1-5 PE=1 SV=3	2.16779	2.10362	2.19419	1.89749	2.14631	2.62874	2.17353		10	188	5	226	10
High	Master Protein	O15523	ATP-dependent RNA helicase DDX3Y OS=Homo sapiens OX=9606 GN=DDX3Y PE=1 SV=2	-4.02928	NaN	-2.8696	-5.81997	NaN	-5.16593	-3.50561		15	144	2	660	15
High	Master Protein	P15880	40S ribosomal protein S2 OS=Homo sapiens OX=9606 GN=RPS2 PE=1 SV=2	2.47575	2.44313	2.75056	2.65943	2.73014	2.29245	2.41801		13	185	13	293	13
High	Master Protein	P16112	Aggrecan core protein OS=Homo sapiens OX=9606 GN=ACAN PE=1 SV=3	1.6157	1.99648	1.79242	1.79182	1.03912	1.93079	0.844846		12	136	12	2530	12
High	Master Protein	P42167	Lamina-associated polypeptide 2, isoforms beta/gamma OS=Homo sapiens OX=9606 GN=TMPO PE=1 SV=2	1.76845	2.17043	1.72996	2.02619	1.71186	1.9016	2.31943		13	106	13	454	13
High	Master Protein	Q96P47	Arf-GAP with GTPase, ANK repeat and PH domain-containing protein 3 OS=Homo sapiens OX=9606 GN=AGAP3 PE=1 SV=2	1.9136	1.6543	1.39934	2.07433	2.21517	2.04628	2.03621		10	126	9	875	10
High	Master Protein	P30050	60S ribosomal protein L12 OS=Homo sapiens OX=9606 GN=RPL12 PE=1 SV=1	2.79389	2.73348	2.76881	2.59563	2.67818	2.68115	3.0805		9	145	9	165	9
High	Master Protein	Q9Y697	Cysteine desulfurase, mitochondrial OS=Homo sapiens OX=9606 GN=NFS1 PE=1 SV=3	1.56231	1.7496	1.85835	1.84907	2.08567	1.9511	1.89929		13	141	13	457	13
High	Master Protein	P20618	Proteasome subunit beta type-1 OS=Homo sapiens OX=9606 GN=PSMB1 PE=1 SV=2	1.14999	1.63482	1.75235	1.59102	1.70723	0.838935	0.873735		10	122	10	241	10
High	Master Protein	Q05469	Hormone-sensitive lipase OS=Homo sapiens OX=9606 GN=LIPE PE=1 SV=4	0.149417	0.721726	1.00899	0.680944	0.81146	1.01291	0.848213		16	119	16	1076	16
High	Master Protein	P42261-6	Isoform 6 of Glutamate receptor 1 OS=Homo sapiens OX=9606 GN=GRIA1	1.29739	0.485979	0.432749	0.67381	1.33983	0.859288	1.10617		15	162	3	916	15
High	Master Protein	P04217	Alpha-1B-glycoprotein OS=Homo sapiens OX=9606 GN=A1BG PE=1 SV=4	-0.0187635	0.514036	1.05761	-0.565885	-1.51128	1.68583	-0.497764		12	79	12	495	12
High	Master Protein	Q68D91	Metallo-beta-lactamase domain-containing protein 2 OS=Homo sapiens OX=9606 GN=MBLAC2 PE=1 SV=3	0.811523	0.797301	0.591873	0.882668	1.11332	0.895509	0.333087		12	131	12	279	12
High	Master Protein	Q15042-3	Isoform 2 of Rab3 GTPase-activating protein catalytic subunit OS=Homo sapiens OX=9606 GN=RAB3GAP1	1.4046	1.0871	0.935169	1.27858	1.44077	1.58854	1.40108		16	128	16	988	16
High	Master Protein	P30711	Glutathione S-transferase theta-1 OS=Homo sapiens OX=9606 GN=GSTT1 PE=1 SV=4	2.44194	2.76489	2.11372	2.63592	1.30939	0.549314	1.42824		12	117	11	240	12
High	Master Protein	Q9H6K5	Proline-rich protein 36 OS=Homo sapiens OX=9606 GN=PRR36 PE=1 SV=2	1.42606	0.989755	0.554117	0.843788	1.29451	1.83043	2.02985		13	103	13	1346	13
High	Master Protein	P50402	Emerin OS=Homo sapiens OX=9606 GN=EMD PE=1 SV=1	1.19128	1.18133	1.16557	1.13629	0.840704	1.47124	1.34298	Acetyl [N-Term]	10	146	10	254	10
High	Master Protein	Q9NR45	Sialic acid synthase OS=Homo sapiens OX=9606 GN=NANS PE=1 SV=2	1.69849	1.90981	1.92353	1.78895	1.66538	1.31074	1.70042		10	165	10	359	10
High	Master Protein	O00483	Cytochrome c oxidase subunit NDUFA4 OS=Homo sapiens OX=9606 GN=NDUFA4 PE=1 SV=1	3.80012	3.53471	3.79897	3.74466	3.94514	3.53388	3.66726		11	152	11	81	11
High	Master Protein	P07919	Cytochrome b-c1 complex subunit 6, mitochondrial OS=Homo sapiens OX=9606 GN=UQCRH PE=1 SV=2	3.10003	2.09319	2.26645	2.1845	2.65085	3.89121	3.21448		7	167	7	91	7
High	Master Protein	O14810	Complexin-1 OS=Homo sapiens OX=9606 GN=CPLX1 PE=1 SV=1	1.62744	0.545668	1.3592	1.47643	1.76961	2.16666	1.89716	Acetyl [N-Term]	8	116	8	134	8
High	Master Protein	Q9P2U8	Vesicular glutamate transporter 2 OS=Homo sapiens OX=9606 GN=SLC17A6 PE=2 SV=1	-0.0313406	0.674766	-0.215025	-0.0919647	0.155024	-0.380342	0.351686		9	130	5	582	9
High	Master Protein	Q96GY0	Zinc finger C2HC domain-containing protein 1A OS=Homo sapiens OX=9606 GN=ZC2HC1A PE=1 SV=2	1.58341	0.943021	0.778841	1.13276	1.40391	2.04662	1.76204		16	156	16	325	16
High	Master Protein	Q68DU8	BTB/POZ domain-containing protein KCTD16 OS=Homo sapiens OX=9606 GN=KCTD16 PE=1 SV=1	2.0485	2.14232	2.06644	1.91849	2.27511	1.83679	2.31671		18	216	15	428	18
High	Master Protein	O95861	3'(2'),5'-bisphosphate nucleotidase 1 OS=Homo sapiens OX=9606 GN=BPNT1 PE=1 SV=1	0.986622	1.46189	1.20843	1.44309	1.35387	0.698847	0.721141		13	108	13	308	13
High	Master Protein	Q9UNS2	COP9 signalosome complex subunit 3 OS=Homo sapiens OX=9606 GN=COPS3 PE=1 SV=3	0.927134	1.0477	0.931662	0.932712	0.915035	0.980856	1.11098		10	142	10	423	10
High	Master Protein	Q08722	Leukocyte surface antigen CD47 OS=Homo sapiens OX=9606 GN=CD47 PE=1 SV=1	6.16056	6.49683	6.11898	6.49223	6.20027	6.29788	5.65775		9	258	9	323	9
High	Master Protein	P60900	Proteasome subunit alpha type-6 OS=Homo sapiens OX=9606 GN=PSMA6 PE=1 SV=1	0.723644	1.23149	1.3412	1.30313	1.26511	1.2163	0.596098		13	147	13	246	13
High	Master Protein	Q13057	Bifunctional coenzyme A synthase OS=Homo sapiens OX=9606 GN=COASY PE=1 SV=4	1.07893	1.25813	1.30295	1.12211	0.579676	0.822493	0.584085		14	135	14	564	14
High	Master Protein	P28289	Tropomodulin-1 OS=Homo sapiens OX=9606 GN=TMOD1 PE=1 SV=1	1.33631	1.32659	1.2469	1.04312	1.10306	1.26702	1.52853		13	168	12	359	13
High	Master Protein	Q07065	Cytoskeleton-associated protein 4 OS=Homo sapiens OX=9606 GN=CKAP4 PE=1 SV=2	1.78553	1.66364	1.39802	1.58935	1.60316	1.90386	1.81394		13	95	13	602	13
High	Master Protein	O95169	NADH dehydrogenase [ubiquinone] 1 beta subcomplex subunit 8, mitochondrial OS=Homo sapiens OX=9606 GN=NDUFB8 PE=1 SV=1	2.41001	1.8153	2.15111	1.83644	2.13422	2.36394	2.72751		8	172	8	186	8
High	Master Protein	P60660	Myosin light polypeptide 6 OS=Homo sapiens OX=9606 GN=MYL6 PE=1 SV=2	2.63934	2.78224	2.74611	2.51309	2.24397	2.7455	2.86288		8	213	6	151	8
High	Master Protein	O95208-2	Isoform 2 of Epsin-2 OS=Homo sapiens OX=9606 GN=EPN2	-5.88912	-7.27486	-7.50774	-7.41192	-6.06263	-3.60671	-6.5639		12	100	1	584	12
High	Master Protein	Q86X76	Deaminated glutathione amidase OS=Homo sapiens OX=9606 GN=NIT1 PE=1 SV=2	0.800986	1.06995	0.802244	0.838441	1.08858	0.925596	0.802002		12	117	12	327	12
High	Master Protein	P46940	Ras GTPase-activating-like protein IQGAP1 OS=Homo sapiens OX=9606 GN=IQGAP1 PE=1 SV=1	0.716914	0.973279	1.51023	0.506653	0.584631	0.820559	0.427183		16	81	16	1657	16
High	Master Protein	Q71DI3	Histone H3.2 OS=Homo sapiens OX=9606 GN=H3C15 PE=1 SV=3	-5.13704	-4.29782	-4.19296	-5.80646	NaN	NaN	NaN		14	328	1	136	14
High	Master Protein	Q9NZB2	Constitutive coactivator of PPAR-gamma-like protein 1 OS=Homo sapiens OX=9606 GN=FAM120A PE=1 SV=2	1.15965	1.15903	1.08204	1.17466	1.47555	0.841425	1.70569		14	112	13	1118	14
High	Master Protein	O15240	Neurosecretory protein VGF OS=Homo sapiens OX=9606 GN=VGF PE=1 SV=2	1.11259	0.43596	-0.614985	0.234038	1.85784	1.91939	2.05452		13	106	13	615	13
High	Master Protein	Q96E39	RNA binding motif protein, X-linked-like-1 OS=Homo sapiens OX=9606 GN=RBMXL1 PE=1 SV=1	-1.77496	-1.22424	-1.52492	-2.0243	-1.50604	-1.74541	-1.73623		13	128	2	390	13
High	Master Protein	Q9BUJ2	Heterogeneous nuclear ribonucleoprotein U-like protein 1 OS=Homo sapiens OX=9606 GN=HNRNPUL1 PE=1 SV=2	0.296744	0.830132	0.937679	0.667144	0.385674	0.503063	0.889165		12	80	12	856	12
High	Master Protein	P10599	Thioredoxin OS=Homo sapiens OX=9606 GN=TXN PE=1 SV=3	4.31231	4.47664	4.10434	4.02261	4.02876	4.44893	4.5019		8	296	8	105	8
High	Master Protein	O15530	3-phosphoinositide-dependent protein kinase 1 OS=Homo sapiens OX=9606 GN=PDPK1 PE=1 SV=1	0.927886	0.900474	0.508268	0.693483	0.892908	0.691031	0.692684		14	109	3	556	14
High	Master Protein	O75347	Tubulin-specific chaperone A OS=Homo sapiens OX=9606 GN=TBCA PE=1 SV=3	3.98738	3.65524	3.19696	3.46045	3.342	4.20892	3.88785		9	185	9	108	9
High	Master Protein	Q15111	Inactive phospholipase C-like protein 1 OS=Homo sapiens OX=9606 GN=PLCL1 PE=1 SV=3	0.627261	0.644837	0.980288	0.582671	0.894367	0.704449	0.894112		13	114	13	1095	13
High	Master Protein	Q9BXS5	AP-1 complex subunit mu-1 OS=Homo sapiens OX=9606 GN=AP1M1 PE=1 SV=3	1.01541	1.25009	1.49581	1.37709	1.39622	0.911027	1.17247		12	125	12	423	12
High	Master Protein	P43155	Carnitine O-acetyltransferase OS=Homo sapiens OX=9606 GN=CRAT PE=1 SV=5	2.12782	2.24868	2.11025	2.11648	2.34289	1.64776	2.29784		14	153	14	626	14
High	Master Protein	Q9UQ80	Proliferation-associated protein 2G4 OS=Homo sapiens OX=9606 GN=PA2G4 PE=1 SV=3	1.62311	1.94621	1.99538	1.81944	1.93507	1.52079	1.61678		13	174	13	394	13
High	Master Protein	O75828	Carbonyl reductase [NADPH] 3 OS=Homo sapiens OX=9606 GN=CBR3 PE=1 SV=3	0.709962	1.25402	0.684572	0.971679	0.811504	0.342848	0.679613		12	236	9	277	12
High	Master Protein	P13796	Plastin-2 OS=Homo sapiens OX=9606 GN=LCP1 PE=1 SV=6	0.370332	0.844626	0.659695	0.771753	-0.498074	0.197716	-0.0223894		11	68	9	627	11
High	Master Protein	P20340	Ras-related protein Rab-6A OS=Homo sapiens OX=9606 GN=RAB6A PE=1 SV=3	2.56516	2.77014	3.02174	2.89655	2.82288	2.40283	2.38926		13	187	5	208	13
High	Master Protein	Q9UII2	ATPase inhibitor, mitochondrial OS=Homo sapiens OX=9606 GN=ATP5IF1 PE=1 SV=1	3.39512	1.75378	1.33925	2.0474	2.51278	3.2401	3.11198		11	132	11	106	11
High	Master Protein	Q15120	[Pyruvate dehydrogenase (acetyl-transferring)] kinase isozyme 3, mitochondrial OS=Homo sapiens OX=9606 GN=PDK3 PE=1 SV=1	0.936734	0.795836	1.01379	1.22054	1.47774	0.466383	0.84054		14	93	14	406	14
High	Master Protein	Q68CZ2	Tensin-3 OS=Homo sapiens OX=9606 GN=TNS3 PE=1 SV=2	0.813585	0.261604	0.416452	0.893344	0.463392	-0.401386	0.13908		14	93	13	1445	14
High	Master Protein	Q9UK76	Jupiter microtubule associated homolog 1 OS=Homo sapiens OX=9606 GN=JPT1 PE=1 SV=3	1.86661	0.840075	0.614441	1.38597	1.72806	2.36464	2.11671		6	138	6	154	6
High	Master Protein	O00232	26S proteasome non-ATPase regulatory subunit 12 OS=Homo sapiens OX=9606 GN=PSMD12 PE=1 SV=3	0.441221	0.72411	0.836254	0.79759	0.936657	0.268219	0.535489		10	98	10	456	10
High	Master Protein	P41091	Eukaryotic translation initiation factor 2 subunit 3 OS=Homo sapiens OX=9606 GN=EIF2S3 PE=1 SV=3	1.42716	1.64987	1.79614	1.77905	1.81906	1.40069	1.30424		11	141	11	472	11
High	Master Protein	Q93045	Stathmin-2 OS=Homo sapiens OX=9606 GN=STMN2 PE=1 SV=3	-0.89291	-1.23196	-1.1838	-1.20747	-0.675198	-1.07301	-0.667256		9	176	3	179	9
High	Master Protein	Q9UPY6	Wiskott-Aldrich syndrome protein family member 3 OS=Homo sapiens OX=9606 GN=WASF3 PE=1 SV=2	1.38043	1.23956	0.792995	1.47622	1.62536	1.7189	1.88532		13	136	13	502	13
High	Master Protein	O43678	NADH dehydrogenase [ubiquinone] 1 alpha subcomplex subunit 2 OS=Homo sapiens OX=9606 GN=NDUFA2 PE=1 SV=3	4.57475	3.76171	3.85909	3.85215	4.1752	4.42174	4.62503		11	208	11	99	11
High	Master Protein	Q6U841	Sodium-driven chloride bicarbonate exchanger OS=Homo sapiens OX=9606 GN=SLC4A10 PE=1 SV=1	-0.174712	0.245799	0.551022	0.0434399	0.514772	-0.0535336	0.533461	Acetyl [N-Term]	14	104	12	1118	14
High	Master Protein	P45381	Aspartoacylase OS=Homo sapiens OX=9606 GN=ASPA PE=1 SV=1	0.767381	1.3221	1.50134	1.3379	1.43365	1.42152	1.42469		11	174	11	313	11
High	Master Protein	Q9Y570	Protein phosphatase methylesterase 1 OS=Homo sapiens OX=9606 GN=PPME1 PE=1 SV=3	2.17861	2.1315	2.08198	1.99959	2.27864	2.04619	2.07449		11	96	11	386	11
High	Master Protein	P67870	Casein kinase II subunit beta OS=Homo sapiens OX=9606 GN=CSNK2B PE=1 SV=1	1.51965	1.45336	1.27541	1.45101	1.68423	1.59996	1.27322		10	130	10	215	10
High	Master Protein	P61020	Ras-related protein Rab-5B OS=Homo sapiens OX=9606 GN=RAB5B PE=1 SV=1	1.69358	1.97209	1.84833	1.89224	1.91896	1.76976	1.79663		7	187	5	215	7
High	Master Protein	Q14C86	GTPase-activating protein and VPS9 domain-containing protein 1 OS=Homo sapiens OX=9606 GN=GAPVD1 PE=1 SV=2	0.502382	0.811221	0.729885	0.908217	0.741959	0.564364	0.933767		14	101	14	1478	14
High	Master Protein	O60684	Importin subunit alpha-7 OS=Homo sapiens OX=9606 GN=KPNA6 PE=1 SV=1	0.108995	0.523999	0.630054	0.660003	0.500408	0.328906	0.393913	Acetyl [N-Term]	11	87	7	536	11
High	Master Protein	O00217	NADH dehydrogenase [ubiquinone] iron-sulfur protein 8, mitochondrial OS=Homo sapiens OX=9606 GN=NDUFS8 PE=1 SV=1	2.59909	2.27384	2.23238	2.20103	2.39475	2.52598	2.60167		9	137	9	210	9
High	Master Protein	P55196-1	Isoform 2 of Afadin OS=Homo sapiens OX=9606 GN=AFDN	0.892179	0.55619	0.258614	0.65865	0.720686	0.618752	0.894439		16	108	16	1816	16
High	Master Protein	Q8N0X7	Spartin OS=Homo sapiens OX=9606 GN=SPART PE=1 SV=1	1.48189	1.11821	0.863132	1.39814	1.16858	1.35967	1.16152		12	132	12	666	12
High	Master Protein	Q9UPT6	C-Jun-amino-terminal kinase-interacting protein 3 OS=Homo sapiens OX=9606 GN=MAPK8IP3 PE=1 SV=3	0.712111	1.16269	0.759132	1.05226	1.25498	1.19065	1.22947		17	118	16	1336	17
High	Master Protein	P24666	Low molecular weight phosphotyrosine protein phosphatase OS=Homo sapiens OX=9606 GN=ACP1 PE=1 SV=3	1.59212	2.58156	2.45195	2.26498	2.33511	1.73998	2.44561		9	160	4	158	9
High	Master Protein	Q9UHD9	Ubiquilin-2 OS=Homo sapiens OX=9606 GN=UBQLN2 PE=1 SV=2	0.349646	-0.616715	-1.02637	-0.488537	-0.393034	1.34471	-0.0427351		9	137	5	624	9
High	Master Protein	P08294	Extracellular superoxide dismutase [Cu-Zn] OS=Homo sapiens OX=9606 GN=SOD3 PE=1 SV=2	0.975212	1.16166	2.30538	1.21799	0.415359	1.17066	0.972691		9	87	9	240	9
High	Master Protein	P25398	40S ribosomal protein S12 OS=Homo sapiens OX=9606 GN=RPS12 PE=1 SV=3	1.60979	1.59939	1.77467	1.65214	1.82791	1.68777	1.44595		11	171	11	132	11
High	Master Protein	P53677	AP-3 complex subunit mu-2 OS=Homo sapiens OX=9606 GN=AP3M2 PE=1 SV=1	1.60347	1.89035	1.80424	1.94673	2.11986	1.33534	1.81057		12	169	10	418	12
High	Master Protein	P29692-3	Isoform 3 of Elongation factor 1-delta OS=Homo sapiens OX=9606 GN=EEF1D	-2.03012	-2.19812	-2.0123	-2.12115	-2.05451	-2.18228	-2.01494		10	96	1	257	10
High	Master Protein	O75689	Arf-GAP with dual PH domain-containing protein 1 OS=Homo sapiens OX=9606 GN=ADAP1 PE=1 SV=2	1.23296	1.58025	1.69146	1.66012	1.84784	1.22439	1.54582		10	121	10	374	10
High	Master Protein	P56211-2	Isoform ARPP-16 of cAMP-regulated phosphoprotein 19 OS=Homo sapiens OX=9606 GN=ARPP19	2.43891	2.3543	2.1122	2.2942	2.59144	2.70133	3.19435	Acetyl [N-Term]	8	172	6	96	8
High	Master Protein	Q5T5U3	Rho GTPase-activating protein 21 OS=Homo sapiens OX=9606 GN=ARHGAP21 PE=1 SV=2	1.42607	0.869925	0.737455	1.10056	1.00543	1.42477	1.22106		17	137	16	1958	17
High	Master Protein	Q96AB3	Isochorismatase domain-containing protein 2 OS=Homo sapiens OX=9606 GN=ISOC2 PE=1 SV=1	0.22298	0.713092	0.640091	0.443666	0.533419	0.220196	0.520479		8	83	8	205	8
High	Master Protein	Q99685	Monoglyceride lipase OS=Homo sapiens OX=9606 GN=MGLL PE=1 SV=2	0.600427	1.02511	1.24249	1.08662	1.21881	0.238834	1.14248		6	109	6	303	6
High	Master Protein	O00445	Synaptotagmin-5 OS=Homo sapiens OX=9606 GN=SYT5 PE=1 SV=2	-0.3042	-0.274684	-0.990429	0.161131	-0.457901	-1.74291	-0.455864		13	125	9	386	13
High	Master Protein	P14621	Acylphosphatase-2 OS=Homo sapiens OX=9606 GN=ACYP2 PE=1 SV=2	3.1433	3.17626	2.97839	2.71023	2.59531	3.08652	2.3879		11	167	11	99	11
High	Master Protein	P21980	Protein-glutamine gamma-glutamyltransferase 2 OS=Homo sapiens OX=9606 GN=TGM2 PE=1 SV=2	0.594097	1.84476	2.45067	0.32601	-0.0287704	0.0740547	0.188895		12	83	12	687	12
High	Master Protein	Q9ULC4	Malignant T-cell-amplified sequence 1 OS=Homo sapiens OX=9606 GN=MCTS1 PE=1 SV=1	1.05252	1.15341	1.32416	1.48711	1.4639	1.03231	1.07669		9	131	9	181	9
High	Master Protein	Q9UPP5-2	Isoform 2 of AP2-interacting clathrin-endocytosis protein OS=Homo sapiens OX=9606 GN=KIAA1107	0.631947	1.88231	0.415134	1.04839	1.30347	1.57361	1.71166		15	94	15	1129	15
High	Master Protein	Q9H598	Vesicular inhibitory amino acid transporter OS=Homo sapiens OX=9606 GN=SLC32A1 PE=2 SV=2	1.60575	1.55899	1.26029	1.62991	1.47634	1.30262	1.46048		12	119	11	525	12
High	Master Protein	P01889	HLA class I histocompatibility antigen, B alpha chain OS=Homo sapiens OX=9606 GN=HLA-B PE=1 SV=3	-0.424709	0.429942	-0.0401554	-0.729796	-0.980652	0.764376	-0.249465		8	106	4	362	8
High	Master Protein	Q13491	Neuronal membrane glycoprotein M6-b OS=Homo sapiens OX=9606 GN=GPM6B PE=1 SV=2	-0.407595	-1.50033	-1.92635	-0.946432	-0.995152	0.955792	-1.22663	Acetyl [N-Term]	5	243	1	265	5
High	Master Protein	Q9UJY1	Heat shock protein beta-8 OS=Homo sapiens OX=9606 GN=HSPB8 PE=1 SV=1	2.73323	2.67161	2.04151	2.66907	1.4373	2.14353	2.02207		9	183	9	196	9
High	Master Protein	O94905	Erlin-2 OS=Homo sapiens OX=9606 GN=ERLIN2 PE=1 SV=1	2.39479	2.18054	2.62652	2.72074	2.28705	2.41407	2.20328		13	158	10	339	13
High	Master Protein	P25685	DnaJ homolog subfamily B member 1 OS=Homo sapiens OX=9606 GN=DNAJB1 PE=1 SV=4	1.61374	1.95692	1.69574	1.8758	1.17565	1.93846	1.61618		13	136	12	340	13
High	Master Protein	Q8IWQ3-4	Isoform 4 of Serine/threonine-protein kinase BRSK2 OS=Homo sapiens OX=9606 GN=BRSK2	0.351118	0.443577	0.340666	0.47837	0.793655	0.651899	0.963246		13	119	10	696	13
High	Master Protein	Q9Y266	Nuclear migration protein nudC OS=Homo sapiens OX=9606 GN=NUDC PE=1 SV=1	1.32904	1.52402	1.47483	1.41458	1.32158	1.75547	1.35733		10	98	10	331	10
High	Master Protein	P06737	Glycogen phosphorylase, liver form OS=Homo sapiens OX=9606 GN=PYGL PE=1 SV=4	-4.32524	-3.20426	-3.81318	-3.7283	-3.95999	-4.34382	-4.94139		10	151	1	847	10
High	Master Protein	O75964	ATP synthase subunit g, mitochondrial OS=Homo sapiens OX=9606 GN=ATP5MG PE=1 SV=3	3.18574	3.3809	3.56879	3.42233	3.70068	3.4264	3.19334		7	197	7	103	7
High	Master Protein	P62263	40S ribosomal protein S14 OS=Homo sapiens OX=9606 GN=RPS14 PE=1 SV=3	2.04012	2.18348	2.07298	1.98745	2.18041	2.3394	2.27345		8	153	8	151	8
High	Master Protein	O43598	2'-deoxynucleoside 5'-phosphate N-hydrolase 1 OS=Homo sapiens OX=9606 GN=DNPH1 PE=1 SV=1	1.2156	1.427	1.72234	1.55657	1.04651	0.744015	1.12922		8	100	8	174	8
High	Master Protein	P46976	Glycogenin-1 OS=Homo sapiens OX=9606 GN=GYG1 PE=1 SV=4	2.16609	2.18431	2.03578	2.53496	2.04646	1.23705	1.7291		12	125	12	350	12
High	Master Protein	Q96NY7	Chloride intracellular channel protein 6 OS=Homo sapiens OX=9606 GN=CLIC6 PE=2 SV=3	-1.046	-1.67285	1.14622	-0.932338	-1.27164	-0.679619	-1.26946		9	47	9	704	9
High	Master Protein	Q9UNE7	E3 ubiquitin-protein ligase CHIP OS=Homo sapiens OX=9606 GN=STUB1 PE=1 SV=2	1.91382	1.54611	1.03431	1.14299	1.19634	1.189	1.92593		13	138	12	303	13
High	Master Protein	Q9HCD6	Protein TANC2 OS=Homo sapiens OX=9606 GN=TANC2 PE=1 SV=3	1.37868	1.51031	1.28308	1.0284	1.22269	1.18855	1.66173		17	91	17	1990	17
High	Master Protein	Q9P2E9	Ribosome-binding protein 1 OS=Homo sapiens OX=9606 GN=RRBP1 PE=1 SV=5	0.11804	0.118814	0.369677	0.218495	0.276844	1.21919	0.530361		14	89	13	1410	14
High	Master Protein	Q08AD1	Calmodulin-regulated spectrin-associated protein 2 OS=Homo sapiens OX=9606 GN=CAMSAP2 PE=1 SV=3	0.932707	0.809536	0.857531	1.10359	1.11346	0.762436	1.3598		13	98	13	1489	13
High	Master Protein	P38405	Guanine nucleotide-binding protein G(olf) subunit alpha OS=Homo sapiens OX=9606 GN=GNAL PE=1 SV=1	-4.97363	-5.33553	-5.48449	-5.40745	-5.26867	-5.89855	-5.76942		8	203	1	381	8
High	Master Protein	Q15052	Rho guanine nucleotide exchange factor 6 OS=Homo sapiens OX=9606 GN=ARHGEF6 PE=1 SV=2	-0.0745087	-0.400474	-0.684742	-0.211344	-0.235111	-0.568541	-0.76918		12	124	8	776	12
High	Master Protein	Q5H9L2	Transcription elongation factor A protein-like 5 OS=Homo sapiens OX=9606 GN=TCEAL5 PE=1 SV=1	1.62081	1.20068	1.18014	1.27456	1.20008	2.76272	1.88758		12	186	5	206	12
High	Master Protein	Q9Y2I8	WD repeat-containing protein 37 OS=Homo sapiens OX=9606 GN=WDR37 PE=1 SV=2	0.88269	1.26907	1.22743	2.14297	1.27684	0.812621	1.09277		14	117	14	494	14
High	Master Protein	Q16134	Electron transfer flavoprotein-ubiquinone oxidoreductase, mitochondrial OS=Homo sapiens OX=9606 GN=ETFDH PE=1 SV=2	1.9831	1.67146	1.87789	1.91531	1.77055	1.66269	1.7445		14	140	14	617	14
High	Master Protein	P55036	26S proteasome non-ATPase regulatory subunit 4 OS=Homo sapiens OX=9606 GN=PSMD4 PE=1 SV=1	1.80057	1.66379	1.59717	1.88285	1.95284	1.98094	1.95205		11	92	11	377	11
High	Master Protein	O95433	Activator of 90 kDa heat shock protein ATPase homolog 1 OS=Homo sapiens OX=9606 GN=AHSA1 PE=1 SV=1	1.42309	1.39612	1.57802	1.49764	1.57372	1.95155	1.01948		12	121	12	338	12
High	Master Protein	A6NDG6	Glycerol-3-phosphate phosphatase OS=Homo sapiens OX=9606 GN=PGP PE=1 SV=1	1.05408	0.882218	1.00673	1.01909	1.20115	1.2285	1.38937		10	157	10	321	10
High	Master Protein	Q15370	Elongin-B OS=Homo sapiens OX=9606 GN=ELOB PE=1 SV=1	1.89212	1.89829	1.83504	1.97659	2.00878	1.84649	2.02677	Acetyl [N-Term]	9	149	9	118	9
High	Master Protein	Q96EY1	DnaJ homolog subfamily A member 3, mitochondrial OS=Homo sapiens OX=9606 GN=DNAJA3 PE=1 SV=2	1.19079	1.10346	0.914213	1.04036	1.02378	1.07864	1.10756		14	152	14	480	14
High	Master Protein	Q9P0L2	Serine/threonine-protein kinase MARK1 OS=Homo sapiens OX=9606 GN=MARK1 PE=1 SV=2	0.585703	0.473772	0.187567	0.64511	0.964483	0.761804	1.05346		11	95	8	795	11
High	Master Protein	P46439	Glutathione S-transferase Mu 5 OS=Homo sapiens OX=9606 GN=GSTM5 PE=1 SV=3	0.580063	-0.570148	-1.0511	-0.429975	-0.329193	0.27178	-0.473021		12	162	2	218	12
High	Master Protein	Q16762	Thiosulfate sulfurtransferase OS=Homo sapiens OX=9606 GN=TST PE=1 SV=4	2.06759	2.30851	2.43433	2.25001	1.59966	1.12045	1.71495		8	153	8	297	8
High	Master Protein	O15031	Plexin-B2 OS=Homo sapiens OX=9606 GN=PLXNB2 PE=1 SV=3	0.373828	0.68431	0.560337	0.442296	0.385178	0.0580711	0.381725		12	85	12	1838	12
High	Master Protein	Q15102	Platelet-activating factor acetylhydrolase IB subunit alpha1 OS=Homo sapiens OX=9606 GN=PAFAH1B3 PE=1 SV=1	2.98381	2.79195	2.86375	2.93373	2.53568	2.82073	2.47119		10	171	10	231	10
High	Master Protein	Q8IXS6	Paralemmin-2 OS=Homo sapiens OX=9606 GN=PALM2 PE=1 SV=3	1.37938	1.15613	0.676868	1.09399	1.46715	1.59875	1.65651	Acetyl [N-Term]	13	124	9	379	13
High	Master Protein	P23142-4	Isoform C of Fibulin-1 OS=Homo sapiens OX=9606 GN=FBLN1	0.920171	1.13542	1.55136	0.538216	-0.510799	0.749039	-0.358938		13	90	4	683	13
High	Master Protein	P41222	Prostaglandin-H2 D-isomerase OS=Homo sapiens OX=9606 GN=PTGDS PE=1 SV=1	3.09061	3.17847	2.86559	2.71569	2.93606	3.29882	3.06577		8	231	8	190	8
High	Master Protein	Q96PK6	RNA-binding protein 14 OS=Homo sapiens OX=9606 GN=RBM14 PE=1 SV=2	0.813658	1.35952	1.49686	1.31047	0.862764	1.15767	1.48085		12	178	12	669	12
High	Master Protein	P78344	Eukaryotic translation initiation factor 4 gamma 2 OS=Homo sapiens OX=9606 GN=EIF4G2 PE=1 SV=1	1.15764	1.02804	0.834915	1.03007	0.890842	1.27419	0.862617	Acetyl [N-Term]	13	133	13	907	13
High	Master Protein	Q99627	COP9 signalosome complex subunit 8 OS=Homo sapiens OX=9606 GN=COPS8 PE=1 SV=1	1.71265	1.79195	1.66516	1.66415	1.59846	1.82361	1.96684		7	100	7	209	7
High	Master Protein	Q86UW7	Calcium-dependent secretion activator 2 OS=Homo sapiens OX=9606 GN=CADPS2 PE=1 SV=2	-2.93821	-2.6758	-2.2967	-2.55095	-2.61298	-2.48716	-2.29861		10	138	3	1296	10
High	Master Protein	Q9BYV8	Centrosomal protein of 41 kDa OS=Homo sapiens OX=9606 GN=CEP41 PE=1 SV=1	0.110229	0.187294	-0.370182	0.268064	0.330151	0.824381	0.704216		11	96	11	373	11
High	Master Protein	P27635	60S ribosomal protein L10 OS=Homo sapiens OX=9606 GN=RPL10 PE=1 SV=4	1.51684	1.04313	1.3377	1.1456	1.45182	1.6431	1.37517		14	139	14	214	14
High	Master Protein	P49593	Protein phosphatase 1F OS=Homo sapiens OX=9606 GN=PPM1F PE=1 SV=3	-0.197064	0.0306978	0.118111	0.09937	-0.0909748	-0.202892	0.0709229		9	83	9	454	9
High	Master Protein	Q00341	Vigilin OS=Homo sapiens OX=9606 GN=HDLBP PE=1 SV=2	0.925619	0.987601	1.05234	0.931764	1.16633	0.671842	0.976529		16	113	16	1268	16
High	Master Protein	Q15436	Protein transport protein Sec23A OS=Homo sapiens OX=9606 GN=SEC23A PE=1 SV=2	0.588474	0.71212	0.763968	0.693759	0.467386	0.0929728	-0.263208		10	74	10	765	10
High	Master Protein	P56181-2	Isoform 2 of NADH dehydrogenase [ubiquinone] flavoprotein 3, mitochondrial OS=Homo sapiens OX=9606 GN=NDUFV3	1.39828	1.0588	-1.03361	0.67947	1.18807	1.03299	1.58625		11	139	10	473	11
High	Master Protein	Q6YP21	Kynurenine--oxoglutarate transaminase 3 OS=Homo sapiens OX=9606 GN=KYAT3 PE=1 SV=1	2.1405	1.6139	1.64	0.801421	1.95345	1.57274	2.21291		10	125	10	454	10
High	Master Protein	O95819-3	Isoform 3 of Mitogen-activated protein kinase kinase kinase kinase 4 OS=Homo sapiens OX=9606 GN=MAP4K4	0.0144176	0.296699	-0.040535	-0.0753469	-0.135094	0.554566	0.294794		16	144	9	1320	16
High	Master Protein	P62753	40S ribosomal protein S6 OS=Homo sapiens OX=9606 GN=RPS6 PE=1 SV=1	1.62781	1.7483	1.94398	1.77962	1.75777	1.70962	1.60887		11	125	11	249	11
High	Master Protein	Q5T848	Probable G-protein coupled receptor 158 OS=Homo sapiens OX=9606 GN=GPR158 PE=1 SV=1	1.55154	1.25525	0.237823	1.20084	1.38868	1.52136	1.6523		10	134	10	1215	10
High	Master Protein	Q9Y6U3	Adseverin OS=Homo sapiens OX=9606 GN=SCIN PE=1 SV=4	0.756304	0.958617	0.630219	1.22279	-2.31852	0.287413	-0.347012		13	84	13	715	13
High	Master Protein	P17931	Galectin-3 OS=Homo sapiens OX=9606 GN=LGALS3 PE=1 SV=5	2.56738	2.74333	2.34884	2.60982	2.06734	1.87567	2.15148		9	145	9	250	9
High	Master Protein	Q96D71	RalBP1-associated Eps domain-containing protein 1 OS=Homo sapiens OX=9606 GN=REPS1 PE=1 SV=3	0.356157	-0.0313768	-0.118057	0.0821562	0.279007	0.333505	0.625759		11	104	10	796	11
High	Master Protein	P26639	Threonine--tRNA ligase 1, cytoplasmic OS=Homo sapiens OX=9606 GN=TARS1 PE=1 SV=3	1.25987	1.15131	0.959229	1.38652	1.40359	1.11253	1.06811		13	115	12	723	13
High	Master Protein	P51693	Amyloid-like protein 1 OS=Homo sapiens OX=9606 GN=APLP1 PE=1 SV=3	1.66518	1.11359	0.885059	0.979778	1.32297	2.0942	2.00882		11	127	11	650	11
High	Master Protein	Q9H299	SH3 domain-binding glutamic acid-rich-like protein 3 OS=Homo sapiens OX=9606 GN=SH3BGRL3 PE=1 SV=1	2.35345	2.0326	1.93803	1.97131	1.89523	2.42808	2.21634		6	136	6	93	6
High	Master Protein	Q01968	Inositol polyphosphate 5-phosphatase OCRL OS=Homo sapiens OX=9606 GN=OCRL PE=1 SV=3	0.992825	0.888076	0.947018	1.12149	0.912355	0.248937	0.934252	Acetyl [N-Term]	14	108	14	901	14
High	Master Protein	Q9H019	Mitochondrial fission regulator 1-like OS=Homo sapiens OX=9606 GN=MTFR1L PE=1 SV=2	1.66549	1.56029	1.33764	1.41812	1.22732	1.76937	1.8994		14	115	14	292	14
High	Master Protein	O14964	Hepatocyte growth factor-regulated tyrosine kinase substrate OS=Homo sapiens OX=9606 GN=HGS PE=1 SV=1	1.94183	2.08303	2.09166	2.19511	2.17155	2.51966	2.53419		14	188	14	777	14
High	Master Protein	P62280	40S ribosomal protein S11 OS=Homo sapiens OX=9606 GN=RPS11 PE=1 SV=3	2.09384	1.84884	1.88854	1.71114	1.99533	2.18397	1.67101		11	160	11	158	11
High	Master Protein	Q92696	Geranylgeranyl transferase type-2 subunit alpha OS=Homo sapiens OX=9606 GN=RABGGTA PE=1 SV=2	1.14468	1.17636	1.42593	1.29	1.41101	0.891703	1.10192		14	154	14	567	14
High	Master Protein	Q9UKY7	Protein CDV3 homolog OS=Homo sapiens OX=9606 GN=CDV3 PE=1 SV=1	1.93307	1.49767	1.45536	1.63782	1.83722	2.23418	2.46164		6	119	6	258	6
High	Master Protein	Q969E4	Transcription elongation factor A protein-like 3 OS=Homo sapiens OX=9606 GN=TCEAL3 PE=1 SV=1	-0.710354	-1.08254	-1.26693	-1.15334	-1.22695	0.575337	-0.203026	Acetyl [N-Term]	11	194	4	200	11
High	Master Protein	Q08380	Galectin-3-binding protein OS=Homo sapiens OX=9606 GN=LGALS3BP PE=1 SV=1	1.15614	1.42889	1.48899	1.28748	1.82616	2.40127	1.50688		12	152	12	585	12
High	Master Protein	Q96S19	Methyltransferase-like 26 OS=Homo sapiens OX=9606 GN=METTL26 PE=1 SV=2	1.1207	1.37142	1.12875	1.10523	1.01401	0.657434	1.40354	Acetyl [N-Term]	8	132	8	204	8
High	Master Protein	P0DJI8	Serum amyloid A-1 protein OS=Homo sapiens OX=9606 GN=SAA1 PE=1 SV=1	0.475586	-2.93375	2.81544	-0.200956	-4.26114	-0.710079	-0.325979		7	62	4	122	7
High	Master Protein	A0AVT1	Ubiquitin-like modifier-activating enzyme 6 OS=Homo sapiens OX=9606 GN=UBA6 PE=1 SV=1	0.483414	1.26443	1.11626	1.06096	0.963848	0.0722923	0.847344	Acetyl [N-Term]	13	125	13	1052	13
High	Master Protein	P09669	Cytochrome c oxidase subunit 6C OS=Homo sapiens OX=9606 GN=COX6C PE=1 SV=2	5.04665	4.13852	4.38448	4.69788	4.89062	4.80905	4.71402		8	227	8	75	8
High	Master Protein	O00299	Chloride intracellular channel protein 1 OS=Homo sapiens OX=9606 GN=CLIC1 PE=1 SV=4	1.44444	1.1829	1.37874	1.14542	0.62878	1.66389	0.810364		10	136	10	241	10
High	Master Protein	P26196	Probable ATP-dependent RNA helicase DDX6 OS=Homo sapiens OX=9606 GN=DDX6 PE=1 SV=2	1.43962	1.55463	1.69023	1.58423	1.41439	1.59564	1.37892		10	119	10	483	10
High	Master Protein	Q9NRG7	Epimerase family protein SDR39U1 OS=Homo sapiens OX=9606 GN=SDR39U1 PE=1 SV=3	0.0233402	0.134944	0.368746	0.466486	0.744844	-0.0505371	-0.0211782		10	77	10	293	10
High	Master Protein	O60826	Coiled-coil domain-containing protein 22 OS=Homo sapiens OX=9606 GN=CCDC22 PE=1 SV=1	0.626701	0.729289	0.470213	0.760784	0.573681	0.114811	0.531424	Acetyl [N-Term]	13	100	13	627	13
High	Master Protein	O00241	Signal-regulatory protein beta-1 OS=Homo sapiens OX=9606 GN=SIRPB1 PE=1 SV=5	-3.50955	-3.80113	-3.82264	-3.56746	-3.33142	-3.15069	-2.60845		10	98	1	398	10
High	Master Protein	O94985-2	Isoform 2 of Calsyntenin-1 OS=Homo sapiens OX=9606 GN=CLSTN1	0.767929	0.88803	1.18797	1.01847	1.16732	1.17513	1.17499		14	95	14	971	14
High	Master Protein	Q9Y6T7	Diacylglycerol kinase beta OS=Homo sapiens OX=9606 GN=DGKB PE=1 SV=2	3.15156	2.91993	2.73798	3.96063	3.62288	2.97858	3.42995		12	95	11	804	12
High	Master Protein	Q8IVD9	NudC domain-containing protein 3 OS=Homo sapiens OX=9606 GN=NUDCD3 PE=1 SV=3	0.953121	0.97972	0.990658	0.731602	1.00961	0.997936	1.04371		13	109	13	361	13
High	Master Protein	P53004	Biliverdin reductase A OS=Homo sapiens OX=9606 GN=BLVRA PE=1 SV=2	1.25724	1.77635	2.02801	1.7241	1.6221	1.02217	1.00064		12	155	12	296	12
High	Master Protein	O43747	AP-1 complex subunit gamma-1 OS=Homo sapiens OX=9606 GN=AP1G1 PE=1 SV=5	0.557808	0.825103	1.03328	0.997064	1.30349	0.779294	0.60216		14	129	14	822	14
High	Master Protein	P42684	Tyrosine-protein kinase ABL2 OS=Homo sapiens OX=9606 GN=ABL2 PE=1 SV=1	0.906613	-0.0124674	-0.0723343	0.366328	0.323025	0.727156	0.865317		12	91	12	1182	12
High	Master Protein	Q9NZQ3	NCK-interacting protein with SH3 domain OS=Homo sapiens OX=9606 GN=NCKIPSD PE=1 SV=1	2.01121	1.73452	1.55943	1.71745	1.91171	2.42642	2.15303		12	88	12	722	12
High	Master Protein	Q684P5	Rap1 GTPase-activating protein 2 OS=Homo sapiens OX=9606 GN=RAP1GAP2 PE=1 SV=2	1.11349	0.978964	0.873358	1.33248	1.50509	1.3363	1.69945		14	152	13	730	14
High	Master Protein	O14879	Interferon-induced protein with tetratricopeptide repeats 3 OS=Homo sapiens OX=9606 GN=IFIT3 PE=1 SV=1	-2.24938	-3.4463	-1.47029	-2.43675	-2.07084	1.5786	-2.92447		13	28	13	490	13
High	Master Protein	P27449	V-type proton ATPase 16 kDa proteolipid subunit OS=Homo sapiens OX=9606 GN=ATP6V0C PE=1 SV=1	1.96022	2.04923	2.20198	2.26763	2.57528	1.79619	1.85991		4	119	4	155	4
High	Master Protein	Q9NUB1	Acetyl-coenzyme A synthetase 2-like, mitochondrial OS=Homo sapiens OX=9606 GN=ACSS1 PE=1 SV=2	0.249342	0.239448	0.65045	0.419627	0.282431	-0.344929	-0.25558		14	97	14	689	14
High	Master Protein	O75410	Transforming acidic coiled-coil-containing protein 1 OS=Homo sapiens OX=9606 GN=TACC1 PE=1 SV=2	0.927013	0.658402	0.376478	0.7706	0.741362	1.41191	1.38573		12	105	12	805	12
High	Master Protein	P07741	Adenine phosphoribosyltransferase OS=Homo sapiens OX=9606 GN=APRT PE=1 SV=2	1.42401	1.90163	2.12202	1.75325	1.44008	1.55668	1.25972		9	117	9	180	9
High	Master Protein	O43765	Small glutamine-rich tetratricopeptide repeat-containing protein alpha OS=Homo sapiens OX=9606 GN=SGTA PE=1 SV=1	2.5805	2.38038	2.21992	2.36819	2.62355	2.7109	2.85479		9	101	9	313	9
High	Master Protein	Q16774-3	Isoform 3 of Guanylate kinase OS=Homo sapiens OX=9606 GN=GUK1	1.4402	1.39338	1.58998	1.28349	1.64278	1.55602	1.65056		8	97	8	241	8
High	Master Protein	Q9Y512	Sorting and assembly machinery component 50 homolog OS=Homo sapiens OX=9606 GN=SAMM50 PE=1 SV=3	1.11994	1.54934	1.63513	1.6492	1.79261	1.20328	0.906662		10	153	10	469	10
High	Master Protein	Q13613	Myotubularin-related protein 1 OS=Homo sapiens OX=9606 GN=MTMR1 PE=1 SV=4	0.671091	0.684655	0.58423	0.673112	0.700541	0.154475	0.619368	Acetyl [N-Term]	10	107	9	665	10
High	Master Protein	Q9BUT1	3-hydroxybutyrate dehydrogenase type 2 OS=Homo sapiens OX=9606 GN=BDH2 PE=1 SV=2	1.81293	2.76264	2.15006	2.33454	1.75555	1.3961	1.92874		9	116	9	245	9
High	Master Protein	O00291	Huntingtin-interacting protein 1 OS=Homo sapiens OX=9606 GN=HIP1 PE=1 SV=5	0.236819	0.517186	0.79225	0.598076	0.810066	0.798717	0.56523		12	99	11	1037	12
High	Master Protein	Q9UBW8	COP9 signalosome complex subunit 7a OS=Homo sapiens OX=9606 GN=COPS7A PE=1 SV=1	1.44741	1.49452	1.52453	1.62679	1.70921	1.44899	1.63615		12	107	12	275	12
High	Master Protein	O43169	Cytochrome b5 type B OS=Homo sapiens OX=9606 GN=CYB5B PE=1 SV=3	1.35592	1.77547	1.79115	1.59805	1.50437	1.04304	1.39105		6	93	6	150	6
High	Master Protein	Q15185	Prostaglandin E synthase 3 OS=Homo sapiens OX=9606 GN=PTGES3 PE=1 SV=1	1.61098	1.96014	2.01081	1.83336	1.84289	1.88305	1.71377		7	137	7	160	7
High	Master Protein	Q6BCY4	NADH-cytochrome b5 reductase 2 OS=Homo sapiens OX=9606 GN=CYB5R2 PE=1 SV=1	0.471491	0.796732	1.88833	1.50767	1.37459	1.37807	1.20611		12	107	12	276	12
High	Master Protein	Q86TV6	Tetratricopeptide repeat protein 7B OS=Homo sapiens OX=9606 GN=TTC7B PE=1 SV=3	0.766694	0.615466	0.639988	0.911677	1.13978	0.567241	0.522839		16	119	16	843	16
High	Master Protein	P61018	Ras-related protein Rab-4B OS=Homo sapiens OX=9606 GN=RAB4B PE=1 SV=1	0.847793	0.944275	1.0055	0.935745	0.986868	0.840405	0.717255		10	129	8	213	10
High	Master Protein	P11182	Lipoamide acyltransferase component of branched-chain alpha-keto acid dehydrogenase complex, mitochondrial OS=Homo sapiens OX=9606 GN=DBT PE=1 SV=3	0.944094	0.834571	0.827019	1.10425	1.187	0.49095	0.731306		12	152	12	482	12
High	Master Protein	P15170-3	Isoform 3 of Eukaryotic peptide chain release factor GTP-binding subunit ERF3A OS=Homo sapiens OX=9606 GN=GSPT1	0.693335	0.74438	0.84886	0.822944	0.734818	0.378952	0.43121		11	113	6	637	11
High	Master Protein	O15212	Prefoldin subunit 6 OS=Homo sapiens OX=9606 GN=PFDN6 PE=1 SV=1	1.60597	1.5717	1.32904	1.21696	1.33875	1.93573	2.04042		10	138	10	129	10
High	Master Protein	Q9NVT9	Armadillo repeat-containing protein 1 OS=Homo sapiens OX=9606 GN=ARMC1 PE=1 SV=1	0.660275	0.833206	0.693758	0.430266	0.823265	0.5145	0.877165	Acetyl [N-Term]	9	90	9	282	9
High	Master Protein	Q9Y2G0	Protein EFR3 homolog B OS=Homo sapiens OX=9606 GN=EFR3B PE=1 SV=2	1.3269	1.05066	0.383345	1.18261	1.42181	0.851694	1.37472	Acetyl [N-Term]	13	107	12	817	13
High	Master Protein	P34913	Bifunctional epoxide hydrolase 2 OS=Homo sapiens OX=9606 GN=EPHX2 PE=1 SV=2	0.139548	0.223894	0.317474	0.250301	0.0805454	-1.34571	0.30183		10	79	10	555	10
High	Master Protein	Q9BUR5	MICOS complex subunit MIC26 OS=Homo sapiens OX=9606 GN=APOO PE=1 SV=1	2.73814	2.20382	1.92236	2.80933	2.75919	2.62456	3.05243		7	142	7	198	7
High	Master Protein	O95837	Guanine nucleotide-binding protein subunit alpha-14 OS=Homo sapiens OX=9606 GN=GNA14 PE=1 SV=1	NaN	NaN	NaN	NaN	NaN	NaN	NaN		7	104	1	355	7
High	Master Protein	P0CG30	Glutathione S-transferase theta-2B OS=Homo sapiens OX=9606 GN=GSTT2B PE=1 SV=1	0.662601	-1.3697	0.749155	-1.34071	0.428114	1.55275	0.0829296		9	105	2	244	9
High	Master Protein	O75688	Protein phosphatase 1B OS=Homo sapiens OX=9606 GN=PPM1B PE=1 SV=1	0.320065	0.377367	0.356564	0.520848	0.446709	0.320213	0.184113		13	125	11	479	13
High	Master Protein	Q15773	Myeloid leukemia factor 2 OS=Homo sapiens OX=9606 GN=MLF2 PE=1 SV=1	1.78551	1.84155	2.0226	1.96995	1.89412	1.49613	2.1334		8	106	8	248	8
High	Master Protein	O00305	Voltage-dependent L-type calcium channel subunit beta-4 OS=Homo sapiens OX=9606 GN=CACNB4 PE=1 SV=2	-0.467531	-0.549994	-0.854586	-0.471044	-0.561602	-0.311943	-0.251145		13	98	8	520	13
High	Master Protein	Q13162	Peroxiredoxin-4 OS=Homo sapiens OX=9606 GN=PRDX4 PE=1 SV=1	0.330016	0.665463	0.855751	0.441677	0.295069	0.273252	0.228689		9	242	6	271	9
High	Master Protein	Q9H4A4	Aminopeptidase B OS=Homo sapiens OX=9606 GN=RNPEP PE=1 SV=2	0.872917	1.22824	0.939016	1.42179	1.3287	0.86874	0.858107		12	140	12	650	12
High	Master Protein	Q9Y3A5	Ribosome maturation protein SBDS OS=Homo sapiens OX=9606 GN=SBDS PE=1 SV=4	0.225496	1.26638	1.23202	1.41743	1.5055	1.45925	0.9517		13	117	13	250	13
High	Master Protein	Q6NZI2	Caveolae-associated protein 1 OS=Homo sapiens OX=9606 GN=CAVIN1 PE=1 SV=1	1.20757	1.57312	2.20936	0.895539	0.482767	0.506366	0.43587		10	86	10	390	10
High	Master Protein	Q5XKP0	MICOS complex subunit MIC13 OS=Homo sapiens OX=9606 GN=MICOS13 PE=1 SV=1	1.34903	1.41159	1.39956	1.23443	1.37655	0.973362	1.52424		6	98	6	118	6
High	Master Protein	Q9H4F8	SPARC-related modular calcium-binding protein 1 OS=Homo sapiens OX=9606 GN=SMOC1 PE=1 SV=1	1.81382	0.250916	0.174765	0.790105	-2.59826	-0.316958	-1.75411		11	75	11	434	11
High	Master Protein	Q9Y4C0	Neurexin-3 OS=Homo sapiens OX=9606 GN=NRXN3 PE=1 SV=4	0.934344	1.13294	0.804775	1.25439	1.28076	0.320932	1.16514		14	101	12	1643	14
High	Master Protein	Q01844	RNA-binding protein EWS OS=Homo sapiens OX=9606 GN=EWSR1 PE=1 SV=1	1.79287	1.53147	1.65739	1.6361	1.4361	1.91196	1.98624		8	132	8	656	8
High	Master Protein	Q92734	Protein TFG OS=Homo sapiens OX=9606 GN=TFG PE=1 SV=2	2.10235	2.08066	2.16853	2.07246	2.19462	1.96941	2.07631		11	124	11	400	11
High	Master Protein	Q9UHG3	Prenylcysteine oxidase 1 OS=Homo sapiens OX=9606 GN=PCYOX1 PE=1 SV=3	0.50234	1.16212	1.56245	1.13429	1.24097	0.610004	0.345757		14	121	14	505	14
High	Master Protein	Q14183	Double C2-like domain-containing protein alpha OS=Homo sapiens OX=9606 GN=DOC2A PE=1 SV=5	0.323707	0.081912	0.073349	0.221922	0.617203	-0.019846	0.820547		9	104	9	400	9
High	Master Protein	Q9ULH1	Arf-GAP with SH3 domain, ANK repeat and PH domain-containing protein 1 OS=Homo sapiens OX=9606 GN=ASAP1 PE=1 SV=4	0.842436	0.607466	0.0518074	0.465996	0.830362	0.950516	1.01923		13	131	13	1129	13
High	Master Protein	O15145	Actin-related protein 2/3 complex subunit 3 OS=Homo sapiens OX=9606 GN=ARPC3 PE=1 SV=3	2.67457	2.46846	2.46752	2.50704	2.54694	2.36537	2.61419		9	195	9	178	9
High	Master Protein	Q92556	Engulfment and cell motility protein 1 OS=Homo sapiens OX=9606 GN=ELMO1 PE=1 SV=2	1.01787	0.894471	1.06516	1.13143	1.38136	1.31445	1.12049		12	119	8	727	12
High	Master Protein	Q9P2J5	Leucine--tRNA ligase, cytoplasmic OS=Homo sapiens OX=9606 GN=LARS1 PE=1 SV=2	0.769762	0.576283	0.999174	0.934966	1.21926	0.295609	0.594066		16	69	16	1176	16
High	Master Protein	O94910	Adhesion G protein-coupled receptor L1 OS=Homo sapiens OX=9606 GN=ADGRL1 PE=1 SV=1	0.949704	0.91237	0.858673	0.723005	1.12256	0.721218	1.3333		12	112	12	1474	12
High	Master Protein	Q9UN86	Ras GTPase-activating protein-binding protein 2 OS=Homo sapiens OX=9606 GN=G3BP2 PE=1 SV=2	1.42869	1.21093	1.42056	1.41599	1.74275	1.71801	1.60717		10	122	10	482	10
High	Master Protein	O94903	Pyridoxal phosphate homeostasis protein OS=Homo sapiens OX=9606 GN=PLPBP PE=1 SV=1	1.94249	1.27237	1.39243	1.79201	1.84946	1.93817	1.68556		10	131	10	275	10
High	Master Protein	Q16629	Serine/arginine-rich splicing factor 7 OS=Homo sapiens OX=9606 GN=SRSF7 PE=1 SV=1	2.02951	2.38745	2.38943	2.27008	2.05235	1.98048	2.22843		9	120	8	238	9
High	Master Protein	O00244	Copper transport protein ATOX1 OS=Homo sapiens OX=9606 GN=ATOX1 PE=1 SV=1	2.31508	2.59352	2.43182	2.86929	2.72475	2.41045	3.05246		6	127	6	68	6
High	Master Protein	O75382	Tripartite motif-containing protein 3 OS=Homo sapiens OX=9606 GN=TRIM3 PE=1 SV=2	0.833176	1.04467	1.04062	1.11742	1.09171	0.873425	1.06857		11	147	10	744	11
High	Master Protein	Q86V81	THO complex subunit 4 OS=Homo sapiens OX=9606 GN=ALYREF PE=1 SV=3	0.840677	1.28727	1.5178	1.20529	1.03394	1.02661	2.16068		5	108	5	257	5
High	Master Protein	O15530-2	Isoform 2 of 3-phosphoinositide-dependent protein kinase 1 OS=Homo sapiens OX=9606 GN=PDPK1	-2.32056	-2.80096	-3.23301	-2.75208	-2.68943	-2.29593	-2.38911	Acetyl [N-Term]	12	90	1	506	12
High	Master Protein	Q7RTP6	[F-actin]-monooxygenase MICAL3 OS=Homo sapiens OX=9606 GN=MICAL3 PE=1 SV=2	0.604073	0.760346	0.827429	0.678078	0.314085	0.898684	1.09956		18	87	18	2002	18
High	Master Protein	B9A064	Immunoglobulin lambda-like polypeptide 5 OS=Homo sapiens OX=9606 GN=IGLL5 PE=2 SV=2	-4.12588	-3.41494	-2.40849	-3.54005	-4.0982	-0.306193	-5.9995		7	103	3	214	7
High	Master Protein	P53992	Protein transport protein Sec24C OS=Homo sapiens OX=9606 GN=SEC24C PE=1 SV=3	1.24655	1.24675	1.22876	1.27764	1.48057	1.34467	1.56533		11	103	11	1094	11
High	Master Protein	Q13510	Acid ceramidase OS=Homo sapiens OX=9606 GN=ASAH1 PE=1 SV=5	2.13893	2.52574	2.70224	2.69616	2.76141	2.11876	2.04276		13	173	13	395	13
High	Master Protein	Q14318	Peptidyl-prolyl cis-trans isomerase FKBP8 OS=Homo sapiens OX=9606 GN=FKBP8 PE=1 SV=2	0.750424	0.913052	1.14915	0.644229	0.951899	0.417215	1.11314		8	99	8	412	8
High	Master Protein	Q14019	Coactosin-like protein OS=Homo sapiens OX=9606 GN=COTL1 PE=1 SV=3	1.92156	1.72721	1.78889	1.51731	1.58495	2.32676	1.08592		12	138	12	142	12
High	Master Protein	O43852	Calumenin OS=Homo sapiens OX=9606 GN=CALU PE=1 SV=2	1.76185	1.2586	1.13692	1.22596	0.822763	1.34661	1.52776		8	125	8	315	8
High	Master Protein	P62277	40S ribosomal protein S13 OS=Homo sapiens OX=9606 GN=RPS13 PE=1 SV=2	1.96361	2.28569	2.56197	2.14556	2.47971	1.70305	2.23964		11	193	11	151	11
High	Master Protein	Q15276	Rab GTPase-binding effector protein 1 OS=Homo sapiens OX=9606 GN=RABEP1 PE=1 SV=2	0.995829	0.814797	0.541834	0.946017	1.18188	1.34246	1.1653		15	95	15	862	15
High	Master Protein	Q92804	TATA-binding protein-associated factor 2N OS=Homo sapiens OX=9606 GN=TAF15 PE=1 SV=1	1.06686	1.33184	1.41702	1.26767	1.26254	0.898067	1.58785		8	102	6	592	8
High	Master Protein	Q13148	TAR DNA-binding protein 43 OS=Homo sapiens OX=9606 GN=TARDBP PE=1 SV=1	0.674899	1.02617	0.970461	0.90262	0.860649	0.994251	0.90415		8	125	8	414	8
High	Master Protein	Q9C0E8	Endoplasmic reticulum junction formation protein lunapark OS=Homo sapiens OX=9606 GN=LNPK PE=1 SV=2	2.2203	1.70627	1.78953	1.96147	2.09341	2.52802	2.58776		10	127	10	428	10
High	Master Protein	Q04837	Single-stranded DNA-binding protein, mitochondrial OS=Homo sapiens OX=9606 GN=SSBP1 PE=1 SV=1	2.0753	1.95224	2.20691	2.18062	2.17122	2.24894	2.02703		11	103	11	148	11
High	Master Protein	P54819	Adenylate kinase 2, mitochondrial OS=Homo sapiens OX=9606 GN=AK2 PE=1 SV=2	1.49728	1.54265	1.44594	1.45868	0.87908	1.59658	1.31402		10	84	10	239	10
High	Master Protein	Q9HA64	Ketosamine-3-kinase OS=Homo sapiens OX=9606 GN=FN3KRP PE=1 SV=2	1.90019	2.27944	1.72185	2.24951	1.83639	1.80826	1.64283	Acetyl [N-Term]	10	137	9	309	10
High	Master Protein	Q9H6U6	BCAS3 microtubule associated cell migration factor OS=Homo sapiens OX=9606 GN=BCAS3 PE=1 SV=3	0.880333	0.902831	0.64011	0.704042	0.758673	0.753657	0.822535		14	114	14	928	14
High	Master Protein	Q9UHY7	Enolase-phosphatase E1 OS=Homo sapiens OX=9606 GN=ENOPH1 PE=1 SV=1	-0.390568	0.407384	0.594036	0.516713	0.512558	-0.675123	-0.530849		9	74	9	261	9
High	Master Protein	Q92854	Semaphorin-4D OS=Homo sapiens OX=9606 GN=SEMA4D PE=1 SV=1	-0.123917	0.440305	0.229422	0.238343	0.152752	-0.105822	0.851753		11	71	11	862	11
High	Master Protein	P10253	Lysosomal alpha-glucosidase OS=Homo sapiens OX=9606 GN=GAA PE=1 SV=4	0.681076	0.225579	0.416018	0.803773	0.0424747	0.0753269	0.314255		11	103	11	952	11
High	Master Protein	P24534	Elongation factor 1-beta OS=Homo sapiens OX=9606 GN=EEF1B2 PE=1 SV=3	2.66195	2.24168	2.25768	2.32318	2.47432	2.54066	2.89157		7	96	7	225	7
High	Master Protein	P26373	60S ribosomal protein L13 OS=Homo sapiens OX=9606 GN=RPL13 PE=1 SV=4	2.51617	2.46962	2.5824	2.33034	2.35474	2.51946	2.5914		12	176	12	211	12
High	Master Protein	Q9BUP0	EF-hand domain-containing protein D1 OS=Homo sapiens OX=9606 GN=EFHD1 PE=1 SV=1	0.104906	-0.231448	-0.898037	0.535207	-0.958672	0.986996	-0.834023		10	100	8	239	10
High	Master Protein	Q15349	Ribosomal protein S6 kinase alpha-2 OS=Homo sapiens OX=9606 GN=RPS6KA2 PE=1 SV=2	1.23416	1.53675	1.56481	1.59742	1.09835	0.492189	0.788623		15	98	11	733	15
High	Master Protein	P62841	40S ribosomal protein S15 OS=Homo sapiens OX=9606 GN=RPS15 PE=1 SV=2	-0.0257311	-0.881942	-0.016695	-0.0882874	0.0118217	-0.105946	-0.146345		5	60	5	145	5
High	Master Protein	Q8N9N7	Leucine-rich repeat-containing protein 57 OS=Homo sapiens OX=9606 GN=LRRC57 PE=1 SV=1	1.31034	1.68738	1.40831	1.5819	1.84743	1.22251	1.66174		10	130	10	239	10
High	Master Protein	Q8N1B4	Vacuolar protein sorting-associated protein 52 homolog OS=Homo sapiens OX=9606 GN=VPS52 PE=1 SV=1	0.723182	0.391813	0.23773	0.384723	0.639654	0.663862	0.290164		11	113	11	723	11
High	Master Protein	O60256	Phosphoribosyl pyrophosphate synthase-associated protein 2 OS=Homo sapiens OX=9606 GN=PRPSAP2 PE=1 SV=1	1.27651	1.29543	1.12078	1.23322	1.06987	1.30995	1.00871		9	90	8	369	9
High	Master Protein	Q00059	Transcription factor A, mitochondrial OS=Homo sapiens OX=9606 GN=TFAM PE=1 SV=1	2.12905	2.29024	2.08384	2.01756	2.14221	2.3965	2.44176		12	182	12	246	12
High	Master Protein	Q9UMS4	Pre-mRNA-processing factor 19 OS=Homo sapiens OX=9606 GN=PRPF19 PE=1 SV=1	-0.525813	0.534713	0.893091	0.192287	0.689974	-0.466521	0.40132		10	61	10	504	10
High	Master Protein	Q9UDY4	DnaJ homolog subfamily B member 4 OS=Homo sapiens OX=9606 GN=DNAJB4 PE=1 SV=1	0.336737	0.479918	-0.0770683	0.278142	0.270149	-0.14704	0.438074		8	91	7	337	8
High	Master Protein	P23763	Vesicle-associated membrane protein 1 OS=Homo sapiens OX=9606 GN=VAMP1 PE=1 SV=1	-0.48682	0.0680895	0.69795	-0.237653	0.02314	-0.176698	0.0130796		7	143	4	118	7
High	Master Protein	Q9NZ01	Very-long-chain enoyl-CoA reductase OS=Homo sapiens OX=9606 GN=TECR PE=1 SV=1	1.21105	1.48086	1.80793	1.24383	1.48237	0.766054	1.40401		8	112	8	308	8
High	Master Protein	Q6IAA8	Ragulator complex protein LAMTOR1 OS=Homo sapiens OX=9606 GN=LAMTOR1 PE=1 SV=2	0.905844	0.784447	0.788803	0.827089	0.743982	0.932024	1.09828		7	131	7	161	7
High	Master Protein	Q92896	Golgi apparatus protein 1 OS=Homo sapiens OX=9606 GN=GLG1 PE=1 SV=2	0.443039	0.328622	0.548315	0.171184	0.523218	-0.118521	-0.174919		11	77	11	1179	11
High	Master Protein	Q00169	Phosphatidylinositol transfer protein alpha isoform OS=Homo sapiens OX=9606 GN=PITPNA PE=1 SV=2	1.52411	1.73643	1.61211	1.82741	1.9854	1.48327	1.71851		9	144	7	270	9
High	Master Protein	P46060	Ran GTPase-activating protein 1 OS=Homo sapiens OX=9606 GN=RANGAP1 PE=1 SV=1	1.1535	1.35575	1.49328	1.22664	1.3903	0.967822	1.57815		12	86	12	587	12
High	Master Protein	O15511	Actin-related protein 2/3 complex subunit 5 OS=Homo sapiens OX=9606 GN=ARPC5 PE=1 SV=3	2.5602	2.32181	2.37813	2.32276	2.40801	2.35244	2.42924		7	104	7	151	7
High	Master Protein	Q9UEW8	STE20/SPS1-related proline-alanine-rich protein kinase OS=Homo sapiens OX=9606 GN=STK39 PE=1 SV=3	0.74328	0.873168	1.32037	1.17995	1.24175	0.929054	1.09265		13	84	11	545	13
High	Master Protein	O00303	Eukaryotic translation initiation factor 3 subunit F OS=Homo sapiens OX=9606 GN=EIF3F PE=1 SV=1	0.25103	0.226726	0.461412	0.472587	0.341974	0.0498524	0.30866		7	91	7	357	7
High	Master Protein	P31942	Heterogeneous nuclear ribonucleoprotein H3 OS=Homo sapiens OX=9606 GN=HNRNPH3 PE=1 SV=2	1.20549	1.45929	1.33208	1.27918	0.915768	1.55032	0.795908		9	99	8	346	9
High	Master Protein	Q9BSH5	Haloacid dehalogenase-like hydrolase domain-containing protein 3 OS=Homo sapiens OX=9606 GN=HDHD3 PE=1 SV=1	1.0195	1.06228	0.18837	0.417433	0.762081	-0.0260715	-0.248298		9	90	9	251	9
High	Master Protein	Q3YEC7	Rab-like protein 6 OS=Homo sapiens OX=9606 GN=RABL6 PE=1 SV=2	0.706163	0.648042	0.76613	0.686143	0.967419	1.20508	1.39561	Acetyl [N-Term]	12	105	12	729	12
High	Master Protein	Q96BM9	ADP-ribosylation factor-like protein 8A OS=Homo sapiens OX=9606 GN=ARL8A PE=1 SV=1	-0.91183	-0.517694	-0.329323	-0.353755	-0.142319	-0.759816	-0.441607		9	134	2	186	9
High	Master Protein	P30531	Sodium- and chloride-dependent GABA transporter 1 OS=Homo sapiens OX=9606 GN=SLC6A1 PE=1 SV=2	2.88838	2.91041	2.73422	2.88782	2.9511	2.42485	2.84727		8	137	8	599	8
High	Master Protein	Q15223-2	Isoform Alpha of Nectin-1 OS=Homo sapiens OX=9606 GN=NECTIN1	-5.13973	-5.07556	-4.85496	-4.93188	-5.0595	-5.27587	-4.61511		8	97	1	458	8
High	Master Protein	P05362	Intercellular adhesion molecule 1 OS=Homo sapiens OX=9606 GN=ICAM1 PE=1 SV=2	1.91817	1.16196	0.498562	1.27452	-0.137274	0.704274	0.407973		12	121	12	532	12
High	Master Protein	P05455	Lupus La protein OS=Homo sapiens OX=9606 GN=SSB PE=1 SV=2	1.04806	1.31207	1.3973	1.26621	0.974092	1.3946	1.28003		11	103	11	408	11
High	Master Protein	Q8WWI1-2	Isoform 2 of LIM domain only protein 7 OS=Homo sapiens OX=9606 GN=LMO7	0.719575	-0.0878191	-0.260893	0.424256	0.379486	0.535934	1.02376		17	78	17	1670	17
High	Master Protein	P63220	40S ribosomal protein S21 OS=Homo sapiens OX=9606 GN=RPS21 PE=1 SV=1	1.13669	0.685778	0.741993	0.912896	0.979809	1.04168	0.317883	Acetyl [N-Term]	7	85	7	83	7
High	Master Protein	O95373	Importin-7 OS=Homo sapiens OX=9606 GN=IPO7 PE=1 SV=1	1.76969	1.17977	1.50301	1.39868	1.6243	1.46033	2.09983	Acetyl [N-Term]	14	92	14	1038	14
High	Master Protein	Q6XQN6	Nicotinate phosphoribosyltransferase OS=Homo sapiens OX=9606 GN=NAPRT PE=1 SV=2	0.66184	0.676258	-0.656517	0.368048	-0.553652	-0.748701	-0.290594		8	84	8	538	8
High	Master Protein	Q8TBX8	Phosphatidylinositol 5-phosphate 4-kinase type-2 gamma OS=Homo sapiens OX=9606 GN=PIP4K2C PE=1 SV=3	0.903485	0.922812	1.09554	0.959005	1.18257	0.62709	1.32467		9	147	9	421	9
High	Master Protein	Q09019	Dystrophia myotonica WD repeat-containing protein OS=Homo sapiens OX=9606 GN=DMWD PE=1 SV=3	1.29402	0.632074	0.330608	0.82584	1.23009	1.2665	1.31225		14	104	14	674	14
High	Master Protein	P59998	Actin-related protein 2/3 complex subunit 4 OS=Homo sapiens OX=9606 GN=ARPC4 PE=1 SV=3	3.21762	3.19336	3.23383	3.17559	3.52801	2.91046	3.06004		11	217	11	168	11
High	Master Protein	A5PKW4	PH and SEC7 domain-containing protein 1 OS=Homo sapiens OX=9606 GN=PSD PE=1 SV=2	1.03291	0.880637	0.689192	1.12951	1.04477	0.851601	1.30037		13	102	13	1024	13
High	Master Protein	P45954	Short/branched chain specific acyl-CoA dehydrogenase, mitochondrial OS=Homo sapiens OX=9606 GN=ACADSB PE=1 SV=1	0.72897	0.710155	1.04694	0.850251	1.45577	0.345009	0.633106		11	110	11	432	11
High	Master Protein	Q15424	Scaffold attachment factor B1 OS=Homo sapiens OX=9606 GN=SAFB PE=1 SV=4	0.288784	0.521838	0.892925	0.598833	0.619022	1.16345	1.32649		9	74	3	915	9
High	Master Protein	P84103	Serine/arginine-rich splicing factor 3 OS=Homo sapiens OX=9606 GN=SRSF3 PE=1 SV=1	2.67669	2.78772	2.64225	2.46855	2.32533	3.14265	2.84125		7	133	6	164	7
High	Master Protein	Q15046	Lysine--tRNA ligase OS=Homo sapiens OX=9606 GN=KARS1 PE=1 SV=3	1.11495	0.775805	0.951136	1.05742	1.09187	0.802233	0.701881		13	91	13	597	13
High	Master Protein	P52566	Rho GDP-dissociation inhibitor 2 OS=Homo sapiens OX=9606 GN=ARHGDIB PE=1 SV=3	1.12051	1.24503	1.01965	1.3133	0.703728	0.980852	0.992615		8	123	8	201	8
High	Master Protein	O75962	Triple functional domain protein OS=Homo sapiens OX=9606 GN=TRIO PE=1 SV=2	0.378053	0.242527	0.121317	0.116714	0.318373	0.542595	0.533363		13	94	11	3097	13
High	Master Protein	Q14166	Tubulin--tyrosine ligase-like protein 12 OS=Homo sapiens OX=9606 GN=TTLL12 PE=1 SV=2	0.218486	1.1045	0.534195	0.773051	0.143694	-0.156811	0.291899		11	58	11	644	11
High	Master Protein	Q15008	26S proteasome non-ATPase regulatory subunit 6 OS=Homo sapiens OX=9606 GN=PSMD6 PE=1 SV=1	1.06164	1.26826	1.22607	1.47895	1.28212	1.0678	0.996508		11	119	11	389	11
High	Master Protein	Q13492	Phosphatidylinositol-binding clathrin assembly protein OS=Homo sapiens OX=9606 GN=PICALM PE=1 SV=2	-0.424477	-0.121138	-0.0840454	-0.337388	-0.0651894	0.208344	-0.426342		11	116	9	652	11
High	Master Protein	Q53H12	Acylglycerol kinase, mitochondrial OS=Homo sapiens OX=9606 GN=AGK PE=1 SV=2	1.71369	1.69761	1.74661	1.67214	1.96485	1.49421	1.7942		14	106	14	422	14
High	Master Protein	Q16630	Cleavage and polyadenylation specificity factor subunit 6 OS=Homo sapiens OX=9606 GN=CPSF6 PE=1 SV=2	0.631527	0.413497	0.407482	0.280665	0.740704	1.85083	0.916727		8	67	8	551	8
High	Master Protein	Q96TC7	Regulator of microtubule dynamics protein 3 OS=Homo sapiens OX=9606 GN=RMDN3 PE=1 SV=2	1.20674	1.40126	1.03962	1.36362	1.0991	0.728352	1.13273		8	118	8	470	8
High	Master Protein	Q8TF74	WAS/WASL-interacting protein family member 2 OS=Homo sapiens OX=9606 GN=WIPF2 PE=1 SV=1	1.27686	1.09184	0.873108	0.965938	1.17427	1.67287	2.02905		13	129	13	440	13
High	Master Protein	Q5VIR6	Vacuolar protein sorting-associated protein 53 homolog OS=Homo sapiens OX=9606 GN=VPS53 PE=1 SV=2	2.19068	2.01245	1.73267	1.88652	1.94504	2.42918	2.58412		13	93	13	832	13
High	Master Protein	Q9NVH1	DnaJ homolog subfamily C member 11 OS=Homo sapiens OX=9606 GN=DNAJC11 PE=1 SV=2	1.19843	1.23985	1.18699	1.33782	1.27907	1.2287	1.12859		14	155	14	559	14
High	Master Protein	P22676	Calretinin OS=Homo sapiens OX=9606 GN=CALB2 PE=2 SV=2	2.27227	2.51718	1.88365	2.34006	1.91227	1.24075	2.27516		13	132	12	271	13
High	Master Protein	Q9H2M9	Rab3 GTPase-activating protein non-catalytic subunit OS=Homo sapiens OX=9606 GN=RAB3GAP2 PE=1 SV=1	2.48223	2.255	2.37493	2.5399	2.70009	3.21252	2.77051		15	162	15	1393	15
High	Master Protein	P39019	40S ribosomal protein S19 OS=Homo sapiens OX=9606 GN=RPS19 PE=1 SV=2	3.03283	2.88588	2.91946	2.88345	3.00124	2.95885	3.05172		11	195	11	145	11
High	Master Protein	Q8NBS9	Thioredoxin domain-containing protein 5 OS=Homo sapiens OX=9606 GN=TXNDC5 PE=1 SV=2	-0.135433	0.214858	0.542645	0.0160189	-0.267365	0.18502	-0.0261383		11	112	11	432	11
High	Master Protein	Q06828	Fibromodulin OS=Homo sapiens OX=9606 GN=FMOD PE=1 SV=2	0.179627	0.271718	1.57345	-0.373439	-1.64922	-2.01033	-3.13224		9	44	9	376	9
High	Master Protein	O15173	Membrane-associated progesterone receptor component 2 OS=Homo sapiens OX=9606 GN=PGRMC2 PE=1 SV=1	1.94856	1.94496	1.78369	1.84981	1.46705	1.70552	1.78387		8	177	7	223	8
High	Master Protein	Q8N987	N-terminal EF-hand calcium-binding protein 1 OS=Homo sapiens OX=9606 GN=NECAB1 PE=1 SV=1	0.207851	0.197422	0.473394	0.452946	0.553444	0.41938	1.25171	Acetyl [N-Term]	8	86	8	351	8
High	Master Protein	P60763	Ras-related C3 botulinum toxin substrate 3 OS=Homo sapiens OX=9606 GN=RAC3 PE=1 SV=1	-0.520427	-0.628637	-0.688421	-0.420897	-0.396172	-0.37108	-0.539557		11	300	3	192	11
High	Master Protein	Q15286	Ras-related protein Rab-35 OS=Homo sapiens OX=9606 GN=RAB35 PE=1 SV=1	0.672497	0.640412	0.579157	0.736126	0.687218	1.1155	0.627108		8	117	5	201	8
High	Master Protein	Q9Y3E1	Hepatoma-derived growth factor-related protein 3 OS=Homo sapiens OX=9606 GN=HDGFL3 PE=1 SV=1	0.750343	1.05787	1.0461	0.492579	0.138277	1.59933	0.560957		7	117	5	203	7
High	Master Protein	O43815	Striatin OS=Homo sapiens OX=9606 GN=STRN PE=1 SV=4	0.869237	0.618667	0.585186	0.754304	0.827759	0.95624	1.09378		11	109	11	780	11
High	Master Protein	Q15843	NEDD8 OS=Homo sapiens OX=9606 GN=NEDD8 PE=1 SV=1	3.41318	3.16375	3.00563	2.98249	2.95571	3.56203	3.94687		3	170	3	81	3
High	Master Protein	O75431	Metaxin-2 OS=Homo sapiens OX=9606 GN=MTX2 PE=1 SV=1	1.29206	1.36572	1.42463	1.27349	1.58023	1.1267	1.32709		10	131	10	263	10
High	Master Protein	P62491	Ras-related protein Rab-11A OS=Homo sapiens OX=9606 GN=RAB11A PE=1 SV=3	2.92147	3.10034	3.3398	3.28378	3.40907	2.93807	2.67112		11	154	11	216	11
High	Master Protein	P84085	ADP-ribosylation factor 5 OS=Homo sapiens OX=9606 GN=ARF5 PE=1 SV=2	-3.61078	-3.42246	-3.15915	-3.26094	-3.28057	-2.35043	-3.73914		6	112	2	180	6
High	Master Protein	Q15165-1	Isoform 1 of Serum paraoxonase/arylesterase 2 OS=Homo sapiens OX=9606 GN=PON2	0.630919	1.30103	0.901026	1.47824	0.932447	0.585853	1.06079		5	75	5	354	5
High	Master Protein	Q92890-1	Isoform Long of Ubiquitin recognition factor in ER-associated degradation protein 1 OS=Homo sapiens OX=9606 GN=UFD1	0.857592	1.23398	0.875296	0.994671	1.04621	0.655451	0.997581		10	94	10	343	10
High	Master Protein	Q8TD22	Sideroflexin-5 OS=Homo sapiens OX=9606 GN=SFXN5 PE=1 SV=1	0.312225	0.931437	1.18718	1.38019	1.31295	-0.107707	0.710553		9	103	9	340	9
High	Master Protein	Q12840	Kinesin heavy chain isoform 5A OS=Homo sapiens OX=9606 GN=KIF5A PE=1 SV=2	-3.57287	-2.46482	-2.82176	-3.52742	-2.89644	-4.34466	-2.70586		13	141	2	1032	13
High	Master Protein	P12270	Nucleoprotein TPR OS=Homo sapiens OX=9606 GN=TPR PE=1 SV=3	-0.249478	0.209124	0.25589	0.296022	0.0354652	0.275688	0.530226		11	91	11	2363	11
High	Master Protein	O75935	Dynactin subunit 3 OS=Homo sapiens OX=9606 GN=DCTN3 PE=1 SV=1	0.52094	0.836074	1.03222	0.943401	1.02671	1.31675	0.669008		9	106	9	186	9
High	Master Protein	Q9Y2E4	Disco-interacting protein 2 homolog C OS=Homo sapiens OX=9606 GN=DIP2C PE=1 SV=2	0.18071	0.532891	0.682299	0.632125	0.519943	0.160021	0.563147		15	102	9	1556	15
High	Master Protein	O60939	Sodium channel subunit beta-2 OS=Homo sapiens OX=9606 GN=SCN2B PE=1 SV=1	1.74603	1.06291	1.50308	1.57654	1.94102	1.74975	2.07195		6	133	6	215	6
High	Master Protein	P10586	Receptor-type tyrosine-protein phosphatase F OS=Homo sapiens OX=9606 GN=PTPRF PE=1 SV=2	-1.45509	-0.792279	-0.965052	-0.879318	-1.02763	-2.5111	-0.762491		13	103	6	1907	13
High	Master Protein	O15498	Synaptobrevin homolog YKT6 OS=Homo sapiens OX=9606 GN=YKT6 PE=1 SV=1	-0.127464	0.177224	0.470551	0.463134	0.698774	0.0332403	-0.401427		8	84	8	198	8
High	Master Protein	O95319	CUGBP Elav-like family member 2 OS=Homo sapiens OX=9606 GN=CELF2 PE=1 SV=1	1.41317	1.64483	1.61193	1.49917	1.63748	1.24789	1.8433		9	124	7	508	9
High	Master Protein	Q8WVM8	Sec1 family domain-containing protein 1 OS=Homo sapiens OX=9606 GN=SCFD1 PE=1 SV=4	0.273542	0.114358	0.251188	0.276983	0.260424	-0.100044	0.0737858		10	72	10	642	10
High	Master Protein	Q9Y265	RuvB-like 1 OS=Homo sapiens OX=9606 GN=RUVBL1 PE=1 SV=1	1.33884	1.31919	1.35252	1.30632	1.30953	1.07006	1.07464		11	132	11	456	11
High	Master Protein	Q8N2K0	Lysophosphatidylserine lipase ABHD12 OS=Homo sapiens OX=9606 GN=ABHD12 PE=1 SV=2	0.551645	0.393435	0.22533	0.354243	0.468597	0.669407	0.383499		11	83	11	398	11
High	Master Protein	Q9Y371	Endophilin-B1 OS=Homo sapiens OX=9606 GN=SH3GLB1 PE=1 SV=1	1.69052	1.75428	1.47987	1.53581	1.68267	1.46697	1.89833		11	82	10	365	11
High	Master Protein	P02689	Myelin P2 protein OS=Homo sapiens OX=9606 GN=PMP2 PE=1 SV=3	1.71646	2.13795	3.038	2.25545	3.45769	2.97371	2.05658		9	132	8	132	9
High	Master Protein	Q9Y4P8-2	Isoform 2 of WD repeat domain phosphoinositide-interacting protein 2 OS=Homo sapiens OX=9606 GN=WIPI2	NaN	NaN	NaN	-2.66013	-2.47514	-1.44978	NaN	Acetyl [N-Term]	7	64	1	425	7
High	Master Protein	P16930	Fumarylacetoacetase OS=Homo sapiens OX=9606 GN=FAH PE=1 SV=2	0.463938	0.715995	0.30632	0.820745	0.380909	-0.238283	-0.203931		9	96	9	419	9
High	Master Protein	Q9NQ48	Leucine zipper transcription factor-like protein 1 OS=Homo sapiens OX=9606 GN=LZTFL1 PE=1 SV=1	0.908132	0.853302	0.679159	-0.289783	0.882071	1.15728	1.31781		10	92	10	299	10
High	Master Protein	Q8WX93	Palladin OS=Homo sapiens OX=9606 GN=PALLD PE=1 SV=3	0.904092	0.865595	0.258682	0.481204	-1.20132	0.000709534	-1.04557		12	69	12	1383	12
High	Master Protein	O95721	Synaptosomal-associated protein 29 OS=Homo sapiens OX=9606 GN=SNAP29 PE=1 SV=1	1.16553	0.539126	0.196001	0.718239	0.862362	1.67198	0.978861		11	117	11	258	11
High	Master Protein	P53985	Monocarboxylate transporter 1 OS=Homo sapiens OX=9606 GN=SLC16A1 PE=1 SV=3	0.43784	1.89983	1.4762	1.96477	1.28177	1.93844	1.53626		7	116	7	500	7
High	Master Protein	Q5M775	Cytospin-B OS=Homo sapiens OX=9606 GN=SPECC1 PE=1 SV=1	0.334071	0.110591	0.183344	0.236154	0.339333	0.416735	0.763838		13	83	13	1068	13
High	Master Protein	Q14160	Protein scribble homolog OS=Homo sapiens OX=9606 GN=SCRIB PE=1 SV=4	0.664436	0.419674	-0.0834885	0.218391	-0.239597	0.371922	0.25963		14	73	14	1630	14
High	Master Protein	Q15717	ELAV-like protein 1 OS=Homo sapiens OX=9606 GN=ELAVL1 PE=1 SV=2	0.397774	1.08191	1.2982	0.886009	0.632206	0.342493	0.758253		10	94	9	326	10
High	Master Protein	Q9UIA9	Exportin-7 OS=Homo sapiens OX=9606 GN=XPO7 PE=1 SV=3	0.870201	0.924819	1.26391	1.17041	1.34737	1.14629	0.812067		14	119	14	1087	14
High	Master Protein	Q8N8S7	Protein enabled homolog OS=Homo sapiens OX=9606 GN=ENAH PE=1 SV=2	1.29311	0.410518	0.0179615	0.704337	0.382406	1.20843	0.148722		10	114	10	591	10
High	Master Protein	Q8NFW8	N-acylneuraminate cytidylyltransferase OS=Homo sapiens OX=9606 GN=CMAS PE=1 SV=2	1.40021	1.5805	1.67714	1.72682	1.66575	1.61877	1.68851		7	76	7	434	7
High	Master Protein	Q6P587	Acylpyruvase FAHD1, mitochondrial OS=Homo sapiens OX=9606 GN=FAHD1 PE=1 SV=2	1.70079	1.78019	1.50775	1.68916	2.09431	1.59394	1.87785		8	127	8	224	8
High	Master Protein	Q9H061	Transmembrane protein 126A OS=Homo sapiens OX=9606 GN=TMEM126A PE=1 SV=1	1.32174	1.49083	1.75621	1.58126	2.23529	2.53131	2.23849		7	110	7	195	7
High	Master Protein	Q9UNW9	RNA-binding protein Nova-2 OS=Homo sapiens OX=9606 GN=NOVA2 PE=1 SV=1	0.11732	0.413431	0.618879	0.251956	0.321562	0.560493	0.61937		12	84	7	492	12
High	Master Protein	O95352	Ubiquitin-like modifier-activating enzyme ATG7 OS=Homo sapiens OX=9606 GN=ATG7 PE=1 SV=1	0.264008	1.15975	0.572544	1.13274	0.721869	0.150198	0.708114		14	92	14	703	14
High	Master Protein	P43897	Elongation factor Ts, mitochondrial OS=Homo sapiens OX=9606 GN=TSFM PE=1 SV=2	0.221157	-0.190622	0.000343323	0.264949	0.839558	-0.41437	0.59403		8	92	8	325	8
High	Master Protein	P62269	40S ribosomal protein S18 OS=Homo sapiens OX=9606 GN=RPS18 PE=1 SV=3	1.83967	1.90158	2.03754	1.83974	2.12012	2.06773	1.73143		10	151	10	152	10
High	Master Protein	P84074	Neuron-specific calcium-binding protein hippocalcin OS=Homo sapiens OX=9606 GN=HPCA PE=1 SV=2	3.64307	2.71489	2.73775	2.95657	3.64561	4.02817	3.85736		9	202	3	193	9
High	Master Protein	P61970	Nuclear transport factor 2 OS=Homo sapiens OX=9606 GN=NUTF2 PE=1 SV=1	2.43156	2.51969	2.4995	2.50034	2.49128	2.20982	2.43444		6	115	6	127	6
High	Master Protein	P05198	Eukaryotic translation initiation factor 2 subunit 1 OS=Homo sapiens OX=9606 GN=EIF2S1 PE=1 SV=3	1.60083	1.21797	1.3339	1.63328	1.6979	1.50527	1.33976		14	112	14	315	14
High	Master Protein	Q96A00	Protein phosphatase 1 regulatory subunit 14A OS=Homo sapiens OX=9606 GN=PPP1R14A PE=1 SV=1	0.679413	0.177982	0.666525	0.648183	1.25355	2.28627	1.31309		7	88	7	147	7
High	Master Protein	Q14677-3	Isoform 3 of Clathrin interactor 1 OS=Homo sapiens OX=9606 GN=CLINT1	0.18483	0.465224	0.58798	0.511552	0.507584	0.512617	1.83003		13	75	13	643	13
High	Master Protein	P23142	Fibulin-1 OS=Homo sapiens OX=9606 GN=FBLN1 PE=1 SV=4	NaN	NaN	NaN	NaN	NaN	NaN	NaN		10	85	1	703	10
High	Master Protein	Q9H0W9	Ester hydrolase C11orf54 OS=Homo sapiens OX=9606 GN=C11orf54 PE=1 SV=1	0.871375	0.23789	0.395279	1.19762	0.382938	-0.561927	0.256727		8	90	8	315	8
High	Master Protein	Q00765	Receptor expression-enhancing protein 5 OS=Homo sapiens OX=9606 GN=REEP5 PE=1 SV=3	3.28531	2.78694	3.05333	3.34861	3.53046	3.36704	3.53904		9	153	9	189	9
High	Master Protein	Q99614	Tetratricopeptide repeat protein 1 OS=Homo sapiens OX=9606 GN=TTC1 PE=1 SV=1	1.60011	1.58146	1.46882	1.8079	1.45879	1.48477	2.22308		8	124	8	292	8
High	Master Protein	Q5JTJ3	Cytochrome c oxidase assembly factor 6 homolog OS=Homo sapiens OX=9606 GN=COA6 PE=1 SV=1	1.79249	1.81892	1.81178	1.28571	1.72573	1.71064	2.54788		8	101	8	125	8
High	Master Protein	Q16537	Serine/threonine-protein phosphatase 2A 56 kDa regulatory subunit epsilon isoform OS=Homo sapiens OX=9606 GN=PPP2R5E PE=1 SV=1	1.50345	1.46409	1.52849	1.54422	1.59154	0.930398	1.62232		9	123	8	467	9
High	Master Protein	O15066	Kinesin-like protein KIF3B OS=Homo sapiens OX=9606 GN=KIF3B PE=1 SV=1	0.636037	-0.0558519	-0.435751	0.0350943	0.303457	0.326865	0.288551		11	81	11	747	11
High	Master Protein	P25686	DnaJ homolog subfamily B member 2 OS=Homo sapiens OX=9606 GN=DNAJB2 PE=1 SV=3	0.995814	1.05893	0.885151	1.23819	0.87027	1.45863	1.37883		10	90	9	324	10
High	Master Protein	P00533	Epidermal growth factor receptor OS=Homo sapiens OX=9606 GN=EGFR PE=1 SV=2	0.600378	0.490324	0.342587	0.335516	-0.125898	-0.33159	0.517456		11	79	11	1210	11
High	Master Protein	Q9UFN0	Protein NipSnap homolog 3A OS=Homo sapiens OX=9606 GN=NIPSNAP3A PE=1 SV=2	0.254643	0.788977	0.945765	0.688162	1.24244	0.356804	0.23569		11	89	10	247	11
High	Master Protein	O60493	Sorting nexin-3 OS=Homo sapiens OX=9606 GN=SNX3 PE=1 SV=3	2.13884	2.24884	2.29227	2.11668	2.3555	1.97343	2.11648		12	125	10	162	12
High	Master Protein	Q9NZ32	Actin-related protein 10 OS=Homo sapiens OX=9606 GN=ACTR10 PE=1 SV=1	0.479733	0.478639	0.621082	0.503374	0.593771	0.62041	0.5713		10	77	10	417	10
High	Master Protein	Q96I24	Far upstream element-binding protein 3 OS=Homo sapiens OX=9606 GN=FUBP3 PE=1 SV=2	0.407297	0.658515	0.62521	0.598275	0.441835	-0.102505	0.453053		8	73	8	572	8
High	Master Protein	Q8N1I0	Dedicator of cytokinesis protein 4 OS=Homo sapiens OX=9606 GN=DOCK4 PE=1 SV=3	1.0195	0.0715008	0.539225	0.695811	1.1564	0.878149	1.09025		13	79	12	1966	13
High	Master Protein	O14495	Phospholipid phosphatase 3 OS=Homo sapiens OX=9606 GN=PLPP3 PE=1 SV=1	1.91382	1.77986	1.46432	1.99911	1.76553	1.49979	1.13872	Acetyl [N-Term]	9	126	9	311	9
High	Master Protein	P13521	Secretogranin-2 OS=Homo sapiens OX=9606 GN=SCG2 PE=1 SV=2	1.68074	1.2222	0.775629	1.40524	1.07549	1.53826	1.52581		8	96	8	617	8
High	Master Protein	Q13586	Stromal interaction molecule 1 OS=Homo sapiens OX=9606 GN=STIM1 PE=1 SV=3	1.23344	1.02569	0.706743	1.12611	0.960646	1.01151	1.29743		7	99	7	685	7
High	Master Protein	Q8IXI2	Mitochondrial Rho GTPase 1 OS=Homo sapiens OX=9606 GN=RHOT1 PE=1 SV=2	0.856836	1.20855	1.13166	1.00739	1.1094	0.602894	0.675072		14	129	13	618	14
High	Master Protein	P20648	Potassium-transporting ATPase alpha chain 1 OS=Homo sapiens OX=9606 GN=ATP4A PE=1 SV=5	NaN	NaN	NaN	NaN	NaN	-0.819304	NaN		6	564	1	1035	6
High	Master Protein	P19174	1-phosphatidylinositol 4,5-bisphosphate phosphodiesterase gamma-1 OS=Homo sapiens OX=9606 GN=PLCG1 PE=1 SV=1	-0.104227	0.2102	0.386835	0.329393	-0.072279	0.0310793	0.0113945		12	106	12	1290	12
High	Master Protein	O00629	Importin subunit alpha-3 OS=Homo sapiens OX=9606 GN=KPNA4 PE=1 SV=1	0.873505	0.69423	0.645605	0.849053	0.660034	0.238123	0.677771		9	101	6	521	9
High	Master Protein	Q9HAR2	Adhesion G protein-coupled receptor L3 OS=Homo sapiens OX=9606 GN=ADGRL3 PE=1 SV=2	0.142785	0.673621	-0.061636	0.517715	0.411957	-0.109575	0.552225		12	84	12	1447	12
High	Master Protein	Q13151	Heterogeneous nuclear ribonucleoprotein A0 OS=Homo sapiens OX=9606 GN=HNRNPA0 PE=1 SV=1	0.515281	0.135846	0.315884	0.307674	0.544477	0.77889	0.252553		9	74	8	305	9
High	Master Protein	Q9BZL4	Protein phosphatase 1 regulatory subunit 12C OS=Homo sapiens OX=9606 GN=PPP1R12C PE=1 SV=1	0.989743	0.347543	0.160915	0.237277	0.121815	1.10046	0.784929		11	69	11	782	11
High	Master Protein	O14775	Guanine nucleotide-binding protein subunit beta-5 OS=Homo sapiens OX=9606 GN=GNB5 PE=1 SV=2	0.589657	0.992002	1.13181	1.04958	1.20266	0.447086	0.873474		7	77	7	395	7
High	Master Protein	P20774	Mimecan OS=Homo sapiens OX=9606 GN=OGN PE=1 SV=1	-0.549945	0.36132	1.74644	-1.54664	-2.28427	-2.73183	-3.93261		11	46	11	298	11
High	Master Protein	P46782	40S ribosomal protein S5 OS=Homo sapiens OX=9606 GN=RPS5 PE=1 SV=4	1.43508	0.957826	1.04683	1.31458	1.35966	1.07	0.880908		9	103	9	204	9
High	Master Protein	Q9H1Z4	WD repeat-containing protein 13 OS=Homo sapiens OX=9606 GN=WDR13 PE=1 SV=2	1.11156	1.39673	1.13512	0.77152	1.09002	0.451942	1.05332		9	115	9	485	9
High	Master Protein	Q3V6T2	Girdin OS=Homo sapiens OX=9606 GN=CCDC88A PE=1 SV=2	0.452074	0.309436	0.00140953	0.437238	0.494711	0.295922	0.478138		14	47	14	1871	14
High	Master Protein	Q13404	Ubiquitin-conjugating enzyme E2 variant 1 OS=Homo sapiens OX=9606 GN=UBE2V1 PE=1 SV=2	1.40672	1.66158	1.68646	1.84334	1.87221	1.3566	1.55264		10	201	5	147	10
High	Master Protein	Q8N145	Leucine-rich repeat LGI family member 3 OS=Homo sapiens OX=9606 GN=LGI3 PE=2 SV=1	-3.33801	-1.05989	0.622509	-0.897236	-0.500778	-1.01923	-1.47794		10	35	10	548	10
High	Master Protein	Q92783	Signal transducing adapter molecule 1 OS=Homo sapiens OX=9606 GN=STAM PE=1 SV=3	1.74929	1.35046	1.42569	1.84357	1.90103	1.87151	1.53575		9	113	7	540	9
High	Master Protein	Q13564	NEDD8-activating enzyme E1 regulatory subunit OS=Homo sapiens OX=9606 GN=NAE1 PE=1 SV=1	-0.595894	0.268661	0.664032	0.32676	0.136539	-0.368214	0.0425472		10	66	10	534	10
High	Master Protein	P30049	ATP synthase subunit delta, mitochondrial OS=Homo sapiens OX=9606 GN=ATP5F1D PE=1 SV=2	3.14093	2.07528	1.7403	2.34826	2.77421	3.87591	3.11675		6	133	6	168	6
High	Master Protein	Q12888	TP53-binding protein 1 OS=Homo sapiens OX=9606 GN=TP53BP1 PE=1 SV=2	0.302615	0.495761	0.4011	0.25581	0.37616	0.143452	0.829927		10	72	10	1972	10
High	Master Protein	P61077	Ubiquitin-conjugating enzyme E2 D3 OS=Homo sapiens OX=9606 GN=UBE2D3 PE=1 SV=1	2.67716	2.5807	2.38396	2.65551	2.85875	2.38346	2.46518		4	135	1	147	4
High	Master Protein	P23786	Carnitine O-palmitoyltransferase 2, mitochondrial OS=Homo sapiens OX=9606 GN=CPT2 PE=1 SV=2	0.497226	0.978305	1.3911	0.541694	0.299122	0.495953	0.576233		10	97	10	658	10
High	Master Protein	Q5VW32	BRO1 domain-containing protein BROX OS=Homo sapiens OX=9606 GN=BROX PE=1 SV=1	0.874499	1.02787	1.03983	1.11304	1.07653	1.05204	1.00544		7	118	7	411	7
High	Master Protein	P00491	Purine nucleoside phosphorylase OS=Homo sapiens OX=9606 GN=PNP PE=1 SV=2	-0.424765	0.164665	-0.0472641	-0.306848	-0.717096	-0.559015	-0.983723		7	65	7	289	7
High	Master Protein	Q15369	Elongin-C OS=Homo sapiens OX=9606 GN=ELOC PE=1 SV=1	1.59017	1.74003	1.68332	1.68609	1.77345	1.6382	1.75496		8	124	8	112	8
High	Master Protein	Q5T0D9	Tumor protein p63-regulated gene 1-like protein OS=Homo sapiens OX=9606 GN=TPRG1L PE=1 SV=1	1.61497	1.8901	1.71495	1.93743	1.87262	1.38619	1.7027		8	99	8	272	8
High	Master Protein	Q13362-4	Isoform 4 of Serine/threonine-protein phosphatase 2A 56 kDa regulatory subunit gamma isoform OS=Homo sapiens OX=9606 GN=PPP2R5C	0.589912	-0.811952	-1.09972	-0.169221	0.42749	0.48422	0.591753		10	113	7	540	10
High	Master Protein	P84098	60S ribosomal protein L19 OS=Homo sapiens OX=9606 GN=RPL19 PE=1 SV=1	0.916661	0.8135	0.828081	0.459421	0.683126	1.12184	1.03048		9	113	9	196	9
High	Master Protein	P53999	Activated RNA polymerase II transcriptional coactivator p15 OS=Homo sapiens OX=9606 GN=SUB1 PE=1 SV=3	0.227449	0.390195	0.191746	0.106656	0.829994	0.265421	0.434694		8	95	8	127	8
High	Master Protein	Q96CV9	Optineurin OS=Homo sapiens OX=9606 GN=OPTN PE=1 SV=3	1.15346	0.61869	0.656044	0.966981	1.23347	1.50877	1.46751		8	118	8	577	8
High	Master Protein	Q16620	BDNF/NT-3 growth factors receptor OS=Homo sapiens OX=9606 GN=NTRK2 PE=1 SV=1	1.50473	1.55616	1.36616	1.48951	1.46009	1.34262	1.55004		9	141	3	822	9
High	Master Protein	Q13505	Metaxin-1 OS=Homo sapiens OX=9606 GN=MTX1 PE=1 SV=3	3.03019	2.22858	2.37668	2.66625	3.05518	3.79667	3.12962		9	138	9	466	9
High	Master Protein	Q96A23	Copine-4 OS=Homo sapiens OX=9606 GN=CPNE4 PE=1 SV=1	1.13201	0.539048	0.709101	0.79253	0.966503	0.758577	0.725203		11	139	10	557	11
High	Master Protein	P49915	GMP synthase [glutamine-hydrolyzing] OS=Homo sapiens OX=9606 GN=GMPS PE=1 SV=1	-0.124121	0.789231	0.76055	0.490234	0.421717	-0.0578203	-0.0841093		13	67	13	693	13
High	Master Protein	P62081	40S ribosomal protein S7 OS=Homo sapiens OX=9606 GN=RPS7 PE=1 SV=1	0.590417	0.936172	1.38439	1.14655	0.983967	0.358067	0.495257		10	93	10	194	10
High	Master Protein	P35606	Coatomer subunit beta' OS=Homo sapiens OX=9606 GN=COPB2 PE=1 SV=2	0.40657	0.730231	0.814644	0.793488	0.829824	0.205961	0.565573		10	75	10	906	10
High	Master Protein	P20337	Ras-related protein Rab-3B OS=Homo sapiens OX=9606 GN=RAB3B PE=1 SV=2	-0.124443	-0.303939	-1.08725	-0.184252	0.04533	-1.24838	-0.676438		11	128	5	219	11
High	Master Protein	Q15631	Translin OS=Homo sapiens OX=9606 GN=TSN PE=1 SV=1	0.698571	1.18663	1.41712	1.23679	1.4491	0.495667	0.636833		8	136	8	228	8
High	Master Protein	Q12926	ELAV-like protein 2 OS=Homo sapiens OX=9606 GN=ELAVL2 PE=1 SV=2	0.498122	0.74149	1.13057	0.908545	1.1883	0.648648	0.798018		12	119	4	359	12
High	Master Protein	O14827	Ras-specific guanine nucleotide-releasing factor 2 OS=Homo sapiens OX=9606 GN=RASGRF2 PE=1 SV=2	0.702542	0.463656	0.215816	0.477239	0.642803	0.608825	1.03012		13	76	13	1237	13
High	Master Protein	P50579	Methionine aminopeptidase 2 OS=Homo sapiens OX=9606 GN=METAP2 PE=1 SV=1	0.721446	0.653424	0.360859	0.571234	0.319351	0.61031	0.724659		8	78	2	478	8
High	Master Protein	Q9NR31	GTP-binding protein SAR1a OS=Homo sapiens OX=9606 GN=SAR1A PE=1 SV=1	-0.222905	0.474882	0.488771	0.611306	0.693035	-0.0279121	-0.392016		6	100	6	198	6
High	Master Protein	P37235	Hippocalcin-like protein 1 OS=Homo sapiens OX=9606 GN=HPCAL1 PE=1 SV=3	-1.03578	-1.06125	-1.71595	-1.15734	-0.925568	-1.5355	-0.612247		8	202	2	193	8
High	Master Protein	Q07020	60S ribosomal protein L18 OS=Homo sapiens OX=9606 GN=RPL18 PE=1 SV=2	2.49389	2.31048	2.46969	2.47795	2.66852	2.34239	2.32963		10	147	10	188	10
High	Master Protein	Q13045	Protein flightless-1 homolog OS=Homo sapiens OX=9606 GN=FLII PE=1 SV=2	0.229733	0.206494	0.263054	0.422894	0.314005	-0.26906	0.0556784	Acetyl [N-Term]	12	77	12	1269	12
High	Master Protein	Q9Y230	RuvB-like 2 OS=Homo sapiens OX=9606 GN=RUVBL2 PE=1 SV=3	1.55466	1.35145	1.32123	1.47001	1.43221	1.37884	0.955012		13	122	13	463	13
High	Master Protein	Q9NT62	Ubiquitin-like-conjugating enzyme ATG3 OS=Homo sapiens OX=9606 GN=ATG3 PE=1 SV=1	1.04949	1.2332	0.973232	1.07088	0.910725	1.08343	0.996336	Acetyl [N-Term]	9	116	9	314	9
High	Master Protein	Q92930	Ras-related protein Rab-8B OS=Homo sapiens OX=9606 GN=RAB8B PE=1 SV=2	2.67956	2.15085	2.18338	2.72063	2.82153	2.47936	2.63337		9	187	4	207	9
High	Master Protein	P02795	Metallothionein-2 OS=Homo sapiens OX=9606 GN=MT2A PE=1 SV=1	2.39516	2.00687	1.14471	1.5646	0.944117	2.60709	1.91245	Acetyl [N-Term]	4	99	1	61	4
High	Master Protein	Q9UMX5	Neudesin OS=Homo sapiens OX=9606 GN=NENF PE=1 SV=1	0.58325	0.576041	0.0912018	0.342388	0.782455	0.866387	1.29057		7	83	7	172	7
High	Master Protein	Q96QR8	Transcriptional activator protein Pur-beta OS=Homo sapiens OX=9606 GN=PURB PE=1 SV=3	0.376421	0.22968	0.339758	0.175337	0.350124	0.962007	0.239994		13	138	8	312	13
High	Master Protein	Q05586	Glutamate receptor ionotropic, NMDA 1 OS=Homo sapiens OX=9606 GN=GRIN1 PE=1 SV=1	1.29919	1.30444	1.53029	1.26782	1.34345	1.22031	1.39662		12	131	12	938	12
High	Master Protein	O95870	Phosphatidylserine lipase ABHD16A OS=Homo sapiens OX=9606 GN=ABHD16A PE=1 SV=3	0.358425	0.901809	1.03975	0.844525	0.914131	0.61759	0.721787		12	103	12	558	12
High	Master Protein	P00751	Complement factor B OS=Homo sapiens OX=9606 GN=CFB PE=1 SV=2	0.185088	-2.96581	0.936216	-0.801303	-1.64225	1.33852	-0.213061		11	55	11	764	11
High	Master Protein	P49721	Proteasome subunit beta type-2 OS=Homo sapiens OX=9606 GN=PSMB2 PE=1 SV=1	2.16072	1.88653	1.79639	1.9628	1.87722	2.17423	1.868	Acetyl [N-Term]	8	108	8	201	8
High	Master Protein	Q13614	Myotubularin-related protein 2 OS=Homo sapiens OX=9606 GN=MTMR2 PE=1 SV=4	-0.184712	0.398404	0.49601	0.380315	0.5268	-0.521116	0.374211		11	80	10	643	11
High	Master Protein	Q9Y2K9	Syntaxin-binding protein 5-like OS=Homo sapiens OX=9606 GN=STXBP5L PE=1 SV=2	0.594938	0.565418	0.396284	0.519976	0.804996	0.721727	1.03745		10	99	10	1186	10
High	Master Protein	Q15126	Phosphomevalonate kinase OS=Homo sapiens OX=9606 GN=PMVK PE=1 SV=3	0.735697	1.25977	1.06251	0.98094	0.799377	0.732453	0.643434		12	95	12	192	12
High	Master Protein	Q9UM19	Hippocalcin-like protein 4 OS=Homo sapiens OX=9606 GN=HPCAL4 PE=1 SV=3	1.37595	0.705487	0.654243	1.27973	1.20141	1.3531	1.70093		7	109	5	191	7
High	Master Protein	Q9Y2H0-1	Isoform 2 of Disks large-associated protein 4 OS=Homo sapiens OX=9606 GN=DLGAP4	0.724093	0.0685129	-0.198652	-0.156845	0.579454	0.94659	1.08798		11	104	10	989	11
High	Master Protein	Q86UL8	Membrane-associated guanylate kinase, WW and PDZ domain-containing protein 2 OS=Homo sapiens OX=9606 GN=MAGI2 PE=1 SV=3	0.601584	0.263223	0.151146	0.50801	0.368547	0.409121	0.666228		11	93	11	1455	11
High	Master Protein	P16435	NADPH--cytochrome P450 reductase OS=Homo sapiens OX=9606 GN=POR PE=1 SV=2	0.0284004	0.19862	0.224436	0.531815	0.236872	-0.592075	-0.480313		13	101	13	677	13
High	Master Protein	P09455	Retinol-binding protein 1 OS=Homo sapiens OX=9606 GN=RBP1 PE=1 SV=2	0.534288	0.698905	1.68662	0.77493	1.25784	-0.180625	1.06264		7	83	7	135	7
High	Master Protein	P07738	Bisphosphoglycerate mutase OS=Homo sapiens OX=9606 GN=BPGM PE=1 SV=2	0.789382	1.06601	1.27039	0.920938	0.556704	0.935493	0.904976		10	128	10	259	10
High	Master Protein	P11532	Dystrophin OS=Homo sapiens OX=9606 GN=DMD PE=1 SV=3	-0.180192	-0.385713	-0.166382	-0.417068	-0.513243	-0.653724	-0.659008		9	105	8	3685	9
High	Master Protein	Q00975	Voltage-dependent N-type calcium channel subunit alpha-1B OS=Homo sapiens OX=9606 GN=CACNA1B PE=1 SV=1	0.493071	-0.0393133	-0.555994	0.27231	0.464043	0.104828	0.423859		12	79	11	2339	12
High	Master Protein	Q9UBL6	Copine-7 OS=Homo sapiens OX=9606 GN=CPNE7 PE=1 SV=1	0.501051	0.268353	0.158037	0.602716	0.660595	0.213591	0.828831		13	96	12	633	13
High	Master Protein	Q9UBB4	Ataxin-10 OS=Homo sapiens OX=9606 GN=ATXN10 PE=1 SV=1	1.07913	0.89246	0.903992	1.17128	1.42935	0.448298	0.877245		11	91	11	475	11
High	Master Protein	Q9BTV5	Fibronectin type III and SPRY domain-containing protein 1 OS=Homo sapiens OX=9606 GN=FSD1 PE=1 SV=1	0.774279	0.250559	0.462471	0.0561476	0.803308	0.343889	0.365105		9	99	9	496	9
High	Master Protein	Q9UN37	Vacuolar protein sorting-associated protein 4A OS=Homo sapiens OX=9606 GN=VPS4A PE=1 SV=1	1.47664	1.60895	1.43177	1.28617	1.1957	1.43264	1.62958		8	137	6	437	8
High	Master Protein	Q9Y5P6	Mannose-1-phosphate guanyltransferase beta OS=Homo sapiens OX=9606 GN=GMPPB PE=1 SV=2	0.599379	0.117978	0.285503	0.39964	0.479042	0.436289	-0.337149		9	96	9	360	9
High	Master Protein	Q96JJ3	Engulfment and cell motility protein 2 OS=Homo sapiens OX=9606 GN=ELMO2 PE=1 SV=2	-0.117422	-0.00486279	-0.134245	0.220309	0.451756	-0.347361	0.150534		12	111	8	720	12
High	Master Protein	Q9Y4P8-4	Isoform 4 of WD repeat domain phosphoinositide-interacting protein 2 OS=Homo sapiens OX=9606 GN=WIPI2	0.264643	0.417863	0.18557	0.429202	0.388018	-0.00784111	0.261507	Acetyl [N-Term]	7	63	1	436	7
High	Master Protein	Q9Y5M8	Signal recognition particle receptor subunit beta OS=Homo sapiens OX=9606 GN=SRPRB PE=1 SV=3	0.778994	0.0936584	-0.112131	0.138489	0.275826	0.696041	0.560654		7	72	7	271	7
High	Master Protein	P51452	Dual specificity protein phosphatase 3 OS=Homo sapiens OX=9606 GN=DUSP3 PE=1 SV=1	2.17529	1.95264	2.11752	2.16317	2.39127	2.48129	2.33271		7	140	7	185	7
High	Master Protein	Q9H0E2	Toll-interacting protein OS=Homo sapiens OX=9606 GN=TOLLIP PE=1 SV=1	1.7075	1.90918	1.90767	1.96053	2.15277	2.04132	2.38672		10	141	10	274	10
High	Master Protein	P53990	IST1 homolog OS=Homo sapiens OX=9606 GN=IST1 PE=1 SV=1	NaN	NaN	NaN	NaN	NaN	NaN	NaN		8	60	1	364	8
High	Master Protein	Q6L8Q7	2',5'-phosphodiesterase 12 OS=Homo sapiens OX=9606 GN=PDE12 PE=1 SV=2	0.517974	0.406014	0.590187	0.737844	0.701481	0.0559273	0.719793		9	85	9	609	9
High	Master Protein	P01019	Angiotensinogen OS=Homo sapiens OX=9606 GN=AGT PE=1 SV=1	-0.115324	0.437377	0.158346	-0.17867	-0.650755	0.755873	-0.0505505		7	86	7	485	7
High	Master Protein	O14578	Citron Rho-interacting kinase OS=Homo sapiens OX=9606 GN=CIT PE=1 SV=2	0.310835	0.715295	0.507629	0.434682	0.336727	0.150997	0.804779		13	89	13	2027	13
High	Master Protein	Q9BQ69	ADP-ribose glycohydrolase MACROD1 OS=Homo sapiens OX=9606 GN=MACROD1 PE=1 SV=2	1.59558	1.42178	1.42368	1.36896	1.02366	1.46486	1.35039		6	108	6	325	6
High	Master Protein	Q8NFZ4	Neuroligin-2 OS=Homo sapiens OX=9606 GN=NLGN2 PE=1 SV=1	0.611612	-0.0147457	-0.224838	0.103236	0.195957	0.230523	0.474957		9	93	8	835	9
High	Master Protein	P31321	cAMP-dependent protein kinase type I-beta regulatory subunit OS=Homo sapiens OX=9606 GN=PRKAR1B PE=1 SV=4	1.17955	0.705276	0.57695	0.905277	0.944794	1.07702	0.889247		9	110	7	381	9
High	Master Protein	O75044	SLIT-ROBO Rho GTPase-activating protein 2 OS=Homo sapiens OX=9606 GN=SRGAP2 PE=1 SV=3	0.607497	0.39371	0.189903	0.412552	0.771513	0.63806	0.482637		13	84	13	1071	13
High	Master Protein	Q6P1N0	Coiled-coil and C2 domain-containing protein 1A OS=Homo sapiens OX=9606 GN=CC2D1A PE=1 SV=1	0.563362	0.726691	0.156637	0.422231	0.2432	0.590078	0.576666		12	92	12	951	12
High	Master Protein	P53779	Mitogen-activated protein kinase 10 OS=Homo sapiens OX=9606 GN=MAPK10 PE=1 SV=2	1.05582	0.979499	0.961441	1.02431	1.2832	1.30268	1.29176		11	115	8	464	11
High	Master Protein	P04271	Protein S100-B OS=Homo sapiens OX=9606 GN=S100B PE=1 SV=2	2.06748	2.1208	2.30176	1.93265	1.98653	2.30301	2.09335		2	113	2	92	2
High	Master Protein	P18085	ADP-ribosylation factor 4 OS=Homo sapiens OX=9606 GN=ARF4 PE=1 SV=3	-1.47276	-2.48298	-1.49899	-1.24235	-0.264822	-0.888166	-2.96972		5	131	2	180	5
High	Master Protein	Q8NE62	Choline dehydrogenase, mitochondrial OS=Homo sapiens OX=9606 GN=CHDH PE=1 SV=2	1.01489	0.377333	0.886616	0.669012	0.554003	0.244869	0.319583		11	87	11	594	11
High	Master Protein	Q96G97-4	Isoform 3 of Seipin OS=Homo sapiens OX=9606 GN=BSCL2	0.464997	0.107669	0.455265	0.730741	0.978443	0.497937	1.35154		6	88	6	462	6
High	Master Protein	O95168	NADH dehydrogenase [ubiquinone] 1 beta subcomplex subunit 4 OS=Homo sapiens OX=9606 GN=NDUFB4 PE=1 SV=3	3.89655	3.42454	3.65977	3.405	3.7814	3.67674	3.92945		8	199	8	129	8
High	Master Protein	P29803	Pyruvate dehydrogenase E1 component subunit alpha, testis-specific form, mitochondrial OS=Homo sapiens OX=9606 GN=PDHA2 PE=1 SV=1	-0.525672	-0.532439	-0.357286	-0.0291557	0.0350342	-0.43906	-0.277052		7	158	1	388	7
High	Master Protein	Q969Z3	Mitochondrial amidoxime reducing component 2 OS=Homo sapiens OX=9606 GN=MTARC2 PE=1 SV=1	0.621824	0.975268	1.22445	0.66257	0.386538	0.222474	0.408306		11	91	11	335	11
High	Master Protein	P19784	Casein kinase II subunit alpha' OS=Homo sapiens OX=9606 GN=CSNK2A2 PE=1 SV=1	0.0309372	0.448659	0.598249	0.565722	0.683208	0.0917721	0.00451565		11	66	11	350	11
High	Master Protein	O43272	Proline dehydrogenase 1, mitochondrial OS=Homo sapiens OX=9606 GN=PRODH PE=1 SV=3	0.823809	-0.574351	0.982328	0.419256	0.652313	-0.294635	0.867777		8	48	8	600	8
High	Master Protein	O60271-2	Isoform 2 of C-Jun-amino-terminal kinase-interacting protein 4 OS=Homo sapiens OX=9606 GN=SPAG9	0.465548	0.343551	0.123732	0.558391	0.515413	0.527309	0.550501		10	105	9	1311	10
[truncated: 2,957 more rows]
