# Supplementary material for: Proteomic analysis across patient iPSC-based models and human post-mortem hippocampal tissue reveals early cellular dysfunction and progression of Alzheimer’s disease pathogenesis
Source: Acta Neuropathol Commun. 2023 Sep 15;11:150. doi: 10.1186/s40478-023-01649-z (PMC10504768; doi:10.1186/s40478-023-01649-z)
Supplement: Supplementary file 5 — Additional file 5: Table S4. Common and dysregulated proteins across models. [file 40478_2023_1649_MOESM5_ESM.xlsx]

## Sheet: Common_protein_groups
T: T: Accession	T: T: Description	Ratio_APP1_ADHS	Ratio_APP2_ADHS	Ratio_APP3_ADHS	Ratio_APP_1_ADHG	Ratio_APP_2_ADHG	Ratio_APP_3_ADHG	Ratio_APP_4_ADHG	Ratio_AD1_ADHPMBT	Ratio_AD2_ADHPMBT	Ratio_AD3_ADHPMBT	Ratio_AD4_ADHPMBT
Q14204	Cytoplasmic dynein 1 heavy chain 1 OS=Homo sapiens OX=9606 GN=DYNC1H1 PE=1 SV=5	0.0626296	0.0799882	0.0824616	0.345529	0.314552	0.289819	0.251633	-0.120376	-0.0491344	0.1655	0.0877714
P46821	Microtubule-associated protein 1B OS=Homo sapiens OX=9606 GN=MAP1B PE=1 SV=2	-0.122056	-0.158252	-0.481383	0.753466	0.726774	0.611325	0.276124	0.0186588	-0.454145	-0.437653	-0.30398
P78527	DNA-dependent protein kinase catalytic subunit OS=Homo sapiens OX=9606 GN=PRKDC PE=1 SV=3	0.246258	0.244302	0.241856	0.485382	0.475363	0.478493	-0.0366463	-0.113032	0.400668	0.792025	0.502198
Q13813-2	Isoform 2 of Spectrin alpha chain, non-erythrocytic 1 OS=Homo sapiens OX=9606 GN=SPTAN1	0.0017644	-0.00983845	-0.111842	0.143652	0.110751	-0.156194	0.405387	-0.0107308	-0.107391	-0.172203	-0.0738823
Q13813-3	Isoform 3 of Spectrin alpha chain, non-erythrocytic 1 OS=Homo sapiens OX=9606 GN=SPTAN1	0.181529	-0.0330238	0.195187	-0.491827	-0.280547	-0.577168	-0.740392	0.584562	0.469362	0.30562	0.526959
P49327	Fatty acid synthase OS=Homo sapiens OX=9606 GN=FASN PE=1 SV=3	0.114385	0.0689763	-0.378732	0.489379	0.459201	0.403292	0.111511	0.0104471	-0.000205934	0.106234	0.027626
Q00610	Clathrin heavy chain 1 OS=Homo sapiens OX=9606 GN=CLTC PE=1 SV=5	-0.164326	-0.145213	-0.176984	-0.228597	-0.371782	-0.384271	0.286408	-0.216712	-0.0740027	0.0916094	-0.0253676
P21333	Filamin-A OS=Homo sapiens OX=9606 GN=FLNA PE=1 SV=4	0.0695094	0.113841	0.407114	-0.250066	-0.158888	0.259896	-0.380617	0.972367	1.4872	1.65294	0.531889
P11137	Microtubule-associated protein 2 OS=Homo sapiens OX=9606 GN=MAP2 PE=1 SV=4	-0.0423522	-0.0459053	-0.319394	-0.246436	-0.201244	-0.224993	0.00165629	-0.0292715	-1.01691	-0.872293	-0.355192
Q7Z6Z7	E3 ubiquitin-protein ligase HUWE1 OS=Homo sapiens OX=9606 GN=HUWE1 PE=1 SV=3	-0.557949	-0.560022	-0.546113	-0.591668	-0.628142	-0.60924	-0.659335	-0.19637	-0.315553	0.0316049	0.0805392
Q9UPN3	Microtubule-actin cross-linking factor 1, isoforms 1/2/3/5 OS=Homo sapiens OX=9606 GN=MACF1 PE=1 SV=4	0.163262	0.211248	0.176176	0.650913	0.544303	0.50426	0.436747	0.455339	-1.001	-1.0327	-0.0988639
Q15149-8	Isoform 8 of Plectin OS=Homo sapiens OX=9606 GN=PLEC	-0.0919078	-0.223804	0.0997187	-0.534269	-0.459113	-0.734755	0.216535	0.573206	0.473341	0.182016	0.432493
Q01082	Spectrin beta chain, non-erythrocytic 1 OS=Homo sapiens OX=9606 GN=SPTBN1 PE=1 SV=2	0.0692086	0.062415	-0.0572594	0.183832	0.169769	-0.138511	0.336461	0.0325845	-0.0784966	-0.0768431	0.0578373
P35579	Myosin-9 OS=Homo sapiens OX=9606 GN=MYH9 PE=1 SV=4	-0.466385	-0.469075	-0.337968	-1.03078	-1.07223	-0.805426	-0.647081	0.344528	0.17883	0.32554	0.0695347
P48681	Nestin OS=Homo sapiens OX=9606 GN=NES PE=1 SV=2	-0.606486	-0.610161	-0.428014	-0.562998	-0.444949	-0.306228	-1.12718	0.573974	0.768654	0.234874	0.741645
Q6P2Q9	Pre-mRNA-processing-splicing factor 8 OS=Homo sapiens OX=9606 GN=PRPF8 PE=1 SV=2	0.195796	0.187439	0.295265	0.429596	0.396227	0.376638	0.20216	0.0615136	0.650772	1.19577	0.460914
P07900	Heat shock protein HSP 90-alpha OS=Homo sapiens OX=9606 GN=HSP90AA1 PE=1 SV=5	-0.0549411	0.0155789	-0.0422717	-0.00425302	-0.0294832	0.142604	0.168865	0.36551	0.278917	0.173461	0.397806
Q5T4S7	E3 ubiquitin-protein ligase UBR4 OS=Homo sapiens OX=9606 GN=UBR4 PE=1 SV=1	0.0868172	0.0494519	0.039066	0.270894	0.195996	0.158356	0.175244	0.0125816	-0.0618088	0.00865035	-0.0111194
P08238	Heat shock protein HSP 90-beta OS=Homo sapiens OX=9606 GN=HSP90AB1 PE=1 SV=4	-0.0606345	0.00700416	-0.0659824	-0.0800765	-0.0902324	0.000179941	0.287443	0.216289	0.405462	0.119505	0.311134
P22314	Ubiquitin-like modifier-activating enzyme 1 OS=Homo sapiens OX=9606 GN=UBA1 PE=1 SV=3	-0.238068	-0.223508	-0.24727	-0.023492	-0.0753651	-0.0456272	0.0433702	-0.180665	0.0522549	0.041986	0.106928
P24821	Tenascin OS=Homo sapiens OX=9606 GN=TNC PE=1 SV=3	0.306886	0.530876	1.10373	0.309727	0.144901	0.160772	-0.602085	0.443413	0.0772328	-0.168521	0.344745
Q07954	Prolow-density lipoprotein receptor-related protein 1 OS=Homo sapiens OX=9606 GN=LRP1 PE=1 SV=2	0.295511	0.27488	0.386357	0.0204171	-0.000278681	0.0909866	0.405324	0.0547491	-0.0283709	-0.0217357	-0.225021
Q14195-2	Isoform LCRMP-4 of Dihydropyrimidinase-related protein 3 OS=Homo sapiens OX=9606 GN=DPYSL3	0.012111	0.0665261	0.103726	1.12198	1.13978	0.856175	0.672253	0.351174	0.500329	0.26685	0.633938
O75369	Filamin-B OS=Homo sapiens OX=9606 GN=FLNB PE=1 SV=2	-0.0717189	-0.109206	-0.208642	0.665157	0.508358			0.0740411	0.500469	0.553597	0.177254
P13639	Elongation factor 2 OS=Homo sapiens OX=9606 GN=EEF2 PE=1 SV=4	-0.164987	-0.152798	-0.205082	-0.0165163	-0.0841323	0.25433	0.155186	0.197404	0.139658	0.220305	0.088925
Q14194-2	Isoform LCRMP-1 of Dihydropyrimidinase-related protein 1 OS=Homo sapiens OX=9606 GN=CRMP1	0.113617	0.170703	0.0407937	0.881324	0.848033	0.577229	0.517152	-0.276227	-0.163487	-0.435539	-0.257454
Q16555	Dihydropyrimidinase-related protein 2 OS=Homo sapiens OX=9606 GN=DPYSL2 PE=1 SV=1	0.0832703	0.107054	-0.0271949	0.423081	0.39882	0.114591	0.482983	-0.0983347	0.0919899	0.13257	-0.0210589
Q13509	Tubulin beta-3 chain OS=Homo sapiens OX=9606 GN=TUBB3 PE=1 SV=2	0.00983776	-0.0112491	0.0638442	0.590027	0.518919	0.277481	0.26698	-0.254787	-0.236682	0.0174763	-0.15201
Q9Y490	Talin-1 OS=Homo sapiens OX=9606 GN=TLN1 PE=1 SV=3	-0.215165	-0.216732	-0.297646	-0.466748	-0.464004	-0.214709	-0.355609	0.374883	0.55983	0.772652	0.122174
Q02880	DNA topoisomerase 2-beta OS=Homo sapiens OX=9606 GN=TOP2B PE=1 SV=3	0.466802	0.44919	0.527092	0.899505	0.757473	0.825881	0.117536	-1.1853	-0.431288	0.0316633	-0.759137
Q9NQC3	Reticulon-4 OS=Homo sapiens OX=9606 GN=RTN4 PE=1 SV=2	-0.336791	-0.312917	-0.481089	0.116049	0.274903	-0.032534	-0.396559	-0.303144	-0.64915	-0.575219	-0.462867
P14618	Pyruvate kinase PKM OS=Homo sapiens OX=9606 GN=PKM PE=1 SV=4	-0.131748	-0.0623816	0.0248621	-0.420203	-0.297344	-0.298405	0.00782914	0.866225	1.25398	1.33108	1.10455
Q08211	ATP-dependent RNA helicase A OS=Homo sapiens OX=9606 GN=DHX9 PE=1 SV=4	0.235219	0.248769	0.281968	0.47542	0.43815	0.497468	0.180487	0.104906	0.147249	0.452992	0.25494
P14618-2	Isoform M1 of Pyruvate kinase PKM OS=Homo sapiens OX=9606 GN=PKM	-0.43332	-0.20903	-0.187512	-0.460123	-0.546963	-0.538743	0.0730798	0.150648	0.0417548	0.200343	0.121579
P42704	Leucine-rich PPR motif-containing protein, mitochondrial OS=Homo sapiens OX=9606 GN=LRPPRC PE=1 SV=3	-0.210881	-0.187233	-0.290228	-0.364691	-0.47328	-0.386995	-0.443841	0.186564	-0.229039	0.184397	0.262498
P09874	Poly [ADP-ribose] polymerase 1 OS=Homo sapiens OX=9606 GN=PARP1 PE=1 SV=4	0.215479	0.18558	0.367294	0.484526	0.527526	0.77732	0.121041	-0.303941	0.257906	0.471226	0.206233
Q14008	Cytoskeleton-associated protein 5 OS=Homo sapiens OX=9606 GN=CKAP5 PE=1 SV=3	0.111467	0.0810192	0.0973599	0.311389	0.317619	0.314269	0.0532127	-0.177547	-0.173802	-0.0697157	-0.209394
P27708	CAD protein OS=Homo sapiens OX=9606 GN=CAD PE=1 SV=3	0.451024	0.432405	0.420464	0.46018	0.508982	0.483516	0.400609	0.240091	0.3323	-0.195067	-0.00239542
Q92616	eIF-2-alpha kinase activator GCN1 OS=Homo sapiens OX=9606 GN=GCN1 PE=1 SV=6	0.300711	0.322828	0.130522	-0.0708675	-0.114204	0.0923725	0.119539	0.673249	-0.558536	0.265342	0.00908427
P14625	Endoplasmin OS=Homo sapiens OX=9606 GN=HSP90B1 PE=1 SV=1	0.000799656	0.0739798	0.12613	-0.174315	-0.211909	0.223071	0.00170788	0.271358	0.189173	0.17874	0.14771
P34932	Heat shock 70 kDa protein 4 OS=Homo sapiens OX=9606 GN=HSPA4 PE=1 SV=4	-0.0809787	-0.0276245	-0.198095	-0.0304596	-0.100571	-0.00759844	0.0813339	-0.0417399	0.0266864	-0.160675	0.0102405
Q14203	Dynactin subunit 1 OS=Homo sapiens OX=9606 GN=DCTN1 PE=1 SV=3	-0.0195971	-0.0111968	-0.0770611	0.0527054	0.132489	0.154508	-0.148661	-0.160873	-0.0528919	0.0302611	-0.0124882
P08670	Vimentin OS=Homo sapiens OX=9606 GN=VIM PE=1 SV=4	-0.156143	-0.149597	0.118567	-0.349843	-0.166155	0.213286	-0.662202	0.928441	1.14132	1.19657	0.947286
O43707	Alpha-actinin-4 OS=Homo sapiens OX=9606 GN=ACTN4 PE=1 SV=2	-0.108892	-0.0859572	-0.00369093	0.14799	0.0883859	0.0909435	0.415215	-0.511196	0.322697	0.331084	-0.0541066
P07814	Bifunctional glutamate/proline--tRNA ligase OS=Homo sapiens OX=9606 GN=EPRS1 PE=1 SV=5	0.141782	0.19519	0.190337	0.186764	0.238557	0.272894	0.296206	0.0682138	-0.221652	-0.102628	0.0426266
P12277	Creatine kinase B-type OS=Homo sapiens OX=9606 GN=CKB PE=1 SV=1	0.279284	0.333234	0.580649	-0.329452	-0.269184	-0.220167	-0.376418	0.0107304	0.229227	0.0917009	-0.063722
O60282	Kinesin heavy chain isoform 5C OS=Homo sapiens OX=9606 GN=KIF5C PE=1 SV=1	0.0179739	0.0242723	-0.194174	0.484429	0.521843	0.592712	0.264129	-0.145116	-0.300929	-0.271136	-0.060973
Q8NFP9	Neurobeachin OS=Homo sapiens OX=9606 GN=NBEA PE=1 SV=3	0.480157	0.390302	-0.235055	0.837726	0.605447	0.353312	0.546633	-0.0997717	-0.40766	-0.530377	-0.291355
O75533	Splicing factor 3B subunit 1 OS=Homo sapiens OX=9606 GN=SF3B1 PE=1 SV=3	0.0394313	0.0565508	0.0946953	0.385464	0.189761	0.456214	0.39919	-0.432217	0.36912	0.56538	0.730003
Q14697	Neutral alpha-glucosidase AB OS=Homo sapiens OX=9606 GN=GANAB PE=1 SV=3	0.241737	0.184991	0.244322	-0.362566	0.165318	0.312553	-0.192314	0.0898132	-0.0246472	0.243335	0.0729228
P06576	ATP synthase subunit beta, mitochondrial OS=Homo sapiens OX=9606 GN=ATP5F1B PE=1 SV=3	0.00268096	0.0236007	0.11014	-0.63987	-0.790051	-0.787912	0.0326777	-0.00490782	-0.0203202	-0.086137	-0.182135
P68104	Elongation factor 1-alpha 1 OS=Homo sapiens OX=9606 GN=EEF1A1 PE=1 SV=1	0.0337683	0.0381361	0.0979853	-0.172698	-0.0623515	-0.100531	-0.322324	0.480339	0.339162	0.343359	0.360088
P53621	Coatomer subunit alpha OS=Homo sapiens OX=9606 GN=COPA PE=1 SV=2	-0.0827528	-0.141052	-0.179821	0.00861314	-0.0265017	0.100237	-0.134466	0.107652	0.203378	0.393547	0.310108
P11142	Heat shock cognate 71 kDa protein OS=Homo sapiens OX=9606 GN=HSPA8 PE=1 SV=1	-0.0549044	-0.0353123	-0.107649	-0.133493	-0.215241	-0.12075	0.221553	-0.0149458	-0.0823135	-0.153981	0.0357632
P10809	60 kDa heat shock protein, mitochondrial OS=Homo sapiens OX=9606 GN=HSPD1 PE=1 SV=2	-0.109659	-0.108392	-0.0595082	-0.343348	-0.204356	-0.106353	-0.470988	0.283309	-0.0625312	-0.148568	-0.147818
P49588	Alanine--tRNA ligase, cytoplasmic OS=Homo sapiens OX=9606 GN=AARS1 PE=1 SV=2	0.188196	0.0597253	0.168348	0.205979	0.313961	0.44353	0.00363464	0.16214	0.065349	0.29225	0.0704351
O15020	Spectrin beta chain, non-erythrocytic 2 OS=Homo sapiens OX=9606 GN=SPTBN2 PE=1 SV=3	0.0816242	0.184927	0.0368854	-0.161725	-0.325064	-0.439	0.616384	0.0188373	-0.30139	-0.264639	-0.172996
Q93008	Probable ubiquitin carboxyl-terminal hydrolase FAF-X OS=Homo sapiens OX=9606 GN=USP9X PE=1 SV=4	-0.492388	-0.500968	-0.617497	-0.232075	-0.257711	-0.285871	-0.199673	0.0477296	0.21638	0.138021	0.539147
Q12888	TP53-binding protein 1 OS=Homo sapiens OX=9606 GN=TP53BP1 PE=1 SV=2	0.110802	-0.00207834	-0.0590675	0.20881	0.303952	0.519389	-0.318181	-0.0979296	0.146654	-0.198726	-0.205023
P11216	Glycogen phosphorylase, brain form OS=Homo sapiens OX=9606 GN=PYGB PE=1 SV=5	-0.129323	-0.110627	-0.0864032	0.047338	-0.0480179	-0.15645	0.60379	0.297663	0.785433	0.744605	0.354421
Q86VP6	Cullin-associated NEDD8-dissociated protein 1 OS=Homo sapiens OX=9606 GN=CAND1 PE=1 SV=2	0.101706	0.118851	0.130137	0.119829	0.0516154	-0.0635123	0.188164	0.136953	0.228476	0.211307	0.150281
P00558	Phosphoglycerate kinase 1 OS=Homo sapiens OX=9606 GN=PGK1 PE=1 SV=3	-1.11772	-0.971167	-0.824637	-0.792253	-0.824096	-0.695947	-0.546872	0.0601413	0.250151	0.347672	0.136737
Q99798	Aconitate hydratase, mitochondrial OS=Homo sapiens OX=9606 GN=ACO2 PE=1 SV=2	-0.127699	-0.00230943	0.141789	-0.306066	-0.584672	-0.438725	0.0151392	0.0463193	-0.215439	0.02099	-0.0758638
P33176	Kinesin-1 heavy chain OS=Homo sapiens OX=9606 GN=KIF5B PE=1 SV=1	0.0448416	0.0924417	0.0911202	-0.0931754	-0.0496262	-0.13059	0.158961	-0.0711989	0.0313181	-0.0860231	0.0824356
P46940	Ras GTPase-activating-like protein IQGAP1 OS=Homo sapiens OX=9606 GN=IQGAP1 PE=1 SV=1	-0.299391	-0.377579	-0.225993	-0.471988	-0.505128	-0.452829	-0.292858	0.40321	0.622139	1.22907	0.163299
O00410	Importin-5 OS=Homo sapiens OX=9606 GN=IPO5 PE=1 SV=4	-0.148496	0.0880885	0.0949167	-0.611786	-0.709863	-0.555019	-0.534433	-0.278001	-0.0690002	-0.182136	-0.102865
Q14315	Filamin-C OS=Homo sapiens OX=9606 GN=FLNC PE=1 SV=3	-0.810197	-0.886221	-0.342586	-1.00571	-0.976379	0.329458	-0.69086	0.522025	1.00592	0.141561	0.15638
P13637	Sodium/potassium-transporting ATPase subunit alpha-3 OS=Homo sapiens OX=9606 GN=ATP1A3 PE=1 SV=3	-0.081629	0.0563335	0.0529269	-0.179246	-0.338485	-0.451974	0.403327	0.0406739	-0.206606	-0.164375	-0.16878
P43243	Matrin-3 OS=Homo sapiens OX=9606 GN=MATR3 PE=1 SV=2	0.348053	0.380389	0.390437	0.384388	0.207052	0.171004	0.287351	0.0545585	0.221361	0.410983	0.016545
P11021	Endoplasmic reticulum chaperone BiP OS=Homo sapiens OX=9606 GN=HSPA5 PE=1 SV=2	-0.188775	-0.111061	-0.115937	-0.361976	-0.402803	-0.00755741	0.1372	0.320187	0.203057	-0.194764	0.0431916
Q13200	26S proteasome non-ATPase regulatory subunit 2 OS=Homo sapiens OX=9606 GN=PSMD2 PE=1 SV=3	-0.0562463	-0.047052	-0.0780563	0.183035	0.0829585	0.117114	0.307498	-0.122135	-0.241985	-0.130213	0.00449948
P12956	X-ray repair cross-complementing protein 6 OS=Homo sapiens OX=9606 GN=XRCC6 PE=1 SV=2	0.187311	0.24902	0.36997	0.770758	0.797876	0.880842	0.089255	-0.199315	0.582105	0.6073	0.259124
Q00839	Heterogeneous nuclear ribonucleoprotein U OS=Homo sapiens OX=9606 GN=HNRNPU PE=1 SV=6	0.260684	0.267443	0.326002	0.426517	0.341439	0.450019	0.322236	-0.119434	0.156285	0.276833	0.0883374
Q9NYU2	UDP-glucose:glycoprotein glucosyltransferase 1 OS=Homo sapiens OX=9606 GN=UGGT1 PE=1 SV=3	0.102818	0.0843732	0.041307	0.104017	0.130793	0.551068	0.0194192	-0.0776381	0.336782	0.376778	0.384516
Q9BPU6	Dihydropyrimidinase-related protein 5 OS=Homo sapiens OX=9606 GN=DPYSL5 PE=1 SV=1	0.0405173	0.102021	0.0322877	1.01446	1.07771	0.623699	0.129066	-0.407494	-0.0981743	0.0468717	-0.128367
P12270	Nucleoprotein TPR OS=Homo sapiens OX=9606 GN=TPR PE=1 SV=3	0.0383802	0.0682099	0.154276	0.473059	0.480672	0.617747	0.353615	-0.349675	0.274927	-0.0435895	0.135535
P13010	X-ray repair cross-complementing protein 5 OS=Homo sapiens OX=9606 GN=XRCC5 PE=1 SV=3	0.27135	0.280052	0.395462	0.958596	0.779523	1.12187	0.375507	-0.393444	0.128407	0.230867	-0.251003
P31150	Rab GDP dissociation inhibitor alpha OS=Homo sapiens OX=9606 GN=GDI1 PE=1 SV=2	0.0772474	0.0540957	0.037498	0.456207	0.445335	0.290137	0.206483	-0.0399545	0.11679	0.15449	0.0491848
Q99460	26S proteasome non-ATPase regulatory subunit 1 OS=Homo sapiens OX=9606 GN=PSMD1 PE=1 SV=2	-0.0331802	-0.0281419	-0.0558124	0.182205	0.108966	0.133597	0.268048	-0.0875327	-0.0743946	0.0896826	-0.00527948
P78371	T-complex protein 1 subunit beta OS=Homo sapiens OX=9606 GN=CCT2 PE=1 SV=4	0.188568	0.189674	0.121346	0.164452	0.165077	0.181152	0.166007	0.000478067	0.22593	0.255544	0.259812
P08133	Annexin A6 OS=Homo sapiens OX=9606 GN=ANXA6 PE=1 SV=3	0.552785	0.494246	0.66615	0.166409	0.243919	0.349038	0.423022	-0.138574	-0.0716527	0.338266	0.0247784
Q14839	Chromodomain-helicase-DNA-binding protein 4 OS=Homo sapiens OX=9606 GN=CHD4 PE=1 SV=2	0.247472	0.181103	0.287647	0.715256	0.461415	0.474822	0.3986	-0.00846005	0.473444	0.437049	0.464143
P27824	Calnexin OS=Homo sapiens OX=9606 GN=CANX PE=1 SV=2	-0.0412784	0.0196293	0.171627	-0.129353	-0.0775094	0.278213	-0.0813045	0.218164	0.179999	-0.0453047	-0.0588394
O95757	Heat shock 70 kDa protein 4L OS=Homo sapiens OX=9606 GN=HSPA4L PE=1 SV=3	-0.546221	-0.475924	-0.416283	-0.767985	-0.51475	-0.161899	-0.0908917	0.139965	-0.266656	-0.398509	-0.2761
P55060	Exportin-2 OS=Homo sapiens OX=9606 GN=CSE1L PE=1 SV=3	0.0930663	0.0971673	0.0615459	0.519327	0.319427	0.267286	0.365863	-0.0190425	-0.2738	-0.138797	0.0734944
Q13263	Transcription intermediary factor 1-beta OS=Homo sapiens OX=9606 GN=TRIM28 PE=1 SV=5	0.283272	0.275996	0.290169	0.562509	0.539302	0.669029	0.385251	-0.108662	0.0503242	0.131258	0.111737
P48643	T-complex protein 1 subunit epsilon OS=Homo sapiens OX=9606 GN=CCT5 PE=1 SV=1	0.165425	0.181936	0.119717	0.194094	0.158518	0.153131	0.138078	-0.0543649	0.0710422	0.0121605	0.0355245
P09104	Gamma-enolase OS=Homo sapiens OX=9606 GN=ENO2 PE=1 SV=3	-0.688626	-0.362408	-0.360702	0.591091	0.510993	0.657281	0.474916	-0.141123	-0.106516	0.0852912	-0.0353633
P38646	Stress-70 protein, mitochondrial OS=Homo sapiens OX=9606 GN=HSPA9 PE=1 SV=2	-0.135847	-0.119769	-0.12483	-0.649235	-0.5932	-0.29107	-0.391303	0.230318	-0.152511	-0.139633	-0.0627429
Q01484	Ankyrin-2 OS=Homo sapiens OX=9606 GN=ANK2 PE=1 SV=4	-0.125275	0.264816	0.204762	0.313204	0.382597	-0.0725136	0.338473	-0.0463784	-0.130726	-0.235889	-0.0579302
P13591	Neural cell adhesion molecule 1 OS=Homo sapiens OX=9606 GN=NCAM1 PE=1 SV=3	-0.189338	-0.184422	-0.330089	1.10757	1.14708	0.718	0.532202	-0.00168624	-0.0928912	-0.251507	-0.0586371
P20700	Lamin-B1 OS=Homo sapiens OX=9606 GN=LMNB1 PE=1 SV=2	0.274536	0.321282	0.473678	0.818544	0.790045	1.0217	0.416076	0.423223	0.668035	0.936443	0.727501
Q13085	Acetyl-CoA carboxylase 1 OS=Homo sapiens OX=9606 GN=ACACA PE=1 SV=2	-0.0615754	-0.106043	-0.32929	0.49324	0.409167	0.35213	0.132487	0.0561184	0.0828482	-0.0599637	0.17835
P06733	Alpha-enolase OS=Homo sapiens OX=9606 GN=ENO1 PE=1 SV=2	-0.416178	-0.188673	-0.0496666	-0.15648	-0.264278	-0.215668	0.162462	0.373885	0.189285	0.268416	0.383124
P52272	Heterogeneous nuclear ribonucleoprotein M OS=Homo sapiens OX=9606 GN=HNRNPM PE=1 SV=3	0.245501	0.246259	0.224018	0.281504	0.178541	0.350966	0.215305	0.240052	0.124108	0.193309	0.066861
P78559	Microtubule-associated protein 1A OS=Homo sapiens OX=9606 GN=MAP1A PE=1 SV=6	-0.586839	-0.345576	-0.33987	-0.968875	-0.721266	-0.680619	-0.491834	-0.220829	-0.81504	-0.692984	-0.472272
Q92598	Heat shock protein 105 kDa OS=Homo sapiens OX=9606 GN=HSPH1 PE=1 SV=1	-0.453862	-0.457167	-0.559243	-0.291272	-0.327865	-0.36081	0.0205709	0.227699	-0.0585454	-0.401454	-0.0972688
P08237	ATP-dependent 6-phosphofructokinase, muscle type OS=Homo sapiens OX=9606 GN=PFKM PE=1 SV=2	1.07141	1.05837	1.10502	0.650134	0.730023	0.79003	0.842321	-0.0402224	0.174318	0.262986	0.125651
P16615	Sarcoplasmic/endoplasmic reticulum calcium ATPase 2 OS=Homo sapiens OX=9606 GN=ATP2A2 PE=1 SV=1	0.210134	0.231505	0.253085	0.0936358	0.107649	0.00494859	0.101794	-0.0841732	-0.107594	-0.0572537	0.127241
P29401	Transketolase OS=Homo sapiens OX=9606 GN=TKT PE=1 SV=3	0.176905	0.213657	0.130329	0.0473575	-0.00135767	0.0410939	0.136097	0.417834	0.464969	0.418012	0.412472
P50395	Rab GDP dissociation inhibitor beta OS=Homo sapiens OX=9606 GN=GDI2 PE=1 SV=2	0.048692	0.0677713	-0.00626543	0.269343	0.238691	0.247427	0.18351	0.0113301	0.386673	0.293901	0.140999
Q9Y4L1	Hypoxia up-regulated protein 1 OS=Homo sapiens OX=9606 GN=HYOU1 PE=1 SV=1	0.0398629	0.0750635	0.0227011	-0.289645	-0.23787	0.229739	0.0231503	0.0743806	-0.282468	-0.47105	-0.17309
P49368	T-complex protein 1 subunit gamma OS=Homo sapiens OX=9606 GN=CCT3 PE=1 SV=4	0.213551	0.197934	0.149507	0.141731	0.103336	0.121361	0.157374	0.120469	-0.072386	0.0200521	0.0463765
P30101	Protein disulfide-isomerase A3 OS=Homo sapiens OX=9606 GN=PDIA3 PE=1 SV=4	-0.0993457	-0.0281333	0.0618983	-0.311559	-0.339411	-0.0541374	-0.237959	0.451496	-0.0713352	-0.122454	0.110246
O14531	Dihydropyrimidinase-related protein 4 OS=Homo sapiens OX=9606 GN=DPYSL4 PE=1 SV=2	-0.0655682	-0.00991593	0.0567167	-0.0575381	-0.0210724	-0.123268	-0.45843	-0.258459	-0.667365	-0.389583	-0.205534
P04406	Glyceraldehyde-3-phosphate dehydrogenase OS=Homo sapiens OX=9606 GN=GAPDH PE=1 SV=3	-0.156851	-0.105778	0.0351533	-0.315262	-0.194714	0.0248715	-0.400121	0.134033	0.00444598	0.122029	0.0935266
P14866	Heterogeneous nuclear ribonucleoprotein L OS=Homo sapiens OX=9606 GN=HNRNPL PE=1 SV=2	0.0326968	0.141278	0.167203	0.356551	0.274838	0.364916	0.390948	0.120848	0.0832805	0.29103	0.207768
P17677	Neuromodulin OS=Homo sapiens OX=9606 GN=GAP43 PE=1 SV=1	-0.335663	-0.294705	-0.791257	0.281054	0.377932	0.0390092	0.0994633	-0.0890575	-0.808222	-1.0423	-0.645734
Q5SW79	Centrosomal protein of 170 kDa OS=Homo sapiens OX=9606 GN=CEP170 PE=1 SV=1	-0.185061	-0.10551	-0.279945	0.727121	0.624358	0.484762	0.0428507	0.0823468	-0.035286	-0.301106	-0.272982
Q09666	Neuroblast differentiation-associated protein AHNAK OS=Homo sapiens OX=9606 GN=AHNAK PE=1 SV=2	-0.253576	-0.262609	-0.257932	-0.932588	-0.946356	-0.72916	-0.634381	0.960882	0.708893	0.30748	0.55798
P80723	Brain acid soluble protein 1 OS=Homo sapiens OX=9606 GN=BASP1 PE=1 SV=2	0.182085	0.274454	0.236616	0.3973	0.474107	0.605173	-0.125128	0.16158	-0.142373	-0.500039	-0.354581
Q16891-2	Isoform 2 of MICOS complex subunit MIC60 OS=Homo sapiens OX=9606 GN=IMMT	0.0711615	0.114305	0.216165	-0.447427	-0.238554	-0.115873	-0.204324	-0.0304591	-0.158354	-0.284667	-0.18173
P41252	Isoleucine--tRNA ligase, cytoplasmic OS=Homo sapiens OX=9606 GN=IARS1 PE=1 SV=2	0.169734	0.162254	0.0881553	0.34976	0.281121	0.164221	0.568652	0.278516	-0.13261	0.72169	0.918413
Q92499	ATP-dependent RNA helicase DDX1 OS=Homo sapiens OX=9606 GN=DDX1 PE=1 SV=2	0.0944352	0.0949831	0.0985019	0.167668	0.162248	0.0989031	0.0854856	0.098703	0.187309	0.287121	0.176722
P19367	Hexokinase-1 OS=Homo sapiens OX=9606 GN=HK1 PE=1 SV=3	0.0253084	0.167314	0.222049	-0.127524	-0.178341	-0.274436	0.0246239	-0.0637062	-0.0946762	-0.0839669	-0.0520031
O14980	Exportin-1 OS=Homo sapiens OX=9606 GN=XPO1 PE=1 SV=1	0.0413662	0.0629042	0.0606562	0.299201	0.250996	0.251465	0.0602407	0.133862	0.386031	0.536132	0.574313
P17987	T-complex protein 1 subunit alpha OS=Homo sapiens OX=9606 GN=TCP1 PE=1 SV=1	0.174202	0.194383	0.0919349	0.208039	0.154101	0.198802	0.16871	0.0335716	0.0687457	0.16055	0.145155
P05023	Sodium/potassium-transporting ATPase subunit alpha-1 OS=Homo sapiens OX=9606 GN=ATP1A1 PE=1 SV=1	-0.079041	0.023638	0.1098	0.331619	0.146738	0.155121	0.219431	-0.247109	-0.223722	0.0390689	-0.182573
P35221	Catenin alpha-1 OS=Homo sapiens OX=9606 GN=CTNNA1 PE=1 SV=1	0.318917	0.274882	0.405602	-0.475947	-0.175071	0.486636	-0.433352	0.741468	0.445288	0.931627	0.831984
Q14974	Importin subunit beta-1 OS=Homo sapiens OX=9606 GN=KPNB1 PE=1 SV=2	-0.0465956	-0.00633232	0.0345707	-0.0536446	-0.100038	-0.0564065	0.179667	0.15797	0.0522455	0.0558749	0.157076
Q05639	Elongation factor 1-alpha 2 OS=Homo sapiens OX=9606 GN=EEF1A2 PE=1 SV=1	-0.146057	-0.247124	-0.24493	-0.320395	-0.0280508	-0.290553	-0.546311	-0.125289	-0.131727	0.211769	0.0038196
P55786	Puromycin-sensitive aminopeptidase OS=Homo sapiens OX=9606 GN=NPEPPS PE=1 SV=2	0.000481129	-0.0302082	-0.0474125	0.146396	0.0870895	0.0336363	0.413323	-0.0574292	-0.0120807	0.208848	0.133997
Q92896	Golgi apparatus protein 1 OS=Homo sapiens OX=9606 GN=GLG1 PE=1 SV=2	-0.0403678	-0.10216	-0.0231051	-0.516143	-0.462086	-0.133772	-0.683291	0.273955	0.434133	0.47466	0.231489
Q16643-3	Isoform 3 of Drebrin OS=Homo sapiens OX=9606 GN=DBN1	0.119614	0.142993	0.0886062	0.287203	0.214487	0.211557	0.491885	-0.0124462	-0.873726	-0.672159	-0.448739
Q16643	Drebrin OS=Homo sapiens OX=9606 GN=DBN1 PE=1 SV=4	0.442452	0.131348	0.171903	0.904155	1.15875	1.26104	-0.195462	0.764486	0.377006	0.244522	0.792614
P04075	Fructose-bisphosphate aldolase A OS=Homo sapiens OX=9606 GN=ALDOA PE=1 SV=2	-0.745315	-0.351544	-0.254162	-0.238462	-0.189947	-0.0742879	-0.452989	0.0588128	-0.371816	-0.299616	-0.164257
P31948	Stress-induced-phosphoprotein 1 OS=Homo sapiens OX=9606 GN=STIP1 PE=1 SV=1	-0.0156949	0.0547103	-0.0273953	0.0971241	0.0488733	0.219498	0.160655	0.305572	0.111524	-0.00556247	-0.00297953
Q9Y2A7	Nck-associated protein 1 OS=Homo sapiens OX=9606 GN=NCKAP1 PE=1 SV=1	0.127428	0.142632	0.172774	-0.0963304	-0.179373	-0.415932	0.273956	-0.048815	-0.174578	-0.20447	0.0338537
Q16891-4	Isoform 4 of MICOS complex subunit MIC60 OS=Homo sapiens OX=9606 GN=IMMT	-0.0445835	0.06412	-0.0335736	-0.43807	-0.418857	-0.14724	-0.657013	-0.168542	-0.172964	-0.465153	-0.102304
P0DMV9	Heat shock 70 kDa protein 1B OS=Homo sapiens OX=9606 GN=HSPA1B PE=1 SV=1	-0.600305	-0.342469	-0.207113	0.0236153	-0.00310147	-0.0615426	0.158136	0.633341	0.996602	0.526182	0.686976
O75083	WD repeat-containing protein 1 OS=Homo sapiens OX=9606 GN=WDR1 PE=1 SV=4	-0.418607	-0.370239	-0.220709	0.028483	0.121306	-0.125576	-0.219242	0.264803	0.31449	0.293639	0.356342
Q01581	Hydroxymethylglutaryl-CoA synthase, cytoplasmic OS=Homo sapiens OX=9606 GN=HMGCS1 PE=1 SV=2	0.488693	0.341386	-0.226741	0.538054	1.36218	0.905499	0.503768	-1.41649	-0.889961	-1.2422	-1.24655
Q14152	Eukaryotic translation initiation factor 3 subunit A OS=Homo sapiens OX=9606 GN=EIF3A PE=1 SV=1	0.0108163	-0.0313744	-0.0547362	-0.00453085	0.0827282	0.00867553	-0.0251676	0.163464	-0.449963	-0.0738292	0.037987
P27797	Calreticulin OS=Homo sapiens OX=9606 GN=CALR PE=1 SV=1	-0.207592	-0.153654	-0.0242335	-0.420534	-0.361444	0.0116343	-0.56304	0.0810454	0.238681	-0.00868089	0.167906
P13667	Protein disulfide-isomerase A4 OS=Homo sapiens OX=9606 GN=PDIA4 PE=1 SV=2	-0.0419211	0.0498433	0.124089	-0.00975723	-0.0800672	0.240891	-0.0354292	0.535394	0.339981	0.0456896	0.328075
P50990	T-complex protein 1 subunit theta OS=Homo sapiens OX=9606 GN=CCT8 PE=1 SV=4	0.111158	0.148098	0.0810299	0.252949	0.268393	0.275182	0.224289	-0.0576155	-0.0315624	-0.0101392	0.0423542
P06748	Nucleophosmin OS=Homo sapiens OX=9606 GN=NPM1 PE=1 SV=2	-0.0615158	-0.0749594	-0.0481657	0.143889	0.116379	0.318721	0.127034	0.124226	0.306652	0.202301	0.235417
P07237	Protein disulfide-isomerase OS=Homo sapiens OX=9606 GN=P4HB PE=1 SV=3	-0.397539	-0.283688	-0.228904	-0.00793262	-0.199232	0.222559	0.00892152	0.0797374	0.0297739	0.132572	0.153463
Q9P2J5	Leucine--tRNA ligase, cytoplasmic OS=Homo sapiens OX=9606 GN=LARS1 PE=1 SV=2	0.0508026	0.0317928	-0.0426017	0.428799	0.511403	0.595649	0.266692	-0.0730381	-0.177804	0.224467	0.197179
P49321	Nuclear autoantigenic sperm protein OS=Homo sapiens OX=9606 GN=NASP PE=1 SV=2	0.278473	0.184429	0.216576	0.627207	0.652193	0.864409	0.0609284	-0.609193	-0.77662	-0.0556987	-0.664967
P49792	E3 SUMO-protein ligase RanBP2 OS=Homo sapiens OX=9606 GN=RANBP2 PE=1 SV=2	0.0637846	0.130302	0.130071	0.266211	0.224562	0.537543	-0.105599	0.342141	0.297571	0.52426	0.0174422
P07197	Neurofilament medium polypeptide OS=Homo sapiens OX=9606 GN=NEFM PE=1 SV=3	-1.13603	-1.3395	-1.80015	0.415321	0.478024	0.0668681	0.00219373	-0.0256147	-0.618141	-0.122666	-0.243788
P38606	V-type proton ATPase catalytic subunit A OS=Homo sapiens OX=9606 GN=ATP6V1A PE=1 SV=2	-0.333498	-0.285407	-0.358384	-0.501587	-0.631543	-0.405907	0.157454	-0.170731	-0.0920827	-0.00313406	-0.0866136
P25705	ATP synthase subunit alpha, mitochondrial OS=Homo sapiens OX=9606 GN=ATP5F1A PE=1 SV=1	0.0619348	0.116994	0.129949	-0.66776	-0.589059	-0.53189	-0.792802	0.109726	0.0102542	-0.090285	-0.101804
Q16531	DNA damage-binding protein 1 OS=Homo sapiens OX=9606 GN=DDB1 PE=1 SV=1	0.123194	0.0778415	0.00221497	0.181253	0.116746	0.119994	0.260377	-0.283541	0.069882	0.178015	-0.0290631
P23634	Plasma membrane calcium-transporting ATPase 4 OS=Homo sapiens OX=9606 GN=ATP2B4 PE=1 SV=2	-0.201748	-0.224561	-0.212847	1.08752	1.18476	0.801504	1.15849	-0.0630677	0.164719	-0.186616	0.132613
P49411	Elongation factor Tu, mitochondrial OS=Homo sapiens OX=9606 GN=TUFM PE=1 SV=2	0.101435	0.277164	0.130896	-0.191233	-0.167763	-0.0436943	-0.0437696	0.156835	-0.181712	-0.051848	-0.058872
P30153	Serine/threonine-protein phosphatase 2A 65 kDa regulatory subunit A alpha isoform OS=Homo sapiens OX=9606 GN=PPP2R1A PE=1 SV=4	0.233757	0.0818049	0.0579433	-0.0344734	-0.0740775	-0.122232	0.0643896	-0.0505321	-0.172222	-0.0389694	-0.0334015
P53396	ATP-citrate synthase OS=Homo sapiens OX=9606 GN=ACLY PE=1 SV=3	0.13449	0.23964	-0.0631062	0.352146	0.310608	0.151344	0.515805	0.122351	-0.0703146	0.247247	0.247726
Q96F07-2	Isoform 2 of Cytoplasmic FMR1-interacting protein 2 OS=Homo sapiens OX=9606 GN=CYFIP2	0.10683	0.171966	0.183566	-0.225744	-0.0967695	-0.316908	0.233968	0.090778	-0.0114489	0.0374101	0.140583
Q99832	T-complex protein 1 subunit eta OS=Homo sapiens OX=9606 GN=CCT7 PE=1 SV=2	0.176105	0.18653	0.0977197	0.13765	0.108453	0.180202	0.130915	-0.110193	0.221648	0.103553	0.0266916
Q02952	A-kinase anchor protein 12 OS=Homo sapiens OX=9606 GN=AKAP12 PE=1 SV=4	0.230253	0.505768	0.693851	0.703557	0.950316	0.473346	0.655919	-0.190143	-0.313639	-0.357572	-0.319458
P18206	Vinculin OS=Homo sapiens OX=9606 GN=VCL PE=1 SV=4	-0.389292	-0.528811	-0.606639	-0.676525	-0.758952	-0.647952	-0.482673	0.746281	0.970351	1.02589	0.582575
P26038	Moesin OS=Homo sapiens OX=9606 GN=MSN PE=1 SV=3	-0.696469	-0.591689	-0.242986	-1.64965	-1.44009	-1.26739	-2.12249	0.72831	0.321536	0.320842	0.564944
P11717	Cation-independent mannose-6-phosphate receptor OS=Homo sapiens OX=9606 GN=IGF2R PE=1 SV=3	-0.138218	-0.252052	-0.372345	-0.4161	-0.513433	-0.0250784	-1.04845	-0.141892	0.078376	-0.445465	-0.44078
Q15393	Splicing factor 3B subunit 3 OS=Homo sapiens OX=9606 GN=SF3B3 PE=1 SV=4	0.0214179	-0.0117055	0.0516331	0.493212	0.44475	0.2747	0.156778	-0.238094	0.202008	0.361702	-0.0325389
O43390	Heterogeneous nuclear ribonucleoprotein R OS=Homo sapiens OX=9606 GN=HNRNPR PE=1 SV=1	0.20554	0.196553	0.308782	0.544652	0.339715	0.422613	0.188601	-0.161936	0.319262	0.353162	0.0701462
Q7Z4S6	Kinesin-like protein KIF21A OS=Homo sapiens OX=9606 GN=KIF21A PE=1 SV=2	0.140565	0.0576848	0.0462607	-0.0795453	0.00180883	0.0957475	-0.194543	-0.27276	-0.278754	-0.353347	-0.329238
P17858	ATP-dependent 6-phosphofructokinase, liver type OS=Homo sapiens OX=9606 GN=PFKL PE=1 SV=6	0.202014	0.191073	0.185116	0.284901	0.416709	0.239289	0.181984	-0.118859	0.217622	0.417244	0.279519
P78347	General transcription factor II-I OS=Homo sapiens OX=9606 GN=GTF2I PE=1 SV=2	0.309811	0.22474	0.264339	0.383107	0.0666024	0.299417	0.153065	-0.148827	0.687544	0.720509	0.341313
Q16658	Fascin OS=Homo sapiens OX=9606 GN=FSCN1 PE=1 SV=3	0.223181	0.282003	0.393524	0.701839	0.678686	0.58252	0.286598	-0.117738	-0.322974	-0.0499964	0.114189
P53618	Coatomer subunit beta OS=Homo sapiens OX=9606 GN=COPB1 PE=1 SV=3	-0.166437	-0.216021	-0.286461	0.0973199	0.0124912	0.224218	-0.0430315	0.0393197	0.328464	0.353386	0.141951
Q9BTW9	Tubulin-specific chaperone D OS=Homo sapiens OX=9606 GN=TBCD PE=1 SV=2	0.146688	0.0736206	0.100723	0.259458	0.593887	0.408795	0.215671	0.0912042	0.160811	0.138235	0.0554475
Q10567	AP-1 complex subunit beta-1 OS=Homo sapiens OX=9606 GN=AP1B1 PE=1 SV=2	-0.119449	-0.0964284	-0.0906398	-0.0275745	-0.0267049	0.157973	-0.167532	-0.422587	-0.35154	0.0912416	-0.151846
A5YKK6	CCR4-NOT transcription complex subunit 1 OS=Homo sapiens OX=9606 GN=CNOT1 PE=1 SV=2	0.243814	0.204708	0.154726	0.345101	0.286408	0.267363	0.46696	0.429642	0.572483	0.339392	0.367327
P26232-5	Isoform 5 of Catenin alpha-2 OS=Homo sapiens OX=9606 GN=CTNNA2	-0.188737	-0.271789	-0.553008	0.469186	0.388023	0.184088	0.577206	0.0713091	0.261597	0.128649	0.118142
O94973-2	Isoform 2 of AP-2 complex subunit alpha-2 OS=Homo sapiens OX=9606 GN=AP2A2	0.265357	0.266447	0.153107	0.145009	0.276395	-0.0612333	0.104478	0.00518105	0.169851	0.226483	0.264817
P36776	Lon protease homolog, mitochondrial OS=Homo sapiens OX=9606 GN=LONP1 PE=1 SV=2	-0.0597372	-0.0642406	-0.0619678	0.094084	-0.173147	-0.117083	0.0507592	0.0877109	0.359824	0.627324	0.472646
A0AVT1	Ubiquitin-like modifier-activating enzyme 6 OS=Homo sapiens OX=9606 GN=UBA6 PE=1 SV=1	0.0624347	-0.0323248	-0.0690609	0.639724	0.671698	0.450701	0.000942573	-0.434612	0.249573	0.171378	0.0538879
P23246	Splicing factor, proline- and glutamine-rich OS=Homo sapiens OX=9606 GN=SFPQ PE=1 SV=2	0.170423	0.210167	0.256006	0.245794	0.0618998	0.122074	0.380156	-0.124473	-0.211569	-0.0253875	0.00979245
Q10567-3	Isoform C of AP-1 complex subunit beta-1 OS=Homo sapiens OX=9606 GN=AP1B1	0.144165	0.120152	0.209793	-0.308748	-0.334532	0.00446837	-0.183045	-0.371713	0.0597419	0.425601	0.0472794
Q96N67	Dedicator of cytokinesis protein 7 OS=Homo sapiens OX=9606 GN=DOCK7 PE=1 SV=4	0.131475	0.149974	0.0854312	0.404284	0.300573	0.303303	0.0742832	0.246096	0.169713	0.245888	0.26783
Q9Y4G6	Talin-2 OS=Homo sapiens OX=9606 GN=TLN2 PE=1 SV=4	-0.0926852	-0.253997	-0.243117	0.329204	0.368985	-0.0804399	0.55507	-0.0886736	0.00562167	-0.0977358	-0.0905758
P22102	Trifunctional purine biosynthetic protein adenosine-3 OS=Homo sapiens OX=9606 GN=GART PE=1 SV=1	0.259426	0.216565	0.256988	0.634548	0.607244	0.601928	-0.184647	-0.130376	-0.135804	0.01202	0.0958992
O95782	AP-2 complex subunit alpha-1 OS=Homo sapiens OX=9606 GN=AP2A1 PE=1 SV=3	0.00767754	0.035973	0.0558732	-0.302986	-0.0912739	-0.20659	-0.195674	-0.152307	-0.126877	-0.0706512	-0.000201225
O15075	Serine/threonine-protein kinase DCLK1 OS=Homo sapiens OX=9606 GN=DCLK1 PE=1 SV=2	0.24009	0.268133	0.306944	1.04116	1.07041	0.883888	0.436978	-0.00875089	-0.17431	-0.171775	0.212797
O60506	Heterogeneous nuclear ribonucleoprotein Q OS=Homo sapiens OX=9606 GN=SYNCRIP PE=1 SV=2	0.202311	0.187064	0.216861	0.546396	0.172843	0.499039	0.165426	-0.289915	0.181207	0.253186	0.269257
P40939	Trifunctional enzyme subunit alpha, mitochondrial OS=Homo sapiens OX=9606 GN=HADHA PE=1 SV=2	-0.143388	-0.260818	-0.0325744	-1.12431	-1.14987	-0.828297	-1.1029	0.155756	0.490026	0.607991	0.484165
P11586	C-1-tetrahydrofolate synthase, cytoplasmic OS=Homo sapiens OX=9606 GN=MTHFD1 PE=1 SV=4	0.390259	0.267881	0.331389	0.118433	0.290278	0.148143	0.550858	0.230737	0.144982	0.041672	0.128866
O75962	Triple functional domain protein OS=Homo sapiens OX=9606 GN=TRIO PE=1 SV=2	0.260098	0.125945	0.0129263	0.666917	0.662338	0.486641	0.528477	0.0336742	0.0343257	-0.232615	-0.176007
P22234	Multifunctional protein ADE2 OS=Homo sapiens OX=9606 GN=PAICS PE=1 SV=3	0.222951	0.24592	0.243844	0.337939	0.360012	0.274095	0.373958	0.0223624	0.510177	0.391398	0.294274
P56192	Methionine--tRNA ligase, cytoplasmic OS=Homo sapiens OX=9606 GN=MARS1 PE=1 SV=2	0.175046	0.1674	0.126759	0.449571	0.397397	0.608083	0.316102	-0.104502	-0.0973897	-0.0230947	-0.0287077
P04844	Dolichyl-diphosphooligosaccharide--protein glycosyltransferase subunit 2 OS=Homo sapiens OX=9606 GN=RPN2 PE=1 SV=3	0.172294	-0.13827	0.11952	0.0335491	-0.0262272	0.289635	-0.261083	0.310289	0.71136	1.17349	0.0110325
P50991	T-complex protein 1 subunit delta OS=Homo sapiens OX=9606 GN=CCT4 PE=1 SV=4	0.153882	0.186054	0.0949269	0.260059	0.0838204	0.113628	0.179506	0.0615287	0.146813	0.369297	0.300263
Q02790	Peptidyl-prolyl cis-trans isomerase FKBP4 OS=Homo sapiens OX=9606 GN=FKBP4 PE=1 SV=3	0.289461	0.405827	0.396429	0.0670646	0.122024	0.349358	0.042801	0.00428637	0.467813	0.335487	0.229573
Q92614	Unconventional myosin-XVIIIa OS=Homo sapiens OX=9606 GN=MYO18A PE=1 SV=3	0.0360574	0.0960675	0.118256	-0.52603	-0.545045	-0.336516	-0.453408	-0.0144994	-0.0804528	-0.298276	-0.134091
Q9BUF5	Tubulin beta-6 chain OS=Homo sapiens OX=9606 GN=TUBB6 PE=1 SV=1	0.0676233	-0.0423203	0.0862375		-1.829	-1.11111		0.35847	0.74913	1.01664	-0.0901213
P51659	Peroxisomal multifunctional enzyme type 2 OS=Homo sapiens OX=9606 GN=HSD17B4 PE=1 SV=3	0.0997056	0.441858	0.278752	-0.143074	-0.141418	-0.00494987	-0.032235	0.239707	0.646097	0.665227	0.542924
P15311	Ezrin OS=Homo sapiens OX=9606 GN=EZR PE=1 SV=4	0.301409	0.245525	0.513964	-0.356668	-0.21174	-0.0563369	-0.650187	0.410678	0.246173	0.232284	0.385751
O43592	Exportin-T OS=Homo sapiens OX=9606 GN=XPOT PE=1 SV=2	-0.0302557	0.0176137	-0.055572	0.503255	0.730875	0.215434	-0.983482	0.1388	0.748407	0.788593	0.505352
P35606	Coatomer subunit beta' OS=Homo sapiens OX=9606 GN=COPB2 PE=1 SV=2	-0.111929	-0.151685	-0.0207617	0.068897	0.0121539	-0.0813708	-0.22135	-0.167886	0.138574	0.163113	0.209619
P31939	Bifunctional purine biosynthesis protein ATIC OS=Homo sapiens OX=9606 GN=ATIC PE=1 SV=3	0.118629	0.0349952	-0.13129	0.090486	0.123172	-0.0419409	-0.166353	-0.0654505	-0.0114657	0.252198	0.222836
Q07065	Cytoskeleton-associated protein 4 OS=Homo sapiens OX=9606 GN=CKAP4 PE=1 SV=2	-0.229168	-0.0720105	0.0169352	0.0547587	0.127016	0.293432	0.440107	0.0146869	-0.172826	-0.323646	-0.154574
Q13423	NAD(P) transhydrogenase, mitochondrial OS=Homo sapiens OX=9606 GN=NNT PE=1 SV=3	0.419638	0.394192	0.413063	-0.27713	-0.167426	-0.136247	-0.506914	0.0212966	-0.208958	-0.0214765	-0.0523676
Q7KZF4	Staphylococcal nuclease domain-containing protein 1 OS=Homo sapiens OX=9606 GN=SND1 PE=1 SV=1	-0.295605	-0.331244	-0.319647	-0.110064	-0.104864	-0.0653817	-0.198403	-0.281413	-0.0821854	0.245358	0.0233988
P05455	Lupus La protein OS=Homo sapiens OX=9606 GN=SSB PE=1 SV=2	-0.159184	-0.0214572	0.0281249	0.318835	0.284192	0.303125	0.0294433	-0.221319	0.213021	0.00757468	-0.149958
Q01813	ATP-dependent 6-phosphofructokinase, platelet type OS=Homo sapiens OX=9606 GN=PFKP PE=1 SV=2	0.146537	0.308012	0.673696	-0.404036	-0.3464	-0.262698	-0.4053	0.0949014	-0.3764	-0.507586	-0.167636
Q86UP2	Kinectin OS=Homo sapiens OX=9606 GN=KTN1 PE=1 SV=1	-0.115683	-0.128859	-0.246797	0.0845062	0.110491	-0.0632848	0.111138	0.00416607	-0.0711378	-0.0514332	-0.0253259
Q92900	Regulator of nonsense transcripts 1 OS=Homo sapiens OX=9606 GN=UPF1 PE=1 SV=2	-0.0904765	-0.0371575	-0.0398118	0.278743	0.0727108	0.0726121	0.405904	-0.169165	0.141276	0.152888	0.0495782
Q8WUM4	Programmed cell death 6-interacting protein OS=Homo sapiens OX=9606 GN=PDCD6IP PE=1 SV=1	0.0915921	0.101692	0.0556335	-0.0320216	-0.0715027	-0.00986375	0.115318	-0.221924	-0.272191	-0.164196	-0.171837
O43242	26S proteasome non-ATPase regulatory subunit 3 OS=Homo sapiens OX=9606 GN=PSMD3 PE=1 SV=2	-0.0223629	-0.0189082	-0.0209844	0.257311	0.0704441	0.202005	0.346281	-0.254454	-0.0210914	0.181926	0.126129
O95373	Importin-7 OS=Homo sapiens OX=9606 GN=IPO7 PE=1 SV=1	0.100299	0.0759199	0.114766	0.338574	0.328144	0.114712	0.186825	0.158736	-0.433668	-0.203245	-0.285775
Q9ULU8	Calcium-dependent secretion activator 1 OS=Homo sapiens OX=9606 GN=CADPS PE=1 SV=3	-0.033282	0.0320992	-0.0621343	-0.318838	-0.570826	-0.649103	0.45618	-0.00806547	0.011815	-0.358543	-0.140509
P18669	Phosphoglycerate mutase 1 OS=Homo sapiens OX=9606 GN=PGAM1 PE=1 SV=2	-0.257548	-0.0693902	0.07771	-0.354319	-0.40454	-0.337182	0.184182	-0.0283144	-0.136769	-0.104844	-0.144254
O14936-4	Isoform 4 of Peripheral plasma membrane protein CASK OS=Homo sapiens OX=9606 GN=CASK	-0.973563	-0.930433	-0.884344	-0.331298	-0.332992	-0.350215	0.0674331	-0.0356577	0.426222	0.327619	0.441957
P31040	Succinate dehydrogenase [ubiquinone] flavoprotein subunit, mitochondrial OS=Homo sapiens OX=9606 GN=SDHA PE=1 SV=2	-0.121761	-0.00881918	0.0257946	-0.412277	-0.302036	-0.305818	-0.549733	-0.137764	0.237808	0.0218959	0.413288
P26640	Valine--tRNA ligase OS=Homo sapiens OX=9606 GN=VARS1 PE=1 SV=4	0.070327	0.103211	0.0655127	-0.232867	-0.254828	-0.174209	-0.076271	-0.0877963	-0.148389	0.180493	0.0356232
O60264	SWI/SNF-related matrix-associated actin-dependent regulator of chromatin subfamily A member 5 OS=Homo sapiens OX=9606 GN=SMARCA5 PE=1 SV=1	0.555324	0.477129	0.568424	0.544206	0.54788	0.567771	0.355092	-0.0446322	0.372945	0.391767	0.041695
Q93009	Ubiquitin carboxyl-terminal hydrolase 7 OS=Homo sapiens OX=9606 GN=USP7 PE=1 SV=2	-0.00693572	0.0713892	0.0279122	0.230947	0.204175	0.188721	0.131216	-0.291586	-0.285594	-0.0415095	0.161213
P35573	Glycogen debranching enzyme OS=Homo sapiens OX=9606 GN=AGL PE=1 SV=3	-0.0437673	0.047746	0.155698	0.0346306	0.00296129	0.0680082	0.678587	0.0179005	0.531922	0.826303	-0.0567485
Q02218	2-oxoglutarate dehydrogenase, mitochondrial OS=Homo sapiens OX=9606 GN=OGDH PE=1 SV=3	-0.00268626	0.101706	0.028832	0.224797	0.331255	0.289643	-0.501718	-0.229821	-0.052183	0.186154	-0.245069
P02545	Prelamin-A/C OS=Homo sapiens OX=9606 GN=LMNA PE=1 SV=1	-1.20739	-1.01142	-1.15563	-0.253491	-0.384421	-0.0727679	0.133673	0.168536	0.261393	0.742563	0.290139
O60502	Protein O-GlcNAcase OS=Homo sapiens OX=9606 GN=OGA PE=1 SV=2	0.0385394	0.13228	0.17768	0.682832	0.664202	0.413859	0.849644	0.179616	-0.136103	-0.616144	-0.0759623
P54577	Tyrosine--tRNA ligase, cytoplasmic OS=Homo sapiens OX=9606 GN=YARS1 PE=1 SV=4	-0.0766458	-0.0232338	-0.165196	0.171677	0.117396	0.0578573	0.277495	0.0517875	-0.262738	-0.19937	-0.186698
P06744	Glucose-6-phosphate isomerase OS=Homo sapiens OX=9606 GN=GPI PE=1 SV=4	-0.254014	-0.0437806	0.039533	-0.259744	-0.185661	-0.154647	-0.299695	-0.197494	-0.107517	0.0660198	0.0965749
Q92973-2	Isoform 2 of Transportin-1 OS=Homo sapiens OX=9606 GN=TNPO1	-0.211428	-0.236577	-0.229448	-0.120554	-0.152496	-0.00855792	-0.172777	0.269181	0.325562	0.310565	0.335958
O60763	General vesicular transport factor p115 OS=Homo sapiens OX=9606 GN=USO1 PE=1 SV=2	-0.17817	-0.126909	-0.194477	0.0139214	0.0591629	0.22642	0.0178914	0.224477	-0.366553	-0.181916	-0.0523018
Q9Y5B9	FACT complex subunit SPT16 OS=Homo sapiens OX=9606 GN=SUPT16H PE=1 SV=1	0.276703	0.326317	0.296821	0.889432	0.79663	0.980601	0.296041	0.256663	0.291019	0.336768	0.114157
P51991	Heterogeneous nuclear ribonucleoprotein A3 OS=Homo sapiens OX=9606 GN=HNRNPA3 PE=1 SV=2	0.182308	0.185887	0.285632	0.235938	0.0773918	0.106561	0.342204	-0.110624	0.0332689	0.19292	-0.0734977
O94979	Protein transport protein Sec31A OS=Homo sapiens OX=9606 GN=SEC31A PE=1 SV=3	-0.101147	-0.112107	-0.0945214	-0.0743096	-0.0895199	-0.122447	-0.111645	-0.0780856	0.0439437	-0.00377998	0.00845997
O00571	ATP-dependent RNA helicase DDX3X OS=Homo sapiens OX=9606 GN=DDX3X PE=1 SV=3	-0.00776055	-0.121601	-0.243426	0.0484662	-0.0450486	0.00774051	-0.0362057	0.233593	0.299164	0.768782	0.504483
P40227	T-complex protein 1 subunit zeta OS=Homo sapiens OX=9606 GN=CCT6A PE=1 SV=3	0.180737	0.187225	0.11741	0.197961	0.194566	0.243852	0.170578	0.0211951	-0.0642851	-0.00389926	-0.0486456
P55265	Double-stranded RNA-specific adenosine deaminase OS=Homo sapiens OX=9606 GN=ADAR PE=1 SV=4	0.065048	0.0420388	0.0614039	-0.0889478	-0.0713025	0.218496	-0.104193	-0.394857	-0.0392335	0.147268	-0.114301
P34897	Serine hydroxymethyltransferase, mitochondrial OS=Homo sapiens OX=9606 GN=SHMT2 PE=1 SV=3	0.13295	0.058065	0.037882	-0.169837	-0.0986626	0.337751	-0.744611	0.340358	-0.133956	0.174287	0.186583
Q9NRY4	Rho GTPase-activating protein 35 OS=Homo sapiens OX=9606 GN=ARHGAP35 PE=1 SV=3	0.244589	0.1529	0.135733	0.475615	0.419146	1.21634	0.296122	-0.0327055	0.104793	-0.17883	-0.0936686
P46459	Vesicle-fusing ATPase OS=Homo sapiens OX=9606 GN=NSF PE=1 SV=3	0.283087	0.28535	0.191472	-0.370266	-0.263552	-0.111189	0.383487	-0.0384049	-0.325284	-0.310625	-0.119108
O14787-2	Isoform 2 of Transportin-2 OS=Homo sapiens OX=9606 GN=TNPO2	0.00259593	0.0841715	0.151762	0.0766532	0.025325	0.198815	-0.293915	-0.158585	0.261433	0.380672	-0.362485
O15031	Plexin-B2 OS=Homo sapiens OX=9606 GN=PLXNB2 PE=1 SV=3	0.0516019	0.0390461	0.212989	0.504198	0.493903	0.384354	0.0119602	0.058213	0.359615	0.197518	0.0646933
Q15075	Early endosome antigen 1 OS=Homo sapiens OX=9606 GN=EEA1 PE=1 SV=2	-0.425353	-0.296325	-0.123201	-0.380594	-0.250986	0.0454532	-0.231336	-0.0403041	0.0550117	-0.185991	-0.0225692
P13489	Ribonuclease inhibitor OS=Homo sapiens OX=9606 GN=RNH1 PE=1 SV=2	-0.220295	-0.243927	-0.17294	-0.372424	-0.260545	-0.180503	-0.378029	0.219822	0.167123	0.368653	0.129804
P35241	Radixin OS=Homo sapiens OX=9606 GN=RDX PE=1 SV=1	0.247315	0.278251	0.484946	-0.107532	-0.0903149	-0.0153896	0.194075	-0.0221026	0.0731973	0.0465143	-0.0219358
Q1KMD3	Heterogeneous nuclear ribonucleoprotein U-like protein 2 OS=Homo sapiens OX=9606 GN=HNRNPUL2 PE=1 SV=1	0.149551	0.190236	0.255604	0.43355	0.276037	0.345978	0.281355	-0.119596	0.0613105	0.203409	0.0398529
P49915	GMP synthase [glutamine-hydrolyzing] OS=Homo sapiens OX=9606 GN=GMPS PE=1 SV=1	0.000860199	0.00929569	0.0624985	-0.0431208	-0.21736	-0.0216244	0.191377	-0.153368	0.672802	0.714103	0.381594
P78344	Eukaryotic translation initiation factor 4 gamma 2 OS=Homo sapiens OX=9606 GN=EIF4G2 PE=1 SV=1	0.127543	0.103147	0.0067873	0.463316	0.51101	0.540962	0.407859	0.32559	0.100863	-0.0116701	0.140864
P13645	Keratin, type I cytoskeletal 10 OS=Homo sapiens OX=9606 GN=KRT10 PE=1 SV=6	0.223037	-0.274011	-0.0451314	0.899587	-0.219491	0.703736	0.717379	-0.030364	-0.470909	0.541583	-0.492964
Q96QK1	Vacuolar protein sorting-associated protein 35 OS=Homo sapiens OX=9606 GN=VPS35 PE=1 SV=2	0.00537319	-0.0576263	-0.170163	0.0535605	0.0563287	0.135897	-0.0503882	-0.0107259	0.175707	0.0814896	0.106372
P27695	DNA-(apurinic or apyrimidinic site) endonuclease OS=Homo sapiens OX=9606 GN=APEX1 PE=1 SV=2	-0.0682503	-0.0712017	-0.0262048	0.492851	0.467514	0.623594	0.0489564	0.5402	0.207644	0.626577	0.423532
P12111	Collagen alpha-3(VI) chain OS=Homo sapiens OX=9606 GN=COL6A3 PE=1 SV=5	-2.63847	-3.04239	-3.31362	-0.712347	-0.932358	-1.04122	-0.201792	1.69789	1.94907	3.07598	0.81622
P52209	6-phosphogluconate dehydrogenase, decarboxylating OS=Homo sapiens OX=9606 GN=PGD PE=1 SV=3	0.269937	0.245125	0.107278	0.497834	0.449608	0.439818	0.111686	0.424757	0.437103	0.517486	0.459485
Q9UBT2	SUMO-activating enzyme subunit 2 OS=Homo sapiens OX=9606 GN=UBA2 PE=1 SV=2	0.164005	0.150464	0.176454	0.135049	0.266307	0.537171	0.0703323	0.0875798	0.172539	0.607025	0.245474
P04843	Dolichyl-diphosphooligosaccharide--protein glycosyltransferase subunit 1 OS=Homo sapiens OX=9606 GN=RPN1 PE=1 SV=1	-0.0268261	-0.0665892	-0.00217438	-0.158032	-0.172221	-0.0615487	-0.155099	0.237982	0.29372	0.445284	0.304567
Q92841	Probable ATP-dependent RNA helicase DDX17 OS=Homo sapiens OX=9606 GN=DDX17 PE=1 SV=2	0.262736	0.260503	0.282135	0.360022	0.330026	0.357945	0.183352	0.0693855	0.153566	0.403173	0.283401
Q7Z460-3	Isoform 3 of CLIP-associating protein 1 OS=Homo sapiens OX=9606 GN=CLASP1	0.184992	0.192827	0.236292	0.518327	0.408996	0.224774	0.0154192	-0.184087	-0.196902	-0.0349149	0.00542983
Q8IX01	SURP and G-patch domain-containing protein 2 OS=Homo sapiens OX=9606 GN=SUGP2 PE=1 SV=2	0.262871	0.240923	0.248657	0.276161	0.193844	0.369256	0.117086	-0.289433	-0.0677547	-0.268047	0.00236115
O43175	D-3-phosphoglycerate dehydrogenase OS=Homo sapiens OX=9606 GN=PHGDH PE=1 SV=4	0.164985	0.105427	-0.0150319	0.0610975	0.148436	0.114403	0.185177	0.278415	0.268288	0.407439	0.31181
P49591	Serine--tRNA ligase, cytoplasmic OS=Homo sapiens OX=9606 GN=SARS1 PE=1 SV=3	-0.0142132	0.0684292	0.0545284	0.135418	0.11527	0.20328	0.131132	-0.041986	-0.272404	-0.205961	-0.110642
P57737-3	Isoform 3 of Coronin-7 OS=Homo sapiens OX=9606 GN=CORO7	0.0127338	0.0398867	-0.00550792	-0.0115331	-0.128021	0.230957	-0.00573104	0.0446547	-0.00162888	-0.194743	-0.00927152
P49419-2	Isoform 2 of Alpha-aminoadipic semialdehyde dehydrogenase OS=Homo sapiens OX=9606 GN=ALDH7A1	0.241632	0.266457	0.535081	-0.139724	-0.0334522	-0.130582	-0.0172937	-0.255194	0.541448	-0.301345	0.0945588
Q07866-7	Isoform P of Kinesin light chain 1 OS=Homo sapiens OX=9606 GN=KLC1	0.137961	0.153122	-0.334069	0.0749962	1.00015	0.631416	-0.0143998	-0.122543	-0.313738	-0.331947	-0.20778
O43237	Cytoplasmic dynein 1 light intermediate chain 2 OS=Homo sapiens OX=9606 GN=DYNC1LI2 PE=1 SV=1	0.0282733	-0.0278618	0.0148513	0.48865	0.347213	0.293118	0.304981	0.123127	-0.282309	-0.365083	-0.135283
O00567	Nucleolar protein 56 OS=Homo sapiens OX=9606 GN=NOP56 PE=1 SV=4	0.238038	0.258644	0.269447	0.259167	0.184378	0.277684	0.33681	-0.495994	0.0740406	0.305327	0.158645
P16435	NADPH--cytochrome P450 reductase OS=Homo sapiens OX=9606 GN=POR PE=1 SV=2	-0.146267	-0.188547	-0.251527	-0.120639	-0.256129	-0.0939741	0.134375	0.438036	0.745497	0.60722	0.8524
P50454	Serpin H1 OS=Homo sapiens OX=9606 GN=SERPINH1 PE=1 SV=2	-0.436765	-0.421216	-0.266208	-1.59393	-1.59445	-0.875017	-1.78049	0.918072	1.55941	0.88401	1.13797
P02545-2	Isoform C of Prelamin-A/C OS=Homo sapiens OX=9606 GN=LMNA	-0.666408	-0.62236	-0.380119	-1.76458	-0.858575	-0.342357	-1.55268	0.387371	0.667081	1.78437	0.97236
Q8N163	Cell cycle and apoptosis regulator protein 2 OS=Homo sapiens OX=9606 GN=CCAR2 PE=1 SV=2	0.270564	0.309616	0.287862	0.701569	0.415923	0.462679	0.261419	-0.476595	0.0431733	0.223557	-0.113517
O60716	Catenin delta-1 OS=Homo sapiens OX=9606 GN=CTNND1 PE=1 SV=1	0.0779608	0.0249523	0.0421874	0.619311	0.576997	0.571877	0.280989	-0.169255	-0.0314001	0.0593033	-0.115065
P04264	Keratin, type II cytoskeletal 1 OS=Homo sapiens OX=9606 GN=KRT1 PE=1 SV=6	0.169954	-0.169619	0.259575	0.0369188	-0.479128	0.345323	0.186376	0.228223	-0.0492071	0.843392	-0.663226
Q9Y678	Coatomer subunit gamma-1 OS=Homo sapiens OX=9606 GN=COPG1 PE=1 SV=1	-0.162616	-0.295492	-0.328462	-0.239563	-0.22092	-0.00489754	0.0540521	-0.106279	0.0489773	0.168806	-0.0418791
O75093	Slit homolog 1 protein OS=Homo sapiens OX=9606 GN=SLIT1 PE=1 SV=4	0.191778	0.151644	-0.0269257	0.604795	0.696476	0.733876	-0.61216	-0.363957	-0.0845916	-0.292071	-0.965319
P61978-3	Isoform 3 of Heterogeneous nuclear ribonucleoprotein K OS=Homo sapiens OX=9606 GN=HNRNPK	0.256083	0.275425	0.357018	0.413253	0.254894	0.261063	0.224653	-0.102215	-0.132388	-0.0294923	-0.0311461
Q9Y4D8	Probable E3 ubiquitin-protein ligase HECTD4 OS=Homo sapiens OX=9606 GN=HECTD4 PE=1 SV=5	0.37947	0.555602	0.725165	0.715929	0.693818	0.0959657	0.138146	-0.122694	0.0835118	-0.0935452	-0.0422971
P27348	14-3-3 protein theta OS=Homo sapiens OX=9606 GN=YWHAQ PE=1 SV=1	-0.0871342	-0.00569053	0.00279537	0.14463	0.054133	-0.0456636	-0.131851	0.279148	-0.390758	-0.393945	0.0197386
P48147	Prolyl endopeptidase OS=Homo sapiens OX=9606 GN=PREP PE=1 SV=2	0.0460847	0.116232	0.288574	0.700686	0.655724	-0.0779886	0.212362	-0.409542	0.213934	0.521449	0.279003
P60174	Triosephosphate isomerase OS=Homo sapiens OX=9606 GN=TPI1 PE=1 SV=4	-0.229466	-0.00434534	0.154156	-0.0349001	-0.15569	-0.139458	0.215846	-0.00309188	-0.240548	-0.0647176	-0.193611
Q9NVE7	4'-phosphopantetheine phosphatase OS=Homo sapiens OX=9606 GN=PANK4 PE=1 SV=1	0.0652667	0.660434	0.198021	-0.046228	0.0698364	0.076372	-0.122183	-0.0186952	0.106734	0.470694	0.438048
P54136	Arginine--tRNA ligase, cytoplasmic OS=Homo sapiens OX=9606 GN=RARS1 PE=1 SV=2	0.0178221	-0.109936	-0.0941314	0.252211	0.181204	0.217188	0.26772	-0.483975	-0.0603141	0.368151	0.387468
P11940	Polyadenylate-binding protein 1 OS=Homo sapiens OX=9606 GN=PABPC1 PE=1 SV=2	0.0181804	-0.0250618	-0.040859	0.0877346	0.123815	0.118809	0.25972	-0.20824	0.0717087	0.0925074	0.045146
Q9H4G0	Band 4.1-like protein 1 OS=Homo sapiens OX=9606 GN=EPB41L1 PE=1 SV=2	-0.235643	-0.122217	-0.190346	0.401591	0.359357	-0.136119	0.878933	0.0457278	-0.043142	-0.107717	-0.0505541
Q16352	Alpha-internexin OS=Homo sapiens OX=9606 GN=INA PE=1 SV=2	-0.870406	-0.899298	-1.14442	0.650195	0.708439	0.357559	-0.0186801	-0.114785	-0.591548	-0.280781	-0.39416
P12268	Inosine-5'-monophosphate dehydrogenase 2 OS=Homo sapiens OX=9606 GN=IMPDH2 PE=1 SV=2	0.122136	0.151084	0.0619341	0.308849	0.0851311	0.166402	0.279866	0.0826127	0.265378	0.365434	0.503735
Q03252	Lamin-B2 OS=Homo sapiens OX=9606 GN=LMNB2 PE=1 SV=4	0.0200082	0.110305	0.257811	0.380593	0.384376	0.461957	0.334281	0.194521	0.272875	0.348486	0.112999
P50993	Sodium/potassium-transporting ATPase subunit alpha-2 OS=Homo sapiens OX=9606 GN=ATP1A2 PE=1 SV=1	0.401403	0.392802	1.06236	-0.716105	-0.495878	-0.434082	-0.373011	0.260546	0.249327	0.0345058	0.133904
Q15436	Protein transport protein Sec23A OS=Homo sapiens OX=9606 GN=SEC23A PE=1 SV=2	-0.037024	-0.00896637	-0.0108268	0.183638	-0.0540468	0.131912	0.119112	0.431236	0.73882	0.851348	0.711901
P26641	Elongation factor 1-gamma OS=Homo sapiens OX=9606 GN=EEF1G PE=1 SV=3	-0.154672	-0.0391368	-0.116284	0.0748979	-0.0568751	0.0972202	0.227402	-0.136322	-0.400396	-0.347391	-0.13274
P09936	Ubiquitin carboxyl-terminal hydrolase isozyme L1 OS=Homo sapiens OX=9606 GN=UCHL1 PE=1 SV=2	-0.0424227	-0.0552749	-0.250946	0.32742	0.361064	0.291636	0.30099	0.0362082	-0.584484	-0.472477	-0.254903
P28482	Mitogen-activated protein kinase 1 OS=Homo sapiens OX=9606 GN=MAPK1 PE=1 SV=3	-0.0805387	-0.030618	0.0526917	0.211033	0.0654204	-0.00783395	0.689026	-0.0133899	0.0180906	-0.0901695	0.299002
O43852	Calumenin OS=Homo sapiens OX=9606 GN=CALU PE=1 SV=2	-0.132935	-0.0727728	-0.065927	0.043097	-0.0808408	0.129734	-0.189452	0.6308	0.12222	0.0606858	-0.0482134
P21399	Cytoplasmic aconitate hydratase OS=Homo sapiens OX=9606 GN=ACO1 PE=1 SV=3	-0.251987	-0.0849411	0.0524522	-0.106641	-0.0482896	0.0834925	0.341075	0.220316	0.41322	0.432548	0.392105
Q14683	Structural maintenance of chromosomes protein 1A OS=Homo sapiens OX=9606 GN=SMC1A PE=1 SV=2	0.259514	0.320331	0.335662	0.286694	0.00757807	0.137746	0.390375	0.370286	0.908176	0.927989	0.624379
Q13435	Splicing factor 3B subunit 2 OS=Homo sapiens OX=9606 GN=SF3B2 PE=1 SV=2	-0.105646	-0.019991	-0.00257441	0.0810396	0.0704103	0.264191	0.00186899	-0.533735	-0.240536	0.0104662	-0.315887
Q9BWD1	Acetyl-CoA acetyltransferase, cytosolic OS=Homo sapiens OX=9606 GN=ACAT2 PE=1 SV=2	0.57384	0.521348	-0.0431984	0.495397	0.497471	0.182942	0.323157	-0.0851386	0.0349145	0.0518626	0.0198271
Q9BUJ2	Heterogeneous nuclear ribonucleoprotein U-like protein 1 OS=Homo sapiens OX=9606 GN=HNRNPUL1 PE=1 SV=2	0.116381	0.11299	0.196271	0.457911	0.294138	0.244284	0.381307	-0.131474	0.352691	0.504835	0.143643
P55884	Eukaryotic translation initiation factor 3 subunit B OS=Homo sapiens OX=9606 GN=EIF3B PE=1 SV=3	-0.0672599	-0.0330003	-0.0719275	-0.0493438	-0.0616771	0.231755	-0.393344	-0.171439	0.361282	0.457383	0.232949
Q15233	Non-POU domain-containing octamer-binding protein OS=Homo sapiens OX=9606 GN=NONO PE=1 SV=4	0.0590125	0.0649423	0.119554	0.0463291	0.193829	0.178699	-0.301468	-0.109268	-0.169489	0.22778	-0.029814
P35998	26S proteasome regulatory subunit 7 OS=Homo sapiens OX=9606 GN=PSMC2 PE=1 SV=3	-0.0602431	-0.0326198	-0.0436673	0.0699347	0.0622553	0.0610571	0.336752	0.123025	-0.0390888	0.357736	0.24351
P43034	Platelet-activating factor acetylhydrolase IB subunit beta OS=Homo sapiens OX=9606 GN=PAFAH1B1 PE=1 SV=2	0.078047	0.114804	0.0469834	-0.00199333	-0.0140699	-0.0822517	-0.0437486	-0.359168	-0.0368511	0.195035	0.136093
Q92538	Golgi-specific brefeldin A-resistance guanine nucleotide exchange factor 1 OS=Homo sapiens OX=9606 GN=GBF1 PE=1 SV=2	-0.266496	-0.248157	-0.188493	-0.368208	-0.118598	-0.041833	-0.394995	-0.420586	-0.0542987	-0.15719	-0.181826
P48735	Isocitrate dehydrogenase [NADP], mitochondrial OS=Homo sapiens OX=9606 GN=IDH2 PE=1 SV=2	0.293048	0.319655	0.456889	0.0500007	0.110663	0.144835	0.107606	-0.051083	0.404639	0.535786	0.385425
O75475	PC4 and SFRS1-interacting protein OS=Homo sapiens OX=9606 GN=PSIP1 PE=1 SV=1	0.281449	0.33619	0.477771	0.539661	0.497845	0.714816	0.688278	-0.558374	-0.00944004	0.291871	-0.0594417
Q96P70	Importin-9 OS=Homo sapiens OX=9606 GN=IPO9 PE=1 SV=3	0.2707	0.20475	0.209142	0.432304	0.477442	0.393095	0.445272	-0.531484	2.26713	-0.627677	-0.159581
Q06210	Glutamine--fructose-6-phosphate aminotransferase [isomerizing] 1 OS=Homo sapiens OX=9606 GN=GFPT1 PE=1 SV=3	0.0959212	0.146512	0.0924709	0.466872	0.584681	1.0396	-0.18679	-0.579174	0.42331	0.572574	0.239472
Q7L576	Cytoplasmic FMR1-interacting protein 1 OS=Homo sapiens OX=9606 GN=CYFIP1 PE=1 SV=1	0.225102	0.111854	0.266708	0.0306341	0.384459	1.03065	-0.63812	-0.0312907	0.615005	0.440179	0.460424
P21281	V-type proton ATPase subunit B, brain isoform OS=Homo sapiens OX=9606 GN=ATP6V1B2 PE=1 SV=3	-0.337491	-0.313377	-0.396538	-0.457364	-0.656603	-0.550138	0.245667	0.0119997	0.0305893	-0.101236	-0.182352
Q92945	Far upstream element-binding protein 2 OS=Homo sapiens OX=9606 GN=KHSRP PE=1 SV=4	-0.0229083	0.0851139	0.0768046	0.0198161	-0.1269	-0.307793	0.254606	-0.22442	-0.183392	-0.0223927	-0.105972
O95573	Long-chain-fatty-acid--CoA ligase 3 OS=Homo sapiens OX=9606 GN=ACSL3 PE=1 SV=3	0.0174708	0.00184058	-0.247949	0.476351	0.426836	0.281104	0.495442	-0.138935	-0.00468492	0.151679	0.0944403
Q9Y263	Phospholipase A-2-activating protein OS=Homo sapiens OX=9606 GN=PLAA PE=1 SV=2	-0.0498803	0.100311	-0.17873	-0.385261	-0.179669	-0.112597	0.215152	-0.400653	0.216638	-0.205535	0.0825759
Q12860	Contactin-1 OS=Homo sapiens OX=9606 GN=CNTN1 PE=1 SV=1	-0.376249	-0.177336	-0.255	0.347238	0.2406	-0.0841705	0.478782	-0.0931446	-0.175716	-0.32332	-0.173265
Q15020	Squamous cell carcinoma antigen recognized by T-cells 3 OS=Homo sapiens OX=9606 GN=SART3 PE=1 SV=1	0.178592	0.198666	0.217952	0.160282	0.113257	0.256934	-0.075431	-0.0314419	0.447871	0.444951	0.315562
Q6P2E9	Enhancer of mRNA-decapping protein 4 OS=Homo sapiens OX=9606 GN=EDC4 PE=1 SV=1	0.328321	0.232384	0.130997	0.561086	0.566639	0.669713	0.382658	0.702239	0.494879	0.365009	0.336918
P19338	Nucleolin OS=Homo sapiens OX=9606 GN=NCL PE=1 SV=3	0.0136671	0.0822078	0.0849585	0.385538	0.329497	0.49614	0.0581156	-0.0805655	0.242413	0.34092	0.0369627
Q9NTI5	Sister chromatid cohesion protein PDS5 homolog B OS=Homo sapiens OX=9606 GN=PDS5B PE=1 SV=1	0.440677	0.471425	0.570388	0.692426	0.530373	0.429244	0.157048	0.519882	0.120118	0.353773	0.218024
P31943	Heterogeneous nuclear ribonucleoprotein H OS=Homo sapiens OX=9606 GN=HNRNPH1 PE=1 SV=4	0.316406	0.325338	0.317562	0.476181	0.364915	0.413619	0.411298	-0.167503	0.447604	0.668548	0.403959
P42345	Serine/threonine-protein kinase mTOR OS=Homo sapiens OX=9606 GN=MTOR PE=1 SV=1	0.00658308	0.0443901	-0.0379627	0.079949	0.0469579	-0.230038	0.245574	-0.299651	-0.0230791	-0.106023	0.0296873
Q00341	Vigilin OS=Homo sapiens OX=9606 GN=HDLBP PE=1 SV=2	-0.199991	-0.200549	-0.28687	-0.539409	-0.32642	-0.0507357	0.146497	-0.187654	-0.0274329	0.107288	-0.12625
Q9P2R3	Rabankyrin-5 OS=Homo sapiens OX=9606 GN=ANKFY1 PE=1 SV=2	0.0822446	0.0259171	0.115833	0.119531	0.0663788	-0.0456802	0.131963	-0.134707	0.26728	-0.00285539	0.2388
O14744	Protein arginine N-methyltransferase 5 OS=Homo sapiens OX=9606 GN=PRMT5 PE=1 SV=4	-0.0553025	-0.0889997	-0.165676	-0.251627	-0.235074	-0.122606	-0.119172	0.171125	0.230103	0.439714	0.344062
Q9NQW7-3	Isoform 3 of Xaa-Pro aminopeptidase 1 OS=Homo sapiens OX=9606 GN=XPNPEP1	-0.284741	-0.201238	-0.32397	0.0714132	0.153613	0.0839609	0.285481	-0.13203	0.0955801	-0.0920209	0.0609728
P07195	L-lactate dehydrogenase B chain OS=Homo sapiens OX=9606 GN=LDHB PE=1 SV=2	0.0887391	0.120825	0.126496	-0.128603	-0.171668	-0.13012	0.10493	0.614859	-0.131683	-0.0617477	0.279151
Q99613	Eukaryotic translation initiation factor 3 subunit C OS=Homo sapiens OX=9606 GN=EIF3C PE=1 SV=1	-0.0233241	-0.0322986	-0.0356552	-0.0441453	-0.143628	0.0671289	0.210066	-0.246664	-0.118569	0.0137647	-0.0919949
Q9Y3I0	RNA-splicing ligase RtcB homolog OS=Homo sapiens OX=9606 GN=RTCB PE=1 SV=1	0.0890367	0.0480578	0.104342	0.429615	0.299845	0.403638	-0.102346	0.0857762	0.241743	0.169618	0.112502
O43295	SLIT-ROBO Rho GTPase-activating protein 3 OS=Homo sapiens OX=9606 GN=SRGAP3 PE=1 SV=3	0.123136	-0.0283474	-0.16595	0.339764	0.232056	0.217212	0.201103	0.0558683	0.025731	0.252674	0.271079
Q9NSE4	Isoleucine--tRNA ligase, mitochondrial OS=Homo sapiens OX=9606 GN=IARS2 PE=1 SV=2	0.222991	0.655888	0.167468	-0.302811	-0.232181	-0.188814	-0.350856	-0.000626959	0.0963536	0.0541815	0.0746174
P38919	Eukaryotic initiation factor 4A-III OS=Homo sapiens OX=9606 GN=EIF4A3 PE=1 SV=4	0.212898	0.212967	0.234902	0.470789	0.375219	0.367678	0.208414	-0.264038	0.359145	0.975037	0.783046
Q8TDJ6	DmX-like protein 2 OS=Homo sapiens OX=9606 GN=DMXL2 PE=1 SV=2	0.0571673	-0.024542	-0.034138	-0.378509	-0.209068	-0.217522	0.0518068	-0.151652	-0.115073	-0.249735	0.00472182
Q9UHD8	Septin-9 OS=Homo sapiens OX=9606 GN=SEPTIN9 PE=1 SV=2	-0.0761659	0.0259804	0.0952133	-0.414711	-0.571974	-0.537639	-0.304707	-0.264079	-0.0484078	-0.0212827	0.0668699
Q9UIA9	Exportin-7 OS=Homo sapiens OX=9606 GN=XPO7 PE=1 SV=3	0.035282	0.0838128	0.121083	0.238675	0.20983	0.142185	0.219167	-0.0793867	-0.121604	0.287472	-0.0178692
P23368	NAD-dependent malic enzyme, mitochondrial OS=Homo sapiens OX=9606 GN=ME2 PE=1 SV=1	0.175024	0.096325	0.18468	0.0677026	0.189058	0.30644	-0.279198	-0.130446	-0.0719706	0.622266	0.145213
Q9P0M6	Core histone macro-H2A.2 OS=Homo sapiens OX=9606 GN=MACROH2A2 PE=1 SV=3	0.332212	0.435422	0.606774	0.438582	0.340107	0.481576	0.567227	-0.359881	0.120533	0.349185	0.567485
O94826	Mitochondrial import receptor subunit TOM70 OS=Homo sapiens OX=9606 GN=TOMM70 PE=1 SV=1	0.0477195	0.115242	0.163512	-0.105885	-0.0369864	-0.0131724	0.191933	0.0445844	-0.170576	-0.280459	-0.244451
Q8WZA9	Immunity-related GTPase family Q protein OS=Homo sapiens OX=9606 GN=IRGQ PE=1 SV=1	0.0351166	0.0101125	-0.479047	1.02917	1.04099	1.08704	-0.206101	-0.565158	-1.33914	-1.16696	-0.669023
P50570-3	Isoform 3 of Dynamin-2 OS=Homo sapiens OX=9606 GN=DNM2	0.0157843	0.0270091	0.111711	-0.2363	-0.373255	-0.118849	0.016161	-0.305035	0.215282	0.355606	0.073655
Q03001	Dystonin OS=Homo sapiens OX=9606 GN=DST PE=1 SV=4	0.194333	0.117823	0.381093	0.126976	0.116807	0.0518897	0.279214	-0.120411	0.203292	0.0601919	0.0540001
O60488	Long-chain-fatty-acid--CoA ligase 4 OS=Homo sapiens OX=9606 GN=ACSL4 PE=1 SV=2	-0.303321	-0.290293	-0.660425	-0.748335	-0.618391	-0.346908	-0.525749	0.647021	-0.379556	-0.287265	-0.858849
Q13177	Serine/threonine-protein kinase PAK 2 OS=Homo sapiens OX=9606 GN=PAK2 PE=1 SV=3	0.0630984	0.0931449	0.0711554	0.627579	0.564301	0.557294	0.0346497	0.114387	0.145694	-0.19949	-0.119205
P36871	Phosphoglucomutase-1 OS=Homo sapiens OX=9606 GN=PGM1 PE=1 SV=3	-0.302709	-0.206069	-0.0385744	-0.519241	-0.486972	-0.475964	-0.167452	0.384219	0.732791	0.995548	0.736914
P54578	Ubiquitin carboxyl-terminal hydrolase 14 OS=Homo sapiens OX=9606 GN=USP14 PE=1 SV=3	0.000341445	0.108691	0.0063175	0.173546	0.245632	0.167123	0.209519	-0.228893	-0.352057	-0.299601	0.00330384
P02751	Fibronectin OS=Homo sapiens OX=9606 GN=FN1 PE=1 SV=5	-2.08481	-1.99111	-2.02901	-0.0166741	-0.68961	-0.714379	-1.08417	0.472601	2.54058	1.79244	0.445067
O75874	Isocitrate dehydrogenase [NADP] cytoplasmic OS=Homo sapiens OX=9606 GN=IDH1 PE=1 SV=2	-0.0126529	0.0183925	-0.158115	0.284791	0.320156	0.386713	0.110877	0.180534	0.910115	0.753877	0.842338
Q15084	Protein disulfide-isomerase A6 OS=Homo sapiens OX=9606 GN=PDIA6 PE=1 SV=1	0.180595	0.211466	0.288457	-0.149531	-0.150915	0.300472	-0.204769	0.230598	-0.00932842	0.40777	0.293227
Q9ULV4	Coronin-1C OS=Homo sapiens OX=9606 GN=CORO1C PE=1 SV=1	0.0284445	0.0339386	0.105352	-0.262296	-0.249987	0.054686	0.279981	0.216614	-0.467461	-0.139352	-0.0862788
P80404	4-aminobutyrate aminotransferase, mitochondrial OS=Homo sapiens OX=9606 GN=ABAT PE=1 SV=3	-0.091578	0.0509965	0.438546	-0.142396	-0.253894	-0.149488	0.45584	0.050068	0.382454	0.485782	0.29026
P23528	Cofilin-1 OS=Homo sapiens OX=9606 GN=CFL1 PE=1 SV=3	0.12794	0.171401	0.252061	0.250023	0.208059	0.100317	0.321764	-0.167736	0.00134151	0.196678	-0.017098
Q6PGP7	Tetratricopeptide repeat protein 37 OS=Homo sapiens OX=9606 GN=TTC37 PE=1 SV=1	0.140257	0.128434	0.172644	0.737084	0.655742	0.641004	0.190622	-0.947528	-0.588675	0.139489	0.27346
P14868	Aspartate--tRNA ligase, cytoplasmic OS=Homo sapiens OX=9606 GN=DARS1 PE=1 SV=2	0.0127241	0.0744723	0.224795	0.183047	0.14537	0.168527	0.301739	0.278454	0.53875	0.619187	0.405741
P43686	26S proteasome regulatory subunit 6B OS=Homo sapiens OX=9606 GN=PSMC4 PE=1 SV=2	-0.104232	-0.0464937	-0.111302	0.0913288	0.0544068	0.137792	0.284194	0.124356	0.227838	0.314582	0.320762
P28331	NADH-ubiquinone oxidoreductase 75 kDa subunit, mitochondrial OS=Homo sapiens OX=9606 GN=NDUFS1 PE=1 SV=3	0.163147	0.153353	0.236616	-0.260424	-0.410831	-0.410535	0.0719025	0.0528097	-0.479883	-0.0816987	-0.247388
P35555	Fibrillin-1 OS=Homo sapiens OX=9606 GN=FBN1 PE=1 SV=4	-1.95553	-2.34195	-2.0969	-0.645572	-1.66338	-1.0302	-0.507588	2.4744	3.11266	4.23984	1.09578
Q15181	Inorganic pyrophosphatase OS=Homo sapiens OX=9606 GN=PPA1 PE=1 SV=2	0.052782	0.00167604	-0.11481	-0.161246	-0.0152283	0.0187708	-0.633321	0.0296484	-0.103188	0.0676845	0.139566
P08758	Annexin A5 OS=Homo sapiens OX=9606 GN=ANXA5 PE=1 SV=2	0.0633997	0.125382	0.470669	-0.665125	-0.473848	-0.223489	-0.654559	0.510752	0.820318	0.306788	0.340605
Q9UBF2	Coatomer subunit gamma-2 OS=Homo sapiens OX=9606 GN=COPG2 PE=1 SV=1	-0.0559797	0.112546	0.0924385	0.323197	0.280585	0.287459	0.209976	-1.04614	-0.0471452	-0.542683	-1.01669
Q12931	Heat shock protein 75 kDa, mitochondrial OS=Homo sapiens OX=9606 GN=TRAP1 PE=1 SV=3	0.193666	0.176467	0.208679	-0.12506	-0.0393221	0.340179	-0.25202	-0.0774925	-0.416306	0.45007	0.0851745
P14314	Glucosidase 2 subunit beta OS=Homo sapiens OX=9606 GN=PRKCSH PE=1 SV=2	-0.024767	0.0737118	0.0546322	-0.049601	-0.160369	0.111161	-0.0906125	0.205862	-0.0354165	-0.1362	-0.128804
P00367	Glutamate dehydrogenase 1, mitochondrial OS=Homo sapiens OX=9606 GN=GLUD1 PE=1 SV=2	-0.0765525	-0.106887	0.141398	-0.4807	-0.321083	-0.142964	0.185548	0.201667	0.48036	0.277731	0.388562
P29144	Tripeptidyl-peptidase 2 OS=Homo sapiens OX=9606 GN=TPP2 PE=1 SV=4	0.142805	0.0871438	0.0387169	-0.0876119	-0.286182	-0.280773	0.315772	-0.23044	-0.228653	-0.10699	-0.0107695
Q99714	3-hydroxyacyl-CoA dehydrogenase type-2 OS=Homo sapiens OX=9606 GN=HSD17B10 PE=1 SV=3	-0.597512	-0.685899	-0.648657	-1.071	-1.01858	-0.895276	-1.50355	0.043799	-0.0591062	0.0341859	0.0134853
Q5VYK3	Proteasome adapter and scaffold protein ECM29 OS=Homo sapiens OX=9606 GN=ECPAS PE=1 SV=2	0.237102	0.127557	0.112669	0.250447	0.340069	0.37661	0.581258	0.0730666	-0.304294	0.195258	0.0524769
P35527	Keratin, type I cytoskeletal 9 OS=Homo sapiens OX=9606 GN=KRT9 PE=1 SV=3	0.0293765	-0.0455441	0.574982	-0.335871	-0.487234	0.236071	0.383575	0.198052	0.938455	1.11428	-0.356421
Q9H3S7	Tyrosine-protein phosphatase non-receptor type 23 OS=Homo sapiens OX=9606 GN=PTPN23 PE=1 SV=1	-0.102464	-0.0796561	-0.233349	0.0849305	0.0767027	0.0765079	1.56479	-0.00511587	-0.0790232	0.0663494	-0.261844
P21796	Voltage-dependent anion-selective channel protein 1 OS=Homo sapiens OX=9606 GN=VDAC1 PE=1 SV=2	0.0254281	0.0973593	0.172411	-0.383307	-0.160779	-0.0999247	-0.0841086	-0.2404	-0.144771	-0.105255	-0.135407
Q9P265	Disco-interacting protein 2 homolog B OS=Homo sapiens OX=9606 GN=DIP2B PE=1 SV=3	0.48573	0.426166	0.493887	-0.0363501	0.0482646	0.360459	-0.175315	-0.314097	-0.34251	-0.532332	-0.033682
P17655	Calpain-2 catalytic subunit OS=Homo sapiens OX=9606 GN=CAPN2 PE=1 SV=6	-0.412825	-0.502266	-0.378473	-0.591329	-0.169578	-0.278377	-1.1413	0.615321	1.11158	0.957576	0.990728
Q9UDT6	CAP-Gly domain-containing linker protein 2 OS=Homo sapiens OX=9606 GN=CLIP2 PE=1 SV=1	-0.0569738	0.00629367	-0.0301568	0.728864	0.712138	0.656129	0.547462	0.0901197	-0.108939	-0.0346201	-0.0624326
Q9BQG0	Myb-binding protein 1A OS=Homo sapiens OX=9606 GN=MYBBP1A PE=1 SV=2	-0.231864	-0.143298	-0.217856	0.0398768	0.313511	0.139559	0.015782	0.43038	-0.743817	-0.271078	-0.0577791
Q9H2M9	Rab3 GTPase-activating protein non-catalytic subunit OS=Homo sapiens OX=9606 GN=RAB3GAP2 PE=1 SV=1	0.121477	0.0914887	0.0240847	-0.00985702	0.025984	0.0827946	-0.147258	-0.216199	-0.489359	-0.279806	-0.167723
P26599	Polypyrimidine tract-binding protein 1 OS=Homo sapiens OX=9606 GN=PTBP1 PE=1 SV=1	-0.126074	-0.248419	-0.125825	0.0816064	0.143286	0.320814	-0.0404995	0.609781	0.91882	1.50586	0.69809
Q9UQ35	Serine/arginine repetitive matrix protein 2 OS=Homo sapiens OX=9606 GN=SRRM2 PE=1 SV=2	0.0741551	0.04019	-0.074998	-0.0906053	0.0120788	0.188355	0.0745628	-0.832217	-0.462991	-0.0913701	-0.100621
Q13620-1	Isoform 2 of Cullin-4B OS=Homo sapiens OX=9606 GN=CUL4B	-0.653073	-0.190623	-0.660781	-0.38239	-0.389595	-0.507836	-0.209581	0.335386	-0.855395	0.224312	0.560186
O15067	Phosphoribosylformylglycinamidine synthase OS=Homo sapiens OX=9606 GN=PFAS PE=1 SV=4	0.241019	0.173921	0.215212	-0.0383713	0.00792114	-0.165284	0.145744	-0.0202941	0.386454	0.0908224	0.10338
P22059	Oxysterol-binding protein 1 OS=Homo sapiens OX=9606 GN=OSBP PE=1 SV=1	-0.238703	-0.255606	-0.309497	0.387769	0.359593	0.0576209	0.0712043	-0.162504	-0.24383	-0.253976	-0.0384972
P09972	Fructose-bisphosphate aldolase C OS=Homo sapiens OX=9606 GN=ALDOC PE=1 SV=2	-0.73287	-0.29658	-0.235841	-0.284204	-0.284171	-0.275333	0.324738	0.148454	-0.0185228	-0.0477857	0.0480646
Q5TF21	Protein SOGA3 OS=Homo sapiens OX=9606 GN=SOGA3 PE=3 SV=1	0.0604878	0.1061	0.076262	0.38452	0.357143	0.276211	0.50396	0.266497	0.200888	-0.0244555	-0.167
Q9Y5S2	Serine/threonine-protein kinase MRCK beta OS=Homo sapiens OX=9606 GN=CDC42BPB PE=1 SV=2	0.12611	0.159548	0.19947	0.656116	0.54405	0.274052	0.42339	-0.106854	-0.269045	-0.338056	-0.374928
Q9H4G0-2	Isoform 2 of Band 4.1-like protein 1 OS=Homo sapiens OX=9606 GN=EPB41L1	-0.459555	-0.309358	-1.10864	0.318899	0.45514	-0.141775	0.467689	0.122304	-0.195412	-0.476703	-0.172881
P07355	Annexin A2 OS=Homo sapiens OX=9606 GN=ANXA2 PE=1 SV=2	-0.459161	-0.700411	-0.368751	-0.754104	-1.12296	-0.350307	-0.55905	1.32372	1.31302	1.23722	1.51998
P51610	Host cell factor 1 OS=Homo sapiens OX=9606 GN=HCFC1 PE=1 SV=2	0.520001	0.505767	0.591814	0.399086	0.319183	0.476079	0.344203	-0.2594	-0.0105645	0.17795	0.00133055
O94906	Pre-mRNA-processing factor 6 OS=Homo sapiens OX=9606 GN=PRPF6 PE=1 SV=1	0.27008	0.263614	0.381352	0.775168	0.663167	0.701981	0.289523	-0.695039	0.0992592	0.627569	0.0662239
Q14103	Heterogeneous nuclear ribonucleoprotein D0 OS=Homo sapiens OX=9606 GN=HNRNPD PE=1 SV=1	0.251939	0.334693	0.402179	0.531224	0.438897	0.538404	0.477797	-0.546089	-0.0923837	0.100244	-0.00943537
Q9UIW2	Plexin-A1 OS=Homo sapiens OX=9606 GN=PLXNA1 PE=1 SV=3	-0.460809	-0.408287	-0.623963	0.128715	0.0664275	-0.426948	0.655983	-0.292516	-0.208882	-0.188098	-0.262419
Q6PCE3	Glucose 1,6-bisphosphate synthase OS=Homo sapiens OX=9606 GN=PGM2L1 PE=1 SV=3	0.230633	0.346629	0.027945	0.461033	0.520413	0.535891	-0.27005	-0.200908	-0.0103947	-0.292236	-0.0403549
Q14166	Tubulin--tyrosine ligase-like protein 12 OS=Homo sapiens OX=9606 GN=TTLL12 PE=1 SV=2	0.260896	0.175524	0.182795	0.165404	0.232674	0.0392601	0.20249	0.0138673	0.939115	0.320022	0.327665
Q06124-1	Isoform 2 of Tyrosine-protein phosphatase non-receptor type 11 OS=Homo sapiens OX=9606 GN=PTPN11	-0.0635907	0.0161445	0.0886226	0.163554	0.147209	0.0960254	0.197791	-0.041255	-0.0864478	-0.094095	0.22259
O75367	Core histone macro-H2A.1 OS=Homo sapiens OX=9606 GN=MACROH2A1 PE=1 SV=4	0.429048	0.485999	0.551966	0.535457	0.495982	0.669545	0.386537	0.0644835	0.445219	0.529317	0.365732
Q15293	Reticulocalbin-1 OS=Homo sapiens OX=9606 GN=RCN1 PE=1 SV=1	0.196114	0.237465	0.434477	-0.393943	-0.271223	0.273753	-0.549875	0.634986	0.564534	-0.530842	0.170471
O43776	Asparagine--tRNA ligase, cytoplasmic OS=Homo sapiens OX=9606 GN=NARS1 PE=1 SV=1	-0.0508509	-0.0264912	-0.0538687	0.138195	-0.0193207	0.0712266	-0.134916	-0.169358	-0.123298	0.131977	-0.10076
P49589-3	Isoform 3 of Cysteine--tRNA ligase, cytoplasmic OS=Homo sapiens OX=9606 GN=CARS1	-0.10178	-0.0703335	-0.271439	0.260945	0.352295	0.535603	-0.23306	-0.0764939	0.0170724	0.00106104	-0.0575077
Q9UBB4	Ataxin-10 OS=Homo sapiens OX=9606 GN=ATXN10 PE=1 SV=1	-0.264482	-0.232796	-0.326756	0.140951	0.0842186	0.080969	-0.103275	-0.136279	-0.207846	-0.137627	0.170046
P54886	Delta-1-pyrroline-5-carboxylate synthase OS=Homo sapiens OX=9606 GN=ALDH18A1 PE=1 SV=2	-0.110492	-0.217323	-0.388194	-0.394928	-0.474474	-0.28163	-0.126006	0.392718	0.455709	1.8219	1.38073
P26196	Probable ATP-dependent RNA helicase DDX6 OS=Homo sapiens OX=9606 GN=DDX6 PE=1 SV=2	0.225528	0.245392	0.32912	0.414748	0.333398	0.581999	0.125886	-0.028848	0.0361179	0.24171	0.0735072
Q92974	Rho guanine nucleotide exchange factor 2 OS=Homo sapiens OX=9606 GN=ARHGEF2 PE=1 SV=4	0.576801	0.471275	0.369299	0.489599	0.438994	0.185832	0.544368	-0.691478	-0.737737	-0.540178	-0.479629
Q12765	Secernin-1 OS=Homo sapiens OX=9606 GN=SCRN1 PE=1 SV=2	0.266641	0.242989	0.151533	0.294632	0.448384	0.526367	-0.0423471	0.19133	0.145922	-0.00509611	0.134987
Q15019	Septin-2 OS=Homo sapiens OX=9606 GN=SEPTIN2 PE=1 SV=1	0.0895236	0.0373283	0.247946	-0.814675	-0.447166	-0.424822	-0.394534	1.0439	1.05321	1.8099	0.471472
Q9Y230	RuvB-like 2 OS=Homo sapiens OX=9606 GN=RUVBL2 PE=1 SV=3	0.115144	0.131342	0.152702	0.24646	0.232712	0.143651	0.155645	0.399797	0.175474	0.137345	0.357557
P22695	Cytochrome b-c1 complex subunit 2, mitochondrial OS=Homo sapiens OX=9606 GN=UQCRC2 PE=1 SV=3	0.121729	0.128109	0.247459	-0.411792	-0.308734	-0.286899	-0.466684	-0.170098	-0.192605	-0.0461504	-0.206544
P43490	Nicotinamide phosphoribosyltransferase OS=Homo sapiens OX=9606 GN=NAMPT PE=1 SV=1	-0.468652	-0.360307	-0.484426	0.336362	0.358203	0.457034	-0.249898	0.508764	0.511926	0.326903	0.306052
O75746	Calcium-binding mitochondrial carrier protein Aralar1 OS=Homo sapiens OX=9606 GN=SLC25A12 PE=1 SV=2	0.284506	0.365573	0.54664	0.105992	0.106529	0.213591	0.0281101	-0.22746	-0.135581	0.42557	-0.182841
Q12840	Kinesin heavy chain isoform 5A OS=Homo sapiens OX=9606 GN=KIF5A PE=1 SV=2	0.41597	0.346076	0.159403	0.484006	0.622416	0.638225	0.28547	-0.997435	0.298808	-0.189335	-0.756002
P19174	1-phosphatidylinositol 4,5-bisphosphate phosphodiesterase gamma-1 OS=Homo sapiens OX=9606 GN=PLCG1 PE=1 SV=1	0.0453749	0.0681547	0.0342263	0.0520238	0.0474129	0.0941249	-0.107977	-0.0679169	0.20702	0.396289	0.276651
Q15334	Lethal(2) giant larvae protein homolog 1 OS=Homo sapiens OX=9606 GN=LLGL1 PE=1 SV=3	0.0622095	0.0884941	0.322976	-0.123154	-0.00192035	-0.0393192	-0.118996	0.270349	0.391711	0.170659	0.349339
Q9UMX0	Ubiquilin-1 OS=Homo sapiens OX=9606 GN=UBQLN1 PE=1 SV=2	-0.531539	-0.438693	-0.430143	-0.41411	-0.0425927	-0.225865	0.231293	0.0698036	0.116482	-0.346349	-0.172967
P05091	Aldehyde dehydrogenase, mitochondrial OS=Homo sapiens OX=9606 GN=ALDH2 PE=1 SV=2	0.189905	0.201581	0.222218	-0.193832	-0.226056	-0.0415346	-0.0896544	0.498247	0.275102	0.197971	0.268835
P31323	cAMP-dependent protein kinase type II-beta regulatory subunit OS=Homo sapiens OX=9606 GN=PRKAR2B PE=1 SV=3	-0.376786	-0.231348	-0.265361	0.848488	0.89446	0.287597	0.513154	-0.122535	0.19677	0.0124601	0.0124625
P35611-6	Isoform 6 of Alpha-adducin OS=Homo sapiens OX=9606 GN=ADD1	-0.0278968	-0.0572722	-0.298333	0.0755621	-0.00508086	-0.191267	0.217581	0.0549347	-0.127393	-0.234887	-0.153008
Q16181	Septin-7 OS=Homo sapiens OX=9606 GN=SEPTIN7 PE=1 SV=2	0.0939267	0.0833253	0.203725	-0.707922	-0.526177	-0.746142	-0.739923	-0.204595	0.0261449	0.0965825	-0.0123395
Q01518	Adenylyl cyclase-associated protein 1 OS=Homo sapiens OX=9606 GN=CAP1 PE=1 SV=5	-0.138567	-0.156552	-0.156753	-0.0165602	-0.0445157	-0.0952553	0.1558	0.558958	0.752608	0.63212	0.431876
Q9Y6G9	Cytoplasmic dynein 1 light intermediate chain 1 OS=Homo sapiens OX=9606 GN=DYNC1LI1 PE=1 SV=3	-0.0778043	-0.0247855	-0.104612	0.22067	0.28327	0.217038	0.180257	-0.299353	-0.547888	-0.440507	-0.368119
Q9BT78	COP9 signalosome complex subunit 4 OS=Homo sapiens OX=9606 GN=COPS4 PE=1 SV=1	0.0616798	0.0598571	0.162332	0.0720948	0.13371	0.0773954	-0.261436	2.49965	-0.156359	-0.00765154	0.00830382
P40926	Malate dehydrogenase, mitochondrial OS=Homo sapiens OX=9606 GN=MDH2 PE=1 SV=3	0.0790368	0.128503	0.135431	-0.262522	-0.242078	-0.158283	-0.339903	-0.022804	-0.0701086	-0.147575	-0.297265
Q9BXJ9	N-alpha-acetyltransferase 15, NatA auxiliary subunit OS=Homo sapiens OX=9606 GN=NAA15 PE=1 SV=1	0.0149646	0.0829403	-4.77135e-05	0.597147	0.724742	0.453604	0.375555	0.331567	0.594151	0.73663	0.721298
P23381	Tryptophan--tRNA ligase, cytoplasmic OS=Homo sapiens OX=9606 GN=WARS1 PE=1 SV=2	-0.389915	-0.381738	-0.542408	-0.111176	-0.0260823	-0.0477774	0.0738661	0.0985847	0.085617	0.0313638	0.15633
P10586	Receptor-type tyrosine-protein phosphatase F OS=Homo sapiens OX=9606 GN=PTPRF PE=1 SV=2	0.1156	0.199639	0.415102	0.809051	0.959455	0.985465	0.980564	-0.464425	0.199216	0.122584	0.157588
Q8N1F7	Nuclear pore complex protein Nup93 OS=Homo sapiens OX=9606 GN=NUP93 PE=1 SV=2	0.171788	0.0882844	0.0675836	0.250932	0.0930648	0.303376	0.219955	0.832007	-0.420558	0.449798	-0.163342
Q15424	Scaffold attachment factor B1 OS=Homo sapiens OX=9606 GN=SAFB PE=1 SV=4	0.116802	0.190824	0.161864	0.390747	0.38241	0.347573	-0.0379034	-0.383866	-0.192167	0.211078	-0.145211
P63104	14-3-3 protein zeta/delta OS=Homo sapiens OX=9606 GN=YWHAZ PE=1 SV=1	-0.113663	-0.0460909	-0.236903	0.427211	0.4742	0.310319	0.229855	0.226719	-0.595528	-0.651841	-0.185798
Q15459	Splicing factor 3A subunit 1 OS=Homo sapiens OX=9606 GN=SF3A1 PE=1 SV=1	0.0538335	-0.0787177	0.080248	0.190953	0.0914092	0.164238	0.232367	0.0753189	-0.135252	0.300689	0.0602136
Q9Y285	Phenylalanine--tRNA ligase alpha subunit OS=Homo sapiens OX=9606 GN=FARSA PE=1 SV=3	0.0269028	0.127647	0.0246381	-0.00350785	-0.090653	0.0869617	-0.10797	-0.700867	-0.805858	-0.442335	-0.329275
O75534	Cold shock domain-containing protein E1 OS=Homo sapiens OX=9606 GN=CSDE1 PE=1 SV=2	-0.0523867	-0.0239813	-0.149448	0.0892354	-0.0176856	-0.00155655	0.336062	0.0865462	-0.451766	-0.103994	-0.0811898
Q9Y2X3	Nucleolar protein 58 OS=Homo sapiens OX=9606 GN=NOP58 PE=1 SV=1	0.223767	0.181502	0.256262	0.680873	0.583838	0.703452	0.617606	0.507754	0.520653	0.519473	0.502398
P00505	Aspartate aminotransferase, mitochondrial OS=Homo sapiens OX=9606 GN=GOT2 PE=1 SV=3	-0.0399103	-0.0857453	-0.00712913	-0.166018	-0.132781	-0.0169499	-0.34063	-0.285496	0.0103078	0.204125	-0.0998534
P07602	Prosaposin OS=Homo sapiens OX=9606 GN=PSAP PE=1 SV=2	-0.206635	-0.306854	0.0388143	-0.379466	-0.415223	0.17754	-0.226409	0.485808	-0.00384574	0.0416602	0.468289
Q9C040	Tripartite motif-containing protein 2 OS=Homo sapiens OX=9606 GN=TRIM2 PE=1 SV=1	-0.0393898	-0.0916567	-0.110038	0.558845	0.493363	0.385157	0.291043	-0.137339	-0.176964	-0.190323	-0.0536189
P10253	Lysosomal alpha-glucosidase OS=Homo sapiens OX=9606 GN=GAA PE=1 SV=4	-1.18559	-1.03562	-1.03269	-1.43461	-1.12613	-1.16856	-2.02518	0.40562	0.124317	0.161934	0.318469
O15240	Neurosecretory protein VGF OS=Homo sapiens OX=9606 GN=VGF PE=1 SV=2	-1.02111	-0.625697	-1.02765	-0.961662	-0.729703	-0.334427	-0.314169	-0.902609	-1.64732	-2.73471	-1.849
O95248	Myotubularin-related protein 5 OS=Homo sapiens OX=9606 GN=SBF1 PE=1 SV=4	-0.109093	-0.0276308	-0.00888348	0.0268367	0.0666856	0.140369	-0.387339	-0.208518	-0.0969029	-0.12034	-0.175499
O00231	26S proteasome non-ATPase regulatory subunit 11 OS=Homo sapiens OX=9606 GN=PSMD11 PE=1 SV=3	-0.068431	-0.0426338	-0.0992982	0.109711	0.057289	0.0928993	0.325686	0.048954	0.20036	0.515508	0.681507
P52788	Spermine synthase OS=Homo sapiens OX=9606 GN=SMS PE=1 SV=2	-0.385465	-0.349651	-0.370084	-0.403804	-0.499442	-0.287016	-0.573545	-0.0960429	0.381661	0.796757	0.384783
Q9NVA2	Septin-11 OS=Homo sapiens OX=9606 GN=SEPTIN11 PE=1 SV=3	0.169054	0.142111	0.299775	0.493258	0.575852	0.4483	0.267267	-0.289123	0.0469836	-0.150295	-0.0385778
P39023	60S ribosomal protein L3 OS=Homo sapiens OX=9606 GN=RPL3 PE=1 SV=2	0.270315	0.27689	0.319528	-0.00911202	-0.128475	0.0590957	0.177693	-0.0433622	0.122583	0.416477	0.0445758
P53992	Protein transport protein Sec24C OS=Homo sapiens OX=9606 GN=SEC24C PE=1 SV=3	-0.237086	-0.114776	-0.0559053	0.192201	0.161715	0.336186	0.404542	-0.16955	-0.325677	-0.243256	-0.227506
P17600	Synapsin-1 OS=Homo sapiens OX=9606 GN=SYN1 PE=1 SV=3	-1.10801	-1.19649	-1.10547	-1.11349	-1.23586	-1.23123	0.0210254	0.0710843	-0.116194	-0.479034	-0.401663
P17844	Probable ATP-dependent RNA helicase DDX5 OS=Homo sapiens OX=9606 GN=DDX5 PE=1 SV=1	0.398736	0.294307	0.161984	0.370179	0.227433	0.253928	0.375171	-0.570454	-0.0122856	0.580508	-0.158518
P00387	NADH-cytochrome b5 reductase 3 OS=Homo sapiens OX=9606 GN=CYB5R3 PE=1 SV=3	0.194241	0.1647	0.289251	-0.0421441	0.0396364	0.178531	-0.754119	0.415266	0.808782	0.749029	0.523787
Q93050-1	Isoform 2 of V-type proton ATPase 116 kDa subunit a1 OS=Homo sapiens OX=9606 GN=ATP6V0A1	-0.13644	-0.122087	-0.0941191	-0.536878	-0.673846	-0.632249	0.216306	-0.109813	-0.0520741	-0.24054	-0.0732487
P26639	Threonine--tRNA ligase 1, cytoplasmic OS=Homo sapiens OX=9606 GN=TARS1 PE=1 SV=3	0.22412	0.0663677	-0.211851	0.0405352	-0.0762963	-0.120006	0.482047	0.132827	0.00270264	-0.177368	0.0667502
P47897	Glutamine--tRNA ligase OS=Homo sapiens OX=9606 GN=QARS1 PE=1 SV=1	-0.0403066	-0.0258133	0.0458978	0.329598	0.2792	0.462521	0.221153	0.291674	0.0100155	0.174099	0.0267835
Q9C0C9	(E3-independent) E2 ubiquitin-conjugating enzyme OS=Homo sapiens OX=9606 GN=UBE2O PE=1 SV=3	-0.268474	-0.278076	-0.412715	0.275959	0.208113	0.221181	0.176204	-0.190282	-0.153624	-0.122259	-0.170383
O75694	Nuclear pore complex protein Nup155 OS=Homo sapiens OX=9606 GN=NUP155 PE=1 SV=1	0.119624	0.0681953	0.0693055	0.723077	0.767234	0.776383	0.333543	-0.146692	0.778512	0.825638	0.637154
P54920	Alpha-soluble NSF attachment protein OS=Homo sapiens OX=9606 GN=NAPA PE=1 SV=3	-0.0754816	-0.113955	-0.109727	-0.236298	-0.341885	-0.618995	0.106023	0.0861791	-0.051695	0.200188	0.174863
P35612	Beta-adducin OS=Homo sapiens OX=9606 GN=ADD2 PE=1 SV=3	-0.0764222	-0.0952189	-0.359609	0.0789283	0.00439765	-0.225223	0.0977388	-0.34936	-0.405023	-0.383315	-0.346488
P31930	Cytochrome b-c1 complex subunit 1, mitochondrial OS=Homo sapiens OX=9606 GN=UQCRC1 PE=1 SV=3	0.0883269	0.088868	0.239542	-0.536869	-0.563587	-0.441292	-0.100849	0.176671	-0.141357	-0.0555886	-0.190339
O95202	Mitochondrial proton/calcium exchanger protein OS=Homo sapiens OX=9606 GN=LETM1 PE=1 SV=1	0.225958	0.175516	0.148679	0.102726	-0.03058	-0.093146	0.140093	0.0486267	-0.164461	-0.2972	-0.183304
Q8WVV9	Heterogeneous nuclear ribonucleoprotein L-like OS=Homo sapiens OX=9606 GN=HNRNPLL PE=1 SV=1	0.406585	0.333192	0.44266	0.520953	0.464987	0.170128	0.330643	-0.313335	0.420267	0.254376	0.276687
O95831	Apoptosis-inducing factor 1, mitochondrial OS=Homo sapiens OX=9606 GN=AIFM1 PE=1 SV=1	-1.10873	-1.08109	-1.12672	-1.2235	-1.20694	-0.931872	-0.898195	0.232905	0.0423557	0.125522	0.00177819
O15027	Protein transport protein Sec16A OS=Homo sapiens OX=9606 GN=SEC16A PE=1 SV=4	0.0244898	-0.108481	-0.289405	-0.678534	-0.670603	-0.243069	-0.350811	0.729714		0.920547	0.666304
Q8NCB2	CaM kinase-like vesicle-associated protein OS=Homo sapiens OX=9606 GN=CAMKV PE=2 SV=2	0.0163688	0.0922751	-0.267572	0.615866	0.491029	0.0685004	0.446406	0.0971164	-0.332827	-0.488733	-0.282588
Q8TEM1	Nuclear pore membrane glycoprotein 210 OS=Homo sapiens OX=9606 GN=NUP210 PE=1 SV=3	-0.01675	0.0853274	0.114261	-0.196721	-0.115019	-0.259826	-0.439528	-0.253936	0.22692	0.341755	0.262679
P42167	Lamina-associated polypeptide 2, isoforms beta/gamma OS=Homo sapiens OX=9606 GN=TMPO PE=1 SV=2	0.294264	0.348438	0.269792	0.976715	0.883696	1.30083	0.660241	-0.0131929	0.320704	-0.0653867	0.183364
Q6PKG0	La-related protein 1 OS=Homo sapiens OX=9606 GN=LARP1 PE=1 SV=2	0.186564	0.225108	0.159896	0.175921	0.2404	0.256178	0.111148	0.0575	-0.564545	-0.763871	-0.476966
P27694	Replication protein A 70 kDa DNA-binding subunit OS=Homo sapiens OX=9606 GN=RPA1 PE=1 SV=2	-0.155917	0.029416	0.128928	0.060184	0.0652837	0.342107	-0.190467	-0.0827183	0.455936	0.721134	0.359362
Q9UHB9	Signal recognition particle subunit SRP68 OS=Homo sapiens OX=9606 GN=SRP68 PE=1 SV=2	-0.203262	-0.0382865	-0.153485	-0.0365663	0.00667415	0.24722	-0.133165	-0.286284	-0.140868	0.221279	0.0553286
Q9P2E9	Ribosome-binding protein 1 OS=Homo sapiens OX=9606 GN=RRBP1 PE=1 SV=5	-1.22306	-0.865545	-0.851668	-1.17643	-1.08344	-0.671644	-0.632667	-0.41513	-0.531139	-0.162253	-0.252218
Q9UMS4	Pre-mRNA-processing factor 19 OS=Homo sapiens OX=9606 GN=PRPF19 PE=1 SV=1	0.254155	0.221675	0.267431	0.165222	0.061734	0.142215	0.466001	-0.997353	0.114321	0.392897	-0.220312
Q8N1G4	Leucine-rich repeat-containing protein 47 OS=Homo sapiens OX=9606 GN=LRRC47 PE=1 SV=1	0.0855649	0.239112	0.100185	0.456185	0.454235	0.51738	0.351792	-0.0899382	-0.338659	-0.210179	-0.329454
P09471	Guanine nucleotide-binding protein G(o) subunit alpha OS=Homo sapiens OX=9606 GN=GNAO1 PE=1 SV=4	-0.0975701	-0.0436496	0.0343351	0.096029	0.0211177	-0.17568	0.180079	-0.236907	0.111214	0.113389	0.0117215
Q16881	Thioredoxin reductase 1, cytoplasmic OS=Homo sapiens OX=9606 GN=TXNRD1 PE=1 SV=3	0.210616	0.0527341	0.158707	0.201601	0.216055	0.00642388	0.194216	0.426125	0.53364	0.610194	0.647245
Q9NY33	Dipeptidyl peptidase 3 OS=Homo sapiens OX=9606 GN=DPP3 PE=1 SV=2	-0.30032	-0.300408	-0.0564831	0.286923	0.285941	0.0832636	-0.102669	0.0420064	-0.116967	-0.0406685	-0.0427791
Q13618	Cullin-3 OS=Homo sapiens OX=9606 GN=CUL3 PE=1 SV=2	0.0519619	0.14606	0.0795763	0.155563	0.159789	0.216489	0.240314	0.178657	-0.00508504	0.0679656	0.406279
P11387	DNA topoisomerase 1 OS=Homo sapiens OX=9606 GN=TOP1 PE=1 SV=2	0.359849	0.40155	0.4766	0.407652	0.439143	0.59904	0.157767	-0.19792	0.312934	-0.0378028	0.0328882
P07384	Calpain-1 catalytic subunit OS=Homo sapiens OX=9606 GN=CAPN1 PE=1 SV=1	0.294854	0.210215	0.364078	0.378906	0.459447	0.227622	-0.0142801	0.183906	0.416195	0.50792	0.314172
P17980	26S proteasome regulatory subunit 6A OS=Homo sapiens OX=9606 GN=PSMC3 PE=1 SV=3	-0.0747957	-0.0191665	-0.0330143	0.289687	0.227405	0.237347	0.212027	-0.483679	-0.0320503	0.0683247	-0.222531
Q9Y617	Phosphoserine aminotransferase OS=Homo sapiens OX=9606 GN=PSAT1 PE=1 SV=2	0.0433053	0.157341	0.334192	0.218202	0.285795	0.376149	-0.243237	0.889216	0.971741	0.895843	0.816708
O75487	Glypican-4 OS=Homo sapiens OX=9606 GN=GPC4 PE=1 SV=4	-0.351625	-0.287509	-0.267933	1.06367	1.37126	1.77686	1.08556	0.645606	0.236625	-1.11166	0.341154
P07954	Fumarate hydratase, mitochondrial OS=Homo sapiens OX=9606 GN=FH PE=1 SV=3	-0.200504	-0.0817839	-0.116669	-0.160116	-0.159552	-0.229824	0.0100941	-0.0885542	0.104008	0.0766972	-0.135556
Q15477	Helicase SKI2W OS=Homo sapiens OX=9606 GN=SKIV2L PE=1 SV=3	-0.0743313	-0.375307	-0.240951	0.0477088	0.134515	0.0487363	0.0021266	-0.749343	-0.0383811	0.855545	0.302301
Q96KR1	Zinc finger RNA-binding protein OS=Homo sapiens OX=9606 GN=ZFR PE=1 SV=2	0.0348095	0.085532	0.128364	0.38561	0.198909	0.12553	0.387693	-0.38411	0.334938	0.187272	0.251391
P67809	Y-box-binding protein 1 OS=Homo sapiens OX=9606 GN=YBX1 PE=1 SV=3	0.0426525	0.0096661	-0.115924	0.431252	0.457014	0.624961	0.157387	0.0432433	-0.0336006	-0.184703	0.0946119
P54289-2	Isoform 2 of Voltage-dependent calcium channel subunit alpha-2/delta-1 OS=Homo sapiens OX=9606 GN=CACNA2D1	0.257024	0.123014	0.0596445	1.24418	1.16036	1.07259	1.32831	-0.157555	-0.529826	-0.676421	-0.474021
O43747	AP-1 complex subunit gamma-1 OS=Homo sapiens OX=9606 GN=AP1G1 PE=1 SV=5	-0.159955	-0.0962652	-0.151748	0.129125	-0.0326797	0.0285566	0.0561632	-0.135495	0.0499928	0.316701	0.237378
Q9UBB6	Neurochondrin OS=Homo sapiens OX=9606 GN=NCDN PE=1 SV=1	0.274161	0.242911	-0.0205204	-0.173766	-0.110134	-0.21815	0.492785	0.290092	-0.209472	0.000403956	-0.168926
P04899	Guanine nucleotide-binding protein G(i) subunit alpha-2 OS=Homo sapiens OX=9606 GN=GNAI2 PE=1 SV=3	0.126302	0.154795	0.179273	1.23161	1.22448	0.86548	0.470624	-0.17599	0.308731	0.317106	0.284312
Q02252	Methylmalonate-semialdehyde dehydrogenase [acylating], mitochondrial OS=Homo sapiens OX=9606 GN=ALDH6A1 PE=1 SV=2	0.105524	0.0745277	0.352467	-0.284066	-0.123415	-0.181367	0.137355	-0.0358302	0.46837	0.464487	0.234509
Q96PU5-5	Isoform 5 of E3 ubiquitin-protein ligase NEDD4-like OS=Homo sapiens OX=9606 GN=NEDD4L	0.349281	0.303013	0.377892	0.151806	0.127933	0.0964131	0.2821	-0.206495	-0.0909567	-0.623266	-0.339519
O60841	Eukaryotic translation initiation factor 5B OS=Homo sapiens OX=9606 GN=EIF5B PE=1 SV=4	-0.00492185	-0.156122	-0.274426	0.145405	-0.0811029	0.0212801	0.0854344	-0.0868698	0.0723863	-0.367016	-0.352397
P10155	60 kDa SS-A/Ro ribonucleoprotein OS=Homo sapiens OX=9606 GN=RO60 PE=1 SV=2	0.124441	0.140136	0.137043	0.295791	0.328377	0.304717	-0.177561	0.137997	1.13084	0.98655	1.24262
O75390	Citrate synthase, mitochondrial OS=Homo sapiens OX=9606 GN=CS PE=1 SV=2	0.0999427	0.0859526	0.153727	-0.283324	-0.363912	-0.253895	0.120488	-0.0889217	-0.163583	-0.0853239	-0.167979
P61158	Actin-related protein 3 OS=Homo sapiens OX=9606 GN=ACTR3 PE=1 SV=3	-0.0242167	0.0156037	-0.0567584	-0.189418	-0.316547	-0.319848	0.328519	0.0922201	-0.0449401	-0.0564585	-0.0558214
Q86XP3	ATP-dependent RNA helicase DDX42 OS=Homo sapiens OX=9606 GN=DDX42 PE=1 SV=1	-0.0779571	0.199118	-0.121215	0.407047	0.0467802	0.127265	0.345931	-0.522027	0.0348296	0.246532	-0.541374
Q99459	Cell division cycle 5-like protein OS=Homo sapiens OX=9606 GN=CDC5L PE=1 SV=2	0.17344	0.134132	0.0628718	0.23557	0.110518	-0.145473	0.365144	0.406479	0.258256	0.442866	0.24476
O00154	Cytosolic acyl coenzyme A thioester hydrolase OS=Homo sapiens OX=9606 GN=ACOT7 PE=1 SV=3	-0.0219198	-0.0780745	-0.174821	-0.0694858	-0.197354	-0.180793	0.0596962	0.0351648	-0.114373	-0.231547	-0.065957
O75914	Serine/threonine-protein kinase PAK 3 OS=Homo sapiens OX=9606 GN=PAK3 PE=1 SV=2	-0.0801115	-0.00877909	-0.190386	-0.0464657	0.020417	0.117628	0.177243	-0.0465608	-0.124552	-0.484994	-0.180343
O75044	SLIT-ROBO Rho GTPase-activating protein 2 OS=Homo sapiens OX=9606 GN=SRGAP2 PE=1 SV=3	0.382838	0.377584	0.341352	0.527016	0.537644	0.237283	0.122811	-0.0161321	-0.316276	-0.402061	-0.23015
Q15063	Periostin OS=Homo sapiens OX=9606 GN=POSTN PE=1 SV=2	-4.66746	-4.50068	-4.74779	-0.395782	-0.195217	-0.193265	-0.662032		3.41635	0.596412	-0.836088
O00232	26S proteasome non-ATPase regulatory subunit 12 OS=Homo sapiens OX=9606 GN=PSMD12 PE=1 SV=3	-0.00848824	-0.0135251	-0.00932828	0.0783027	0.0200104	0.22236	0.183386	-0.221088	0.0336251	0.126791	0.102376
O76094	Signal recognition particle subunit SRP72 OS=Homo sapiens OX=9606 GN=SRP72 PE=1 SV=3	0.103859	0.0308374	0.0225694	0.0495175	0.0961337	0.0764067	-0.0449705	-0.642331	-0.705723	-0.775994	-0.817976
P04181	Ornithine aminotransferase, mitochondrial OS=Homo sapiens OX=9606 GN=OAT PE=1 SV=1	-0.673343	-0.473258	-0.410102	-0.785519	-0.573395	0.402203	-0.835199	0.0191133	-0.121374	-0.0654476	-0.236744
Q9HCM2	Plexin-A4 OS=Homo sapiens OX=9606 GN=PLXNA4 PE=1 SV=4	0.695417	0.56674	0.082857	-0.507962	-0.645267	-0.62509	-0.16859	-0.0980529	-0.218277	-0.437701	-0.339788
P55795	Heterogeneous nuclear ribonucleoprotein H2 OS=Homo sapiens OX=9606 GN=HNRNPH2 PE=1 SV=1	-0.592822	-0.600208	-0.535492	-0.588585	-0.670696	-0.51965	-0.590419	-0.46061	0.245393	0.835436	0.351517
Q9HCJ6	Synaptic vesicle membrane protein VAT-1 homolog-like OS=Homo sapiens OX=9606 GN=VAT1L PE=1 SV=2	-0.437986	-0.354558	-0.116601	-0.5946	-0.553881	-0.388417	0.858718	-0.0210054	0.763701	0.375081	0.310675
Q96A65	Exocyst complex component 4 OS=Homo sapiens OX=9606 GN=EXOC4 PE=1 SV=1	0.16086	0.0980391	0.0315963	0.130723	0.0829099	-0.0514462	0.266786	0.203111	-0.3426	-0.202233	0.308032
Q9Y3P9	Rab GTPase-activating protein 1 OS=Homo sapiens OX=9606 GN=RABGAP1 PE=1 SV=3	0.0658	-0.00188507	-0.154178	0.0879951	0.0416657	0.0661546	0.0361107	0.138966	-0.37581	-0.0839553	-0.184964
Q96PK6	RNA-binding protein 14 OS=Homo sapiens OX=9606 GN=RBM14 PE=1 SV=2	0.104148	0.113914	0.130799	0.147815	0.0939422	0.216045	0.228967	-0.165512	0.321262	0.415181	0.288747
P29966	Myristoylated alanine-rich C-kinase substrate OS=Homo sapiens OX=9606 GN=MARCKS PE=1 SV=4	-0.0739558	-0.0235299	0.242704	0.49979	0.576843	0.462174	0.425794	0.156181	-0.602816	-0.766177	-0.106035
P35908	Keratin, type II cytoskeletal 2 epidermal OS=Homo sapiens OX=9606 GN=KRT2 PE=1 SV=2	0.311532	-0.273198	-0.327546	1.0658	-0.0154219	0.880391	1.04774	0.142674	-0.429795	-0.44251	-0.834451
Q9UKA9	Polypyrimidine tract-binding protein 2 OS=Homo sapiens OX=9606 GN=PTBP2 PE=1 SV=1	0.187023	0.292817	0.324942	0.830484	0.577719	0.592525	0.604423	0.100779	0.386512	0.653613	0.301077
Q08AM6	Protein VAC14 homolog OS=Homo sapiens OX=9606 GN=VAC14 PE=1 SV=1	0.128366	0.145891	0.0714553	0.0205083	-0.0368548	0.100148	0.273262	-0.130254	-0.381007	-0.268877	0.040797
P23526	Adenosylhomocysteinase OS=Homo sapiens OX=9606 GN=AHCY PE=1 SV=4	-0.140779	-0.135167	-0.119534	-0.0535969	0.0287717	-0.299547	-0.280005	-0.0764512	0.133982	0.181213	0.120448
Q92747	Actin-related protein 2/3 complex subunit 1A OS=Homo sapiens OX=9606 GN=ARPC1A PE=1 SV=2	0.0331016	-0.0121145	-0.0188428	-0.0263964	-0.113932	-0.300948	0.310361	0.132513	0.209164	0.163165	0.47254
O95819-3	Isoform 3 of Mitogen-activated protein kinase kinase kinase kinase 4 OS=Homo sapiens OX=9606 GN=MAP4K4	0.32296	0.178953	0.0586592	0.789476	0.869693	0.677196	0.110399	-0.333511	0.058685	-0.160528	-0.426558
P49748	Very long-chain specific acyl-CoA dehydrogenase, mitochondrial OS=Homo sapiens OX=9606 GN=ACADVL PE=1 SV=1	-0.202442	-0.114215	-0.0746725	-1.05025	-0.801486	-0.649125	-1.50016	-0.0515934	0.039301	0.711783	-0.00351605
Q9Y262	Eukaryotic translation initiation factor 3 subunit L OS=Homo sapiens OX=9606 GN=EIF3L PE=1 SV=1	-0.106455	-0.145462	-0.125512	-0.0570506	-0.185983	0.0605494	0.025069	-0.261948	0.536818	0.471407	0.315541
P08559	Pyruvate dehydrogenase E1 component subunit alpha, somatic form, mitochondrial OS=Homo sapiens OX=9606 GN=PDHA1 PE=1 SV=3	-0.177138	-0.212127	-0.120904	-0.59927	-0.708758	-0.702619	0.0743219	0.0169681	0.0223623	0.0731329	-0.0579931
O60664	Perilipin-3 OS=Homo sapiens OX=9606 GN=PLIN3 PE=1 SV=3	-0.253061	-0.34648	-0.25388	-0.137241	0.0133013	0.405732	-0.491776	-0.396716	0.317292	0.0879347	0.336933
P28838	Cytosol aminopeptidase OS=Homo sapiens OX=9606 GN=LAP3 PE=1 SV=3	-0.178008	-0.144353	-0.0176838	-0.318377	-0.404298	-0.463243	-0.0274133	0.584164	0.688688	0.766948	0.695534
Q96KP4	Cytosolic non-specific dipeptidase OS=Homo sapiens OX=9606 GN=CNDP2 PE=1 SV=2	-0.184531	-0.112576	-0.000440657	0.0238821	0.0630829	-0.0625036	0.0227732	-0.125603	0.311429	0.260369	0.196383
P11413	Glucose-6-phosphate 1-dehydrogenase OS=Homo sapiens OX=9606 GN=G6PD PE=1 SV=4	0.141569	0.190684	0.0951602	0.24707	0.180097	0.184064	0.235995	-0.130193	0.364825	0.504879	0.310083
P13861	cAMP-dependent protein kinase type II-alpha regulatory subunit OS=Homo sapiens OX=9606 GN=PRKAR2A PE=1 SV=2	-0.101878	0.0737077	0.0560726	0.30174	0.273631	0.149583	0.579487	-0.174719	0.053301	0.0166791	-0.0304152
Q8N8S7	Protein enabled homolog OS=Homo sapiens OX=9606 GN=ENAH PE=1 SV=2	-0.301304	-0.344951	-0.194184	-0.0812349	0.237246	0.228772	-0.248823	0.942147	0.0274392	-0.365791	0.268035
P08195	4F2 cell-surface antigen heavy chain OS=Homo sapiens OX=9606 GN=SLC3A2 PE=1 SV=3	-0.0353395	-0.0302216	-0.244655	-0.413694	-0.281876	0.117988	-0.608068	-0.200722	-0.280978	-0.145196	-0.0457903
Q709C8	Vacuolar protein sorting-associated protein 13C OS=Homo sapiens OX=9606 GN=VPS13C PE=1 SV=1	-0.29637	-0.31764	-0.274904	-0.843823	-0.685662	-0.689979	-1.41085	-0.110493	0.580389	0.246128	0.336694
P17252	Protein kinase C alpha type OS=Homo sapiens OX=9606 GN=PRKCA PE=1 SV=4	0.184165	0.133258	0.108332	-0.95218	-1.12025	-1.31886	-0.110903	0.225479	0.11635	0.074034	0.13691
P04083	Annexin A1 OS=Homo sapiens OX=9606 GN=ANXA1 PE=1 SV=2	-0.134149	0.0349921	0.155104	-2.45702	-2.14542	-1.09717	-4.75807	0.978141	1.00797	0.791942	1.26097
Q99497	Parkinson disease protein 7 OS=Homo sapiens OX=9606 GN=PARK7 PE=1 SV=2	-0.22244	-0.1628	-0.146714	-0.530725	-0.510793	-0.354007	-0.360763	0.164822	0.18992	-0.0440994	0.101438
Q9Y3F4	Serine-threonine kinase receptor-associated protein OS=Homo sapiens OX=9606 GN=STRAP PE=1 SV=1	0.0128972	0.010415	-0.0421576	-0.167471	-0.196411	-0.028531	0.0177432	-0.184069	-0.0939044	-0.185801	-0.110917
Q9BZF1	Oxysterol-binding protein-related protein 8 OS=Homo sapiens OX=9606 GN=OSBPL8 PE=1 SV=3	0.36127	0.258927	-0.0187333	0.303965	0.386149	0.43538	-0.101734	-0.119506	-0.0510086	-0.14137	-0.044311
P09471-2	Isoform Alpha-2 of Guanine nucleotide-binding protein G(o) subunit alpha OS=Homo sapiens OX=9606 GN=GNAO1	0.0278478	0.0874782	0.140758	0.150655	0.115054	-0.117643	0.322558	0.0106726	0.229815	0.919597	1.01575
P31946-2	Isoform Short of 14-3-3 protein beta/alpha OS=Homo sapiens OX=9606 GN=YWHAB	-0.0553081	0.0144506	-0.139231	0.0666599	0.0333881	-0.0908599	0.283227	0.172191	-0.633811	-0.678614	-0.51844
Q9UJS0	Calcium-binding mitochondrial carrier protein Aralar2 OS=Homo sapiens OX=9606 GN=SLC25A13 PE=1 SV=2	-0.335748	-0.275096	0.0494844	-0.526132	-0.407512	-0.130542	-0.249888	0.30095	0.314324	0.822925	0.381373
Q9NQ66	1-phosphatidylinositol 4,5-bisphosphate phosphodiesterase beta-1 OS=Homo sapiens OX=9606 GN=PLCB1 PE=1 SV=1	-0.172496	-0.106074	-0.192532	0.552408	0.64013	0.564098	0.588907	-0.251072	-0.417475	-0.242261	-0.196435
P13797	Plastin-3 OS=Homo sapiens OX=9606 GN=PLS3 PE=1 SV=4	0.0623222	0.414819	0.0685454	-0.538382	-0.793913	-0.664063	0.417104	-0.397639	0.0936207	-0.128267	-0.118048
P14550	Aldo-keto reductase family 1 member A1 OS=Homo sapiens OX=9606 GN=AKR1A1 PE=1 SV=3	-0.133342	-0.147462	-0.205782	-0.0905665	-0.138614	-0.216257	-0.0800561	0.177057	0.205371	0.318503	0.169148
Q14160	Protein scribble homolog OS=Homo sapiens OX=9606 GN=SCRIB PE=1 SV=4	-0.0933333	-0.107538	-0.059951	0.195694	-0.0672428	0.333806	-0.156123	0.724928	0.603226	0.0600558	0.311196
P51858	Hepatoma-derived growth factor OS=Homo sapiens OX=9606 GN=HDGF PE=1 SV=1	0.428523	0.510329	0.645369	-0.0192628	-0.27807	0.0255907	0.471578	0.110815	-0.0166276	0.125169	0.196026
Q13724	Mannosyl-oligosaccharide glucosidase OS=Homo sapiens OX=9606 GN=MOGS PE=1 SV=5	0.0657355	-0.0592548	0.0837632	-0.273865	-0.579977	0.457631	-0.226566	-0.285069	0.0874841	0.288553	-0.0899451
Q9UPT6	C-Jun-amino-terminal kinase-interacting protein 3 OS=Homo sapiens OX=9606 GN=MAPK8IP3 PE=1 SV=3	0.100093	0.0433852	-0.0754738	-0.0600009	-0.165568	0.391085	-0.182387	-0.593403	-0.169882	-0.727212	-0.302692
P00390	Glutathione reductase, mitochondrial OS=Homo sapiens OX=9606 GN=GSR PE=1 SV=2	-0.146356	0.0399147	0.113327	-0.123423	-0.0808808	-0.0340386	-0.288028	0.208448	0.357652	0.286118	0.231146
Q06830	Peroxiredoxin-1 OS=Homo sapiens OX=9606 GN=PRDX1 PE=1 SV=1	0.172077	0.0710043	-0.0877142	-0.0378122	0.0171639	0.108201	0.056226	0.167041	0.42866	0.398523	0.463759
Q8NCB2-3	Isoform 3 of CaM kinase-like vesicle-associated protein OS=Homo sapiens OX=9606 GN=CAMKV	0.0103972	0.247127	-0.538286	0.631756	0.761313	0.202626	-0.266917	0.36838	-0.0824639	-0.263869	-0.230056
P51649	Succinate-semialdehyde dehydrogenase, mitochondrial OS=Homo sapiens OX=9606 GN=ALDH5A1 PE=1 SV=2	-0.254995	-0.168172	0.0418944	-0.769945	-0.667261	-0.65785	-0.581572	0.124154	0.275259	0.170623	0.224976
Q4V328	GRIP1-associated protein 1 OS=Homo sapiens OX=9606 GN=GRIPAP1 PE=1 SV=2	-0.240389	-0.293576	-0.278097	-0.744319	-0.614941	-0.619457	-0.275686	0.0645809	-0.445112	-0.569871	-0.379712
Q99536	Synaptic vesicle membrane protein VAT-1 homolog OS=Homo sapiens OX=9606 GN=VAT1 PE=1 SV=2	-0.658752	-0.658482	-0.437956	0.538674	0.563124	0.548286	0.684356	-0.189548	0.0860349	-0.069047	-0.105092
Q9NTK5	Obg-like ATPase 1 OS=Homo sapiens OX=9606 GN=OLA1 PE=1 SV=2	0.0873043	0.0666721	0.125848	0.0906379	0.186394	0.0844835	0.00816953	-0.00780604	0.0248546	-0.040274	0.122925
Q9Y2W1	Thyroid hormone receptor-associated protein 3 OS=Homo sapiens OX=9606 GN=THRAP3 PE=1 SV=2	0.0393457	0.416319	0.0992701	0.349168	0.332515	0.417506	0.162966	0.223164	-0.00039427	0.047231	-0.393637
Q2M2I8	AP2-associated protein kinase 1 OS=Homo sapiens OX=9606 GN=AAK1 PE=1 SV=3	-0.318639	-0.31418	-0.210363	-0.883647	-0.653184	-0.534157	-1.12733	-0.337676	-0.743602	-0.788181	-0.674788
P09211	Glutathione S-transferase P OS=Homo sapiens OX=9606 GN=GSTP1 PE=1 SV=2	0.234505	0.198411	0.362171	0.135034	0.150207	0.225869	-0.178147	0.178837	0.497128	0.824704	0.593642
Q7L2E3	ATP-dependent RNA helicase DHX30 OS=Homo sapiens OX=9606 GN=DHX30 PE=1 SV=1	0.282286	0.139473	0.188457	-0.02226	0.132088	0.272799	-0.00979875	-0.263389	-0.559625	0.391258	-0.332576
Q6SZW1	NAD(+) hydrolase SARM1 OS=Homo sapiens OX=9606 GN=SARM1 PE=1 SV=1	0.467697	0.303926	0.323047	0.467509	0.388318	0.0668343	0.143408	-0.255142	-0.307397	-0.203614	-0.0445733
Q96JE9	Microtubule-associated protein 6 OS=Homo sapiens OX=9606 GN=MAP6 PE=1 SV=2	-0.620815	-0.393195	-1.04174	-0.54337	-0.419066	-0.41054	-0.200612	-0.066778	-0.573378	-0.69633	-0.464532
P55209	Nucleosome assembly protein 1-like 1 OS=Homo sapiens OX=9606 GN=NAP1L1 PE=1 SV=1	-0.0394261	-0.125357	-0.206264	0.158047	0.113512	0.22229	0.379085	-0.0258476	0.105616	0.243395	0.115204
Q9UBE0	SUMO-activating enzyme subunit 1 OS=Homo sapiens OX=9606 GN=SAE1 PE=1 SV=1	0.0877071	0.0867782	0.0616986	-0.393117	-0.426802	-0.284189	-0.667397	-0.825685	0.192149	0.88451	0.226212
Q92769	Histone deacetylase 2 OS=Homo sapiens OX=9606 GN=HDAC2 PE=1 SV=2	0.275461	0.371236	0.43143	0.675943	0.566611	0.588894	0.159678	0.241618	-0.0706552	0.00238246	-0.286396
P09960	Leukotriene A-4 hydrolase OS=Homo sapiens OX=9606 GN=LTA4H PE=1 SV=2	-0.189709	-0.175318	-0.196153	-0.296537	-0.268081	-0.451812	-0.091267	0.141867	0.332404	0.290554	0.179832
Q7Z2K8	G protein-regulated inducer of neurite outgrowth 1 OS=Homo sapiens OX=9606 GN=GPRIN1 PE=1 SV=2	-0.392624	-0.0806464	-0.413233	0.24467	0.384177	0.270631	0.641018	0.364244	-0.416442	-0.833844	-0.147993
P08243	Asparagine synthetase [glutamine-hydrolyzing] OS=Homo sapiens OX=9606 GN=ASNS PE=1 SV=4	0.402353	0.352551	-0.2236	-0.426908	-0.731633	-0.137197	-0.38074	0.449611	-0.139744	-0.166443	0.164072
Q9UHD9	Ubiquilin-2 OS=Homo sapiens OX=9606 GN=UBQLN2 PE=1 SV=2	-0.823579	-0.868386	-0.951554	-0.684356	-0.603484	-0.407273	-0.249453	0.0218962	-0.815767	-1.26194	-0.620306
P02786	Transferrin receptor protein 1 OS=Homo sapiens OX=9606 GN=TFRC PE=1 SV=2	-0.177242	-0.300521	-0.316165	1.24161	1.25311	1.44986	0.515662	0.0474184	-0.0663787	0.0311868	-0.347469
Q9BXP5	Serrate RNA effector molecule homolog OS=Homo sapiens OX=9606 GN=SRRT PE=1 SV=1	-0.567853	-0.395842	-0.325233	0.450849	0.315351	0.315079	0.636662	0.291848	0.163144	0.440774	0.374994
Q9H0B6	Kinesin light chain 2 OS=Homo sapiens OX=9606 GN=KLC2 PE=1 SV=1	-0.102097	-0.154322	-0.429471	-0.0826294	-0.0597511	-0.0499075	-0.00768795	0.0406285	-0.382439	-0.273261	-0.452937
P51784	Ubiquitin carboxyl-terminal hydrolase 11 OS=Homo sapiens OX=9606 GN=USP11 PE=1 SV=3	0.212619	0.336093	0.42027	0.166783	0.239032	1.13975	0.441416	0.195151	0.348988	-0.174978	0.0472494
P55084	Trifunctional enzyme subunit beta, mitochondrial OS=Homo sapiens OX=9606 GN=HADHB PE=1 SV=3	-0.110671	-0.215837	-0.118106	-0.776447	-0.647378	-0.392071	-0.911345	0.0193847	0.134163	0.446765	0.279674
P46060	Ran GTPase-activating protein 1 OS=Homo sapiens OX=9606 GN=RANGAP1 PE=1 SV=1	0.231983	0.0980132	-0.0599231	0.41461	0.378688	0.407402	0.306965	-0.251802	-0.0384968	0.143953	-0.107252
P22570	NADPH:adrenodoxin oxidoreductase, mitochondrial OS=Homo sapiens OX=9606 GN=FDXR PE=1 SV=3	-0.517838	-0.426911	-0.274372	-1.46416	-1.42559	-1.25314	-1.70736	0.51533	0.32957	-0.213997	0.524401
Q9UHG3	Prenylcysteine oxidase 1 OS=Homo sapiens OX=9606 GN=PCYOX1 PE=1 SV=3	0.103011	0.0822583	0.293528	0.816916	0.755917	0.775098	0.251812	0.0190633	0.553901	0.990184	0.509522
P17812	CTP synthase 1 OS=Homo sapiens OX=9606 GN=CTPS1 PE=1 SV=2	0.240346	0.126612	0.17081	0.492554	0.45054	0.104117	0.40402	-0.219603	-0.0236793	-0.174178	-0.192205
Q9UJZ1	Stomatin-like protein 2, mitochondrial OS=Homo sapiens OX=9606 GN=STOML2 PE=1 SV=1	-0.294729	-0.16035	-0.101124	-0.863096	-0.574857	-0.0623589	-0.302183	0.235646	-0.316772	-0.192253	-0.194541
P51114	Fragile X mental retardation syndrome-related protein 1 OS=Homo sapiens OX=9606 GN=FXR1 PE=1 SV=3	-0.0114941	-0.110811	-0.139464	-0.424148	0.205944	0.19869	0.180775	0.0490762	-0.265329	-0.667027	-0.0665875
Q5SQI0	Alpha-tubulin N-acetyltransferase 1 OS=Homo sapiens OX=9606 GN=ATAT1 PE=1 SV=1	0.231868	0.26413	0.201185	0.976265	0.983245	0.67595	0.257913	0.0567956	-0.0962875	-0.126317	-0.131282
O75116	Rho-associated protein kinase 2 OS=Homo sapiens OX=9606 GN=ROCK2 PE=1 SV=4	-0.0614988	-0.0288242	0.0913155	-0.39488	-0.459408	-0.200108	0.144481	-0.0333205	-0.492924	-0.490906	-0.403542
Q99733	Nucleosome assembly protein 1-like 4 OS=Homo sapiens OX=9606 GN=NAP1L4 PE=1 SV=1	-0.102568	-0.160782	-0.123015	0.290081	0.244555	0.343418	0.153956	0.0713169	0.144015	0.0596947	0.410333
A0MZ66	Shootin-1 OS=Homo sapiens OX=9606 GN=SHTN1 PE=1 SV=4	0.128568	0.291122	0.177105	1.01723	1.01762	0.813283	0.616466	-0.140057	-0.237982	-0.567583	-0.47856
Q7L099-2	Isoform 2 of Protein RUFY3 OS=Homo sapiens OX=9606 GN=RUFY3	-0.404842	-0.378764	-0.172934	0.40283	0.469106	0.451582	-0.024639	0.344646	-1.2827	-1.86295	0.0189613
Q15691	Microtubule-associated protein RP/EB family member 1 OS=Homo sapiens OX=9606 GN=MAPRE1 PE=1 SV=3	-0.354101	-0.364666	-0.513838	-0.132257	-0.0140915	0.322694	-0.55198	-0.08188	-0.142275	-0.226029	-0.076402
A1L0T0	2-hydroxyacyl-CoA lyase 2 OS=Homo sapiens OX=9606 GN=ILVBL PE=1 SV=2	-0.00240771	0.0452547	0.327272	0.66365	0.710443	0.883761	0.259918	-0.159454	0.748767	0.535961	0.558604
P36578	60S ribosomal protein L4 OS=Homo sapiens OX=9606 GN=RPL4 PE=1 SV=5	0.0350188	-0.00412963	-0.0375596	0.00851936	-0.0528993	0.0787251	0.0760927	-0.142346	0.021621	0.300534	-0.0693543
Q9P2K5	Myelin expression factor 2 OS=Homo sapiens OX=9606 GN=MYEF2 PE=1 SV=3	-0.0050804	0.0918481	0.155564	0.405049	0.245635	0.359884	0.0498884	-0.239484	0.206509	0.214312	-0.0801675
P10768	S-formylglutathione hydrolase OS=Homo sapiens OX=9606 GN=ESD PE=1 SV=2	0.0626193	0.0494682	0.0492605	0.449964	0.241756	0.206959	0.28081	0.0934235	0.555319	0.516434	0.51664
Q9UNM6	26S proteasome non-ATPase regulatory subunit 13 OS=Homo sapiens OX=9606 GN=PSMD13 PE=1 SV=2	-0.0762884	-0.0325633	-0.0450345	0.220377	0.222677	0.123573	0.250617	0.163156	0.204559	0.423181	0.442131
P24752	Acetyl-CoA acetyltransferase, mitochondrial OS=Homo sapiens OX=9606 GN=ACAT1 PE=1 SV=1	0.0196677	-0.0370461	0.0755573	0.0894583	0.218296	0.0459274	-0.437261	0.0544851	0.112489	0.400001	0.0483112
Q09161	Nuclear cap-binding protein subunit 1 OS=Homo sapiens OX=9606 GN=NCBP1 PE=1 SV=1	0.263693	0.238131	0.192046	0.465427	0.412921	0.505232	0.109858	-0.197359	0.205358	-0.223751	-0.206798
P19022	Cadherin-2 OS=Homo sapiens OX=9606 GN=CDH2 PE=1 SV=4	0.154296	-0.019525	0.160199	0.832022	0.877797	0.840351	0.490641	0.604845	0.395044	0.0983788	0.499937
P46379	Large proline-rich protein BAG6 OS=Homo sapiens OX=9606 GN=BAG6 PE=1 SV=2	0.225375	0.273556	0.215079	-0.135496	0.178261	0.191054	-0.580403	0.082985	-0.403835	-0.257461	-0.393844
Q9UKG1	DCC-interacting protein 13-alpha OS=Homo sapiens OX=9606 GN=APPL1 PE=1 SV=1	-0.0141844	-0.0112565	0.00250879	-0.29567	-0.486004	-0.507968	0.200928	-0.048991	-0.292064	-0.265266	0.0763725
P62937	Peptidyl-prolyl cis-trans isomerase A OS=Homo sapiens OX=9606 GN=PPIA PE=1 SV=2	0.16862	0.19862	0.214568	-0.405872	-0.0685024	-0.862733		0.0264238	-0.0398776	-0.113574	-0.125878
P07196	Neurofilament light polypeptide OS=Homo sapiens OX=9606 GN=NEFL PE=1 SV=3	-2.23557	-2.54242	-3.18462	0.0592677	0.113307	-0.394541	-0.174706	-0.0784005	-0.589334	-0.0672521	-0.296815
Q9Y4F1	FERM, ARHGEF and pleckstrin domain-containing protein 1 OS=Homo sapiens OX=9606 GN=FARP1 PE=1 SV=1	-0.143073	-0.0972312	0.0190115	0.672273	0.688975	0.387147	0.503834	0.0861064	0.552687	0.109959	-0.00587377
Q13045	Protein flightless-1 homolog OS=Homo sapiens OX=9606 GN=FLII PE=1 SV=2	0.126368	0.0323592	-0.016267	-0.340979	-0.479727	-0.187105	-0.23422	0.0627303	-0.0204547	0.0620224	0.211355
Q66K74	Microtubule-associated protein 1S OS=Homo sapiens OX=9606 GN=MAP1S PE=1 SV=2	0.142111	0.169151	0.137826	0.267114	0.339593	0.47178	0.330516	-0.600007	-0.41747	-0.219333	-0.253536
O94874	E3 UFM1-protein ligase 1 OS=Homo sapiens OX=9606 GN=UFL1 PE=1 SV=2	0.00773425	-0.00128941	-0.0548169	-0.169067	-0.21205	-0.150031	0.151435	0.0377312	0.475323	0.476562	0.56311
P51178	1-phosphatidylinositol 4,5-bisphosphate phosphodiesterase delta-1 OS=Homo sapiens OX=9606 GN=PLCD1 PE=1 SV=2	-0.0986191	0.137735	0.320247	-0.585354	-0.324874	-0.191864	-0.621505	0.919515	1.77036	1.56196	1.63483
P10909	Clusterin OS=Homo sapiens OX=9606 GN=CLU PE=1 SV=1	-0.271336	-0.28697	-0.00743636	-0.369864	-0.287656	-0.201101	-0.685561	0.635168	0.763177	0.499977	0.695648
P15121	Aldo-keto reductase family 1 member B1 OS=Homo sapiens OX=9606 GN=AKR1B1 PE=1 SV=3	-0.0509937	-0.0146375	-0.0389697	-0.438238	-0.358003	-0.423717	-0.27661	0.602271	0.525892	0.507796	0.641321
Q15046	Lysine--tRNA ligase OS=Homo sapiens OX=9606 GN=KARS1 PE=1 SV=3	0.0289021	0.0627687	0.0512913	0.343724	0.344374	0.495855	0.468686	0.246793	-0.20124	0.0409383	0.0717732
Q9UQB3	Catenin delta-2 OS=Homo sapiens OX=9606 GN=CTNND2 PE=1 SV=3	0.194276	0.307683	-0.415188	0.28008	0.41367	-0.0276282	0.574158	0.518874	-0.00392144	-0.26676	0.186309
O94760	N(G),N(G)-dimethylarginine dimethylaminohydrolase 1 OS=Homo sapiens OX=9606 GN=DDAH1 PE=1 SV=3	0.0372293	0.261518	0.629452	-0.346254	-0.275999	-0.0677207	-0.119554	0.270907	0.540021	0.271288	0.179538
Q8IYD1	Eukaryotic peptide chain release factor GTP-binding subunit ERF3B OS=Homo sapiens OX=9606 GN=GSPT2 PE=1 SV=2	-1.08793	-1.02535	-1.20334	-0.510164	-0.56636	-0.599385	0.169341	0.130824	-0.507207	-0.671822	-0.203487
Q9UQ80	Proliferation-associated protein 2G4 OS=Homo sapiens OX=9606 GN=PA2G4 PE=1 SV=3	0.0348075	0.0983661	0.130904	0.209559	0.187138	0.253253	0.241825	-0.335371	0.0590282	0.124166	-0.000455305
Q9NRF8	CTP synthase 2 OS=Homo sapiens OX=9606 GN=CTPS2 PE=1 SV=1	0.216074	0.309651	0.234815	0.361761	0.32594	0.532683	0.199336	0.00307704	0.814578	0.665545	0.782126
P05198	Eukaryotic translation initiation factor 2 subunit 1 OS=Homo sapiens OX=9606 GN=EIF2S1 PE=1 SV=3	-0.0571161	-0.0402345	-0.0676026	-0.0887911	0.0838932	0.0414533	0.296002	0.187832	-0.263102	-0.0886468	0.16
P67775	Serine/threonine-protein phosphatase 2A catalytic subunit alpha isoform OS=Homo sapiens OX=9606 GN=PPP2CA PE=1 SV=1	1.52816	1.3469	1.3208	0.0580303	-0.0765995	-0.107736	-0.291928	0.482596	0.153154	0.0482868	0.0673749
P48449	Lanosterol synthase OS=Homo sapiens OX=9606 GN=LSS PE=1 SV=1	0.365377	0.253889	0.0491111	1.21671	1.094	1.08629	-0.104454	0.194962	0.184207	0.906339	0.187879
Q9C0B1	Alpha-ketoglutarate-dependent dioxygenase FTO OS=Homo sapiens OX=9606 GN=FTO PE=1 SV=3	0.505207	0.368124	0.187032	0.671397	0.681639	0.959252	0.306408	0.293804	0.933757	1.20111	0.92605
P32119	Peroxiredoxin-2 OS=Homo sapiens OX=9606 GN=PRDX2 PE=1 SV=5	0.144858	0.1926	0.218237	-0.0729645	-0.0102367	-0.00676774	-0.209086	0.0298556	0.249454	0.393971	0.203519
Q9H4M9	EH domain-containing protein 1 OS=Homo sapiens OX=9606 GN=EHD1 PE=1 SV=2	-0.122331	-0.169673	-0.317274	0.628068	0.0235571	0.100011	0.263992	-0.00292514	-0.0541942	-0.121737	0.0813528
Q16799	Reticulon-1 OS=Homo sapiens OX=9606 GN=RTN1 PE=1 SV=1	0.0553413	0.101724	0.186499	0.80307	0.959587	0.575275	0.783718	-0.45984	-0.43603	-0.572337	-0.379673
P00441	Superoxide dismutase [Cu-Zn] OS=Homo sapiens OX=9606 GN=SOD1 PE=1 SV=2	-0.130274	-0.0998242	0.0223963	-0.018691	0.0110213	0.045214	-0.237686	0.498645	0.310235	-0.00949863	0.0335099
P31689	DnaJ homolog subfamily A member 1 OS=Homo sapiens OX=9606 GN=DNAJA1 PE=1 SV=2	0.101241	0.0609236	0.00654534	-0.0932449	0.0207871	-0.177029	0.284163	0.239578	0.341491	0.020413	0.356514
P42765	3-ketoacyl-CoA thiolase, mitochondrial OS=Homo sapiens OX=9606 GN=ACAA2 PE=1 SV=2	1.18334	1.22858	1.47282	-0.355729	-0.250446	-0.01008	-0.407464	-0.115557	0.707023	0.48954	0.279886
Q14141	Septin-6 OS=Homo sapiens OX=9606 GN=SEPTIN6 PE=1 SV=4	-0.432802	-0.300479	-0.478105	-0.292584	-0.424167	-0.919941	-0.80976	-0.343112	0.117662	-0.0904704	-0.300242
P30086	Phosphatidylethanolamine-binding protein 1 OS=Homo sapiens OX=9606 GN=PEBP1 PE=1 SV=3	-0.311522	-0.253007	-0.306856	0.0162151	0.00270395	0.0413198	0.00619073	0.150684	0.166801	0.168977	0.0415965
Q8N766	ER membrane protein complex subunit 1 OS=Homo sapiens OX=9606 GN=EMC1 PE=1 SV=1	-0.117397	-0.105798	-0.0700441	-0.207612	-0.433407	-0.396133	-0.165525	-0.0358224	0.25333	0.298798	0.0286139
P31942	Heterogeneous nuclear ribonucleoprotein H3 OS=Homo sapiens OX=9606 GN=HNRNPH3 PE=1 SV=2	0.189437	0.263602	0.3606	0.786743	0.65212	0.914499	0.373587	0.124901	0.447173	0.315747	0.308434
O60884	DnaJ homolog subfamily A member 2 OS=Homo sapiens OX=9606 GN=DNAJA2 PE=1 SV=1	0.0408152	0.0531336	0.104982	0.0148843	-0.0972372	0.0356471	0.444526	0.0859521	-0.0528426	-0.198855	-0.134847
Q5SSJ5	Heterochromatin protein 1-binding protein 3 OS=Homo sapiens OX=9606 GN=HP1BP3 PE=1 SV=1	0.485065	0.525205	0.732462	0.705612	0.57221	0.557704	0.5978	-0.208259	-0.00644155	0.104589	0.0179671
P26583	High mobility group protein B2 OS=Homo sapiens OX=9606 GN=HMGB2 PE=1 SV=2	0.0269822	0.205049	0.515007	-0.0262628	0.590757	0.683552	0.464124	0.193464	0.431948	0.322085	0.274713
Q9NRR5	Ubiquilin-4 OS=Homo sapiens OX=9606 GN=UBQLN4 PE=1 SV=2	0.0179949	-0.0170709	-0.209258	1.23615	0.820144	1.04007	0.124951	0.549706	-0.23825	-0.475365	0.76422
P61247	40S ribosomal protein S3a OS=Homo sapiens OX=9606 GN=RPS3A PE=1 SV=2	0.092258	0.0800784	0.0679686	-0.0115284	-0.117237	0.0847603	0.23372	-0.152175	-0.0822137	-0.0115453	-0.13517
P40763	Signal transducer and activator of transcription 3 OS=Homo sapiens OX=9606 GN=STAT3 PE=1 SV=2	-0.792225	-0.748717	-0.552395	-0.483718	-0.661301	-0.297818	-0.312502	0.724308	0.844367	0.686001	0.852529
Q9UH99	SUN domain-containing protein 2 OS=Homo sapiens OX=9606 GN=SUN2 PE=1 SV=3	0.563935	0.460998	0.729456	1.39127	1.24497	1.67105	0.30967	0.313697	0.991156	1.50841	0.770009
Q05193-2	Isoform 2 of Dynamin-1 OS=Homo sapiens OX=9606 GN=DNM1	0.323439	0.412173	0.285494	-0.0811535	-0.253984	-0.465617	0.793455	-0.156386	-0.0913037	0.057877	-0.13579
Q5JRX3	Presequence protease, mitochondrial OS=Homo sapiens OX=9606 GN=PITRM1 PE=1 SV=3	-0.439031	-0.632697	-0.577939	-0.475859	-0.454244	-0.31362	-0.737515	0.0758722	-1.16197	0.613533	-0.217037
Q93034	Cullin-5 OS=Homo sapiens OX=9606 GN=CUL5 PE=1 SV=4	-0.164184	-0.117889	-0.170099	-0.0410807	-0.0464596	-0.125544	0.154707	-0.101647	0.244191	0.307797	0.101546
Q8WUM0	Nuclear pore complex protein Nup133 OS=Homo sapiens OX=9606 GN=NUP133 PE=1 SV=2	0.129548	0.0718592	0.171059	-0.430345	0.126613	0.206556	0.0379551	-0.270835		0.385501	-0.208243
Q9UNZ2	NSFL1 cofactor p47 OS=Homo sapiens OX=9606 GN=NSFL1C PE=1 SV=2	-0.0606232	0.035242	-0.011344	0.304844	0.278954	0.197937	0.318641	0.164544	0.017369	-0.155603	-0.0503557
P11498	Pyruvate carboxylase, mitochondrial OS=Homo sapiens OX=9606 GN=PC PE=1 SV=2	0.182755	0.0955811	0.0313894	-0.974752	-1.16094	-0.717197	0.0887155	0.287351	0.49066	0.448344	0.17485
Q15813	Tubulin-specific chaperone E OS=Homo sapiens OX=9606 GN=TBCE PE=1 SV=1	0.210306	0.26858	0.206548	0.494883	0.180843	0.359527	0.140324	0.76996	0.147398	0.167998	0.229796
P27816-3	Isoform 3 of Microtubule-associated protein 4 OS=Homo sapiens OX=9606 GN=MAP4	-0.765015	-0.0727504	-0.219801	-0.518396	-0.45948	-0.376052	-1.22854	0.17751	-0.611718	-0.626449	-0.193344
P29692-2	Isoform 2 of Elongation factor 1-delta OS=Homo sapiens OX=9606 GN=EEF1D	-0.0969585	-0.0467354	0.02477	-0.0223435	-0.145926	-0.0402523	0.0300349	-0.331211	-0.533584	-0.0534352	-0.110189
Q9UKV3	Apoptotic chromatin condensation inducer in the nucleus OS=Homo sapiens OX=9606 GN=ACIN1 PE=1 SV=2	0.253896	0.191643	0.282404	0.750353	0.535779	0.791151	0.488865	-0.0296286	-0.127872	0.205805	0.143099
Q9BSJ8	Extended synaptotagmin-1 OS=Homo sapiens OX=9606 GN=ESYT1 PE=1 SV=1	0.0525205	-0.065876	0.0977211	-0.543787	-0.464108	-0.32356	-0.527675	-0.499456	-0.155959	0.334083	0.0597272
Q14257	Reticulocalbin-2 OS=Homo sapiens OX=9606 GN=RCN2 PE=1 SV=1	-0.0184471	0.0665271	0.336259	-0.618965	-0.461483	0.195512	-0.805381	0.27753	0.1377	-0.298568	-0.104944
P47755	F-actin-capping protein subunit alpha-2 OS=Homo sapiens OX=9606 GN=CAPZA2 PE=1 SV=3	-0.0253728	-0.0126141	0.0221236	0.0865843	0.0734004	-0.266219	-0.203553	-0.00531843	0.12689	0.098474	0.0631887
Q15008	26S proteasome non-ATPase regulatory subunit 6 OS=Homo sapiens OX=9606 GN=PSMD6 PE=1 SV=1	-0.047858	-0.0234305	-0.0327301	0.254673	0.181732	0.10583	0.215845	-0.0778489	0.0647385	0.122179	0.294831
Q02818	Nucleobindin-1 OS=Homo sapiens OX=9606 GN=NUCB1 PE=1 SV=4	-0.215076	-0.202771	-0.107237	-1.03109	-0.471683	-0.196032	-0.91074	0.209901	-0.472648	-0.902414	-0.636291
P02538	Keratin, type II cytoskeletal 6A OS=Homo sapiens OX=9606 GN=KRT6A PE=1 SV=3	-0.0389224	-0.163013	2.04896	-0.218497	0.0251136	1.14844	1.59228	0.143609	-0.314139	2.37452	-0.421537
Q9Y4W6	AFG3-like protein 2 OS=Homo sapiens OX=9606 GN=AFG3L2 PE=1 SV=2	-0.0675581	-0.042155	-0.0279574	-0.336243	-0.372883	-0.310745	-0.104163	0.137129	-0.253517	-0.123376	-0.148626
Q9NYF8	Bcl-2-associated transcription factor 1 OS=Homo sapiens OX=9606 GN=BCLAF1 PE=1 SV=2	0.157753	0.135716	0.169058	0.432023	0.421993	0.482363	0.153602	-0.101636	0.0921979	0.180592	0.128682
P12109	Collagen alpha-1(VI) chain OS=Homo sapiens OX=9606 GN=COL6A1 PE=1 SV=3	-1.30777	-1.37486	-1.01645	-0.38654	-0.42761	-0.57605	0.0241447	1.31083	1.71722	2.9196	0.645149
O14818	Proteasome subunit alpha type-7 OS=Homo sapiens OX=9606 GN=PSMA7 PE=1 SV=1	0.0589047	0.0982934	0.0905866	-0.0734198	-0.159483	-0.220995	0.324476	-0.00431117	0.686366	0.729418	0.49662
P49189	4-trimethylaminobutyraldehyde dehydrogenase OS=Homo sapiens OX=9606 GN=ALDH9A1 PE=1 SV=3	0.281966	0.302367	0.542934	-0.390981	-0.208081	-0.11821	-0.190023	-0.483418	0.629252	0.160987	-0.560867
Q13367	AP-3 complex subunit beta-2 OS=Homo sapiens OX=9606 GN=AP3B2 PE=1 SV=2	0.106791	0.166956	0.102621	0.18332	0.215369	0.172497	0.0612603	-0.0994384	-0.360918	-0.443271	-0.324953
O75955	Flotillin-1 OS=Homo sapiens OX=9606 GN=FLOT1 PE=1 SV=3	0.358676	0.145195	0.278862	0.210614	0.135868	-0.291921	0.595765	-0.189342	0.17479	0.00769769	-0.0204268
P09543	2',3'-cyclic-nucleotide 3'-phosphodiesterase OS=Homo sapiens OX=9606 GN=CNP PE=1 SV=2	0.284375	0.323557	0.460861	0.406484	0.380044	0.35542	0.14422	-0.441521	-0.208029	0.185967	-0.0978612
Q06203	Amidophosphoribosyltransferase OS=Homo sapiens OX=9606 GN=PPAT PE=1 SV=1	-0.00585268	0.0479361	0.0163115	0.00502289	0.116762	0.500747	-0.69278	0.134303	0.660895	0.53235	0.462189
O95671	Probable bifunctional dTTP/UTP pyrophosphatase/methyltransferase protein OS=Homo sapiens OX=9606 GN=ASMTL PE=1 SV=3	0.783076	0.85534	0.926331	0.423104	0.554699	0.784876	0.161251	0.415321	-0.281895	0.384253	0.149626
P06753-2	Isoform 2 of Tropomyosin alpha-3 chain OS=Homo sapiens OX=9606 GN=TPM3	-0.137263	-0.149616	-0.0431667	0.608752	0.827822	0.441611	0.234242	1.07315		-0.155189	-1.28792
P25786	Proteasome subunit alpha type-1 OS=Homo sapiens OX=9606 GN=PSMA1 PE=1 SV=1	-0.116068	-0.0909798	-0.146529	0.0545282	-0.0402689	-0.0414209	0.465916	0.0466602	-0.338837	-0.199098	-0.0532701
P11177	Pyruvate dehydrogenase E1 component subunit beta, mitochondrial OS=Homo sapiens OX=9606 GN=PDHB PE=1 SV=3	-0.290817	-0.268051	-0.238924	-0.749524	-0.886843	-0.68974	-0.0864068	-0.119484	-0.229486	-0.278659	-0.232763
P48444	Coatomer subunit delta OS=Homo sapiens OX=9606 GN=ARCN1 PE=1 SV=1	-0.220533	-0.277697	-0.334158	-0.0453055	-0.217874	0.0117636	-0.133974	-0.040515	0.206651	0.284817	0.267523
Q96I24	Far upstream element-binding protein 3 OS=Homo sapiens OX=9606 GN=FUBP3 PE=1 SV=2	0.0419497	-0.116981	0.0275712	-0.293357	-0.265633	0.158865	-0.103411	-0.268282	0.0289129	0.120551	0.0688394
P04792	Heat shock protein beta-1 OS=Homo sapiens OX=9606 GN=HSPB1 PE=1 SV=2	-1.05267	-0.941936	-0.576043	-0.57984	-0.542043	-0.0937972	0.0172246	1.2699	1.75221	1.32954	1.33578
Q07960	Rho GTPase-activating protein 1 OS=Homo sapiens OX=9606 GN=ARHGAP1 PE=1 SV=1	-0.0197367	0.0194587	-0.0204257	-0.461598	-0.425094	-0.353484	0.196809	-0.0949428	0.275178	0.0700982	0.26692
P06753-5	Isoform 5 of Tropomyosin alpha-3 chain OS=Homo sapiens OX=9606 GN=TPM3	-0.0286821	0.0587341	0.0128852	0.110411	0.178076	-0.182083	0.248075	0.61315	-0.0718676	-0.25639	0.0830717
P09622	Dihydrolipoyl dehydrogenase, mitochondrial OS=Homo sapiens OX=9606 GN=DLD PE=1 SV=2	0.214217	0.249791	0.315665	-0.401691	-0.227526	-0.139745	-0.319687	-0.0689186	-0.23601	-0.15313	-0.178525
Q9NSK0	Kinesin light chain 4 OS=Homo sapiens OX=9606 GN=KLC4 PE=1 SV=3	0.0207201	0.124538	0.238758	-0.0516078	0.286767	0.484581	-0.791598	0.305102	0.663895	0.122305	0.521222
Q13617	Cullin-2 OS=Homo sapiens OX=9606 GN=CUL2 PE=1 SV=2	0.0473019	0.102398	0.11066	0.178102	0.134125	-0.106035	0.2732	1.90821	1.42207	0.51476	0.922881
Q7L775	EPM2A-interacting protein 1 OS=Homo sapiens OX=9606 GN=EPM2AIP1 PE=1 SV=1	0.0572641	0.18539	0.0677656	0.717622	0.636422	0.389258	0.576698	-0.289865	0.218187	0.376166	-0.285167
Q9BWM7	Sideroflexin-3 OS=Homo sapiens OX=9606 GN=SFXN3 PE=1 SV=3	0.0855355	0.156675	-0.0720017	-0.0169782	-0.0366118	0.0398799	-0.202239	0.188664	-0.0232812	-0.207093	0.050929
Q96HE7	ERO1-like protein alpha OS=Homo sapiens OX=9606 GN=ERO1A PE=1 SV=2	-0.477973	-0.350019	-0.369962	0.284259	0.354808	0.997275	0.483435	-0.350505	-0.0261778	-0.0757632	-0.0581177
P35052	Glypican-1 OS=Homo sapiens OX=9606 GN=GPC1 PE=1 SV=2	0.0444097	0.0170345	-0.00697383	0.465898	0.424625	0.361664	0.541268	0.118735	-0.136167	-0.359693	-0.359636
P46926	Glucosamine-6-phosphate isomerase 1 OS=Homo sapiens OX=9606 GN=GNPDA1 PE=1 SV=1	-0.0106128	0.0547874	0.0988214	0.169541	0.124456	0.261339	-0.36526	-0.105573	0.281151	0.442454	0.50507
P39656	Dolichyl-diphosphooligosaccharide--protein glycosyltransferase 48 kDa subunit OS=Homo sapiens OX=9606 GN=DDOST PE=1 SV=4	-0.0159329	-0.0581944	0.0426644	-0.0904451	-0.185107	0.119076	-0.169889	0.207032	0.348937	0.754661	0.287617
P13804	Electron transfer flavoprotein subunit alpha, mitochondrial OS=Homo sapiens OX=9606 GN=ETFA PE=1 SV=1	-0.205812	-0.184917	-0.122802	-0.432523	-0.505251	-0.321163	-0.0226661	0.26127	0.569056	0.177265	0.180723
O00764	Pyridoxal kinase OS=Homo sapiens OX=9606 GN=PDXK PE=1 SV=1	-0.168746	0.0608712	-0.050759	0.276493	0.469633	0.443682	-0.0855769	-0.0175873	0.359478	0.354428	0.136206
Q9P0L0	Vesicle-associated membrane protein-associated protein A OS=Homo sapiens OX=9606 GN=VAPA PE=1 SV=3	-0.0467601	-0.0143283	0.0315906	0.073182	0.0430361	0.0531211	0.148592	-0.0733992	-0.037308	-0.161587	-0.178582
Q8WWM7	Ataxin-2-like protein OS=Homo sapiens OX=9606 GN=ATXN2L PE=1 SV=2	-0.225876	-0.130605	-0.419233	0.390016	0.307823	0.420826	0.344846	-0.0653209	-0.473982	-0.0122772	-0.184419
Q92859	Neogenin OS=Homo sapiens OX=9606 GN=NEO1 PE=1 SV=2	-0.568196	-0.796904	-1.74377	0.869318	0.846912	0.405188	0.274531	0.139473	0.271337	-0.0685991	0.0954046
Q13564	NEDD8-activating enzyme E1 regulatory subunit OS=Homo sapiens OX=9606 GN=NAE1 PE=1 SV=1	0.00377937	0.01004	-0.0226951	0.349101	0.114783	0.124371	0.0730223	-0.690628	0.103114	0.35837	0.237575
P49773	Histidine triad nucleotide-binding protein 1 OS=Homo sapiens OX=9606 GN=HINT1 PE=1 SV=2	-0.105139	-0.149702	-0.174969	0.0985084	0.0537617	0.121149	-0.135795	-0.0433316	0.0630648	-0.0920816	-0.125795
O94967	WD repeat-containing protein 47 OS=Homo sapiens OX=9606 GN=WDR47 PE=1 SV=1	0.135842	0.140494	0.0226289	0.328534	0.37881	0.124961	0.119182	0.106672	-0.316367	-0.508403	-0.340659
Q04917	14-3-3 protein eta OS=Homo sapiens OX=9606 GN=YWHAH PE=1 SV=4	-0.167243	-0.0587017	-0.255381	0.271134	-0.00306517	0.390268	0.376412	0.389076	0.141662	0.359985	-0.174782
Q9HDC9	Adipocyte plasma membrane-associated protein OS=Homo sapiens OX=9606 GN=APMAP PE=1 SV=2	0.0992563	0.142198	0.238698	0.277496	0.369638	0.501865	0.433028	0.0152682	0.01985	0.0355872	-0.0373104
O95394	Phosphoacetylglucosamine mutase OS=Homo sapiens OX=9606 GN=PGM3 PE=1 SV=1	0.0344453	0.1179	0.113743	0.154361	0.299059	0.380077	0.442905	0.151663	0.744787	0.574747	0.412631
P17174	Aspartate aminotransferase, cytoplasmic OS=Homo sapiens OX=9606 GN=GOT1 PE=1 SV=3	-0.147188	-0.0424748	-0.213244	-0.169882	-0.127304	0.0436721	-0.203484	0.0185652	-0.185171	-0.0446381	-0.115588
Q14C86	GTPase-activating protein and VPS9 domain-containing protein 1 OS=Homo sapiens OX=9606 GN=GAPVD1 PE=1 SV=2	-0.212071	-0.0877224	-0.124951	0.107251	0.0283598	0.11819	0.115129	-0.305122	0.0358434	0.013032	-0.0398488
P30041	Peroxiredoxin-6 OS=Homo sapiens OX=9606 GN=PRDX6 PE=1 SV=3	-0.177929	-0.137687	-0.0917264	-0.367818	-0.533945	-0.27174	-0.155672	0.386726	0.560124	0.522811	0.661247
P51665	26S proteasome non-ATPase regulatory subunit 7 OS=Homo sapiens OX=9606 GN=PSMD7 PE=1 SV=2	-0.0329452	-0.0187019	-0.104277	0.223051	0.0933851	0.192956	0.403773	-0.0350854	0.0374258	0.265633	0.173824
P54652	Heat shock-related 70 kDa protein 2 OS=Homo sapiens OX=9606 GN=HSPA2 PE=1 SV=1	0.112861	0.20767	0.645667	-0.38017	-0.287699	0.000967431	0.803547	-0.211139	0.00977042	0.00689311	-0.0400424
Q96AC1	Fermitin family homolog 2 OS=Homo sapiens OX=9606 GN=FERMT2 PE=1 SV=1	0.121974	0.103088	0.214649	-0.00971009	0.108695	-0.102833	-0.222133	0.282163	0.893891	0.590283	0.59453
Q9H4A4	Aminopeptidase B OS=Homo sapiens OX=9606 GN=RNPEP PE=1 SV=2	0.327265	0.293169	0.206474	0.187985	0.233514	0.405888	-0.592194	-0.055756	0.360233	0.0889283	0.52096
Q00796	Sorbitol dehydrogenase OS=Homo sapiens OX=9606 GN=SORD PE=1 SV=4	0.230432	0.381002	0.397443	0.126946	0.0795217	0.410753	-0.176892	0.447298	0.689249	0.438871	0.893792
Q8WVM8	Sec1 family domain-containing protein 1 OS=Homo sapiens OX=9606 GN=SCFD1 PE=1 SV=4	0.031273	0.0278141	-0.00916824	0.109406	-0.0560869	-0.0644625	0.0975029	0.149777	-0.0901612	0.164695	0.134444
O43660	Pleiotropic regulator 1 OS=Homo sapiens OX=9606 GN=PLRG1 PE=1 SV=1	0.214331	0.130574	0.128105	0.54896	0.698317	0.723881	0.118114		0.960317	0.765966	0.125132
Q9Y4E6	WD repeat-containing protein 7 OS=Homo sapiens OX=9606 GN=WDR7 PE=1 SV=2	0.0858748	-0.0397653	0.00793976	-0.432911	-0.354848	-0.145713	-0.070987	-0.116185	-0.164172	-0.240791	-0.120011
O60256	Phosphoribosyl pyrophosphate synthase-associated protein 2 OS=Homo sapiens OX=9606 GN=PRPSAP2 PE=1 SV=1	-0.325201	-0.29752	-0.242711	0.223537	0.908304	0.213754	0.357283	0.0391317	0.228947	0.0545504	0.0321369
O15540	Fatty acid-binding protein, brain OS=Homo sapiens OX=9606 GN=FABP7 PE=1 SV=3	0.588441	0.628001	0.601828	1.07022	1.09733	1.52573	0.765667	0.0864765	0.681519	0.188409	0.165481
Q16851	UTP--glucose-1-phosphate uridylyltransferase OS=Homo sapiens OX=9606 GN=UGP2 PE=1 SV=5	-0.0427689	-0.0465114	0.0265653	-0.201759	-0.217532	-0.103997	0.21553	-0.0503497	0.147846	0.239341	0.194477
P50148	Guanine nucleotide-binding protein G(q) subunit alpha OS=Homo sapiens OX=9606 GN=GNAQ PE=1 SV=4	0.233349	0.342622	0.38882	1.16895	1.09212	0.563271	0.58135	-0.159577	0.196517	0.321505	0.0858774
Q9UNF1	Melanoma-associated antigen D2 OS=Homo sapiens OX=9606 GN=MAGED2 PE=1 SV=2	-0.37646	-0.269163	-0.348153	-0.531563	-0.488108	-0.0875847	-0.583701	0.118497	0.371362	-0.00685008	-0.0920244
Q13162	Peroxiredoxin-4 OS=Homo sapiens OX=9606 GN=PRDX4 PE=1 SV=1	-0.217643	-0.195183	-0.0629148	-0.651789	-0.626726	-0.32053	-1.13968	-0.247241	0.246004	0.506276	0.0300076
Q9NUU7	ATP-dependent RNA helicase DDX19A OS=Homo sapiens OX=9606 GN=DDX19A PE=1 SV=1	0.0511798	0.0619103	0.0963619	-0.0650436	-0.0707837	0.222919	0.0623598	-0.141258	0.0321282	0.0360075	0.238753
Q00325-2	Isoform B of Phosphate carrier protein, mitochondrial OS=Homo sapiens OX=9606 GN=SLC25A3	-0.105708	-0.0969246	0.030293	-0.771218	-0.613382	-0.607369	-1.09013	-0.0715524	-0.0598421	-0.106247	-0.0704714
O75592	E3 ubiquitin-protein ligase MYCBP2 OS=Homo sapiens OX=9606 GN=MYCBP2 PE=1 SV=4	0.468278	0.494247	0.513412	0.229374	0.0693321	-0.156704	0.597767	-0.0950154	-0.066979	-0.208164	-0.234185
O15294	UDP-N-acetylglucosamine--peptide N-acetylglucosaminyltransferase 110 kDa subunit OS=Homo sapiens OX=9606 GN=OGT PE=1 SV=3	0.150446	0.12014	-0.045035	0.0930615	-0.0940602	0.0065749	0.528167	-0.171591	-0.531999	-0.101396	-0.584423
O60518	Ran-binding protein 6 OS=Homo sapiens OX=9606 GN=RANBP6 PE=1 SV=2	0.0872059	0.0874889	0.0386622	0.0742391	0.193918	0.408167	-0.243306	0.22277	0.348602	0.370531	0.659741
P35232	Prohibitin OS=Homo sapiens OX=9606 GN=PHB PE=1 SV=1	0.00575571	0.0071293	0.0549329	-0.0121553	-0.0842341	-0.0687796	0.128271	-0.0614198	0.219402	0.00507243	-0.037699
Q05086	Ubiquitin-protein ligase E3A OS=Homo sapiens OX=9606 GN=UBE3A PE=1 SV=4	0.127923	0.0700443	-0.0475401	-0.222784	-0.125156	0.0621222	-0.136417	0.209066	0.0981126	-0.264364	-0.061827
O15371	Eukaryotic translation initiation factor 3 subunit D OS=Homo sapiens OX=9606 GN=EIF3D PE=1 SV=1	0.0217654	-0.0375076	-0.0796323	-0.168039	-0.141015	-0.310001	0.0240081	-0.0551412	0.347989	0.32263	-0.121995
Q9H9B4	Sideroflexin-1 OS=Homo sapiens OX=9606 GN=SFXN1 PE=1 SV=4	0.0761525	0.0640177	0.190244	-0.191883	-0.132174	0.0822154	-0.217467	0.0503266	-0.319787	-0.215983	-0.133907
Q3V6T2	Girdin OS=Homo sapiens OX=9606 GN=CCDC88A PE=1 SV=2	0.68551	0.792246	1.16542	0.601089	0.589786	0.633898	0.670441	-0.219779	-0.174222	-0.432391	-0.0468711
Q08378	Golgin subfamily A member 3 OS=Homo sapiens OX=9606 GN=GOLGA3 PE=1 SV=2	-0.204281	-0.111508	-0.232409	0.094189	0.129573	0.00322249	0.523801	-0.00621947	-0.230958	-1.4902	-0.136143
Q9Y696	Chloride intracellular channel protein 4 OS=Homo sapiens OX=9606 GN=CLIC4 PE=1 SV=4	0.176152	0.294853	0.256077	-0.769232	-0.48511	-0.246842	-0.557488	-0.16137	0.182211	0.432719	0.174968
Q7L2H7	Eukaryotic translation initiation factor 3 subunit M OS=Homo sapiens OX=9606 GN=EIF3M PE=1 SV=1	0.0588546	0.00268088	-0.0465698	0.108077	-0.455421	-0.0137237	0.0767158	0.658549	1.31733	0.588861	-0.00637046
Q9NSD9	Phenylalanine--tRNA ligase beta subunit OS=Homo sapiens OX=9606 GN=FARSB PE=1 SV=3	0.0678611	0.0777016	-0.0303533	-0.00708351	-0.118901	0.0733869	0.058603	-0.390084	-0.412588	-0.217655	-0.152783
P22061	Protein-L-isoaspartate(D-aspartate) O-methyltransferase OS=Homo sapiens OX=9606 GN=PCMT1 PE=1 SV=4	-0.225934	-0.161678	-0.219985	-0.0320751	-0.0659934	0.00320328	0.288193	0.129936	0.0398078	-0.264103	-0.141228
Q75T13	GPI inositol-deacylase OS=Homo sapiens OX=9606 GN=PGAP1 PE=1 SV=1	0.0595971	0.104483	0.0528101	0.0366431	-0.128191	0.0798032	0.301071	0.364683	-0.0535229	-0.0135561	0.31523
P45880	Voltage-dependent anion-selective channel protein 2 OS=Homo sapiens OX=9606 GN=VDAC2 PE=1 SV=2	0.151837	0.198687	0.267425	-0.216016	-0.242705	-0.258811	-0.0309665	-0.0178203	-0.0829098	0.124952	0.125045
Q9UBQ7	Glyoxylate reductase/hydroxypyruvate reductase OS=Homo sapiens OX=9606 GN=GRHPR PE=1 SV=1	0.0137459	0.00822447	0.0830435	-0.280107	-0.245931	-0.133252	-0.482421	0.0350208	0.275326	0.346389	0.243281
Q9H9A6	Leucine-rich repeat-containing protein 40 OS=Homo sapiens OX=9606 GN=LRRC40 PE=1 SV=1	0.0515661	0.0560096	0.0611886	0.398158	0.313953	0.292866	-0.319903	-0.211796	-0.0480323	-0.195595	0.0799232
P06737	Glycogen phosphorylase, liver form OS=Homo sapiens OX=9606 GN=PYGL PE=1 SV=4	-0.133065	-0.119657	0.303583	-0.298404	-0.356162	0.319523	-0.887338	0.45836	1.51127	0.960874	1.10698
P36507	Dual specificity mitogen-activated protein kinase kinase 2 OS=Homo sapiens OX=9606 GN=MAP2K2 PE=1 SV=1	-0.0991818	-0.0398081	-0.0553203	-0.173602	0.0332484	-0.2466	0.058825	-0.190172	-0.431529	-0.223579	-0.214814
P55263	Adenosine kinase OS=Homo sapiens OX=9606 GN=ADK PE=1 SV=2	-0.0122623	0.0130202	0.100182	0.810763	0.598124	0.095789	0.151473	-0.0348874	0.0218742	0.1795	0.0543068
P27361	Mitogen-activated protein kinase 3 OS=Homo sapiens OX=9606 GN=MAPK3 PE=1 SV=4	-0.271258	-0.126898	-0.0629882	0.0740564	0.0808071	-0.153167	0.0870552	0.239737	0.225813	0.0262484	0.168283
P05165	Propionyl-CoA carboxylase alpha chain, mitochondrial OS=Homo sapiens OX=9606 GN=PCCA PE=1 SV=4	0.117874	0.0929185	0.240121	-0.657093	-0.305693	-0.508714	-0.697142	0.355353	0.669512	0.549958	0.305497
Q13153	Serine/threonine-protein kinase PAK 1 OS=Homo sapiens OX=9606 GN=PAK1 PE=1 SV=2	0.0651341	0.0324882	-0.118476	0.0692055	-0.120243	0.0604911	0.668185	-0.450033	-0.419643	-0.618643	-0.374162
O75051	Plexin-A2 OS=Homo sapiens OX=9606 GN=PLXNA2 PE=1 SV=4	0.547682	0.108099	-0.570543	0.637865	0.61034	0.61968	-0.100601	-0.449636	0.0794739	0.342178	0.220893
Q15276	Rab GTPase-binding effector protein 1 OS=Homo sapiens OX=9606 GN=RABEP1 PE=1 SV=2	-0.178957	-0.191683	-0.29215	-0.0616658	-0.0562995	0.0385735	0.381446	-0.140349	-0.371228	-0.790244	-0.146561
O15144	Actin-related protein 2/3 complex subunit 2 OS=Homo sapiens OX=9606 GN=ARPC2 PE=1 SV=1	0.0371241	0.0485183	-0.0422564	0.700685	0.693783	0.0222113	-1.43548	0.125313	0.320534	0.492321	0.469996
P05166	Propionyl-CoA carboxylase beta chain, mitochondrial OS=Homo sapiens OX=9606 GN=PCCB PE=1 SV=3	0.18653	0.195524	0.285435	-0.28273	-0.275488	-0.351852	-0.0594486	0.599511	0.348031	0.299792	0.112028
Q5H9R7	Serine/threonine-protein phosphatase 6 regulatory subunit 3 OS=Homo sapiens OX=9606 GN=PPP6R3 PE=1 SV=2	0.122039	0.326729	0.0421014	-0.0411385	0.0803361	-0.322161	-0.0824968	0.291575	0.421807	0.532041	-0.545633
O00629	Importin subunit alpha-3 OS=Homo sapiens OX=9606 GN=KPNA4 PE=1 SV=1	-0.0815709	-0.161508	-0.176965	-0.200441	-0.137655	-0.189681	-0.332468	0.122078	0.102381	0.0253855	0.204929
Q16836	Hydroxyacyl-coenzyme A dehydrogenase, mitochondrial OS=Homo sapiens OX=9606 GN=HADH PE=1 SV=3	-0.0873184	-0.282986	-0.227823	-0.502542	-0.462302	-0.223564	-0.674837	-0.539652	0.118655	0.2863	-0.107226
Q12874	Splicing factor 3A subunit 3 OS=Homo sapiens OX=9606 GN=SF3A3 PE=1 SV=1	0.0470194	0.130593	0.121702	0.355579	0.266866	0.383491	0.146299	-0.289108	0.206605	0.291441	-0.0196101
Q8WX93	Palladin OS=Homo sapiens OX=9606 GN=PALLD PE=1 SV=3	-0.0622338	-0.281995	0.00150359	0.264472	0.0831925	0.109053	0.20963	1.79076	1.84799	1.2788	1.53677
P32004	Neural cell adhesion molecule L1 OS=Homo sapiens OX=9606 GN=L1CAM PE=1 SV=2	-0.622019	-0.467778	-0.456666	1.18716	1.27842	0.678332	0.792382	-0.0442882	-0.023744	-0.023357	-0.18782
O75131	Copine-3 OS=Homo sapiens OX=9606 GN=CPNE3 PE=1 SV=1	0.122842	-0.00451531	0.0495604	-0.173805	-0.219209	0.277054	-0.444088	0.572596	0.844589	0.768789	0.805713
P18754	Regulator of chromosome condensation OS=Homo sapiens OX=9606 GN=RCC1 PE=1 SV=1	0.0859974	0.0542567	0.233947	0.123951	0.0575508	0.238747	-0.316202	-0.857592	0.606309	1.02441	0.714825
Q9BS26	Endoplasmic reticulum resident protein 44 OS=Homo sapiens OX=9606 GN=ERP44 PE=1 SV=1	-0.0798997	-0.0206301	0.0873525	0.0851847	-0.0298704	0.0652264	-0.396055	0.0402255	0.33027	0.279907	0.00216813
Q8WXF7	Atlastin-1 OS=Homo sapiens OX=9606 GN=ATL1 PE=1 SV=1	-0.138248	-0.103067	-0.0962612	0.344646	0.38937	0.220871	0.168863	-0.497246	-0.419604	-0.322927	-0.127792
P36915	Guanine nucleotide-binding protein-like 1 OS=Homo sapiens OX=9606 GN=GNL1 PE=1 SV=2	0.219781	0.267662	0.287355	0.204445	0.254185	0.263269	-0.0208135	0.306951	0.236498	0.240471	0.071456
P23471	Receptor-type tyrosine-protein phosphatase zeta OS=Homo sapiens OX=9606 GN=PTPRZ1 PE=1 SV=4	-0.0294935	-0.0127565	0.138567	0.3382	0.246221	0.221108	0.135676	-0.219536	-0.00412415	-0.0967381	-0.0214565
P23258	Tubulin gamma-1 chain OS=Homo sapiens OX=9606 GN=TUBG1 PE=1 SV=2	0.12246	-0.00819485	0.0681785	-0.233654	-0.356323	-0.187707	-0.0788967	-0.0784828	0.0160627	0.38765	-0.0175005
Q12768	WASH complex subunit 5 OS=Homo sapiens OX=9606 GN=WASHC5 PE=1 SV=1	-0.00224827	0.0784241	0.0295659	-0.0665144	0.381978	0.265061	0.276907	-0.354564	0.0287852	0.0749884	0.166415
Q13151	Heterogeneous nuclear ribonucleoprotein A0 OS=Homo sapiens OX=9606 GN=HNRNPA0 PE=1 SV=1	0.497407	0.417192	0.516811	0.574866	0.524887	0.528103	0.445713	0.218392	-0.288613	0.0094434	-0.0495042
P51608	Methyl-CpG-binding protein 2 OS=Homo sapiens OX=9606 GN=MECP2 PE=1 SV=1	-0.00144131	0.256386	0.377419	0.416165	0.26143	0.477562	0.69057	-0.423733	0.10597	0.268465	0.131591
P08865	40S ribosomal protein SA OS=Homo sapiens OX=9606 GN=RPSA PE=1 SV=4	0.0253882	-0.0411989	-0.0668154	0.107	-0.0850855	0.159719	0.204872	-0.0416781	0.0549215	0.179991	-0.122114
O00116	Alkyldihydroxyacetonephosphate synthase, peroxisomal OS=Homo sapiens OX=9606 GN=AGPS PE=1 SV=1	0.0874624	0.0790936	0.116806	0.0841237	-0.030128	0.0743992	-0.582811	-0.755274	0.143993	-0.318739	0.0238455
O94819	Kelch repeat and BTB domain-containing protein 11 OS=Homo sapiens OX=9606 GN=KBTBD11 PE=1 SV=1	0.21564	0.157764	0.141209	0.393831	0.25138	0.215941	-0.0857369	0.173006	0.207992	0.00878426	0.166683
Q9Y512	Sorting and assembly machinery component 50 homolog OS=Homo sapiens OX=9606 GN=SAMM50 PE=1 SV=3	0.139749	0.0931742	0.255829	-0.634228	-0.560703	-0.44144	-1.05296	0.0207798	0.372084	0.552635	0.531755
P27448	MAP/microtubule affinity-regulating kinase 3 OS=Homo sapiens OX=9606 GN=MARK3 PE=1 SV=5	0.133684	0.105657	-0.109119	0.462207	0.455281	0.444844	0.205815	-0.240888	-0.598655	-0.58116	-0.330907
P67936	Tropomyosin alpha-4 chain OS=Homo sapiens OX=9606 GN=TPM4 PE=1 SV=3	0.0122915	0.111404	0.386005	-0.374954	-0.0673495	-0.0213404	-0.815942	0.223107	0.141545	-0.054916	-0.340938
P49418	Amphiphysin OS=Homo sapiens OX=9606 GN=AMPH PE=1 SV=1	-0.180474	0.000176355	0.0703306	-0.797755	-0.979268	-1.37289	0.366679	-0.459494	-0.649615	-0.599722	-0.711564
P04040	Catalase OS=Homo sapiens OX=9606 GN=CAT PE=1 SV=3	1.71606	1.40069	1.59598	0.215317	0.368093	0.866079	0.226399	0.433701	1.11174	1.46044	0.806419
Q9H0D6	5'-3' exoribonuclease 2 OS=Homo sapiens OX=9606 GN=XRN2 PE=1 SV=1	0.171248	0.298707	0.0422825	0.309586	0.344634	0.379969	-0.0455457	-0.382223	-0.152286	0.160683	-0.136466
Q53GQ0	Very-long-chain 3-oxoacyl-CoA reductase OS=Homo sapiens OX=9606 GN=HSD17B12 PE=1 SV=2	-0.420218	-0.305045	-0.217837	-0.355627	-0.207919	-0.0365287	-0.441728	0.029696	0.55163	0.674029	0.43017
Q9UEW8	STE20/SPS1-related proline-alanine-rich protein kinase OS=Homo sapiens OX=9606 GN=STK39 PE=1 SV=3	0.0864391	0.19998	0.517557	-0.271568	-0.29894	-0.086041	-0.369232	-0.405129	-0.0815867	0.0909884	-0.0909126
O00264	Membrane-associated progesterone receptor component 1 OS=Homo sapiens OX=9606 GN=PGRMC1 PE=1 SV=3	-0.622478	-0.626741	-0.631512	-0.812286	-0.430069	-0.123128	-0.449805	0.385348	-0.0217856	-0.169985	-0.0907727
O95865	N(G),N(G)-dimethylarginine dimethylaminohydrolase 2 OS=Homo sapiens OX=9606 GN=DDAH2 PE=1 SV=1	0.459052	0.474597	0.453923	0.934099	0.861344	0.889363	0.551726	0.196915	0.203683	0.11152	0.208181
Q9HCC0	Methylcrotonoyl-CoA carboxylase beta chain, mitochondrial OS=Homo sapiens OX=9606 GN=MCCC2 PE=1 SV=1	0.00107843	-0.00922374	0.0761786	-0.0834137	0.0142063	-0.277962	-0.176907	-0.130482	0.521041	0.250385	0.217272
Q3LXA3	Triokinase/FMN cyclase OS=Homo sapiens OX=9606 GN=TKFC PE=1 SV=2	-0.326925	-0.0859277	-0.435722	0.710891	0.641928	0.579201	-0.151873	0.0903117	0.0688379	0.0514051	-0.349949
O43290	U4/U6.U5 tri-snRNP-associated protein 1 OS=Homo sapiens OX=9606 GN=SART1 PE=1 SV=1	-0.0118277	0.176589	0.296179	0.499112	0.545206	0.637171	0.235001	0.361425	0.183934	0.439123	0.224903
P52597	Heterogeneous nuclear ribonucleoprotein F OS=Homo sapiens OX=9606 GN=HNRNPF PE=1 SV=3	0.501285	0.41284	0.522216	0.161405	-0.08903	0.0594866	0.212865	0.375335	0.942585	1.63144	1.17893
P42025	Beta-centractin OS=Homo sapiens OX=9606 GN=ACTR1B PE=1 SV=1	-0.0521638	-0.0380796	0.0063217	-0.0442082	0.452161	0.0334814	-0.515119	-0.293714	0.188822	0.399636	0.357122
Q8NE71	ATP-binding cassette sub-family F member 1 OS=Homo sapiens OX=9606 GN=ABCF1 PE=1 SV=2	-0.132721	-0.147447	-0.0720936	-0.0787953	0.00562008	0.154721	0.125298	-0.158693	-0.677288	-0.588599	-0.703858
Q96G03	Phosphoglucomutase-2 OS=Homo sapiens OX=9606 GN=PGM2 PE=1 SV=4	0.0705773	0.0360179	0.084813	0.102284	0.259756	0.296872	0.07878	0.0498489	0.685194	0.492513	0.469897
Q14247	Src substrate cortactin OS=Homo sapiens OX=9606 GN=CTTN PE=1 SV=2	-0.130405	-0.181508	-0.260714	-0.386669	-0.483091	-0.571953	0.529969	-0.0409961	-0.488391	-0.421306	-0.244585
Q6L8Q7	2',5'-phosphodiesterase 12 OS=Homo sapiens OX=9606 GN=PDE12 PE=1 SV=2	0.345867	0.282878	0.173162	0.264822	0.40491	0.404573	-0.116399	-0.235115	-0.375129	-0.27452	-0.146352
Q9BTV4	Transmembrane protein 43 OS=Homo sapiens OX=9606 GN=TMEM43 PE=1 SV=1	0.147533	0.0683185	0.134162	0.490361	0.593768	0.36007	0.4153	0.279668	0.651869	1.29634	1.28118
O75832	26S proteasome non-ATPase regulatory subunit 10 OS=Homo sapiens OX=9606 GN=PSMD10 PE=1 SV=1	-0.253188	-0.147586	-0.0313508	-0.110511	0.0415641	0.00541079	-0.129389	-0.277361	0.0844223	-0.365655	0.0454731
Q96T76	MMS19 nucleotide excision repair protein homolog OS=Homo sapiens OX=9606 GN=MMS19 PE=1 SV=2	-0.0521011	-0.138966	-0.13295	-0.305472	-0.229095	-0.0615681	-0.314634	-0.220025	-0.30616	-0.18721	-0.291269
P07339	Cathepsin D OS=Homo sapiens OX=9606 GN=CTSD PE=1 SV=1	0.562944	0.4458	0.622369	0.245546	0.244021	0.272904	0.286791	0.00355642	-0.0994346	0.511979	0.0575183
Q9HD20	Endoplasmic reticulum transmembrane helix translocase OS=Homo sapiens OX=9606 GN=ATP13A1 PE=1 SV=2	-0.0782989	-0.148311	-0.20856	0.33779	0.289843	0.219665	0.13066	0.222189	-0.00306867	0.198014	-0.13476
P11766	Alcohol dehydrogenase class-3 OS=Homo sapiens OX=9606 GN=ADH5 PE=1 SV=4	0.141271	0.114486	0.217873	0.170521	0.197521	0.137315	-0.146468	0.435006	0.530411	0.592588	0.595728
P35613	Basigin OS=Homo sapiens OX=9606 GN=BSG PE=1 SV=2	-0.359959	-0.284755	-0.12647	0.122495	0.241831	0.106115	-0.485472	-0.0523689	0.0274395	-0.0287145	-0.0163544
P50502	Hsc70-interacting protein OS=Homo sapiens OX=9606 GN=ST13 PE=1 SV=2	-0.0657679	0.00248344	0.0230602	-0.116138	-0.0723938	0.143993	-0.161822	0.233007	0.312488	0.00701483	0.105586
P23786	Carnitine O-palmitoyltransferase 2, mitochondrial OS=Homo sapiens OX=9606 GN=CPT2 PE=1 SV=2	-0.145494	0.0014189	0.0555018	-0.215917	0.0778201	0.220997	-0.338971	0.267665	0.821693	1.15199	0.24912
P07099	Epoxide hydrolase 1 OS=Homo sapiens OX=9606 GN=EPHX1 PE=1 SV=1	-0.211495	-0.223699	0.0753596	-0.489447	-0.469082	-0.132577	-1.22693	0.954224	1.34684	1.40247	1.45069
Q9UBN7	Histone deacetylase 6 OS=Homo sapiens OX=9606 GN=HDAC6 PE=1 SV=2	-0.196549	-0.246171	-0.255755	-0.30413	-0.00255181	0.125447	-0.754652	0.162037	0.427453	0.207336	-0.282213
P55809	Succinyl-CoA:3-ketoacid coenzyme A transferase 1, mitochondrial OS=Homo sapiens OX=9606 GN=OXCT1 PE=1 SV=1	0.138227	0.348447	0.346523	-0.273592	-0.290271	-0.274753	-0.476599	0.0446853	0.037692	-0.0406784	0.0353537
O76021	Ribosomal L1 domain-containing protein 1 OS=Homo sapiens OX=9606 GN=RSL1D1 PE=1 SV=3	-0.145887	0.217587	0.026484	0.821091	0.742528	0.775173	0.306239	0.495078	0.0564424	0.298964	0.192462
P34949	Mannose-6-phosphate isomerase OS=Homo sapiens OX=9606 GN=MPI PE=1 SV=2	-0.277017	-0.0412269	-0.18932	-0.380411	-0.452484	-0.179111	-0.489864	-0.187974	-0.0460171	0.232521	-0.027858
P13807	Glycogen [starch] synthase, muscle OS=Homo sapiens OX=9606 GN=GYS1 PE=1 SV=2	-0.425989	-0.333087	-0.0498168	-1.00845	-1.4328	-0.617379	-0.889215	-0.118675	0.357201	1.0095	0.705759
Q96JG6	Syndetin OS=Homo sapiens OX=9606 GN=VPS50 PE=1 SV=3	0.185837	0.1139	-0.00648791	-0.0682352	-0.0551404	-0.286736	0.286926	-0.435083	-0.636775	-0.126728	-0.0528933
P40925	Malate dehydrogenase, cytoplasmic OS=Homo sapiens OX=9606 GN=MDH1 PE=1 SV=4	-0.263502	-0.159694	-0.292101	-0.378487	-0.402358	-0.450666	-0.119315	-0.0969766	-0.185679	0.0145313	0.032258
P23396	40S ribosomal protein S3 OS=Homo sapiens OX=9606 GN=RPS3 PE=1 SV=2	0.0759104	0.0191764	-0.00263298	0.121318	-0.0237944	0.0734647	0.181688	-0.320732	-0.00976609	0.0492293	-0.140375
Q14847	LIM and SH3 domain protein 1 OS=Homo sapiens OX=9606 GN=LASP1 PE=1 SV=2	-0.0228055	0.0756426	0.015366	0.159954	0.158277	0.18203	0.453309	0.0307461	-0.1644	-0.304627	-0.157871
P22392-2	Isoform 3 of Nucleoside diphosphate kinase B OS=Homo sapiens OX=9606 GN=NME2	0.182578	0.142717	0.0889595	0.0552026	0.0418157	-0.128199	0.0710092	0.100896	-0.0328407	0.0901613	-0.0062446
Q9NVI7-2	Isoform 2 of ATPase family AAA domain-containing protein 3A OS=Homo sapiens OX=9606 GN=ATAD3A	-0.0521561	-0.130401	-0.118603	-0.166095	-0.0231081	0.0232629	-0.162877	0.0507448	-0.0273644	-0.235169	-0.144416
O00178	GTP-binding protein 1 OS=Homo sapiens OX=9606 GN=GTPBP1 PE=1 SV=3	0.255688	0.207429	0.101902	1.5765	1.47992	1.39194	1.35474	-1.1976	-0.90865	-1.19411	-0.56488
Q96KP1	Exocyst complex component 2 OS=Homo sapiens OX=9606 GN=EXOC2 PE=1 SV=1	0.272172	0.172941	0.284188	0.488922	0.16319	0.163092	0.318678	-0.231057	-0.28089	-0.116316	0.0665625
O15066	Kinesin-like protein KIF3B OS=Homo sapiens OX=9606 GN=KIF3B PE=1 SV=1	-0.384697	-0.365929	-0.512891	-0.240959	-0.250787	-0.173791	-0.144226	0.385998	-0.373969	-0.697989	-0.297005
Q9C0C2	182 kDa tankyrase-1-binding protein OS=Homo sapiens OX=9606 GN=TNKS1BP1 PE=1 SV=4	-0.204845	-0.16897	-0.464996	-0.665733	-0.517666	-0.142302	-0.137853	0.255686	-0.327586	-0.601483	-0.246705
P16152	Carbonyl reductase [NADPH] 1 OS=Homo sapiens OX=9606 GN=CBR1 PE=1 SV=3	-0.257972	-0.141723	0.111028	-0.784674	-0.61214	-0.507175	-0.651339	-0.107172	0.1605	0.293964	0.0806452
P30084	Enoyl-CoA hydratase, mitochondrial OS=Homo sapiens OX=9606 GN=ECHS1 PE=1 SV=4	-0.170827	-0.100361	0.0510262	-0.483286	-0.679459	-0.648871	0.0454045	-0.186874	-0.112414	-0.0349706	-0.151939
O00291	Huntingtin-interacting protein 1 OS=Homo sapiens OX=9606 GN=HIP1 PE=1 SV=5	0.296718	0.257739	0.342824	0.840837	1.03408	1.15464	0.503265	-0.66318	-0.135499	0.0330019	-0.126475
Q52LJ0	Protein FAM98B OS=Homo sapiens OX=9606 GN=FAM98B PE=1 SV=2	0.139192	0.0345282	0.152351	0.476498	0.528795	0.337378	0.0383103	-0.38272	0.494002	0.525494	0.28038
P00918	Carbonic anhydrase 2 OS=Homo sapiens OX=9606 GN=CA2 PE=1 SV=2	-0.203217	-0.0975454	-0.288009	-0.347062	-0.399875	-0.555848	0.0389411	-0.311227	-0.274158	0.243813	0.149259
Q9BPW8	Protein NipSnap homolog 1 OS=Homo sapiens OX=9606 GN=NIPSNAP1 PE=1 SV=1	0.111133	0.163818	0.170948	-0.01061	0.0145393	0.0566248	-0.306012	0.092603	0.185984	-0.156387	-0.0361561
A6NE02	BTB/POZ domain-containing protein 17 OS=Homo sapiens OX=9606 GN=BTBD17 PE=3 SV=1	-0.186829	-0.104216	-0.256381	0.678352	0.407484	0.484398	0.356804	0.946206	0.18273	-0.0712523	0.677227
P28074	Proteasome subunit beta type-5 OS=Homo sapiens OX=9606 GN=PSMB5 PE=1 SV=3	-0.0937947	-0.0421091	-0.108848	-0.00715818	-0.01481	-0.128882	0.23399	0.181046	0.321922	0.411999	0.494845
P05387	60S acidic ribosomal protein P2 OS=Homo sapiens OX=9606 GN=RPLP2 PE=1 SV=1	-0.0855496	-0.11012	-0.0264474	0.000442229	0.0532335	0.0189854	0.212818	-0.41684	-1.013	-0.660231	-0.208608
Q9Y277-2	Isoform 2 of Voltage-dependent anion-selective channel protein 3 OS=Homo sapiens OX=9606 GN=VDAC3	0.119416	-0.00205214	0.103367	-0.183855	-0.152913	-0.377544	0.0393405	-0.0455606	0.113042	0.247861	0.105114
Q13283	Ras GTPase-activating protein-binding protein 1 OS=Homo sapiens OX=9606 GN=G3BP1 PE=1 SV=1	0.219321	-0.00543462	1.54422	-1.15654	-1.17306	0.147535	-0.324375	0.251942	-0.03962	0.10784	0.0731389
P21283	V-type proton ATPase subunit C 1 OS=Homo sapiens OX=9606 GN=ATP6V1C1 PE=1 SV=4	-0.0496537	0.206265	-0.0598937	-0.277646	-0.512735	-0.472996	0.325196	-0.00704797	-0.388674	-0.222498	-0.0163995
Q9NS86	LanC-like protein 2 OS=Homo sapiens OX=9606 GN=LANCL2 PE=1 SV=1	0.190872	0.148946	0.224301	0.384714	0.335339	-0.0339491	0.521659	-0.419689	-0.0349654	0.15936	-0.00340845
P05937	Calbindin OS=Homo sapiens OX=9606 GN=CALB1 PE=1 SV=2	-3.14953	-2.66608	-3.0071	-1.79466	-1.80246	-2.53928	-0.337554	0.713138	-0.516567	-1.18836	-0.425635
Q9Y570	Protein phosphatase methylesterase 1 OS=Homo sapiens OX=9606 GN=PPME1 PE=1 SV=3	0.009645	0.0368415	-0.0499501	0.0459251	0.0318712	0.0299842	-0.088685	0.0165504	-0.110504	-0.213531	-0.226305
P19784	Casein kinase II subunit alpha' OS=Homo sapiens OX=9606 GN=CSNK2A2 PE=1 SV=1	0.247612	0.180903	0.231725	0.283999	-0.00810384	-0.127077	0.466869	-0.0862161	0.217131	0.484744	0.295943
Q9P2B2	Prostaglandin F2 receptor negative regulator OS=Homo sapiens OX=9606 GN=PTGFRN PE=1 SV=2	-0.215844	-0.247863	-0.185935	-0.369618	-0.359598	-0.302199	-1.06381	-0.158506	0.0883605	0.120276	0.316512
Q9Y6D6	Brefeldin A-inhibited guanine nucleotide-exchange protein 1 OS=Homo sapiens OX=9606 GN=ARFGEF1 PE=1 SV=2	-0.0606519	-0.175384	-0.0825354	-0.0631275	-0.00415341	-0.296157	0.10019	0.672395	0	-0.489008	0.401385
Q9HB71	Calcyclin-binding protein OS=Homo sapiens OX=9606 GN=CACYBP PE=1 SV=2	0.0305099	0.0650249	0.0615829	-0.153288	-0.123447	-0.0724275	0.00828853	0.377818	0.147228	0.0239668	0.17099
P52907	F-actin-capping protein subunit alpha-1 OS=Homo sapiens OX=9606 GN=CAPZA1 PE=1 SV=3	-0.209175	-0.180782	-0.194859	-0.464076	-0.380687	-0.17975	-0.406855	-0.211961	-0.11786	-0.118933	0.0542794
P29992	Guanine nucleotide-binding protein subunit alpha-11 OS=Homo sapiens OX=9606 GN=GNA11 PE=1 SV=2	-0.0219412	0.0496346	-0.00136498	0.721273	0.708303	0.240077	0.408077	-0.487865	0.660648	0.523336	0.3384
P28288	ATP-binding cassette sub-family D member 3 OS=Homo sapiens OX=9606 GN=ABCD3 PE=1 SV=1	0.451374	0.366253	0.567105	-0.304145	-0.197037	0.0137519	0.0813254	1.03879	1.90235	2.86895	0.705127
P51572	B-cell receptor-associated protein 31 OS=Homo sapiens OX=9606 GN=BCAP31 PE=1 SV=3	-0.0383686	0.0744788	-0.00765312	0.00633249	0.0674361	-0.0310075	0.134337	0.13305	-0.426331	-0.595827	-0.179114
Q8NFW8	N-acylneuraminate cytidylyltransferase OS=Homo sapiens OX=9606 GN=CMAS PE=1 SV=2	-0.142287	0.038865	0.0849797	0.47338	0.457261	0.365694	0.383259	-0.206404	-0.0957505	0.0594162	0.132508
P54727	UV excision repair protein RAD23 homolog B OS=Homo sapiens OX=9606 GN=RAD23B PE=1 SV=1	-0.150121	-0.105739	-0.147585	-0.0908119	-0.0356535	-0.131228	-0.0572287	0.146446	-0.448595	-0.583825	-0.200358
Q14108	Lysosome membrane protein 2 OS=Homo sapiens OX=9606 GN=SCARB2 PE=1 SV=2	-0.308947	-0.321525	-0.12249	-0.533006	-0.100279	-0.0197204	-0.21462	-0.330303	0.220909	0.141771	0.0228428
Q8WUD1	Ras-related protein Rab-2B OS=Homo sapiens OX=9606 GN=RAB2B PE=1 SV=1	-0.155067	-0.0615553	-0.0171012	0.13968	0.236179	0.112943	0.096951	-0.382603	0.053369	-0.169406	-0.129197
Q9P260-2	Isoform 2 of RAB11-binding protein RELCH OS=Homo sapiens OX=9606 GN=RELCH	-0.0176607	-0.106112	-0.231514	-0.213652	-0.228279	-0.402351	-0.0341073	-0.20691	-0.328696	-0.672717	-0.25497
P21266	Glutathione S-transferase Mu 3 OS=Homo sapiens OX=9606 GN=GSTM3 PE=1 SV=3	-0.131523	-0.0706888	-0.0659727	0.411692	0.40033	0.371177	0.384143	0.910453	0.898794	0.501177	0.717979
O95747	Serine/threonine-protein kinase OSR1 OS=Homo sapiens OX=9606 GN=OXSR1 PE=1 SV=1	-0.00423491	-0.0266769	0.00918591	0.416499	0.438931	0.378195	-0.29954	-0.103795	-0.130293	0.0750675	-0.226234
Q08209	Serine/threonine-protein phosphatase 2B catalytic subunit alpha isoform OS=Homo sapiens OX=9606 GN=PPP3CA PE=1 SV=1	0.584037	0.605052	0.135426	0.223848	0.0549365	-0.439014	0.293545	-0.136437	-0.129956	-0.0299073	-0.139061
P00491	Purine nucleoside phosphorylase OS=Homo sapiens OX=9606 GN=PNP PE=1 SV=2	0.107759	0.0237667	0.0246785	-1.13836	-0.933595	-0.328543	-1.56368	0.632743	1.1836	0.971937	0.627858
Q9HB90	Ras-related GTP-binding protein C OS=Homo sapiens OX=9606 GN=RRAGC PE=1 SV=1	-0.286966	-0.363145	-0.180954	-0.427103	-0.624322	-0.649919	0.178862	-0.145782	0.326726	0.938473	1.12404
Q13642-1	Isoform 1 of Four and a half LIM domains protein 1 OS=Homo sapiens OX=9606 GN=FHL1	-0.923004	-0.779372	-0.534031	-1.20126	-1.15099	-0.959775	-0.931095	0.450027	0.579292	0.412143	0.479404
P06753-4	Isoform 4 of Tropomyosin alpha-3 chain OS=Homo sapiens OX=9606 GN=TPM3	0.0275535	0.146138	-0.672392	0.638437	0.693584	0.335505	0.523486	0.59859	0.349246	0.117353	0.0687328
Q96FW1	Ubiquitin thioesterase OTUB1 OS=Homo sapiens OX=9606 GN=OTUB1 PE=1 SV=2	0.00241512	0.0320455	0.0531803	0.0831189	0.193371	-0.0244399	-0.39137	-0.160382	-0.257825	-0.190446	-0.288502
O94925	Glutaminase kidney isoform, mitochondrial OS=Homo sapiens OX=9606 GN=GLS PE=1 SV=1	-0.109857	-0.274841	-0.373337	-0.416249	-0.403947	-0.018965	-0.185254	-0.00555214	-0.136419	-0.31134	-0.245524
P49821	NADH dehydrogenase [ubiquinone] flavoprotein 1, mitochondrial OS=Homo sapiens OX=9606 GN=NDUFV1 PE=1 SV=4	0.0861286	0.202461	0.379837	-0.778125	-0.715627	-0.667011	-0.892028	0.11069	-0.213523	0.0611125	-0.239306
P13798	Acylamino-acid-releasing enzyme OS=Homo sapiens OX=9606 GN=APEH PE=1 SV=4	0.131808	0.155163	0.113353	-0.481637	-0.244462	0.0847176	-0.207197	0.23982	0.185205	-0.0111492	0.0617707
Q6YN16	Hydroxysteroid dehydrogenase-like protein 2 OS=Homo sapiens OX=9606 GN=HSDL2 PE=1 SV=1	0.173845	0.0578088	0.361165	-0.765435	-0.578728	-0.485355	-0.263655	0.110457	0.423111	0.188285	0.28062
Q02878	60S ribosomal protein L6 OS=Homo sapiens OX=9606 GN=RPL6 PE=1 SV=3	0.0233386	-0.0232309	-0.0473353	-0.0970776	-0.0984791	0.0454278	-0.0680001	0.172088	-0.258427	-0.0952339	-0.147846
P31146	Coronin-1A OS=Homo sapiens OX=9606 GN=CORO1A PE=1 SV=4	0.0586012	-0.0605545	-0.0720836	0.184234	0.142115	0.148662	0.638552	-0.390891	-0.646844	-0.648089	-0.369525
O95487	Protein transport protein Sec24B OS=Homo sapiens OX=9606 GN=SEC24B PE=1 SV=2	-0.0408511	-0.0777895	0.085938	0.148412	-0.0934466	0.299882	0.365516	-0.631882	-0.089342	0.055106	-0.145409
Q9H0Q0	CYFIP-related Rac1 interactor A OS=Homo sapiens OX=9606 GN=CYRIA PE=2 SV=1	0.230512	0.0253293	-0.600978	-1.59597	0.24002	0.183946	-1.91914	-0.514284	0.145064	0.197087	0.19281
Q92820	Gamma-glutamyl hydrolase OS=Homo sapiens OX=9606 GN=GGH PE=1 SV=2	-0.407677	-0.434611	-0.221259	0.0395016	-0.123545	0.0396381	-0.368304	-0.30601	-0.426439	-0.342253	0.00261581
Q9BUQ8	Probable ATP-dependent RNA helicase DDX23 OS=Homo sapiens OX=9606 GN=DDX23 PE=1 SV=3	0.192621	0.18684	0.249096	0.611947	0.659358	0.815032	0.626703	-0.344937	0.309111	0.810454	0.0952502
Q7L0Y3	tRNA methyltransferase 10 homolog C OS=Homo sapiens OX=9606 GN=TRMT10C PE=1 SV=2	0.0245124	0.0483745	-0.112603	0.00958351	0.0594372	0.0209273	-0.0644621	-0.765506	-1.07017	-1.14832	-0.679219
Q01433	AMP deaminase 2 OS=Homo sapiens OX=9606 GN=AMPD2 PE=1 SV=2	-0.302731	-0.214826	-0.219294	-0.383129	-0.405107	-0.07	-0.230583	0.0495053	0.183997	0.302823	0.161981
P53602	Diphosphomevalonate decarboxylase OS=Homo sapiens OX=9606 GN=MVD PE=1 SV=1	-0.0645202	-0.127984	-0.552127	0.719021	0.690027	0.919123	-0.341193	-0.542663	0.121359	-0.0434844	0.274196
P23284	Peptidyl-prolyl cis-trans isomerase B OS=Homo sapiens OX=9606 GN=PPIB PE=1 SV=2	0.0192219	0.0164208	0.139465	-0.136687	-0.171841	-0.013072	-0.446025	0.202536	0.381444	0.357488	0.268563
P12235	ADP/ATP translocase 1 OS=Homo sapiens OX=9606 GN=SLC25A4 PE=1 SV=4	-0.114196	-0.0731429	-0.0791649	-0.377458	-0.376818	-0.367475	-0.853973	0.018146	0.289129	0.484044	0.188675
P22307	Sterol carrier protein 2 OS=Homo sapiens OX=9606 GN=SCP2 PE=1 SV=2	0.0767876	0.078739	0.249641	0.169385	0.0930331	0.3114	0.0166962	-0.545345	0.0508562	0.29196	0.0804754
P12081	Histidine--tRNA ligase, cytoplasmic OS=Homo sapiens OX=9606 GN=HARS1 PE=1 SV=2	0.0923887	0.0366266	-0.0305325	0.436674	0.0303483	0.596661	0.618185	-0.067716	-0.231904	-0.105037	-0.146939
P21964	Catechol O-methyltransferase OS=Homo sapiens OX=9606 GN=COMT PE=1 SV=2	0.176464	0.359883	0.630008	1.84741	1.94127	1.78255	1.38538	0.166277	0.176044	0.337056	0.56554
Q7Z4K8	Tripartite motif-containing protein 46 OS=Homo sapiens OX=9606 GN=TRIM46 PE=2 SV=2	0.412127	0.392331	0.403225	1.09909	0.923615	0.727135	0.646551	-0.376693	-0.665259	-0.914502	-0.5687
Q02750	Dual specificity mitogen-activated protein kinase kinase 1 OS=Homo sapiens OX=9606 GN=MAP2K1 PE=1 SV=2	-0.224716	-0.182435	-0.19002	-0.0788318	0.0910112	0.0785568	-0.304122	-0.0975017	-0.357377	-0.17246	0.0668545
O60832	H/ACA ribonucleoprotein complex subunit DKC1 OS=Homo sapiens OX=9606 GN=DKC1 PE=1 SV=3	0.134073	0.116026	0.157287	0.357478	0.250929	0.378549	-0.241544	0.075528	0.939671	0.644784	0.997068
Q5JWF2	Guanine nucleotide-binding protein G(s) subunit alpha isoforms XLas OS=Homo sapiens OX=9606 GN=GNAS PE=1 SV=2	0.189241	0.243413	0.358924	1.13324	0.984357	0.56236	0.950381	-0.110917	0.469944	0.426768	0.0916947
Q9Y224	RNA transcription, translation and transport factor protein OS=Homo sapiens OX=9606 GN=RTRAF PE=1 SV=1	0.130365	0.124896	0.123038	0.206865	0.365417	0.397061	-0.601135	-0.56321	-0.124333	0.507141	0.0811247
Q15738	Sterol-4-alpha-carboxylate 3-dehydrogenase, decarboxylating OS=Homo sapiens OX=9606 GN=NSDHL PE=1 SV=2	0.239698	0.181594	-0.109248	-0.286158	-0.321269	0.330091	-0.0907287	-0.210868	-0.216122	0.00593476	-0.143815
Q9H6K5	Proline-rich protein 36 OS=Homo sapiens OX=9606 GN=PRR36 PE=1 SV=2	0.170379	0.159377	-0.106952	1.29314	1.21465	0.952259	0.678868	-4.73335e-05	-0.437566	-0.803219	-0.575744
O75521	Enoyl-CoA delta isomerase 2 OS=Homo sapiens OX=9606 GN=ECI2 PE=1 SV=4	-0.0355592	0.043858	-0.168647	-0.739003	-0.599999	-0.124047	-0.620241	0.160896	0.679307	0.844312	0.251884
Q5JSH3	WD repeat-containing protein 44 OS=Homo sapiens OX=9606 GN=WDR44 PE=1 SV=1	-0.826021	-0.790345	-0.593974	-0.629649	-0.563936	-0.701676	-0.460029	-0.398425	-0.174071	-0.47462	-0.238723
Q14576	ELAV-like protein 3 OS=Homo sapiens OX=9606 GN=ELAVL3 PE=2 SV=3	0.336437	0.264846	0.268398	0.753186	0.54609	0.64636	0.368162	-0.514221	0.527805	0.689274	0.203377
Q96PE3	Inositol polyphosphate-4-phosphatase type I A OS=Homo sapiens OX=9606 GN=INPP4A PE=1 SV=1	0.060231	0.0307813	-0.0444664	0.12742	0.050569	0.0213367	0.132568	-0.20328	-0.342997	-0.198234	0.202033
P43146	Netrin receptor DCC OS=Homo sapiens OX=9606 GN=DCC PE=1 SV=2	-0.527409	-0.588245	-1.18311	0.925303	0.972535	0.478228	-0.062565	0.470409	-0.928077	-1.58476	-0.316323
P09110	3-ketoacyl-CoA thiolase, peroxisomal OS=Homo sapiens OX=9606 GN=ACAA1 PE=1 SV=2	0.0616079	0.0336723	0.166434	-0.709532	-0.622521	-0.161595	-0.443442	0.199701	0.637013	0.206889	0.396009
O60784	Target of Myb protein 1 OS=Homo sapiens OX=9606 GN=TOM1 PE=1 SV=2	-0.53797	-0.526474	-0.535192	-0.659379	-0.348597	-0.345416	-0.282418	0.142869	-0.0706985	-0.128624	-0.165259
P35609-2	Isoform 2 of Alpha-actinin-2 OS=Homo sapiens OX=9606 GN=ACTN2	0.00936495	-0.318823	0.0909853	-0.476971	-0.691782	-0.854484	0.00225535	-0.47348	-0.055031	-0.489998	0.198931
Q6NVY1	3-hydroxyisobutyryl-CoA hydrolase, mitochondrial OS=Homo sapiens OX=9606 GN=HIBCH PE=1 SV=2	-0.0510087	-0.0895849	-0.0446876	-0.310191	-0.360229	-0.412936	-0.0229428	0.311996	0.335865	0.363234	-0.178108
O96008	Mitochondrial import receptor subunit TOM40 homolog OS=Homo sapiens OX=9606 GN=TOMM40 PE=1 SV=1	0.0665209	0.0800541	0.0855092	0.135255	0.149916	0.0375134	-0.149553	-0.199936	-0.0590135	-0.344055	-0.276024
Q9HC38-2	Isoform 2 of Glyoxalase domain-containing protein 4 OS=Homo sapiens OX=9606 GN=GLOD4	-0.0880475	0.0578787	-0.0284396	0.353807	0.343385	0.430214	0.204748	0.168147	0.0935829	0.0174869	0.21047
Q8TAT6	Nuclear protein localization protein 4 homolog OS=Homo sapiens OX=9606 GN=NPLOC4 PE=1 SV=3	-0.0119438	-0.0331059	-0.0737428	0.250371	0.0637627	0.423336	0.0379997	0.00499778	-0.0877082	-0.11674	0.2704
Q01469	Fatty acid-binding protein 5 OS=Homo sapiens OX=9606 GN=FABP5 PE=1 SV=3	-0.26922	0.00921439	0.439672	0.0635	0.138817	0.264552	-0.872794	0.754472	0.885076	0.724899	0.21786
P38159	RNA-binding motif protein, X chromosome OS=Homo sapiens OX=9606 GN=RBMX PE=1 SV=3	0.00750788	0.077267	0.173442	0.42686	0.398018	0.441767	0.292072	-0.0190346	0.0190495	0.252592	-0.0673123
O15355	Protein phosphatase 1G OS=Homo sapiens OX=9606 GN=PPM1G PE=1 SV=1	0.0242719	0.0311293	-0.0223248	0.586421	0.600657	0.626305	0.0390428	-0.571499	0.264342	0.412493	-0.258697
P05388	60S acidic ribosomal protein P0 OS=Homo sapiens OX=9606 GN=RPLP0 PE=1 SV=1	-0.0662093	-0.0719055	-0.0206074	0.186223	0.0077593	0.00770052	0.0699999	0.313836	0.35202	1.04313	0.262251
P15880	40S ribosomal protein S2 OS=Homo sapiens OX=9606 GN=RPS2 PE=1 SV=2	0.104188	0.0599654	0.00250435	0.0912901	-0.0766181	0.0892778	0.218846	-0.0182912	-0.158943	0.266506	0.104965
P50402	Emerin OS=Homo sapiens OX=9606 GN=EMD PE=1 SV=1	-0.178254	-0.0506286	-0.0120286	-0.323096	-0.110663	0.0513658	-0.473743	0.0853484	0.0974783	0.151701	0.0715027
O60610	Protein diaphanous homolog 1 OS=Homo sapiens OX=9606 GN=DIAPH1 PE=1 SV=2	0.300082	0.0707798	0.0807709	0.448587	0.392448	0.143221	0.459354	0.11983	0.214476	0.0991118	-0.00876543
Q16576	Histone-binding protein RBBP7 OS=Homo sapiens OX=9606 GN=RBBP7 PE=1 SV=1	0.229245	0.220724	0.300338	-0.0602925	-0.225058	0.503238	0.20171	0.108208	0.523639	0.468202	0.0538391
Q14738	Serine/threonine-protein phosphatase 2A 56 kDa regulatory subunit delta isoform OS=Homo sapiens OX=9606 GN=PPP2R5D PE=1 SV=1	0.333632	0.184737	0.117231	0.0622695	-0.0419054	-0.113512	0.270412	-0.137481	-0.107693	-0.124057	-0.180268
O94776	Metastasis-associated protein MTA2 OS=Homo sapiens OX=9606 GN=MTA2 PE=1 SV=1	0.368946	0.310132	0.2503	0.447085	0.390374	0.485421	0.417194		-0.785022	-0.722337	-0.5174
P29762	Cellular retinoic acid-binding protein 1 OS=Homo sapiens OX=9606 GN=CRABP1 PE=1 SV=2	-1.37454	-1.17491	-1.58718	-1.95253	-1.84035	-1.56675	1.1186	0.509109	1.18013	1.62473	0.767845
Q6DKJ4	Nucleoredoxin OS=Homo sapiens OX=9606 GN=NXN PE=1 SV=2	0.178096	0.195516	0.439963	0.258245	0.191921	0.271843	0.365268	-0.378796	0.413419	0.0746367	0.481745
Q9NQR4	Omega-amidase NIT2 OS=Homo sapiens OX=9606 GN=NIT2 PE=1 SV=1	-0.142944	-0.206407	-0.32359	-0.268412	-0.261398	-0.259117	-0.611896	0.0997268	0.449025	1.26414	0.260748
O75947	ATP synthase subunit d, mitochondrial OS=Homo sapiens OX=9606 GN=ATP5PD PE=1 SV=3	0.0953181	0.133408	0.176573	-0.711764	-0.793862	-0.530519	-0.820516	0.0691469	-0.23508	-0.298823	-0.233434
Q9UJ70	N-acetyl-D-glucosamine kinase OS=Homo sapiens OX=9606 GN=NAGK PE=1 SV=4	-0.178372	-0.129195	-0.0435448	0.185623	0.275994	0.179337	0.185227	0.437843	0.0495837	0.0283617	0.507126
P35658	Nuclear pore complex protein Nup214 OS=Homo sapiens OX=9606 GN=NUP214 PE=1 SV=2	0.351271	0.169228	0.153354	-0.0336659	-0.481756	-0.887382	0.943236	0.0350043	-0.113781	0.271737	-0.135742
Q9P2R7	Succinate--CoA ligase [ADP-forming] subunit beta, mitochondrial OS=Homo sapiens OX=9606 GN=SUCLA2 PE=1 SV=3	0.177703	0.127159	0.0868645	-0.51389	-0.543052	-0.536878	-0.335756	0.191162	0.0671108	-0.0697104	0.0250138
P17661	Desmin OS=Homo sapiens OX=9606 GN=DES PE=1 SV=3	0.114275	0.262892	0.190857	-0.643341	-0.453018	0.0430475	-0.079134	-0.37937	3.33869	3.84825	0.370395
O14773	Tripeptidyl-peptidase 1 OS=Homo sapiens OX=9606 GN=TPP1 PE=1 SV=2	-0.763669	-0.973097	-0.772199	-0.903226	-0.762807	-0.455629	-0.561057	0.11923	0.263831	0.639224	0.212736
Q15435	Protein phosphatase 1 regulatory subunit 7 OS=Homo sapiens OX=9606 GN=PPP1R7 PE=1 SV=1	0.110754	0.0846574	-0.067567	-0.183507	-0.192138	-0.335439	-0.086279	-0.163911	-0.241652	-0.141503	0.04806
P30044	Peroxiredoxin-5, mitochondrial OS=Homo sapiens OX=9606 GN=PRDX5 PE=1 SV=4	-0.0261365	0.00989516	-0.0659409	0.0707106	0.0482967	0.240262	0.162592	0.323476	0.249532	0.310419	0.0766327
Q08257	Quinone oxidoreductase OS=Homo sapiens OX=9606 GN=CRYZ PE=1 SV=1	0.288509	0.332401	0.565684	-0.112349	0.019773	0.129493	-0.173928	0.417754	0.789288	0.124174	0.222585
Q13363	C-terminal-binding protein 1 OS=Homo sapiens OX=9606 GN=CTBP1 PE=1 SV=2	0.129594	0.136682	0.221733	-0.160669	-0.276341	-0.425234	0.578756	-0.075906	0.462614	0.0658212	0.0273388
O60684	Importin subunit alpha-7 OS=Homo sapiens OX=9606 GN=KPNA6 PE=1 SV=1	0.151759	0.0349821	-0.0328412	0.354857	0.28391	0.138472	0.2384	-0.022904	0.381976	0.471303	0.463314
Q86UE4	Protein LYRIC OS=Homo sapiens OX=9606 GN=MTDH PE=1 SV=2	-0.23817	-0.207602	-0.219771	-0.0719936	-0.106388	0.141932	-0.181311	-0.409538	-0.361173	-0.410481	-0.304652
O00203	AP-3 complex subunit beta-1 OS=Homo sapiens OX=9606 GN=AP3B1 PE=1 SV=3	-0.00725695	-0.0622078	-0.000483304	-0.427053	-0.356132	-0.242852	-0.422285	-0.235129	0.359346	0.377019	0.363649
P12236	ADP/ATP translocase 3 OS=Homo sapiens OX=9606 GN=SLC25A6 PE=1 SV=4	-0.493695	-0.446599	-0.383505	-0.882546	-0.868891	-0.814427	-0.462259	0.177125	-0.234739	0.218559	0.37498
Q9UNW9	RNA-binding protein Nova-2 OS=Homo sapiens OX=9606 GN=NOVA2 PE=1 SV=1	0.411428	0.548417	0.329301	0.227319	-0.11412	-0.289141	0.827441	-0.496827	0.141068	0.151309	-0.202171
P20618	Proteasome subunit beta type-1 OS=Homo sapiens OX=9606 GN=PSMB1 PE=1 SV=2	-0.0419042	-0.029718	-0.0524029	0.00539189	-0.089282	-0.0758293	0.314968	0.309015	0.672433	0.910984	0.71573
Q15102	Platelet-activating factor acetylhydrolase IB subunit alpha1 OS=Homo sapiens OX=9606 GN=PAFAH1B3 PE=1 SV=1	0.304051	0.27861	0.579797	1.38602	1.26276	1.21013	0.882668	0.575166	0.315232	0.433229	0.464801
Q07666	KH domain-containing, RNA-binding, signal transduction-associated protein 1 OS=Homo sapiens OX=9606 GN=KHDRBS1 PE=1 SV=1	0.506726	0.489859	0.315793	0.308502	0.443341	0.540813	0.0730162	0.0452907	-0.422817	-0.600479	-0.125951
O94905	Erlin-2 OS=Homo sapiens OX=9606 GN=ERLIN2 PE=1 SV=1	-0.138849	-0.038189	0.205719	0.0553326	0.098612	0.190321	0.244294	0.236876	0.180673	0.461067	0.402422
Q8NBF2	NHL repeat-containing protein 2 OS=Homo sapiens OX=9606 GN=NHLRC2 PE=1 SV=1	0.0141135	-0.045826	-0.00780034	-0.136837	0.424161	0.301793	-0.429147	0.28727	0.550615	0.504749	0.453087
P19623	Spermidine synthase OS=Homo sapiens OX=9606 GN=SRM PE=1 SV=1	0.132612	0.0996635	0.117019	0.730534	0.666527	0.405864	0.414566	0.305269	0.203046	0.227388	-0.0886614
Q13347	Eukaryotic translation initiation factor 3 subunit I OS=Homo sapiens OX=9606 GN=EIF3I PE=1 SV=1	-0.183624	-0.19092	-0.229493	0.00964569	-0.0955553	-0.0125437	0.238681	0.00469553	0.120354	0.330842	0.142425
P26992	Ciliary neurotrophic factor receptor subunit alpha OS=Homo sapiens OX=9606 GN=CNTFR PE=1 SV=2	0.104262	0.21274	0.384267	1.08171	1.33415	1.15652	0.962234	0.491676	0.158301	0.417442	0.442834
Q9Y266	Nuclear migration protein nudC OS=Homo sapiens OX=9606 GN=NUDC PE=1 SV=1	-0.232477	-0.133856	-0.249908	0.0534964	0.0130015	0.176847	0.00515498	-0.318297	0.0812132	0.00504373	-0.0281335
O75439	Mitochondrial-processing peptidase subunit beta OS=Homo sapiens OX=9606 GN=PMPCB PE=1 SV=2	-0.053456	-0.0558447	0.0249103	-0.390345	-0.38598	-0.320866	-0.225376	-0.105092	0.0272578	0.412885	0.0791369
Q10471	Polypeptide N-acetylgalactosaminyltransferase 2 OS=Homo sapiens OX=9606 GN=GALNT2 PE=1 SV=1	-0.0897269	-0.0747533	-0.0357454	-0.0617587	-0.03047	0.827316	0.369485	0.2263	0.151353	-0.433046	0.120833
O00299	Chloride intracellular channel protein 1 OS=Homo sapiens OX=9606 GN=CLIC1 PE=1 SV=4	-0.10041	-0.109735	0.000966579	0.0591461	-0.0795433	0.627749	-0.434897	0.564217	0.303513	0.566365	0.143339
Q9P258	Protein RCC2 OS=Homo sapiens OX=9606 GN=RCC2 PE=1 SV=2	0.199103	0.167835	0.338446	0.533566	0.539996	0.531355	0.112302	0.663244	1.3381	1.75947	1.63456
O43432	Eukaryotic translation initiation factor 4 gamma 3 OS=Homo sapiens OX=9606 GN=EIF4G3 PE=1 SV=2	-0.0781196	-0.0623005	-0.303772	0.122957	-0.0510653	-0.000342455	0.388455	-0.03856	-0.709346	-0.345683	-0.48462
P22694-7	Isoform 7 of cAMP-dependent protein kinase catalytic subunit beta OS=Homo sapiens OX=9606 GN=PRKACB	0.0989309	0.243391	0.0694139	0.692221	0.532243	0.0324901	0.104497	-0.15555	0.329922	0.82258	0.105637
P78310	Coxsackievirus and adenovirus receptor OS=Homo sapiens OX=9606 GN=CXADR PE=1 SV=1	0.0735756	0.103503	-0.149014	0.798516	0.755259	0.253768	-0.244587	0.619552	0.0826489	-0.584107	0.274687
Q00688	Peptidyl-prolyl cis-trans isomerase FKBP3 OS=Homo sapiens OX=9606 GN=FKBP3 PE=1 SV=1	-0.0530296	-0.0640394	-0.153454	-0.0287089	-0.170838	-0.0545157	0.171085	-0.127187	-0.0602795	-0.284935	0.120788
P18085	ADP-ribosylation factor 4 OS=Homo sapiens OX=9606 GN=ARF4 PE=1 SV=3	-0.418452	-0.362289	-0.35198	0.265746	0.0912359	0.21393	-0.286129	-0.091747	-0.973261	-0.0609768	0.33465
Q13011	Delta(3,5)-Delta(2,4)-dienoyl-CoA isomerase, mitochondrial OS=Homo sapiens OX=9606 GN=ECH1 PE=1 SV=2	0.168836	0.201113	0.297271	-0.159887	0.01342	0.226665	-0.339841	0.191267	0.4566	0.0692598	-0.136535
P16278	Beta-galactosidase OS=Homo sapiens OX=9606 GN=GLB1 PE=1 SV=2	-0.399565	-0.551719	-0.388665	-0.119975	-0.326544	-0.0458033	0.335149		-0.102702	1.06788	-0.60729
P15586	N-acetylglucosamine-6-sulfatase OS=Homo sapiens OX=9606 GN=GNS PE=1 SV=3	-0.301829	-0.441373	-0.318547	-0.124024	-0.0257463	0.443981	-0.00235739	-0.0869669	0.258637	0.671627	-0.174859
P49257	Protein ERGIC-53 OS=Homo sapiens OX=9606 GN=LMAN1 PE=1 SV=2	-0.518864	-0.370149	-0.357804	-0.640643	-0.548831	-0.34205	-1.21687	0.168237	0.67007	0.89601	0.662739
Q99829	Copine-1 OS=Homo sapiens OX=9606 GN=CPNE1 PE=1 SV=1	-0.301163	-0.278092	-0.275469	-0.392148	-0.496384	-0.256985	-0.129779	0.857749	1.02473	0.917203	0.760342
P06756	Integrin alpha-V OS=Homo sapiens OX=9606 GN=ITGAV PE=1 SV=2	0.0594293	0.0398744	0.347978	-0.4381	-0.414769	-0.317076	-0.0291798	0.257955	1.21802	0.381524	0.274979
P17612	cAMP-dependent protein kinase catalytic subunit alpha OS=Homo sapiens OX=9606 GN=PRKACA PE=1 SV=2	-0.428128	-0.227722	-0.248125	0.541351	0.493636	0.06153	0.595642	-0.1369	0.13547	0.219306	0.135077
Q12907	Vesicular integral-membrane protein VIP36 OS=Homo sapiens OX=9606 GN=LMAN2 PE=1 SV=1	-0.0707304	-0.142065	-0.000312865	0.43329	0.312564	-0.119299	0.00892678	0.519893	0.817172	0.911052	0.638239
Q8NBS9	Thioredoxin domain-containing protein 5 OS=Homo sapiens OX=9606 GN=TXNDC5 PE=1 SV=2	-0.360829	-0.296609	-0.267314	0.154129	0.292323	-0.0149651	0.0296106	0.0120434	0.508454	0.753939	0.288528
O43681	ATPase GET3 OS=Homo sapiens OX=9606 GN=GET3 PE=1 SV=2	0.0381009	-0.0535349	0.049242	0.997102	-0.234901	0.33354	0.671106	-0.201638	0.0441163	0.178205	0.0205646
Q6VY07	Phosphofurin acidic cluster sorting protein 1 OS=Homo sapiens OX=9606 GN=PACS1 PE=1 SV=2	0.0737396	0.134218	0.153047	0.593878	0.579667	0.215464	0.538066	-0.168498	-0.194357	-0.419179	-0.180698
P04632	Calpain small subunit 1 OS=Homo sapiens OX=9606 GN=CAPNS1 PE=1 SV=1	-0.0409171	-0.0726669	-0.00120091	-0.0249121	0.0430634	-0.159709	-0.164115	0.224202	0.286658	0.557604	0.326914
Q9GZT4	Serine racemase OS=Homo sapiens OX=9606 GN=SRR PE=1 SV=1	0.590184	0.450237	0.423005	0.875485	0.980548	0.888983	0.0172853	0.371147	0.605236	0.154391	0.445009
Q14914	Prostaglandin reductase 1 OS=Homo sapiens OX=9606 GN=PTGR1 PE=1 SV=2	0.366935	0.48205	0.594686	-0.526622	-0.194999	-0.368087	-0.323068	0.488384	0.430463	0.33418	0.180168
O00505	Importin subunit alpha-4 OS=Homo sapiens OX=9606 GN=KPNA3 PE=1 SV=2	-0.0711859	0.0527169	0.151499	0.289764	0.402691	0.211181	0.248272	0.186632	0.174587	0.170537	0.0570116
P29692-3	Isoform 3 of Elongation factor 1-delta OS=Homo sapiens OX=9606 GN=EEF1D	-0.444117	-0.360869	-0.186435	-0.36112	-0.326897	0.207722	-0.32758	-0.143333	-0.262999	0.0408422	-0.00679277
P23588	Eukaryotic translation initiation factor 4B OS=Homo sapiens OX=9606 GN=EIF4B PE=1 SV=2	0.028216	0.146966	0.0721442	0.0674169	0.126597	0.300375	0.334826	0.215885	-0.328887	-0.407915	-0.30397
Q9NV70	Exocyst complex component 1 OS=Homo sapiens OX=9606 GN=EXOC1 PE=1 SV=4	0.0552472	0.024006	0.0384133	0.199441	0.0600995	0.0288411	0.266324	0.206141	-0.493729	-0.270451	-0.0738477
A0A0B4J2D5	Glutamine amidotransferase-like class 1 domain-containing protein 3B, mitochondrial OS=Homo sapiens OX=9606 GN=GATD3B PE=1 SV=1	-0.122268	-0.0204115	0.139403	-0.658878	-0.425228	-0.396301	-0.42928	-0.172059	-0.127555	0.000746921	-0.0714816
P13611	Versican core protein OS=Homo sapiens OX=9606 GN=VCAN PE=1 SV=3	1.11782	0.899527	1.05705	1.01021	0.918456	0.880908	0.880869	0.292165	0.384686	-0.00648804	0.18869
Q13098	COP9 signalosome complex subunit 1 OS=Homo sapiens OX=9606 GN=GPS1 PE=1 SV=4	-0.0881328	-0.0743709	-0.130874	-0.0490243	-0.100657	-0.0828992	0.222785	0.0517507	-0.178343	-0.287307	-0.225144
P37840	Alpha-synuclein OS=Homo sapiens OX=9606 GN=SNCA PE=1 SV=1	-0.43396	-0.234714	-0.900897	-0.219396	-0.126992	-0.345637	0.0410877	0.394753	0.0374206	-0.0291038	0.631629
Q08AD1	Calmodulin-regulated spectrin-associated protein 2 OS=Homo sapiens OX=9606 GN=CAMSAP2 PE=1 SV=3	-0.0204937	-0.0957612	-0.165635	0.114441	0.169723	-0.0401538	-0.0459619	-0.273105	-0.176357	-0.238022	-0.0277952
P40123	Adenylyl cyclase-associated protein 2 OS=Homo sapiens OX=9606 GN=CAP2 PE=1 SV=1	0.0595995	0.0196729	-0.248762	-0.605069	-0.693347	-0.552885	-0.0988372	-0.275383	-0.640603	-0.478427	-0.517016
Q5VIR6	Vacuolar protein sorting-associated protein 53 homolog OS=Homo sapiens OX=9606 GN=VPS53 PE=1 SV=2	-0.0355125	-0.102122	-0.0668544	0.0690069	-0.0481775	-0.271974	-0.321903	0.0753176	-0.102986	-0.419885	-0.276214
Q00169	Phosphatidylinositol transfer protein alpha isoform OS=Homo sapiens OX=9606 GN=PITPNA PE=1 SV=2	-0.241314	-0.0817786	0.00593397	-0.0335065	-0.24366	-0.309205	0.104644	-0.367915	-0.216441	-0.327665	-0.117667
Q9H845	Complex I assembly factor ACAD9, mitochondrial OS=Homo sapiens OX=9606 GN=ACAD9 PE=1 SV=1	-0.162005	-0.245434	-0.196029	-0.274613	-0.119636	-0.292807	-0.738455	0.699728	-0.34874	0.799976	0.666385
O60749	Sorting nexin-2 OS=Homo sapiens OX=9606 GN=SNX2 PE=1 SV=2	-0.0824299	-0.0506395	-0.0352755	-0.0103779	0.196571	0.0459346	-0.15174	-0.0291865	0.152681	0.172489	0.0742636
Q9H936	Mitochondrial glutamate carrier 1 OS=Homo sapiens OX=9606 GN=SLC25A22 PE=1 SV=1	-0.0476174	0.139492	0.171299	-0.746913	-0.686778	-0.329887	-0.941492	0.00147136	-0.60979	-0.49826	-0.240374
P06753	Tropomyosin alpha-3 chain OS=Homo sapiens OX=9606 GN=TPM3 PE=1 SV=2	-0.139207	-0.15717	-0.176439	0.162103	0.615645	0.347507	0.243099	0.369361	-0.125644	-0.226766	-0.197859
Q53H12	Acylglycerol kinase, mitochondrial OS=Homo sapiens OX=9606 GN=AGK PE=1 SV=2	0.104935	0.0632631	0.0777332	-0.235193	-0.265954	-0.0970747	-0.464863	-0.260404	-0.21721	-0.185676	-0.281784
P51812	Ribosomal protein S6 kinase alpha-3 OS=Homo sapiens OX=9606 GN=RPS6KA3 PE=1 SV=1	-0.470952	-0.384818	-0.539943	-0.260293	-0.201716	-0.140171	-0.244808	0.363097	0.994852	0.0620984	0.491282
Q6ZMI0	Protein phosphatase 1 regulatory subunit 21 OS=Homo sapiens OX=9606 GN=PPP1R21 PE=1 SV=1	-0.0818021	-0.0270915	-0.176064	0.169278	0.174942	0.169321	0.250207	-0.229655	-0.152417	-0.387588	-0.18887
Q9H2U2	Inorganic pyrophosphatase 2, mitochondrial OS=Homo sapiens OX=9606 GN=PPA2 PE=1 SV=2	-0.417215	-0.357533	-0.401653	-0.291539	-0.128837	-0.10011	-0.391758	-0.0843024	0.48523	0.536503	-0.091859
Q13619	Cullin-4A OS=Homo sapiens OX=9606 GN=CUL4A PE=1 SV=3	0.173606	0.242383	0.297402	0.257357	0.311218	0.141612	0.265057	-0.301981	-0.12272	0.026245	0.203562
O75110	Probable phospholipid-transporting ATPase IIA OS=Homo sapiens OX=9606 GN=ATP9A PE=1 SV=3	0.378507	0.207906	0.12159	0.610844	0.659092	0.38	0.572052	0.127076	-0.0127383	-0.110137	0.35462
P16298	Serine/threonine-protein phosphatase 2B catalytic subunit beta isoform OS=Homo sapiens OX=9606 GN=PPP3CB PE=1 SV=2	0.169899	0.258845	-0.0562042	0.568725	0.609719	1.14514	0.178877	0.100066	-0.448573	-0.421629	-0.288516
P05556	Integrin beta-1 OS=Homo sapiens OX=9606 GN=ITGB1 PE=1 SV=2	-0.239268	-0.248053	-0.392791	-0.501767	-0.438929	-0.218029	-0.712807	0.594407	0.950507	1.19064	0.45222
Q13148	TAR DNA-binding protein 43 OS=Homo sapiens OX=9606 GN=TARDBP PE=1 SV=1	0.142431	0.119348	0.235865	0.746783	0.886558	0.994445	0.569384	-0.166695	0.0585736	0.119314	0.000734165
Q7L5N1	COP9 signalosome complex subunit 6 OS=Homo sapiens OX=9606 GN=COPS6 PE=1 SV=1	-0.0497738	-0.0209427	-0.0373213	0.291599	-0.0664203	-0.167062	0.0445662	-0.0999426	0.200297	0.417647	0.39811
P52565	Rho GDP-dissociation inhibitor 1 OS=Homo sapiens OX=9606 GN=ARHGDIA PE=1 SV=3	-0.196362	-0.263076	-0.272863	0.240312	0.224154	0.142815	-0.386993	-0.2611	-0.124337	-0.227859	-0.13153
O14594	Neurocan core protein OS=Homo sapiens OX=9606 GN=NCAN PE=1 SV=3	0.36724	0.279814	0.273832	0.275209	0.227409	0.120341	-0.0206491	-0.0276051	-0.0879635	-0.451743	-0.259189
O00471	Exocyst complex component 5 OS=Homo sapiens OX=9606 GN=EXOC5 PE=1 SV=1	0.257028	0.164231	0.199609	0.151339	0.135613	-0.0197203	0.309444	0.102447	0.290391	0.00231029	0.209299
P80303	Nucleobindin-2 OS=Homo sapiens OX=9606 GN=NUCB2 PE=1 SV=3	1.01096	1.09312	1.17371	-0.469225	-0.25674	-0.0446854	-0.826043	-0.258013	-0.873877	0.0160606	-0.698354
Q96GD0	Chronophin OS=Homo sapiens OX=9606 GN=PDXP PE=1 SV=2	-0.0972485	0.00831912	-0.156087	0.223578	0.246216	-0.117577	0.216879	-0.0106065	-0.141347	-0.310243	-0.219794
P08754	Guanine nucleotide-binding protein G(i) subunit alpha-3 OS=Homo sapiens OX=9606 GN=GNAI3 PE=1 SV=3	-0.0546505	-0.162033	-0.0495801	0.988842	1.0575	0.99011	0.132007	0.655262	0.669235	0.859905	0.697789
Q15417	Calponin-3 OS=Homo sapiens OX=9606 GN=CNN3 PE=1 SV=1	-0.0274226	0.0478815	0.186891	-0.657121	-0.431263	-0.113842	-0.450005	0.571626	0.638921	0.216803	0.676716
P18124	60S ribosomal protein L7 OS=Homo sapiens OX=9606 GN=RPL7 PE=1 SV=1	0.100294	0.0710155	0.029109	-0.0955697	-0.190751	0.0380017	-0.356859	-0.218349	0.127444	0.199096	-0.0183416
P07686	Beta-hexosaminidase subunit beta OS=Homo sapiens OX=9606 GN=HEXB PE=1 SV=3	-1.08626	-1.03342	-0.989957	-0.833114	-0.803925	-0.3514	-1.07889	0.039916	-0.0471327	0.467846	-0.198711
Q15121	Astrocytic phosphoprotein PEA-15 OS=Homo sapiens OX=9606 GN=PEA15 PE=1 SV=2	0.325967	0.465007	0.905735	0.064601	0.153658	0.51342	0.0565791	0.125166	-0.416741	-0.80487	-0.385747
P11171	Protein 4.1 OS=Homo sapiens OX=9606 GN=EPB41 PE=1 SV=4	-0.0324236	-0.0498161	-0.0209914	0.772121	0.782856	0.538626	0.246903	1.27032	0.159999	0.847044	0.158811
Q86X76	Deaminated glutathione amidase OS=Homo sapiens OX=9606 GN=NIT1 PE=1 SV=2	0.0133825	0.0438743	0.0423741	-0.049539	0.00632144	-0.0156383	-0.119825	-0.142851	0.264887	-0.151146	-0.121271
Q9H270	Vacuolar protein sorting-associated protein 11 homolog OS=Homo sapiens OX=9606 GN=VPS11 PE=1 SV=1	0.0812793	0.119126	-0.0269641	0.0231088	-0.210033	0.24317	0.032872	-0.304793	-0.067336	0.0890273	0.0831814
Q9BYT8	Neurolysin, mitochondrial OS=Homo sapiens OX=9606 GN=NLN PE=1 SV=1	0.173463	0.127189	0.278553	0.961772	0.904919	0.673706	0.385336	-0.986554	0.0115004	0.111674	-0.373725
P39687	Acidic leucine-rich nuclear phosphoprotein 32 family member A OS=Homo sapiens OX=9606 GN=ANP32A PE=1 SV=1	0.290223	0.399964	0.313134	0.269883	0.355309	0.38548	-0.128277	0.11873	0.15913	0.013613	-0.0921968
P53041	Serine/threonine-protein phosphatase 5 OS=Homo sapiens OX=9606 GN=PPP5C PE=1 SV=1	0.116986	0.10784	-0.00283566	0.261282	0.280337	0.223652	-0.30854	-0.0647021	-0.0190433	0.140666	0.00797807
Q13867	Bleomycin hydrolase OS=Homo sapiens OX=9606 GN=BLMH PE=1 SV=1	0.0110575	-0.194524	-0.195878	-0.199251	-0.377497	-0.0988347	-0.352998	-0.106795	0.442139	0.611705	0.429916
O43252	Bifunctional 3'-phosphoadenosine 5'-phosphosulfate synthase 1 OS=Homo sapiens OX=9606 GN=PAPSS1 PE=1 SV=2	0.0798581	0.116045	0.0944628	-0.099131	-0.159497	0.0274362	0.354198	-0.617055	-0.0155642	-0.0912203	-0.258735
Q8TD19	Serine/threonine-protein kinase Nek9 OS=Homo sapiens OX=9606 GN=NEK9 PE=1 SV=2	-0.0219278	0.0260393	0.00971997	0.00780902	-0.0158713	0.208325	0.0578971	0.137355	0.664455	0.165557	0.216234
P46108	Adapter molecule crk OS=Homo sapiens OX=9606 GN=CRK PE=1 SV=2	-0.126006	-0.106654	-0.0932713	0.137449	0.145753	-0.0406938	0.304803	-0.0885824	-0.0997106	-0.11423	-0.0659756
P10515	Dihydrolipoyllysine-residue acetyltransferase component of pyruvate dehydrogenase complex, mitochondrial OS=Homo sapiens OX=9606 GN=DLAT PE=1 SV=3	-0.146679	-0.118952	0.00271243	-0.413933	-0.308654	-0.16744	-0.546564	0.21292	-0.446813	-0.394784	-0.273737
Q9UKY7	Protein CDV3 homolog OS=Homo sapiens OX=9606 GN=CDV3 PE=1 SV=1	-0.176165	-0.0826742	-0.393151	-0.0399335	0.145699	-0.0903645	-0.100132	-0.0282467	-0.389395	-0.454105	-0.301603
Q9UQ03	Coronin-2B OS=Homo sapiens OX=9606 GN=CORO2B PE=1 SV=4	-0.0784682	-0.031546	-0.0678352	-0.211044	-0.271802	-0.27189	0.146288	0.0423614	-0.375165	-0.136153	-0.15591
P43155	Carnitine O-acetyltransferase OS=Homo sapiens OX=9606 GN=CRAT PE=1 SV=5	-0.00423372	-0.00654261	0.114535	-0.106582	-0.0940804	0.126662	-0.140233	-0.17849	-0.075134	-0.185962	-0.199552
P49006	MARCKS-related protein OS=Homo sapiens OX=9606 GN=MARCKSL1 PE=1 SV=2	0.125449	0.189195	0.223447	0.4066	0.46951	0.541241	0.200791	-0.238461	-0.496048	-0.643659	-0.460403
Q13330	Metastasis-associated protein MTA1 OS=Homo sapiens OX=9606 GN=MTA1 PE=1 SV=2	0.333607	0.390294	0.390361	0.651289	0.492297	0.49534	0.022631	0.462069	0.107706	1.75919	0.852251
Q96CW5	Gamma-tubulin complex component 3 OS=Homo sapiens OX=9606 GN=TUBGCP3 PE=1 SV=2	0.171401	0.167306	0.25662	0.096413	0.115333	-0.0443329	0.701673	-0.455358	0.123715	-0.00843607	-0.0635753
Q9UBV2	Protein sel-1 homolog 1 OS=Homo sapiens OX=9606 GN=SEL1L PE=1 SV=3	0.11567	-0.0777382	0.0413373	-0.261567	-0.130367	0.033182	0.0987794	0.223917	-0.149524	-0.374447	-0.272702
P26378-1	Isoform 1 of ELAV-like protein 4 OS=Homo sapiens OX=9606 GN=ELAVL4	0.156861	0.0960191	-0.0427377	0.686184	0.565774	0.66743	0.26869	-0.647695	0.330661	0.318537	-0.131765
P08621	U1 small nuclear ribonucleoprotein 70 kDa OS=Homo sapiens OX=9606 GN=SNRNP70 PE=1 SV=2	0.00930879	0.114973	0.199979	0.637109	0.460688	0.615339	0.582454	-0.281003	-0.128306	0.157173	-0.0937335
P30520	Adenylosuccinate synthetase isozyme 2 OS=Homo sapiens OX=9606 GN=ADSS2 PE=1 SV=3	-0.161055	-0.106526	-0.0843256	0.203997	-0.226699	-0.262294	0.453569	-0.503339	-0.176305	-0.00106455	-0.147274
Q9HAV0	Guanine nucleotide-binding protein subunit beta-4 OS=Homo sapiens OX=9606 GN=GNB4 PE=1 SV=3	-0.0441621	-0.0325562	0.0101809	0.90666	0.947089	0.143473	-0.754704	0.174419	0.617383	0.743575	0.83464
Q9BXM9	FSD1-like protein OS=Homo sapiens OX=9606 GN=FSD1L PE=1 SV=2	0.531056	0.453618	0.376061	0.897315	1.01669	0.730637	0.414468	-0.206742	-0.217881	-0.319423	-0.238811
P00568	Adenylate kinase isoenzyme 1 OS=Homo sapiens OX=9606 GN=AK1 PE=1 SV=3	0.0680388	0.084659	0.205432	0.193222	0.171023	-0.15307	0.0436432	0.250392	0.657184	0.51546	0.363064
P37802	Transgelin-2 OS=Homo sapiens OX=9606 GN=TAGLN2 PE=1 SV=3	0.0240021	-0.0412858	0.283606	0.220291	0.19757	0.273644	-0.0857265	0.904665	0.760517	1.00958	0.619766
P20042	Eukaryotic translation initiation factor 2 subunit 2 OS=Homo sapiens OX=9606 GN=EIF2S2 PE=1 SV=2	-0.0403592	-0.0558704	-0.0740113	0.135886	0.0565044	-0.00556168	0.34678	0.323022	-0.258587	0.0632541	0.588542
Q8NBX0	Saccharopine dehydrogenase-like oxidoreductase OS=Homo sapiens OX=9606 GN=SCCPDH PE=1 SV=1	0.0600977	0.0221025	0.309483	-0.0715601	-0.0257943	0.0829873	-0.364246	-0.0913048	0.228999	0.0597701	0.0318158
O75569	Interferon-inducible double-stranded RNA-dependent protein kinase activator A OS=Homo sapiens OX=9606 GN=PRKRA PE=1 SV=1	-0.202187	-0.189082	-0.0930784	0.407723	0.278197	0.321203	0.456708	-0.6698	-0.066493	0.0157436	-0.15764
Q12926	ELAV-like protein 2 OS=Homo sapiens OX=9606 GN=ELAVL2 PE=1 SV=2	0.00540391	-0.0917668	-0.138272	0.734066	0.775706	1.31304	0.256485	-0.399331	-0.224044	0.223565	-0.0491989
P62906	60S ribosomal protein L10a OS=Homo sapiens OX=9606 GN=RPL10A PE=1 SV=2	0.00445224	-0.0394428	-0.00127551	-0.0560385	-0.0883407	0.0135753	0.133102	-0.099738	0.0604088	-0.0352352	-0.307871
P48637	Glutathione synthetase OS=Homo sapiens OX=9606 GN=GSS PE=1 SV=1	-0.07958	0.112261	-0.133276	0.122515	0.133579	-0.0505145	-0.113222	0.0652521	0.181115	-0.0733485	0.150311
P42224	Signal transducer and activator of transcription 1-alpha/beta OS=Homo sapiens OX=9606 GN=STAT1 PE=1 SV=2	-0.19059	-0.0546701	0.177294	-0.576912	-0.440338	-0.204499	-0.397917	-0.730044	-0.48637	0.0368306	-0.268276
Q12904	Aminoacyl tRNA synthase complex-interacting multifunctional protein 1 OS=Homo sapiens OX=9606 GN=AIMP1 PE=1 SV=2	-0.0308632	0.0460775	0.0589695	0.00941415	0.0256777	0.145917	0.105137	-0.0123135	-0.634088	-0.445139	-0.161684
P51531	Probable global transcription activator SNF2L2 OS=Homo sapiens OX=9606 GN=SMARCA2 PE=1 SV=2	0.435638	0.176808	0.277037	0.447568	0.50767	0.466024	0.38414	-0.0602942	0.859719	0.61143	0.4102
P60981	Destrin OS=Homo sapiens OX=9606 GN=DSTN PE=1 SV=3	-0.0091808	-0.0337391	-0.0632461	-0.146906	-0.340206	-0.278102	0.0458727	-0.164928	0.07774	0.270473	-0.0668135
P09417	Dihydropteridine reductase OS=Homo sapiens OX=9606 GN=QDPR PE=1 SV=2	0.0568533	0.0309081	0.161269	0.0846869	0.236681	0.283051	-0.266132	-0.317863	0.469202	0.28724	-0.150258
Q15717	ELAV-like protein 1 OS=Homo sapiens OX=9606 GN=ELAVL1 PE=1 SV=2	0.0430083	0.068479	0.241903	0.250685	0.120032	0.232571	0.352152	-0.269166	0.419803	0.604408	0.130019
Q7Z3J2	VPS35 endosomal protein-sorting factor-like OS=Homo sapiens OX=9606 GN=VPS35L PE=1 SV=2	-0.165486	-0.248783	-0.267157	0.161552	0.0388391	-0.116585	0.57509	0.473643	0.748472	0.643912	0.746487
P46109	Crk-like protein OS=Homo sapiens OX=9606 GN=CRKL PE=1 SV=1	0.0682782	0.0627185	0.0545129	-0.405701	-0.347578	0.00495678	-0.42117	-0.279287	0.317342	0.285718	0.0472225
O94856-9	Isoform 9 of Neurofascin OS=Homo sapiens OX=9606 GN=NFASC	-0.43348	-0.399342	-0.959383	-0.25309	-0.137622	-0.131799	0.0842448	0.219525	0.148615	-0.0276004	0.093509
Q01968	Inositol polyphosphate 5-phosphatase OCRL OS=Homo sapiens OX=9606 GN=OCRL PE=1 SV=3	-0.913677	-0.910568	-0.865679	-1.11775	-1.15201	-0.788207	-1.04193	0.0994248	-0.111193	0.0657715	0.189508
Q13613	Myotubularin-related protein 1 OS=Homo sapiens OX=9606 GN=MTMR1 PE=1 SV=4	-0.781671	-0.581428	-0.739135	0.376439	0.319717	0.12442	-0.118866	0.104009	0.0425617	0.0121205	0.0259397
P32969	60S ribosomal protein L9 OS=Homo sapiens OX=9606 GN=RPL9 PE=1 SV=1	0.15112	0.0824363	0.0759181	-0.182167	-0.156167	0.0100428	-0.285069	-0.135324	0.228375	0.319842	0.0612825
P05141	ADP/ATP translocase 2 OS=Homo sapiens OX=9606 GN=SLC25A5 PE=1 SV=7	-0.883233	-0.879019	-0.81335	-1.00755	-1.33383	-1.19562	-0.292421	0.0705128	0.34175	0.608063	0.30924
Q96BM9	ADP-ribosylation factor-like protein 8A OS=Homo sapiens OX=9606 GN=ARL8A PE=1 SV=1	-0.267433	-0.349668	-0.250693	-0.0147178	-0.0404938	-0.286842	0.207393	-0.449088	0.0339414	0.100396	0.20787
Q15031	Probable leucine--tRNA ligase, mitochondrial OS=Homo sapiens OX=9606 GN=LARS2 PE=1 SV=2	-0.0280152	-0.162418	-0.00074482	-0.231032	-0.247183	-0.181307	-0.346707	0.0591184	0.210439	0.512738	0.602937
Q06323	Proteasome activator complex subunit 1 OS=Homo sapiens OX=9606 GN=PSME1 PE=1 SV=1	0.121469	0.192186	0.246301	-0.120738	-0.126696	0.545323	-0.0370733	0.24342	0.113465	-0.0313767	0.0312491
Q9Y2E4	Disco-interacting protein 2 homolog C OS=Homo sapiens OX=9606 GN=DIP2C PE=1 SV=2	0.132294	0.127459	0.090151	0.726557	0.755342	0.593129	0.60593	-0.362228	-0.0350032	0.243884	0.20555
Q9Y450	HBS1-like protein OS=Homo sapiens OX=9606 GN=HBS1L PE=1 SV=1	0.290465	0.321723	0.404828	0.0544088	0.102512	-0.0122562	-0.106816	-0.0029564	-0.378866	-0.423786	-0.210124
P30040	Endoplasmic reticulum resident protein 29 OS=Homo sapiens OX=9606 GN=ERP29 PE=1 SV=4	-0.176702	-0.180691	-0.0905202	-0.337306	-0.243771	0.163927	-0.278451	0.0852827	-0.064733	0.145114	0.0206608
P12532	Creatine kinase U-type, mitochondrial OS=Homo sapiens OX=9606 GN=CKMT1A PE=1 SV=1	0.0536672	0.0509136	0.00804168	-1.25451	-1.11047	-0.857559	-1.11174	0.420668	0.160733	0.117737	0.193169
P13647	Keratin, type II cytoskeletal 5 OS=Homo sapiens OX=9606 GN=KRT5 PE=1 SV=3	0.10748	-0.0912446	1.97792	0.486698	-0.107081	0.69333	0.978057	0.206868	-0.091483	2.97412	-0.712987
Q9Y6E2	Basic leucine zipper and W2 domain-containing protein 2 OS=Homo sapiens OX=9606 GN=BZW2 PE=1 SV=1	0.0564131	0.0825782	-0.023844	0.0720375	0.0580833	-0.171767	-0.171975	-0.511186	0.0109483	-0.173279	-0.2695
P52895	Aldo-keto reductase family 1 member C2 OS=Homo sapiens OX=9606 GN=AKR1C2 PE=1 SV=3	0.157278	0.0443095	0.030587	0.294079	0.287602	0.251603	0.187436	-0.0422944	0.377925	0.0926964	-0.0348537
Q13217	DnaJ homolog subfamily C member 3 OS=Homo sapiens OX=9606 GN=DNAJC3 PE=1 SV=1	0.0937544	-0.0541017	-0.0227062	-0.340575	-0.556458	-0.371249	-0.263543	-0.165408	0.0479095	-0.628353	-0.426554
O43854	EGF-like repeat and discoidin I-like domain-containing protein 3 OS=Homo sapiens OX=9606 GN=EDIL3 PE=1 SV=1	-1.41785	-1.7171	-2.15659	-0.919513	-2.43483	-1.68635	-0.0283042	-0.676645	-0.0910004	0.0779854	0.221775
P55036	26S proteasome non-ATPase regulatory subunit 4 OS=Homo sapiens OX=9606 GN=PSMD4 PE=1 SV=1	-0.12825	-0.0601043	-0.173767	0.0226876	0.133141	0.249841	0.0826597	-0.0827054	-0.287574	-0.414284	0.0182209
P13521	Secretogranin-2 OS=Homo sapiens OX=9606 GN=SCG2 PE=1 SV=2	-0.36791	-0.300878	-1.16178	-1.24406	-1.34827	-0.361496	-1.54284	0.440776	-0.0323911	-0.462426	0.159425
Q9Y4E8	Ubiquitin carboxyl-terminal hydrolase 15 OS=Homo sapiens OX=9606 GN=USP15 PE=1 SV=3	-0.0800431	-0.232513	-0.374355	1.02598	1.02112	0.467344	0.245724	0.643811	-0.178836	-0.0164842	-0.360319
Q92878	DNA repair protein RAD50 OS=Homo sapiens OX=9606 GN=RAD50 PE=1 SV=1	0.943765	0.53322	0.413101	0.16924	0.030544	-0.0790332	-0.144365	-0.07178	0.189122	0.305873	0.111622
Q9NUJ1	Palmitoyl-protein thioesterase ABHD10, mitochondrial OS=Homo sapiens OX=9606 GN=ABHD10 PE=1 SV=1	-0.16481	-0.0838721	-0.0179266	0.0457073	0.133196	0.0817552	-0.347635	0.266601	0.0732305	-0.343414	-0.113639
Q96GA7	Serine dehydratase-like OS=Homo sapiens OX=9606 GN=SDSL PE=1 SV=1	-1.7634	-1.59607	-1.55124	-1.51724	-1.23654	-1.07138	-1.41447	0.199786	0.404899	-0.125316	0.456993
P38117	Electron transfer flavoprotein subunit beta OS=Homo sapiens OX=9606 GN=ETFB PE=1 SV=3	-0.242095	-0.186993	-0.105917	-0.579046	-0.570265	-0.294536	-0.143018	0.0994198	0.191835	-0.140799	-0.0110003
O75663	TIP41-like protein OS=Homo sapiens OX=9606 GN=TIPRL PE=1 SV=2	0.069829	0.149246	0.0423989	0.310684	0.196372	0.408765	0.0188594	-0.11717	0.0614026	0.107214	0.156208
P16949	Stathmin OS=Homo sapiens OX=9606 GN=STMN1 PE=1 SV=3	0.295833	0.315124	0.124795	0.591096	1.03508	0.659686	0.444504	-0.403954	-0.193511	-0.350195	-0.318519
Q7Z4W1	L-xylulose reductase OS=Homo sapiens OX=9606 GN=DCXR PE=1 SV=2	0.0453479	0.0804492	0.244278	0.202322	0.42353	0.444349	0.428127	-0.058135	0.329524	0.197937	-0.0992093
P15531	Nucleoside diphosphate kinase A OS=Homo sapiens OX=9606 GN=NME1 PE=1 SV=1	0.142026	0.195927	0.0455275	0.220157	0.095357	0.0307956	-0.0265808	0.473304	-0.581654	-0.61174	-0.719528
Q9Y496	Kinesin-like protein KIF3A OS=Homo sapiens OX=9606 GN=KIF3A PE=1 SV=4	-0.328429	-0.208132	-0.344685	0.103225	-0.0494601	0.108781	0.219903	0.138802	-0.265356	-0.634853	-0.364481
P36405	ADP-ribosylation factor-like protein 3 OS=Homo sapiens OX=9606 GN=ARL3 PE=1 SV=2	0.0458637	0.0644687	0.18784	0.129773	0.0401307	-0.188002	0.260882	0.0274837	0.627771	0.511881	0.248523
Q9Y6C9	Mitochondrial carrier homolog 2 OS=Homo sapiens OX=9606 GN=MTCH2 PE=1 SV=1	0.119173	0.0774753	-0.0174316	-0.490503	-0.466111	-0.573987	-0.170834	0.178209	0.179224	-0.0835273	-0.0292681
P11532	Dystrophin OS=Homo sapiens OX=9606 GN=DMD PE=1 SV=3	-0.352718	-0.599272	-1.12464	0.0866724	0.0427493	-0.0904484	0.09511	0.54137	0.273407	0.410624	0.243849
P13693	Translationally-controlled tumor protein OS=Homo sapiens OX=9606 GN=TPT1 PE=1 SV=1	-0.320475	-0.238824	-0.211052	-0.435778	-0.299509	-0.0795462	-0.475807	-0.261288	-0.338341	-0.0179186	-0.166214
Q9P0L2	Serine/threonine-protein kinase MARK1 OS=Homo sapiens OX=9606 GN=MARK1 PE=1 SV=2	0.308083	0.136812	0.0170872	0.392888	0.543583	0.383941	0.0608423	-0.381393	-0.4606	-1.00261	-0.455597
Q14444	Caprin-1 OS=Homo sapiens OX=9606 GN=CAPRIN1 PE=1 SV=2	0.0693086	-0.0246616	-0.22238	0.445252	0.243128	0.292526	0.428446	-0.158697	-0.093494	-0.122432	-0.0766261
O43488	Aflatoxin B1 aldehyde reductase member 2 OS=Homo sapiens OX=9606 GN=AKR7A2 PE=1 SV=3	0.196925	0.244182	0.293524	-0.0973895	-0.0440617	0.000605094	-0.646368	0.595265	0.337721	0.627574	-0.0719425
P49755	Transmembrane emp24 domain-containing protein 10 OS=Homo sapiens OX=9606 GN=TMED10 PE=1 SV=2	-0.0428662	0.0055341	0.0533081	-1.17234	-0.887004	-0.195169	0.331603	0.315567	0.135813	0.287314	-0.0416679
P22033	Methylmalonyl-CoA mutase, mitochondrial OS=Homo sapiens OX=9606 GN=MMUT PE=1 SV=4	0.182163	0.157241	0.20681	-0.193311	-0.00900976	-0.148003	-0.0864086	0.205595	1.26408	0.180239	0.0514881
Q9H269	Vacuolar protein sorting-associated protein 16 homolog OS=Homo sapiens OX=9606 GN=VPS16 PE=1 SV=2	0.31639	0.189312	0.142993	0.295102	0.205166	0.208644	0.354461	-0.110526	-0.241559	0.389708	-0.0470262
P21397	Amine oxidase [flavin-containing] A OS=Homo sapiens OX=9606 GN=MAOA PE=1 SV=1	-0.880867	-0.941244	-0.780243	-1.03539	-0.878358	-1.19385	-0.367392	0.492995	0.771089	0.669339	0.668204
Q96CS3	FAS-associated factor 2 OS=Homo sapiens OX=9606 GN=FAF2 PE=1 SV=2	-0.122015	-0.214022	-0.0866399	-0.110437	-0.134735	0.135129	-0.0548043	-0.41418	0.238045	-0.0339799	0.289103
P34913	Bifunctional epoxide hydrolase 2 OS=Homo sapiens OX=9606 GN=EPHX2 PE=1 SV=2	-1.72891	-1.29335	-0.81997	-2.48156	-1.68824	-0.408554	-1.97789	-0.0781488	0.0322196	0.084571	-0.0333435
P24539	ATP synthase F(0) complex subunit B1, mitochondrial OS=Homo sapiens OX=9606 GN=ATP5PB PE=1 SV=2	0.101236	0.132202	0.184666	0.5881	0.518286	0.182498	0.145407	-0.0696177	0.143304	0.0301978	-0.28789
O75347	Tubulin-specific chaperone A OS=Homo sapiens OX=9606 GN=TBCA PE=1 SV=3	0.0167511	0.0869865	0.0447903	0.280275	0.329187	0.545199	0.0674003	0.448198	0.0720524	-0.327699	-0.0940762
A1X283	SH3 and PX domain-containing protein 2B OS=Homo sapiens OX=9606 GN=SH3PXD2B PE=1 SV=3	0.333129	0.167911	0.283191	0.407714	0.464174	0.728765	-0.175931	0.157068	-0.37566	-0.0711456	0.0407728
Q66K14	TBC1 domain family member 9B OS=Homo sapiens OX=9606 GN=TBC1D9B PE=1 SV=3	-0.17191	-0.294577	-0.0627184	0.313391	0.284317	0.394814	0.255735	0.434085	-0.198734	-0.669026	0.0330869
P62979	Ubiquitin-40S ribosomal protein S27a OS=Homo sapiens OX=9606 GN=RPS27A PE=1 SV=2	-0.262833	0.0441016	-0.133014	-0.102601	0.132019	0.197618	0.0741605	0.393898	0.17692	0.12112	0.186362
P49902	Cytosolic purine 5'-nucleotidase OS=Homo sapiens OX=9606 GN=NT5C2 PE=1 SV=1	-0.0546111	0.0202977	-0.235901	0.22556	0.237237	0.0996012	-0.267828	-0.00992177	0.551911	0.738419	1.07565
Q13510	Acid ceramidase OS=Homo sapiens OX=9606 GN=ASAH1 PE=1 SV=5	-0.112551	-0.235376	0.16912	0.0442625	0.153822	-0.347489	-0.764113	-0.0847292	0.264178	0.494246	0.549374
Q9NRW7	Vacuolar protein sorting-associated protein 45 OS=Homo sapiens OX=9606 GN=VPS45 PE=1 SV=1	0.126524	0.064116	0.110669	-0.116149	-0.170437	-0.0236388	0.273376	-0.184377	0.274881	0.0825815	0.290109
Q92845	Kinesin-associated protein 3 OS=Homo sapiens OX=9606 GN=KIFAP3 PE=1 SV=2	-0.329036	-0.340648	-0.455369	0.183372	0.173339	0.469628	0.356445	0.00561594	-0.423316	-0.283884	-0.0384442
P06865	Beta-hexosaminidase subunit alpha OS=Homo sapiens OX=9606 GN=HEXA PE=1 SV=2	-0.774453	-0.784422	-0.760378	-2.06806	-1.48172	-1.19213	-1.49015	0.0983322	-0.577614	-0.69709	-0.394786
P08574	Cytochrome c1, heme protein, mitochondrial OS=Homo sapiens OX=9606 GN=CYC1 PE=1 SV=3	-0.0210343	0.057823	0.159735	-0.451804	-0.567056	-0.57343	0.153433	-0.0895025	-0.00851043	0.0310477	-0.116556
P24534	Elongation factor 1-beta OS=Homo sapiens OX=9606 GN=EEF1B2 PE=1 SV=3	0.00897171	0.0838325	0.0199896	0.166892	0.0783562	0.146377	0.210156	0.124103	-0.228597	-0.228104	-0.235917
Q8TB36	Ganglioside-induced differentiation-associated protein 1 OS=Homo sapiens OX=9606 GN=GDAP1 PE=1 SV=3	0.266822	0.20438	0.200106	-0.325694	-0.319844	-0.467532	-0.121344	0.0976635	-0.0938787	-0.427836	-0.330715
O43684	Mitotic checkpoint protein BUB3 OS=Homo sapiens OX=9606 GN=BUB3 PE=1 SV=1	0.0343335	0.0604071	0.0785718	0.393173	0.31322	0.369928	0.362645	0.18084	1.0139	0.816505	1.08699
Q9UHD1	Cysteine and histidine-rich domain-containing protein 1 OS=Homo sapiens OX=9606 GN=CHORDC1 PE=1 SV=2	-0.233827	-0.216147	-0.284997	-0.385212	-0.374956	-0.0879866	-0.259783	0.332804	0.053307	-0.189317	0.330844
Q86YR5	G-protein-signaling modulator 1 OS=Homo sapiens OX=9606 GN=GPSM1 PE=1 SV=2	0.497411	0.425189	0.443029	0.592542	0.652341	0.626989	0.206146	-0.648047	-0.279782	-0.425228	-0.526484
Q9Y281	Cofilin-2 OS=Homo sapiens OX=9606 GN=CFL2 PE=1 SV=1	-0.241059	-0.15502	-0.0125983	-0.751535	-0.600321	-0.253529	-1.32268	-0.630953	-0.300539	0.234661	-0.0819592
P43487	Ran-specific GTPase-activating protein OS=Homo sapiens OX=9606 GN=RANBP1 PE=1 SV=1	0.14567	0.103472	0.075462	0.0515566	0.0969827	0.0568636	-0.0382902	0.0940318	0.171686	0.037989	-0.108858
Q9BTV5	Fibronectin type III and SPRY domain-containing protein 1 OS=Homo sapiens OX=9606 GN=FSD1 PE=1 SV=1	0.0895931	0.150794	0.0988297	0.175795	0.269842	0.0988062	-0.1506	0.494299	0.0706398	0.0717007	-0.194732
O43765	Small glutamine-rich tetratricopeptide repeat-containing protein alpha OS=Homo sapiens OX=9606 GN=SGTA PE=1 SV=1	-0.068059	-0.0290797	-0.0579416	0.479098	0.459504	0.508291	-0.163777	-0.173261	-0.326563	-0.539137	-0.43461
Q14694	Ubiquitin carboxyl-terminal hydrolase 10 OS=Homo sapiens OX=9606 GN=USP10 PE=1 SV=2	0.123619	0.0380679	-0.0725368	0.514191	0.149651	0.360732	0.193699	-0.365016	-0.0451663	-0.236861	-0.326251
P43004	Excitatory amino acid transporter 2 OS=Homo sapiens OX=9606 GN=SLC1A2 PE=1 SV=2	-0.610902	-0.588181	-0.816308	-1.16801	-1.08529	-1.59816	-0.861418	-0.487345	-0.148267	-0.400566	-0.321218
Q9P253	Vacuolar protein sorting-associated protein 18 homolog OS=Homo sapiens OX=9606 GN=VPS18 PE=1 SV=2	0.21075	0.21793	0.180228	0.46227	0.439601	0.379452	0.247039	0.103983	0.238244	0.273406	0.465225
P07737	Profilin-1 OS=Homo sapiens OX=9606 GN=PFN1 PE=1 SV=2	0.00768618	-0.0145963	0.0420144	-0.0655969	-0.105347	-0.0691799	-0.16868	-0.159459	0.335281	0.393341	0.155027
P14324	Farnesyl pyrophosphate synthase OS=Homo sapiens OX=9606 GN=FDPS PE=1 SV=4	0.0854868	0.162901	-0.138875	0.532791	0.632166	0.756907	0.446194	-0.501032	0.310053	0.136912	0.0822555
Q9UI15	Transgelin-3 OS=Homo sapiens OX=9606 GN=TAGLN3 PE=1 SV=2	-0.16921	-0.071226	-0.0875405	0.138208	0.234807	0.307146	-0.574981	-0.261168	-0.473837	-0.587065	-0.433147
Q96E39	RNA binding motif protein, X-linked-like-1 OS=Homo sapiens OX=9606 GN=RBMXL1 PE=1 SV=1	0.100434	0.0690591	0.258982	0.223436	0.218613	0.0752151	-0.131713	-0.138172	0.407433	0.113774	-0.628273
Q02978	Mitochondrial 2-oxoglutarate/malate carrier protein OS=Homo sapiens OX=9606 GN=SLC25A11 PE=1 SV=3	-0.0655296	-0.0272847	0.0578298	-0.882279	-0.549687	-0.478536	-0.729762	0.0792801	0.20363	0.487907	0.285826
Q9ULC4	Malignant T-cell-amplified sequence 1 OS=Homo sapiens OX=9606 GN=MCTS1 PE=1 SV=1	-0.506925	-0.504148	-0.613109	0.326968	0.185591	0.256242	-0.126644	-0.140821	-0.0476726	0.0966278	0.25421
Q7Z7K6-3	Isoform 3 of Centromere protein V OS=Homo sapiens OX=9606 GN=CENPV	1.38468	1.41196	1.59017	1.44041	1.4861	1.55159	0.618975	-0.10349	0.529363	0.658112	0.445776
Q9NTJ5	Phosphatidylinositol-3-phosphatase SAC1 OS=Homo sapiens OX=9606 GN=SACM1L PE=1 SV=2	0.201305	0.0327254	0.160751	-0.368717	-0.440873	0.0553752	-0.442383	0.0574039	0.114313	0.170809	0.270548
P51116	Fragile X mental retardation syndrome-related protein 2 OS=Homo sapiens OX=9606 GN=FXR2 PE=1 SV=2	-0.0812364	0.0521953	0.0296302	-0.00224778	0.0895386	0.375253	0.06815	0.138884	-0.0349053	0.0455541	0.0537479
Q10713	Mitochondrial-processing peptidase subunit alpha OS=Homo sapiens OX=9606 GN=PMPCA PE=1 SV=2	0.00024344	-0.106309	-0.0597607	-0.311769	0.442508	0.152941	0.137266	-0.451736	-0.333299	-0.107873	-0.21095
Q9HB07	MYG1 exonuclease OS=Homo sapiens OX=9606 GN=MYG1 PE=1 SV=3	0.0164972	0.0555657	0.0867267	0.45636	0.448747	0.5008	0.298982	-0.724073	0.0489977	0.629761	0.0489086
Q9NP72	Ras-related protein Rab-18 OS=Homo sapiens OX=9606 GN=RAB18 PE=1 SV=1	0.0528433	0.00707699	-0.0328711	0.267846	0.297586	0.0342796	0.217687	-0.252495	0.0517814	0.0514529	0.0888617
Q9ULA0	Aspartyl aminopeptidase OS=Homo sapiens OX=9606 GN=DNPEP PE=1 SV=2	-0.0793075	0.469526	-0.0659052	-0.254893	-0.347541	-0.0264098	-0.216546	0.26692	0.78886	0.74645	0.256591
Q9UKM9	RNA-binding protein Raly OS=Homo sapiens OX=9606 GN=RALY PE=1 SV=1	0.377644	0.250946	0.234535	1.08008	1.04713	0.961127	0.154954	-0.897805	-0.155064	0.304494	-0.886479
Q9UL15	BAG family molecular chaperone regulator 5 OS=Homo sapiens OX=9606 GN=BAG5 PE=1 SV=1	0.0800938	1.21813	0.291968	0.472079	-0.0491649	0.0499342	0.545253	-0.360868	-0.0480689	0.0119465	0.0904886
O95433	Activator of 90 kDa heat shock protein ATPase homolog 1 OS=Homo sapiens OX=9606 GN=AHSA1 PE=1 SV=1	-0.294606	-0.196173	-0.283909	-0.112945	-0.156532	-0.103136	0.0301091	0.230876	0.135826	0.252472	0.24513
Q3SXM5	Inactive hydroxysteroid dehydrogenase-like protein 1 OS=Homo sapiens OX=9606 GN=HSDL1 PE=1 SV=3	0.172905	0.0950525	0.119637	0.738572	0.691444	1.03999	0.443721	0.267812	0.314591	0.689388	0.463009
O76038	Secretagogin OS=Homo sapiens OX=9606 GN=SCGN PE=1 SV=2	1.3108	1.24042	1.84911	-0.045994	0.0795523	-0.59729	2.55485	0.399136	0.735733	1.517	-0.422244
O43719	HIV Tat-specific factor 1 OS=Homo sapiens OX=9606 GN=HTATSF1 PE=1 SV=1	-0.293798	-0.25858	-0.215077	-0.730374	-0.696994	-1.0275	-0.990499	0.393948	-0.541588	-0.2767	0.147235
P30048	Thioredoxin-dependent peroxide reductase, mitochondrial OS=Homo sapiens OX=9606 GN=PRDX3 PE=1 SV=3	-0.0603208	-0.0627878	0.000240892	-0.47346	-0.445203	-0.415734	-0.548023	-0.28908	-0.0161473	0.265815	-0.0215624
Q49A26	Putative oxidoreductase GLYR1 OS=Homo sapiens OX=9606 GN=GLYR1 PE=1 SV=4	0.330233	0.254812	0.438637	0.456154	0.374492	0.364143	0.321465	0.0236662	-0.00602083	0.0662508	0.0251573
Q9UK76	Jupiter microtubule associated homolog 1 OS=Homo sapiens OX=9606 GN=JPT1 PE=1 SV=3	0.299722	0.0980183	-0.160337	0.456998	0.592795	0.454357	-0.491938	-0.0961458	-1.16284	-1.36705	-0.609148
Q9BTT0	Acidic leucine-rich nuclear phosphoprotein 32 family member E OS=Homo sapiens OX=9606 GN=ANP32E PE=1 SV=1	0.48349	0.452787	0.555357	0.968385	0.335467	1.82586	0.707191	-0.154793	0.017644	0.032918	-0.266311
P28161	Glutathione S-transferase Mu 2 OS=Homo sapiens OX=9606 GN=GSTM2 PE=1 SV=2	-0.127919	0.0660076	0.294745	-0.0972026	-0.0953249	-0.433548	-0.379359	0.835298	0.816016	1.02014	0.911631
O15173	Membrane-associated progesterone receptor component 2 OS=Homo sapiens OX=9606 GN=PGRMC2 PE=1 SV=1	0.00716379	0.00830252	-0.0225673	0.157243	0.23796	0.366694	-0.0391158	0.195557	0.333539	0.086484	0.110069
Q9Y5K5	Ubiquitin carboxyl-terminal hydrolase isozyme L5 OS=Homo sapiens OX=9606 GN=UCHL5 PE=1 SV=3	-0.562025	-0.592179	-0.669549	0.233697	-0.153018	0.320072	0.506291	-0.609624	-0.303373	0.250403	0.202962
P02794	Ferritin heavy chain OS=Homo sapiens OX=9606 GN=FTH1 PE=1 SV=2	-0.632006	-0.435894	-0.383519	-0.631703	-0.553016	-0.549992	-0.388199	0.113813	-0.196265	0.164745	0.193977
O14579	Coatomer subunit epsilon OS=Homo sapiens OX=9606 GN=COPE PE=1 SV=3	-0.0564875	-0.212732	-0.216785	0.13777	0.192035	0.707128	-0.1219	-0.213236	-0.301924	0.624934	0.46232
Q9Y4P1	Cysteine protease ATG4B OS=Homo sapiens OX=9606 GN=ATG4B PE=1 SV=2	-0.26582	-0.265219	-0.213596	0.207089	-0.100469	0.386611	-0.727468	-0.776054	0.207738	-0.0495753	0.626334
Q96JH7	Deubiquitinating protein VCPIP1 OS=Homo sapiens OX=9606 GN=VCPIP1 PE=1 SV=2	0.147557	0.248328	0.241969	0.0791546	0.0492934	0.00866209	0.16933	-0.228567	-0.671512	-0.316303	-0.140596
Q5JRA6	Transport and Golgi organization protein 1 homolog OS=Homo sapiens OX=9606 GN=MIA3 PE=1 SV=1	0.0022783	-0.0800502	-0.436047	-0.511556	-0.35366	-0.144328	-0.610148	0.667528	0.639473	0.0277021	0.21767
P07858	Cathepsin B OS=Homo sapiens OX=9606 GN=CTSB PE=1 SV=3	-0.219902	-0.406004	0.033287	-1.03776	-0.884306	-0.549108	-0.907639	0.0859993	-0.178809	-0.0611972	-0.0661266
Q9NZN3	EH domain-containing protein 3 OS=Homo sapiens OX=9606 GN=EHD3 PE=1 SV=2	-0.257237	-0.206702	-0.348608	-1.68828	-1.66981	-1.61511	-0.854113	-0.24769	-0.0965936	-0.34572	-0.306473
P42356	Phosphatidylinositol 4-kinase alpha OS=Homo sapiens OX=9606 GN=PI4KA PE=1 SV=4	0.321489	0.327381	0.275615	-0.679413	-0.739138	-1.0603	-0.116789	0.100579	0.082675	0.176661	0.107449
Q04760	Lactoylglutathione lyase OS=Homo sapiens OX=9606 GN=GLO1 PE=1 SV=4	-0.144097	-0.0954688	-0.140018	-0.130415	-0.0299932	-0.0522109	-0.0952214	0.350319	0.0961508	0.123275	0.0148502
Q9BY44	Eukaryotic translation initiation factor 2A OS=Homo sapiens OX=9606 GN=EIF2A PE=1 SV=3	-0.266568	-0.249802	-0.290356	0.0411951	0.261961	-0.292892	-0.667942	0.156875	-0.358186	0.27602	-0.255935
P30419	Glycylpeptide N-tetradecanoyltransferase 1 OS=Homo sapiens OX=9606 GN=NMT1 PE=1 SV=2	-0.212031	-0.222242	-0.380986	0.143004	0.184237	0.320717	0.148266	-0.060514	0.119876	-0.0143716	0.0147001
Q92743	Serine protease HTRA1 OS=Homo sapiens OX=9606 GN=HTRA1 PE=1 SV=1	-0.228627	-0.0787016	0.362602	-0.267773	-0.240478	0.132458	-0.511859	1.4276	2.14851	1.75852	0.956897
Q6P996	Pyridoxal-dependent decarboxylase domain-containing protein 1 OS=Homo sapiens OX=9606 GN=PDXDC1 PE=1 SV=2	-0.201416	-0.37714	-0.508535	-0.0360693	-0.0461605	0.766031	-0.438786	0.344105	0.203037	0.613934	-0.511094
Q9ULP9	TBC1 domain family member 24 OS=Homo sapiens OX=9606 GN=TBC1D24 PE=1 SV=2	-0.148778	-0.108621	-0.150575	0.324304	0.621002	0.156648	0.351072	-0.344453	0.163142	0.0214936	-0.00191468
P30085	UMP-CMP kinase OS=Homo sapiens OX=9606 GN=CMPK1 PE=1 SV=3	-0.410699	-0.41572	-0.292266	-0.688967	0.165153	-0.106755	0.0316406	0.216279	0.0549898	0.118101	0.26285
Q9Y2T2	AP-3 complex subunit mu-1 OS=Homo sapiens OX=9606 GN=AP3M1 PE=1 SV=1	0.159931	0.0646736	0.102874	0.0598575	-0.0138361	-0.0190589	-0.0917299	0.257476	0.790794	0.723931	0.482643
O14974	Protein phosphatase 1 regulatory subunit 12A OS=Homo sapiens OX=9606 GN=PPP1R12A PE=1 SV=1	0.303474	0.419973	0.50177	0.0113463	-0.0379649	-0.0462396	0.198033	-0.0394102	-0.274405	-0.194288	-0.286121
P23193	Transcription elongation factor A protein 1 OS=Homo sapiens OX=9606 GN=TCEA1 PE=1 SV=2	1.0254	0.947022	0.8554	0.77066	0.755105	0.877226	0.371835	-0.1104	0.169887	0.0689609	0.175607
Q4J6C6	Prolyl endopeptidase-like OS=Homo sapiens OX=9606 GN=PREPL PE=1 SV=1	0.31174	0.280761	0.239521	-0.683012	-0.733862	-0.308546	-0.0338689	0.214651	0.425087	0.627255	0.588263
O00408	cGMP-dependent 3',5'-cyclic phosphodiesterase OS=Homo sapiens OX=9606 GN=PDE2A PE=1 SV=1	0.0727056	-0.0668363	-0.536441	0.882805	0.874602	0.378444	0.930395	-0.136507	-0.0687428	-0.424969	-0.0756221
Q16698	2,4-dienoyl-CoA reductase [(3E)-enoyl-CoA-producing], mitochondrial OS=Homo sapiens OX=9606 GN=DECR1 PE=1 SV=1	-0.359421	-0.289486	-0.21187	-0.758428	-0.622907	-0.430469	-0.741011	0.231439	0.36585	-0.00927256	0.0567946
Q9UBS4	DnaJ homolog subfamily B member 11 OS=Homo sapiens OX=9606 GN=DNAJB11 PE=1 SV=1	-0.0807209	0.0390422	0.0919582	-0.291055	-0.207952	-0.0549814	0.00167386	-0.0650042	0.171027	0.246379	0.225374
P27144	Adenylate kinase 4, mitochondrial OS=Homo sapiens OX=9606 GN=AK4 PE=1 SV=1	-0.419812	-0.335231	-0.102377	-0.41211	-0.246818	-0.342795	-0.157036	0.473718	0.294627	-0.0489093	0.128879
Q7Z3D6-2	Isoform 2 of D-glutamate cyclase, mitochondrial OS=Homo sapiens OX=9606 GN=DGLUCY	0.368454	0.433343	0.637869	0.484219	0.683623	0.686141	0.463673	-2.30376	-0.0401092	-0.428103	-0.118164
Q9GZS3	WD repeat-containing protein 61 OS=Homo sapiens OX=9606 GN=WDR61 PE=1 SV=1	0.0704055	0.114772	0.206354	-0.117629	0.0871163	0.00140498	-0.157197	-0.300421	0.150704	0.344636	0.332404
P20290	Transcription factor BTF3 OS=Homo sapiens OX=9606 GN=BTF3 PE=1 SV=1	-0.0693999	-0.0698325	-0.14956	-0.706451	-0.256113	0.0380972	0.684127	-1.64849	-0.240469	-0.117822	0.181814
Q96I99	Succinate--CoA ligase [GDP-forming] subunit beta, mitochondrial OS=Homo sapiens OX=9606 GN=SUCLG2 PE=1 SV=2	-0.837822	-0.912245	-0.693342	-0.838439	-0.65609	-0.749013	-0.403357	0.244085	0.567808	0.705753	0.28064
Q9UNH7	Sorting nexin-6 OS=Homo sapiens OX=9606 GN=SNX6 PE=1 SV=1	0.0484395	0.0518164	0.169577	0.153114	0.115066	-0.0158839	0.215344	0.0445615	0.329398	0.331728	0.18481
Q9H267	Vacuolar protein sorting-associated protein 33B OS=Homo sapiens OX=9606 GN=VPS33B PE=1 SV=2	0.0604105	0.0741434	0.0235896	0.122267	0.0529919	0.0957777	0.211269	-0.150157	0.229603	0.148483	0.093852
Q6N022	Teneurin-4 OS=Homo sapiens OX=9606 GN=TENM4 PE=1 SV=2	0.0818648	-0.0916077	-0.271673	0.537396	0.513137	0.0595684	0.104998	0.547953	-1.05577	-1.23983	-0.126111
Q9UPZ6	Thrombospondin type-1 domain-containing protein 7A OS=Homo sapiens OX=9606 GN=THSD7A PE=1 SV=4	0.25484	-1.11919	-1.32992	0.566488	0.624735	-0.109427	0.548481	0.798461	0.140317	0.0178883	0.237189
Q8WXF1	Paraspeckle component 1 OS=Homo sapiens OX=9606 GN=PSPC1 PE=1 SV=1	0.314512	0.389922	0.387837	0.830235	0.724737	0.671289	0.729928	-0.35469	-0.0557736	0.0265536	-0.138914
P98172	Ephrin-B1 OS=Homo sapiens OX=9606 GN=EFNB1 PE=1 SV=1	-1.5236	-0.560194	-1.25663	-0.565068	-0.607838	-0.14194	-0.727559	0.310829	0.280167	0.107944	-0.0990645
Q13428	Treacle protein OS=Homo sapiens OX=9606 GN=TCOF1 PE=1 SV=3	-0.0478436	0.181024	-0.0155521	0.290663	0.112086	0.228659	-0.14762	-0.0178848	-0.300657	-0.053959	-0.0523119
Q9NPH2	Inositol-3-phosphate synthase 1 OS=Homo sapiens OX=9606 GN=ISYNA1 PE=1 SV=1	-0.200548	0.0234881	0.031558	2.34099	2.29504	2.14378	1.74146	0.433792	0.64896	0.883624	0.301336
Q9NYL9	Tropomodulin-3 OS=Homo sapiens OX=9606 GN=TMOD3 PE=1 SV=1	-0.0238785	0.0924506	-0.187455	0.192714	-0.0445624	-0.152981	-0.704024	0.303084	0.48287	0.380733	0.330634
Q9Y6X4	Soluble lamin-associated protein of 75 kDa OS=Homo sapiens OX=9606 GN=FAM169A PE=1 SV=2	-0.125553	0.0932178	0.115093	0.393937	0.509746	0.442705	0.162586	-0.106862	0.216076	0.0554174	0.091589
Q9NZM1	Myoferlin OS=Homo sapiens OX=9606 GN=MYOF PE=1 SV=1	0.217689	0.17398	0.616014	-0.672305	-1.37727			1.29258	1.47816	2.61518	1.07253
Q99615	DnaJ homolog subfamily C member 7 OS=Homo sapiens OX=9606 GN=DNAJC7 PE=1 SV=2	0.214271	0.674115	0.0183527	-0.0625789	-0.0696531	-0.0956021	0.303183	0.238859	-0.0211857	-0.417413	-0.0375579
Q96EK5	KIF-binding protein OS=Homo sapiens OX=9606 GN=KIFBP PE=1 SV=1	0.268491	0.123626	0.199258	-0.187776	-0.236535	-0.12407	-0.204193	-0.519053	-0.455588	-0.197109	-0.519433
Q8IYI6	Exocyst complex component 8 OS=Homo sapiens OX=9606 GN=EXOC8 PE=1 SV=2	0.0861342	0.110936	0.0394125	0.387562	0.876617	0.726345	0.154318	-0.109632	-0.22117	0.0358548	0.206374
Q07021	Complement component 1 Q subcomponent-binding protein, mitochondrial OS=Homo sapiens OX=9606 GN=C1QBP PE=1 SV=1	0.0976241	0.0375242	0.0986915	-0.621222	-0.647768	-0.567669	-0.587968	0.00693891	0.0638224	0.0863174	0.0403918
O00560	Syntenin-1 OS=Homo sapiens OX=9606 GN=SDCBP PE=1 SV=1	-0.093162	-0.105881	-0.16071	-0.35321	-0.655314	0.36351	-1.52545	-0.887011	-0.446262	-0.0736116	0.0628658
P55010	Eukaryotic translation initiation factor 5 OS=Homo sapiens OX=9606 GN=EIF5 PE=1 SV=2	0.0733677	0.0230755	-0.0648748	0.0901305	0.0820349	0.13678	0.0527334	0.0732447	-0.112302	-0.409848	0.0940305
O15344	E3 ubiquitin-protein ligase Midline-1 OS=Homo sapiens OX=9606 GN=MID1 PE=1 SV=1	-0.40299	-0.47353	-0.507568	-0.752706	-0.76422	-0.286223	-1.36098		1.0863	1.06312	0.785903
Q9UID3	Vacuolar protein sorting-associated protein 51 homolog OS=Homo sapiens OX=9606 GN=VPS51 PE=1 SV=2	0.0723532	0.023852	0.0266154	0.010098	-0.0309829	-0.125417	0.00494158	0.0755316	-0.0120282	-0.320226	-0.168251
Q16543	Hsp90 co-chaperone Cdc37 OS=Homo sapiens OX=9606 GN=CDC37 PE=1 SV=1	-0.0240094	-0.0102014	-0.0195885	-0.05292	0.142618	0.326351	0.178542	0.0672318	-0.0388705	-0.228263	-0.130655
O95336	6-phosphogluconolactonase OS=Homo sapiens OX=9606 GN=PGLS PE=1 SV=2	0.0322951	0.0724638	0.0832236	0.499468	0.34694	0.164104	-0.0998958	0.172534	0.445939	0.143449	0.104907
P78406	mRNA export factor OS=Homo sapiens OX=9606 GN=RAE1 PE=1 SV=1	0.129083	0.167917	0.19328	0.402277	0.302762	0.244599	0.392892	-0.174021	0.244919	0.197624	0.298215
Q14789	Golgin subfamily B member 1 OS=Homo sapiens OX=9606 GN=GOLGB1 PE=1 SV=2	0.044325	-0.309977	-0.486501	-0.434546	-0.302029	0.426875		0.281599	-0.277543	-1.48992	-0.246005
Q96A33	PAT complex subunit CCDC47 OS=Homo sapiens OX=9606 GN=CCDC47 PE=1 SV=1	-0.0696838	-0.0930512	-0.0461486	0.0221631	-0.0698666	0.220367	-0.140094	0.07792	0.319687	0.601167	0.402167
Q9H3P7	Golgi resident protein GCP60 OS=Homo sapiens OX=9606 GN=ACBD3 PE=1 SV=4	-0.257882	-0.0887464	-0.113112	0.0227114	0.0197769	0.380744	-0.39157	-0.517456	0.104606	-0.048172	0.068131
Q9NTZ6	RNA-binding protein 12 OS=Homo sapiens OX=9606 GN=RBM12 PE=1 SV=1	0.00554468	0.0440343	0.139128	0.530722	0.520182	0.630076	0.324395	0.0919322	0.462601	0.396751	0.188412
Q9UL46	Proteasome activator complex subunit 2 OS=Homo sapiens OX=9606 GN=PSME2 PE=1 SV=4	0.04196	0.0184495	0.140993	-0.280154	-0.298166	0.146104	-0.239042	0.166287	0.146786	0.506064	0.425513
Q15555	Microtubule-associated protein RP/EB family member 2 OS=Homo sapiens OX=9606 GN=MAPRE2 PE=1 SV=1	0.095622	0.0911082	-0.00986245	0.814144	0.81334	0.477248	0.506232	0.00171729	-0.043801	-0.134751	0.00656405
P02511	Alpha-crystallin B chain OS=Homo sapiens OX=9606 GN=CRYAB PE=1 SV=2	-1.90197	-1.75009	-1.61972	-2.23552	-1.6194	-3.26768	-0.850384	0.0146772	0.392327	0.359739	0.455396
Q16720	Plasma membrane calcium-transporting ATPase 3 OS=Homo sapiens OX=9606 GN=ATP2B3 PE=1 SV=3	0.0898107	0.0215677	0.127	-0.3823	-0.685037	-0.758036	0.463092	-0.015943	-0.269204	-0.215812	-0.167685
Q9Y2B0	Protein canopy homolog 2 OS=Homo sapiens OX=9606 GN=CNPY2 PE=1 SV=1	-0.106378	-0.123589	-0.161009	-0.289889	-0.305922	0.0655737	-0.124944	0.251906	0.243055	-0.0149731	0.0598941
Q9Y383	Putative RNA-binding protein Luc7-like 2 OS=Homo sapiens OX=9606 GN=LUC7L2 PE=1 SV=2	0.229729	0.235956	0.250823	0.558797	0.47772	0.558623	0.315815	0.0841854	0.426117	0.0102356	0.155793
Q96AB3	Isochorismatase domain-containing protein 2 OS=Homo sapiens OX=9606 GN=ISOC2 PE=1 SV=1	-0.0642549	-0.0881848	0.0599144	-0.492606	-0.161149	-0.111839	-0.439148	-0.37517	0.0864982	-0.0536747	-0.214776
Q8TDQ7	Glucosamine-6-phosphate isomerase 2 OS=Homo sapiens OX=9606 GN=GNPDA2 PE=1 SV=1	-0.356664	-0.288512	-0.196037	0.000220433	-0.0143051	-0.224563	-0.0472853	-0.784945	0.44046	0.121026	-0.0745763
Q08380	Galectin-3-binding protein OS=Homo sapiens OX=9606 GN=LGALS3BP PE=1 SV=1	-0.83965	-0.788751	-0.779067	-1.01769	-1.04001	-0.540023	-1.37996	-0.517012	-0.215987	-0.182257	-0.445963
O43396	Thioredoxin-like protein 1 OS=Homo sapiens OX=9606 GN=TXNL1 PE=1 SV=3	-0.103964	-0.123287	-0.000904381	-0.105757	-0.155061	-0.3442	-0.0179479	-0.116817	-0.229316	0.012728	-0.143672
Q92597	Protein NDRG1 OS=Homo sapiens OX=9606 GN=NDRG1 PE=1 SV=1	0.0744085	0.124514	-0.57856	2.63261	2.69448	1.99324	1.23324	-0.103637	0.0954064	-0.0499763	-0.00199193
Q86Y82	Syntaxin-12 OS=Homo sapiens OX=9606 GN=STX12 PE=1 SV=1	-0.349383	-0.260217	-0.310689	-0.33304	-0.207758	-0.258171	-0.238525	-0.203984	-0.26809	-0.14081	-0.335563
Q4G0F5	Vacuolar protein sorting-associated protein 26B OS=Homo sapiens OX=9606 GN=VPS26B PE=1 SV=2	-0.0913272	-0.049227	-0.121354	-0.13323	-0.181311	-0.452723	0.172466	0.199856	0.702813	0.508385	0.616894
Q16401	26S proteasome non-ATPase regulatory subunit 5 OS=Homo sapiens OX=9606 GN=PSMD5 PE=1 SV=3	0.980457	0.96838	0.983049	0.625324	0.666995	0.88665	0.293327	0.313774	0.686445	0.593142	0.342044
Q9UN86	Ras GTPase-activating protein-binding protein 2 OS=Homo sapiens OX=9606 GN=G3BP2 PE=1 SV=2	-0.0864153	-0.0555433	-0.282486	0.131225	0.205259	0.378547	0.068101	-0.277765	-0.273664	-0.189959	-0.121943
Q9Y6Y8	SEC23-interacting protein OS=Homo sapiens OX=9606 GN=SEC23IP PE=1 SV=1	-0.181823	-0.0831326	-0.279329	0.123038	0.0797525	0.0299371	0.175938	0.0225171	-0.544846	-1.02253	-0.690816
P78356	Phosphatidylinositol 5-phosphate 4-kinase type-2 beta OS=Homo sapiens OX=9606 GN=PIP4K2B PE=1 SV=1	0.0342797	0.0301383	0.0596904	0.414196	0.306621	0.0468376	0.805271	-0.158395	0.0494352	-0.230804	0.0077707
P43003	Excitatory amino acid transporter 1 OS=Homo sapiens OX=9606 GN=SLC1A3 PE=1 SV=1	0.420683	0.524965	0.789697	-0.592586	-0.608003	-0.736258	0.0308166	0.162426	0.563786	0.22579	0.440177
Q96JB5	CDK5 regulatory subunit-associated protein 3 OS=Homo sapiens OX=9606 GN=CDK5RAP3 PE=1 SV=2	-0.102711	-0.0377595	-0.0488994	0.700718	0.676736	0.119181	-0.0758454	-0.0812153	0.176121	-1.36376	0.0891238
O95292	Vesicle-associated membrane protein-associated protein B/C OS=Homo sapiens OX=9606 GN=VAPB PE=1 SV=3	-0.0760712	-0.035264	-0.0931534	-0.425046	-0.238534	-0.204111	-0.211529	0.154587	-0.261942	-0.271196	-0.338384
Q5JTZ9	Alanine--tRNA ligase, mitochondrial OS=Homo sapiens OX=9606 GN=AARS2 PE=1 SV=1	0.174076	0.0419567	-0.0326861	-0.404884	-0.28361	0.111177	-0.624964	0.0777173	0.239904	0.67523	0.315819
P54819	Adenylate kinase 2, mitochondrial OS=Homo sapiens OX=9606 GN=AK2 PE=1 SV=2	-0.288621	-0.378584	-0.353211	-0.847433	-0.675837	-0.272499	-0.705264	0.57664	0.471269	0.50404	0.454577
P49903	Selenide, water dikinase 1 OS=Homo sapiens OX=9606 GN=SEPHS1 PE=1 SV=2	0.119477	-0.0166711	0.0711291	-0.0793355	-0.114128	0.114562	-0.0879945	0.060712	1.01973	1.24405	0.842091
O75306	NADH dehydrogenase [ubiquinone] iron-sulfur protein 2, mitochondrial OS=Homo sapiens OX=9606 GN=NDUFS2 PE=1 SV=2	-0.0505324	-0.0612206	0.119986	-0.619777	-0.630013	-0.652823	-0.526121	-0.173515	-0.285902	0.138968	-0.164354
Q96FN4	Copine-2 OS=Homo sapiens OX=9606 GN=CPNE2 PE=1 SV=3	-0.365304	-0.325612	-0.0569562	0.333345	0.461123	0.0400798	0.360333	-0.0961985	-0.282848	0.235221	0.31857
P00492	Hypoxanthine-guanine phosphoribosyltransferase OS=Homo sapiens OX=9606 GN=HPRT1 PE=1 SV=2	-1.3525	-0.962569	-1.41376	-0.304862	-0.362682	0.162062	-0.450484	-0.437873	-0.142958	-0.0169145	-0.0826232
P53582	Methionine aminopeptidase 1 OS=Homo sapiens OX=9606 GN=METAP1 PE=1 SV=2	0.17715	0.0961863	0.0770235	0.820825	0.54582	0.552745	0.891981	-0.0774838	0.0461375	-0.246101	-0.1529
Q96MZ0	Ganglioside-induced differentiation-associated protein 1-like 1 OS=Homo sapiens OX=9606 GN=GDAP1L1 PE=2 SV=2	0.005512	0.113345	0.0437268	0.880078	0.8765	1.01219	0.0893667	0.0842766	0.0747589	-0.140362	-0.244719
Q13155	Aminoacyl tRNA synthase complex-interacting multifunctional protein 2 OS=Homo sapiens OX=9606 GN=AIMP2 PE=1 SV=2	0.595106	0.0188778	0.0551265	0.237736	0.197031	0.0433928	0.0246307	-0.234964	-0.405492	-0.176476	-0.202277
Q9HCU5	Prolactin regulatory element-binding protein OS=Homo sapiens OX=9606 GN=PREB PE=1 SV=2	-0.189751	-0.174494	-0.0487098	-0.259643	0.152879	-0.240867	-0.706567	-0.647414	0.048816	0.00942504	0.0457661
Q9NZB2	Constitutive coactivator of PPAR-gamma-like protein 1 OS=Homo sapiens OX=9606 GN=FAM120A PE=1 SV=2	0.202804	0.141796	0.26158	-0.0921923	-0.149642	-0.140594	0.225584	-0.360448	-0.286683	-0.448767	-0.245009
Q96AG4	Leucine-rich repeat-containing protein 59 OS=Homo sapiens OX=9606 GN=LRRC59 PE=1 SV=1	-0.168075	-0.135338	-0.134711	-0.477556	-0.52795	-0.140624	-0.140015	0.245972	-0.13665	-0.406613	-0.386561
P46782	40S ribosomal protein S5 OS=Homo sapiens OX=9606 GN=RPS5 PE=1 SV=4	0.0819455	0.0482269	0.0105015	0.095665	-0.115933	0.04115	0.255056	0.341831	-0.150093	0.0569292	0.27395
Q7Z3U7	Protein MON2 homolog OS=Homo sapiens OX=9606 GN=MON2 PE=1 SV=3	0.0668079	0.137272	0.131933	0.372593	0.301585	-0.216034	0.674556	-0.462065	0.944976	1.49718	0.536051
Q9GZP4	PITH domain-containing protein 1 OS=Homo sapiens OX=9606 GN=PITHD1 PE=1 SV=1	-0.242647	-0.130094	-0.216916	0.02599	-0.176704	-0.0985289	0.370966	-0.191121	-0.0829731	0.102034	0.0966453
Q12955	Ankyrin-3 OS=Homo sapiens OX=9606 GN=ANK3 PE=1 SV=3	-0.9594	-0.792447	-2.26452	-0.0272094	-0.11422	-0.374198	0.484178	-0.0613653	-0.574138	-0.425652	-0.28928
O95861	3'(2'),5'-bisphosphate nucleotidase 1 OS=Homo sapiens OX=9606 GN=BPNT1 PE=1 SV=1	-0.138086	-0.171068	-0.0202273	-0.212083	-0.22109	-0.309196	0.213191	0.177106	0.654742	0.389753	0.668269
P28070	Proteasome subunit beta type-4 OS=Homo sapiens OX=9606 GN=PSMB4 PE=1 SV=4	-0.330743	-0.32479	-0.379293	0.0136641	-0.100273	-0.0378991	0.359991	-0.121544	0.369753	0.197103	0.282632
Q14699	Raftlin OS=Homo sapiens OX=9606 GN=RFTN1 PE=1 SV=4	0.00349925	-0.263027	-0.75308	-1.09575	-1.0704	-1.08733	-1.06155	-0.470881	-0.958153	0.997035	-0.541748
P51648	Aldehyde dehydrogenase family 3 member A2 OS=Homo sapiens OX=9606 GN=ALDH3A2 PE=1 SV=1	0.439204	0.416714	0.52445	-0.128848	-0.134073	-0.0247407	-0.260104	0.365932	0.353409	0.782635	0.552961
Q14558	Phosphoribosyl pyrophosphate synthase-associated protein 1 OS=Homo sapiens OX=9606 GN=PRPSAP1 PE=1 SV=2	-0.230051	-0.239748	-0.207551	-0.0310023	-0.216542	-0.0721956	0.0673344	0.204407	0.362798	0.207967	0.274577
Q15257	Serine/threonine-protein phosphatase 2A activator OS=Homo sapiens OX=9606 GN=PTPA PE=1 SV=3	0.0236139	0.0246488	-0.0877562	0.18978	0.122557	-0.0606255	0.0662982	-0.357487	-0.243213	-0.566125	-0.202131
Q6IBS0	Twinfilin-2 OS=Homo sapiens OX=9606 GN=TWF2 PE=1 SV=2	0.260479	0.263782	0.31534	0.0166236	0.237209	-0.180148	-0.473249	-0.125906	0.00899135	0.410702	0.211621
Q15631	Translin OS=Homo sapiens OX=9606 GN=TSN PE=1 SV=1	0.0554233	0.317828	0.241039	0.0222567	-0.0484137	0.39391	-0.114593	0.124292	0.484777	0.844745	0.696607
P51513	RNA-binding protein Nova-1 OS=Homo sapiens OX=9606 GN=NOVA1 PE=1 SV=2	0.0419697	0.110765	0.0988111	0.760454	0.575012	0.599667	0.358553	-0.0741819	0.283689	0.204259	-1.44414
P61421	V-type proton ATPase subunit d 1 OS=Homo sapiens OX=9606 GN=ATP6V0D1 PE=1 SV=1	-0.13022	-0.212374	-0.124826	-0.748867	-0.465713	-0.88167	-1.0056	-0.200367	-0.250797	-0.306371	-0.251613
Q14165	Malectin OS=Homo sapiens OX=9606 GN=MLEC PE=1 SV=1	-0.221712	-0.278935	-0.0864339	-0.216868	-0.0952179	-0.110355	-0.553784	-0.0533992	-0.0785165	0.141628	0.232934
Q9BWS9	Chitinase domain-containing protein 1 OS=Homo sapiens OX=9606 GN=CHID1 PE=1 SV=1	0.0695304	-0.0197907	0.0306958	0.155003	0.343056	0.299013	-0.131608	0.237466	0.954743	1.27073	0.873784
O95674	Phosphatidate cytidylyltransferase 2 OS=Homo sapiens OX=9606 GN=CDS2 PE=1 SV=1	-0.0253567	-0.0226218	0.123859	-0.0820642	0.019518	0.0725347	-0.294469	0.0552073	-0.0661302	-0.229524	0.125743
Q969V3	Nicalin OS=Homo sapiens OX=9606 GN=NCLN PE=1 SV=2	0.0825507	0.0547507	0.0541939	-0.13754	-0.191865	-0.0166161	-0.220719	0.185294	0.441232	0.514344	-0.0996936
P21359	Neurofibromin OS=Homo sapiens OX=9606 GN=NF1 PE=1 SV=2	0.234834	0.154031	0.18608	0.131375	0.0212327	-0.206489	0.0647448	0.359533	-0.558871	-0.615818	-0.0403447
P51148	Ras-related protein Rab-5C OS=Homo sapiens OX=9606 GN=RAB5C PE=1 SV=2	0.00143701	-0.0131919	0.0651659	0.494378	0.455909	0.519824	0.234055	0.0565164	0.138064	0.115445	0.0890316
P52294	Importin subunit alpha-5 OS=Homo sapiens OX=9606 GN=KPNA1 PE=1 SV=3	0.245906	0.18342	0.173417	0.309444	0.303948	0.206419	0.250422	0.147476	1.06297	0.782653	1.03487
Q9H307	Pinin OS=Homo sapiens OX=9606 GN=PNN PE=1 SV=5	0.0626309	0.0784923	0.198732	0.556139	0.345818	0.384396	0.0822843	-0.447556	0.0920885	0.499957	0.0422243
Q92823	Neuronal cell adhesion molecule OS=Homo sapiens OX=9606 GN=NRCAM PE=1 SV=3	-0.183505	-0.165181	-0.738229	0.324389	0.172154	-0.0562384	0.435299	0.0567187	-0.34498	-0.350503	0.000574082
P42785	Lysosomal Pro-X carboxypeptidase OS=Homo sapiens OX=9606 GN=PRCP PE=1 SV=1	-0.048115	0.131239	0.494815	-0.573129	-0.0123841	-0.0775499	-1.01276	0.305482	0.334747	-0.383118	0.203239
Q86VS8	Protein Hook homolog 3 OS=Homo sapiens OX=9606 GN=HOOK3 PE=1 SV=2	-0.053952	0.0400405	0.159264	0.0283115	0.0201881	0.204424	-0.369053	-0.131366	-0.4519	-0.799784	-0.456072
O43148	mRNA cap guanine-N7 methyltransferase OS=Homo sapiens OX=9606 GN=RNMT PE=1 SV=1	-0.119817	-0.00446929	0.050953	0.697299	0.734223	0.755219	0.312099	-1.36232	-0.00731134	0.851831	0.227362
Q8N3P4	Vacuolar protein sorting-associated protein 8 homolog OS=Homo sapiens OX=9606 GN=VPS8 PE=1 SV=3	-0.0481066	-0.0230676	0.0580403	0.0516433	0.310576	0.0357944	-0.523525	0.0481435	-0.466023	-0.476665	-0.18666
P30043	Flavin reductase (NADPH) OS=Homo sapiens OX=9606 GN=BLVRB PE=1 SV=3	-0.304084	-0.272097	-0.150124	0.650015	0.666375	0.691906	0.00574258	0.138577	0.493148	0.780487	0.108291
P48047	ATP synthase subunit O, mitochondrial OS=Homo sapiens OX=9606 GN=ATP5PO PE=1 SV=1	0.128854	0.15836	0.211952	-0.661199	-0.603257	-0.502058	-0.642336	-0.15726	-0.0881054	-0.077368	-0.211821
P36957	Dihydrolipoyllysine-residue succinyltransferase component of 2-oxoglutarate dehydrogenase complex, mitochondrial OS=Homo sapiens OX=9606 GN=DLST PE=1 SV=4	-0.0746308	-0.0554618	0.0384859	-0.30512	-0.268878	-0.188421	-0.29377	-0.103828	-0.118873	-0.0778829	-0.381447
O75489	NADH dehydrogenase [ubiquinone] iron-sulfur protein 3, mitochondrial OS=Homo sapiens OX=9606 GN=NDUFS3 PE=1 SV=1	-0.0703746	-0.184527	0.0299485	-0.626767	-0.610251	-0.57957	-0.298395	0.0420106	-0.249942	-0.22743	-0.304873
Q9NZR1	Tropomodulin-2 OS=Homo sapiens OX=9606 GN=TMOD2 PE=1 SV=1	-0.0318985	-0.25342	-0.298958	0.197775	0.225906	0.0393787	0.255071	0.0802714	-0.0505404	-0.388938	-0.169185
Q14376	UDP-glucose 4-epimerase OS=Homo sapiens OX=9606 GN=GALE PE=1 SV=2	-0.148483	-0.14739	0.631684	-0.0210733	0.0649537	0.172701	-0.257285	0.10799	0.990745	0.894565	0.509369
P51674	Neuronal membrane glycoprotein M6-a OS=Homo sapiens OX=9606 GN=GPM6A PE=1 SV=2	0.602398	0.51184	0.121074	0.677823	0.774471	0.122644	0.213442	0.000334047	-0.413828	-0.428393	-0.00643036
P33121	Long-chain-fatty-acid--CoA ligase 1 OS=Homo sapiens OX=9606 GN=ACSL1 PE=1 SV=1	0.00654285	0.07506	0.0249431	-0.424126	-0.51222	-0.424203	-0.482361	0.0219123	0.0285113	0.236656	0.00270781
Q9NR46-2	Isoform 2 of Endophilin-B2 OS=Homo sapiens OX=9606 GN=SH3GLB2	-0.32826	-0.215448	-0.245288	0.118239	0.121136	-0.315289	0.804643	-0.381883	-0.304112	-0.583162	-0.444652
Q9NRN7	L-aminoadipate-semialdehyde dehydrogenase-phosphopantetheinyl transferase OS=Homo sapiens OX=9606 GN=AASDHPPT PE=1 SV=2	0.130884	0.157385	0.0670248	0.761752	0.716749	0.625515	0.269565	-0.0776966	0.0533163	0.330365	0.0122425
P62993	Growth factor receptor-bound protein 2 OS=Homo sapiens OX=9606 GN=GRB2 PE=1 SV=1	-0.0469012	-0.0435298	-0.173074	0.346817	0.300648	0.213603	0.439396	0.291105	-0.127115	-0.0687112	0.192405
P11274	Breakpoint cluster region protein OS=Homo sapiens OX=9606 GN=BCR PE=1 SV=2	0.219975	0.227615	0.066187	0.372131	0.315936	0.0816691	0.301657	0.0523077	-0.244775	-0.500375	-0.0690624
O75334	Liprin-alpha-2 OS=Homo sapiens OX=9606 GN=PPFIA2 PE=1 SV=2	-0.0753247	-0.0290462	-0.24073	-0.548461	-0.573665	-0.478302	0.193694	-0.128986	-0.131347	-0.560065	-0.33876
P35813	Protein phosphatase 1A OS=Homo sapiens OX=9606 GN=PPM1A PE=1 SV=1	-0.0702629	-0.00547816	-0.0343792	-0.0335632	0.0372167	0.144163	-0.316649	-0.323555	-0.130234	-0.124449	-0.132689
Q4G0N4	NAD kinase 2, mitochondrial OS=Homo sapiens OX=9606 GN=NADK2 PE=1 SV=2	-0.0116692	0.00563236	0.142067	-0.416082	-0.290184	-0.420483	-0.443323	0.32924	0.88938	0.716219	0.705482
P55735	Protein SEC13 homolog OS=Homo sapiens OX=9606 GN=SEC13 PE=1 SV=3	-0.036879	-0.0727645	-0.0706239	0.161823	0.221291	0.256414	0.0781368	-0.991903	-0.735117	0.534563	0.897229
Q13185	Chromobox protein homolog 3 OS=Homo sapiens OX=9606 GN=CBX3 PE=1 SV=4	0.312947	0.206254	0.21837	0.497739	0.399102	0.539113	0.384415	-0.106801	0.0472766	0.185006	0.0281711
Q9NZ32	Actin-related protein 10 OS=Homo sapiens OX=9606 GN=ACTR10 PE=1 SV=1	0.14056	0.172571	-0.00458664	0.315598	0.27172	0.190227	0.170275	-0.215043	-0.113652	0.0873187	-0.0811252
P52888	Thimet oligopeptidase OS=Homo sapiens OX=9606 GN=THOP1 PE=1 SV=2	-0.0346449	0.0853549	0.192831	-0.171293	-0.263468	-0.263022	0.157362	0.194676	-1.14388	-1.24041	-0.42803
P60900	Proteasome subunit alpha type-6 OS=Homo sapiens OX=9606 GN=PSMA6 PE=1 SV=1	-0.0638255	-0.108991	-0.0736488	0.00282514	-0.0557187	-0.15332	0.332472	0.0384455	0.472769	0.644677	0.555876
O15084-1	Isoform 3 of Serine/threonine-protein phosphatase 6 regulatory ankyrin repeat subunit A OS=Homo sapiens OX=9606 GN=ANKRD28	-0.0195156	-0.0353674	-0.00537977	0.376039	0.244261	0.23677	0.607938	-0.0495911	-0.0212793	-0.594982	-0.791403
Q9NR46	Endophilin-B2 OS=Homo sapiens OX=9606 GN=SH3GLB2 PE=1 SV=1	0.00332861	-0.210288	0.170585	-0.109191	-0.0834748	0.219993	0.0758758	0.270558	-0.0208798	-0.479828	-0.373562
P07203	Glutathione peroxidase 1 OS=Homo sapiens OX=9606 GN=GPX1 PE=1 SV=4	0.0154503	0.0349054	0.155358	0.306113	0.235803	0.197653	-0.304509	0.763118	1.24106	1.19236	0.932392
P30038	Delta-1-pyrroline-5-carboxylate dehydrogenase, mitochondrial OS=Homo sapiens OX=9606 GN=ALDH4A1 PE=1 SV=3	-0.0774895	0.0215758	-0.0691703	-0.864983	-0.917923	-0.502408	-0.261323	0.152563	0.459662	0.423499	0.220074
P11172	Uridine 5'-monophosphate synthase OS=Homo sapiens OX=9606 GN=UMPS PE=1 SV=1	0.220762	0.165309	0.109696	0.218064	0.202367	0.043456	0.340917	0.0992756	0.33874	-0.561371	0.250539
Q14139	Ubiquitin conjugation factor E4 A OS=Homo sapiens OX=9606 GN=UBE4A PE=1 SV=2	-0.127832	-0.246757	0.0345993	0.41621	0.346995	0.261249	-0.132512	-0.152113	0.152165	0.229053	-0.0394391
Q6NUK1	Calcium-binding mitochondrial carrier protein SCaMC-1 OS=Homo sapiens OX=9606 GN=SLC25A24 PE=1 SV=2	-0.451693	0.135389	0.191462	0.373171	0.707892	0.263792	-0.726246	0.0699892	0.335688	0.327923	0.222937
O00170	AH receptor-interacting protein OS=Homo sapiens OX=9606 GN=AIP PE=1 SV=2	0.00487487	-0.0842565	0.0102963	0.315496	0.217416	0.00986667	0.185917	0.0738882	-0.18416	-0.144968	-0.010857
Q5H9L2	Transcription elongation factor A protein-like 5 OS=Homo sapiens OX=9606 GN=TCEAL5 PE=1 SV=1	-0.439659	-0.301423	-0.31903	-0.51612	-0.362862	-0.476032	-0.43347	-0.409279	-0.746049	-0.733781	-0.63211
O60826	Coiled-coil domain-containing protein 22 OS=Homo sapiens OX=9606 GN=CCDC22 PE=1 SV=1	-0.284481	-0.188645	-0.287063	-0.171073	0.00678742	-0.683018	-0.0735572	-0.160526	0.0788878	-0.223186	0.11817
Q06787	Synaptic functional regulator FMR1 OS=Homo sapiens OX=9606 GN=FMR1 PE=1 SV=1	0.504788	0.523635	0.615902	0.387867	0.35543	0.385894	0.180485	0.014633	-1.49292	-0.471241	0.330105
P63208	S-phase kinase-associated protein 1 OS=Homo sapiens OX=9606 GN=SKP1 PE=1 SV=2	0.227518	0.0800041	0.0523563	-0.113782	-0.0749616	0.228227	0.374528	-0.185882	-0.221013	-0.423541	-0.31944
O43837	Isocitrate dehydrogenase [NAD] subunit beta, mitochondrial OS=Homo sapiens OX=9606 GN=IDH3B PE=1 SV=2	-0.0688006	-0.0464117	0.0803141	-0.65981	-0.882113	-0.825433	-0.0629926	-0.00574932	0.241006	0.0559908	-0.0352768
Q9BR76	Coronin-1B OS=Homo sapiens OX=9606 GN=CORO1B PE=1 SV=1	-0.252141	-0.163796	-0.175582	-0.48557	-0.479299	-0.749816	-0.214114	0.138564	0.0135762	-0.106917	0.00359605
Q9BZV1	UBX domain-containing protein 6 OS=Homo sapiens OX=9606 GN=UBXN6 PE=1 SV=1	-0.162584	-0.120958	0.0797555	-0.260087	-0.297286	-0.540395	-0.359348	0.0510836	-0.475843	-0.232434	-0.248924
P47985	Cytochrome b-c1 complex subunit Rieske, mitochondrial OS=Homo sapiens OX=9606 GN=UQCRFS1 PE=1 SV=2	0.110043	0.185913	0.289327	-0.50242	-0.307179	-0.326474	-0.466368	0.345927	-0.242652	-0.278437	-0.189389
Q92734	Protein TFG OS=Homo sapiens OX=9606 GN=TFG PE=1 SV=2	-0.0967319	-0.108434	-0.100269	-0.0627566	0.0155347	0.102387	0.239208	-0.173155	-0.112489	-0.0371359	-0.173919
P36543	V-type proton ATPase subunit E 1 OS=Homo sapiens OX=9606 GN=ATP6V1E1 PE=1 SV=1	-0.311918	-0.206471	-0.278722	-0.527435	-0.713696	-0.697209	0.211896	0.0911608	-0.512272	-0.523861	-0.233806
O75937	DnaJ homolog subfamily C member 8 OS=Homo sapiens OX=9606 GN=DNAJC8 PE=1 SV=2	0.415406	0.146583	0.304345	0.392042	0.313109	0.303913	0.271551	0.234894	-0.0138421	0.338823	-0.774508
P30533	Alpha-2-macroglobulin receptor-associated protein OS=Homo sapiens OX=9606 GN=LRPAP1 PE=1 SV=1	-0.438934	-0.365283	-0.239736	-0.891972	-0.884294	-0.447295	-0.405753	0.477134	0.168571	-0.201526	0.19428
Q13131	5'-AMP-activated protein kinase catalytic subunit alpha-1 OS=Homo sapiens OX=9606 GN=PRKAA1 PE=1 SV=4	0.122994	0.0302118	0.0636187	0.0710229	-0.0469537	-0.254964	0.0621806	-0.213197	0.205501	-0.0784901	0.0363777
Q15126	Phosphomevalonate kinase OS=Homo sapiens OX=9606 GN=PMVK PE=1 SV=3	0.243457	0.17569	0.213245	0.373483	0.342071	0.335139	0.203909	0.00955766	0.564949	0.310796	0.177782
Q13017	Rho GTPase-activating protein 5 OS=Homo sapiens OX=9606 GN=ARHGAP5 PE=1 SV=2	0.0550753	0.0911499	0.118549	-0.110938	-0.173053	-0.308881	0.250828	0.0306668	-0.156239	-0.0684807	-0.254636
Q15942	Zyxin OS=Homo sapiens OX=9606 GN=ZYX PE=1 SV=1	-0.155305	0.091615	0.0116031	0.505824	0.674397	0.969007	0.0704989	0.0940682	0.374981	0.332255	-0.20518
Q13907	Isopentenyl-diphosphate Delta-isomerase 1 OS=Homo sapiens OX=9606 GN=IDI1 PE=1 SV=2	0.213664	0.0943603	-0.172494	-0.203105	0.202034	0.20157	-0.123846	-0.332894	-0.397385	-0.621887	-0.751918
P53007	Tricarboxylate transport protein, mitochondrial OS=Homo sapiens OX=9606 GN=SLC25A1 PE=1 SV=2	-0.0997244	-0.178854	-0.266058	-0.221698	-0.162884	0.788287	-0.272773	0.286874	0.76396	0.885865	0.618149
Q9NUL3	Double-stranded RNA-binding protein Staufen homolog 2 OS=Homo sapiens OX=9606 GN=STAU2 PE=1 SV=2	0.375268	0.223686	0.0520404	0.378944	0.0770429	0.736423	-0.0451952	-0.503507	0.185346	0.237463	-0.692256
Q9BRQ6	MICOS complex subunit MIC25 OS=Homo sapiens OX=9606 GN=CHCHD6 PE=1 SV=1	0.44811	0.527091	0.5207	-0.210572	-0.0178921	-0.165276	-0.223113	0.242034	-0.0357798	-0.686999	-0.100055
Q05397	Focal adhesion kinase 1 OS=Homo sapiens OX=9606 GN=PTK2 PE=1 SV=2	0.106987	0.0808775	0.14698	-0.134643	-0.255475	-0.209543	0.164293	0.130895	0.18954	0.0363643	0.163135
P11310	Medium-chain specific acyl-CoA dehydrogenase, mitochondrial OS=Homo sapiens OX=9606 GN=ACADM PE=1 SV=1	0.319243	0.294823	0.360935	-0.744245	-0.58547	-0.768933	-0.82474	0.31359	0.307401	0.871605	0.30723
Q6UVY6	DBH-like monooxygenase protein 1 OS=Homo sapiens OX=9606 GN=MOXD1 PE=1 SV=1	0.880048	1.0956	1.55627	-0.165097	-0.0870313	0.0315787	-0.779105	0.579719	-0.987278	0.369514	-0.0686765
P20936	Ras GTPase-activating protein 1 OS=Homo sapiens OX=9606 GN=RASA1 PE=1 SV=1	0.139223	-0.0704737	0.041563	0.646409	0.602037	0.700259	0.561361	0.274766	-0.51752	-0.555684	0.28603
Q9UI10	Translation initiation factor eIF-2B subunit delta OS=Homo sapiens OX=9606 GN=EIF2B4 PE=1 SV=2	0.168862	-0.157914	-0.197549	0.0544748	0.0846223	0.0370983	0.0101481	-0.461893	-0.379906	-0.0186633	-0.34227
Q3KQU3	MAP7 domain-containing protein 1 OS=Homo sapiens OX=9606 GN=MAP7D1 PE=1 SV=1	-0.0220917	-0.0282294	-0.215124	-0.407432	-0.093521	-0.0470751	-0.0640587	-0.333369	-0.958473	-1.08243	-0.630732
P37235	Hippocalcin-like protein 1 OS=Homo sapiens OX=9606 GN=HPCAL1 PE=1 SV=3	-0.844723	-0.817566	-0.908832	-0.139587	-0.268068	-0.23169	0.79255	-0.38522	-0.174754	-0.807213	-0.31927
Q9BY32	Inosine triphosphate pyrophosphatase OS=Homo sapiens OX=9606 GN=ITPA PE=1 SV=2	0.280892	0.0862443	0.219505	0.289135	0.314613	0.0989513	0.0460888	0.615438	0.053409	0.506723	0.306338
O43399-3	Isoform 3 of Tumor protein D54 OS=Homo sapiens OX=9606 GN=TPD52L2	-0.355578	-0.455664	-0.643277	-0.48442	-0.327567	-0.0924529	-0.584345	-0.0110986	0.208234	-0.0671541	-0.192633
Q9Y394	Dehydrogenase/reductase SDR family member 7 OS=Homo sapiens OX=9606 GN=DHRS7 PE=1 SV=1	-0.217219	-0.210523	0.0409169	-0.0207411	-0.102481	0.0741745	0.260038	0.0733925	0.90813	0.162451	0.402483
Q15785	Mitochondrial import receptor subunit TOM34 OS=Homo sapiens OX=9606 GN=TOMM34 PE=1 SV=2	-0.385797	-0.216459	-0.13865	-0.240407	-0.275816	-0.199917	0.105643	0.619582	-0.730473	-0.729362	-0.353723
Q8NHP8	Putative phospholipase B-like 2 OS=Homo sapiens OX=9606 GN=PLBD2 PE=1 SV=2	-0.369666	-0.383881	-0.338947	-0.30662	-0.199514	-0.0704937	-0.210634	-0.52095	0.177356	0.0500023	0.0672967
P48556	26S proteasome non-ATPase regulatory subunit 8 OS=Homo sapiens OX=9606 GN=PSMD8 PE=1 SV=2	-0.0399663	-0.101034	-0.0512396	0.358025	0.209016	0.205074	0.31135	-0.663646	-0.224299	0.337627	0.0976207
Q9H0W9	Ester hydrolase C11orf54 OS=Homo sapiens OX=9606 GN=C11orf54 PE=1 SV=1	0.311469	0.476173	0.510755	0.229025	0.440281	0.507645	-0.271514	0.471163	0.209726	0.203016	0.805249
Q9UHY1	Nuclear receptor-binding protein OS=Homo sapiens OX=9606 GN=NRBP1 PE=1 SV=1	0.146161	0.136897	0.459174	0.175229	0.0788148	0.141531	-0.0438001	0.0109585	-0.82515	-0.520116	-0.168154
Q8N8N7	Prostaglandin reductase 2 OS=Homo sapiens OX=9606 GN=PTGR2 PE=1 SV=1	-0.756505	-0.890148	-0.982954	0.0105085	0.562397	0.496564	-1.01153	1.47025	0.992744	-0.064608	0.81245
P37837	Transaldolase OS=Homo sapiens OX=9606 GN=TALDO1 PE=1 SV=2	0.0225001	0.0335619	0.0881764	0.127937	0.031755	0.000240352	0.177623	0.156031	0.0987858	0.188572	0.0742805
Q96AX1	Vacuolar protein sorting-associated protein 33A OS=Homo sapiens OX=9606 GN=VPS33A PE=1 SV=1	0.0849036	-0.0274547	-0.111163	-0.0702483	-0.019915	0.10717	0.450363	0.481627	0.269348	0.435721	0.530695
P07947	Tyrosine-protein kinase Yes OS=Homo sapiens OX=9606 GN=YES1 PE=1 SV=3	-0.153682	-0.0068156	-0.00406495	0.100807	0.0678393	-0.139358	-0.170599	0.412029	0.544845	0.604866	0.616482
Q8NCW5	NAD(P)H-hydrate epimerase OS=Homo sapiens OX=9606 GN=NAXE PE=1 SV=2	-0.0553027	-0.106768	-0.0394661	-0.479363	-0.44496	0.09083	-0.50149	0.290984	0.432447	0.0902883	-0.242345
P06241	Tyrosine-protein kinase Fyn OS=Homo sapiens OX=9606 GN=FYN PE=1 SV=3	0.234435	0.125983	0.106559	0.42365	0.46059	0.205307	0.33837	0.116903	-0.132456	-0.0903241	0.115804
Q9UIJ7	GTP:AMP phosphotransferase AK3, mitochondrial OS=Homo sapiens OX=9606 GN=AK3 PE=1 SV=4	0.189287	0.294584	0.264877	-0.0136163	-0.0223854	0.145765	0.0855617	0.466399	-0.160984	-0.220274	0.0889236
Q92804	TATA-binding protein-associated factor 2N OS=Homo sapiens OX=9606 GN=TAF15 PE=1 SV=1	0.125809	0.159974	0.0876549	-0.183337	0.108832	0.392871	0.0217637	-0.315328	-0.123008	0.0916526	-0.119891
O00442	RNA 3'-terminal phosphate cyclase OS=Homo sapiens OX=9606 GN=RTCA PE=1 SV=1	-0.0336946	-0.0121651	0.102108	0.403363	0.416248	0.36146	-0.215288	0.180863	0.522064	0.69923	0.643156
P55145	Mesencephalic astrocyte-derived neurotrophic factor OS=Homo sapiens OX=9606 GN=MANF PE=1 SV=3	-0.0119213	-0.113543	-0.0143079	-0.466163	-0.287744	-0.070472	-0.100797	0.293539	0.0184443	-0.0456957	0.00149459
O75688	Protein phosphatase 1B OS=Homo sapiens OX=9606 GN=PPM1B PE=1 SV=1	0.0800897	0.139189	0.214606	0.107372	0.176859	0.014759	0.0290324	-0.124648	-0.0106144	0.00807841	0.0562106
Q8IU85	Calcium/calmodulin-dependent protein kinase type 1D OS=Homo sapiens OX=9606 GN=CAMK1D PE=1 SV=1	-0.098071	-0.0328952	0.0127802	0.865978	-0.0105895	0.283633	1.04642	-0.370022	-0.383605	-0.103828	-0.0571281
P41240	Tyrosine-protein kinase CSK OS=Homo sapiens OX=9606 GN=CSK PE=1 SV=1	0.127894	0.122642	0.136022	1.24113	1.0719	0.962819	0.441747	0.312988	0.532552	0.416665	0.454167
O75781-2	Isoform 2 of Paralemmin-1 OS=Homo sapiens OX=9606 GN=PALM	0.0206359	0.200896	0.0502504	0.289038	0.157197	0.0995741	-1.15963	-0.102766	0.112337	-0.333505	-0.453257
Q08752	Peptidyl-prolyl cis-trans isomerase D OS=Homo sapiens OX=9606 GN=PPID PE=1 SV=3	-1.2639	-1.27506	-1.34807	-1.36815	-0.858429	-1.25597	-2.12675	-0.703363	-0.293233	-0.591518	-0.171958
Q12979	Active breakpoint cluster region-related protein OS=Homo sapiens OX=9606 GN=ABR PE=1 SV=2	-0.0465058	-0.0262757	-0.0167495	0.190172	0.314364	-0.0597283	-0.135927	-0.246898	-0.0521884	-0.109602	0.109701
P02792	Ferritin light chain OS=Homo sapiens OX=9606 GN=FTL PE=1 SV=2	-1.26032	-0.699488	-0.627923	-1.56686	0.997036	-0.246155	-1.66114	0.718337	0.00962339	0.238383	0.615763
P04179	Superoxide dismutase [Mn], mitochondrial OS=Homo sapiens OX=9606 GN=SOD2 PE=1 SV=3	-0.171674	-0.0720596	0.185797	-0.726248	-0.787156	-0.774916	-0.449739	0.471556	0.431257	0.695645	0.609005
P56537	Eukaryotic translation initiation factor 6 OS=Homo sapiens OX=9606 GN=EIF6 PE=1 SV=1	-0.0110638	-0.0769296	-0.126367	0.194188	0.0966403	0.222372	0.0358825	-0.524544	0.170433	0.205426	-0.00362289
P0DN79	Cystathionine beta-synthase-like protein OS=Homo sapiens OX=9606 GN=CBSL PE=1 SV=1	0.784532	0.641986	0.0880114	0.342984	0.491346	-0.042047	-0.189746	0.214665	0.545654	0.316998	0.296612
P17050	Alpha-N-acetylgalactosaminidase OS=Homo sapiens OX=9606 GN=NAGA PE=1 SV=2	-0.656245	-0.558968	-0.35172	-0.671759	-0.464885	-0.276222	-0.968575	0.355807	0.765839	0.647346	0.572358
Q96C36	Pyrroline-5-carboxylate reductase 2 OS=Homo sapiens OX=9606 GN=PYCR2 PE=1 SV=1	0.1655	0.101371	0.151089	0.0411262	0.0677248	0.232088	-0.310352	-0.0907576	-0.734955	-0.276045	-1.02872
Q16850	Lanosterol 14-alpha demethylase OS=Homo sapiens OX=9606 GN=CYP51A1 PE=1 SV=3	0.240187	0.23135	0.00824878	-0.089577	0.0382626	0.273247	-0.0650749	-0.938034	-1.20096	-0.46948	-1.06391
Q96FC7	Phytanoyl-CoA hydroxylase-interacting protein-like OS=Homo sapiens OX=9606 GN=PHYHIPL PE=1 SV=3	0.445495	0.342822	0.761367	0.339733	0.542189	0.20842	0.0840813	-0.0397112	0.299107	0.283083	0.332886
P20073	Annexin A7 OS=Homo sapiens OX=9606 GN=ANXA7 PE=1 SV=3	-0.141146	0.00840275	-0.0887271	-0.170608	-0.224123	-0.0683011	-0.063164	-0.110258	0.19123	0.161356	0.0537818
Q2M389	WASH complex subunit 4 OS=Homo sapiens OX=9606 GN=WASHC4 PE=1 SV=2	-0.0556005	-0.0332563	0.00795853	0.0788624	-0.125472	0.132801	0.095943	0.472898	0.0791993	0.203738	0.371335
O15372	Eukaryotic translation initiation factor 3 subunit H OS=Homo sapiens OX=9606 GN=EIF3H PE=1 SV=1	0.035914	-0.156731	-0.145108	-0.0761552	-0.282069	-0.210599	0.321655	0.41189	0.770422	0.900018	0.619604
Q9Y520	Protein PRRC2C OS=Homo sapiens OX=9606 GN=PRRC2C PE=1 SV=4	0.034793	0.0892123	-0.121853	0.0868927	0.0510621	0.110295	0.281731	-0.0748249	-0.719722	-0.595218	-0.165663
P78362	SRSF protein kinase 2 OS=Homo sapiens OX=9606 GN=SRPK2 PE=1 SV=3	0.231696	0.265621	0.216563	0.189992	0.347199	0.592636	0.026064	-0.0687401	-0.270057	-0.57525	-0.0988518
Q9Y305	Acyl-coenzyme A thioesterase 9, mitochondrial OS=Homo sapiens OX=9606 GN=ACOT9 PE=1 SV=2	-0.687713	-0.829298	-0.829546	-0.668053	-0.851063	-0.580195	-0.373766	-0.113038	0.0869761	0.0499922	0.162125
Q9HAU0	Pleckstrin homology domain-containing family A member 5 OS=Homo sapiens OX=9606 GN=PLEKHA5 PE=1 SV=1	0.157652	0.0812927	0.235526	-0.0971556	-0.107149	0.334359	-0.210451	0.00128419	0.445664	-0.100073	0.197587
Q9NR45	Sialic acid synthase OS=Homo sapiens OX=9606 GN=NANS PE=1 SV=2	-0.188548	-0.0864507	-0.43041	-0.0819168	-0.0410372	-0.00308805	-0.572508	0.0470883	0.189949	0.142861	0.119206
Q8WY54	Protein phosphatase 1E OS=Homo sapiens OX=9606 GN=PPM1E PE=1 SV=3	-0.0168787	0.331309	0.661028	-0.853208	-0.819284	-0.934865	-0.390479	0.567634	-0.361644	0.0674361	0.184916
P16401	Histone H1.5 OS=Homo sapiens OX=9606 GN=H1-5 PE=1 SV=3	0.699556	0.836866	0.891555	1.26101	1.22792	1.73949	0.401485	-0.152953	-0.209688	-0.118922	-0.434779
O75368	SH3 domain-binding glutamic acid-rich-like protein OS=Homo sapiens OX=9606 GN=SH3BGRL PE=1 SV=1	-0.54246	-0.506147	-0.160264	-0.681845	-0.475143	-0.422018	-0.8005	0.255117	0.39844	0.252457	0.504199
Q9BVG4	Protein PBDC1 OS=Homo sapiens OX=9606 GN=PBDC1 PE=1 SV=1	-0.973176	-0.970471	-1.00951	-0.565657	-0.529468	-0.540787	-1.04739	0.0804109	0.101182	0.347259	0.347573
P57772	Selenocysteine-specific elongation factor OS=Homo sapiens OX=9606 GN=EEFSEC PE=1 SV=4	0.0788222	-0.0577166	-0.0994738	0.468107	0.402808	0.287954	0.0636358	-0.10645	0.176773	0.0213314	-0.188718
P42858	Huntingtin OS=Homo sapiens OX=9606 GN=HTT PE=1 SV=2	0.037631	-0.0321968	0.553521	-0.0216832	-0.138752	-0.292096	0.132133	-0.0640014	-0.031595	-0.070738	0.000530422
Q9Y5X3	Sorting nexin-5 OS=Homo sapiens OX=9606 GN=SNX5 PE=1 SV=1	-0.233364	-0.21954	0.254567	-0.555331	-0.423606	-0.589642	-0.0456658	0.300248	-0.1568	0.0122917	0.258545
Q9Y639	Neuroplastin OS=Homo sapiens OX=9606 GN=NPTN PE=1 SV=2	-0.255264	-0.227332	-0.197757	0.0976419	0.177107	-0.0692074	0.217009	0.365038	-0.0467524	0.729133	0.568616
Q8N1B4	Vacuolar protein sorting-associated protein 52 homolog OS=Homo sapiens OX=9606 GN=VPS52 PE=1 SV=1	-0.00682651	-0.0508089	-0.08612	-0.282574	-0.123929	-0.397329	0.110009	0.333581	0.0962064	-0.149968	-0.173847
P01116-2	Isoform 2B of GTPase KRas OS=Homo sapiens OX=9606 GN=KRAS	-0.250278	0.0453731	0.0830803	0.490809	0.449463	0.191891	0.522847	0.0473401	0.159821	-0.105517	-0.079169
O95140	Mitofusin-2 OS=Homo sapiens OX=9606 GN=MFN2 PE=1 SV=3	0.256355	0.219591	0.187041	-0.238075	-0.142551	-0.0836409	-0.270948	0.202053	0.194918	0.726692	0.371408
Q16795	NADH dehydrogenase [ubiquinone] 1 alpha subcomplex subunit 9, mitochondrial OS=Homo sapiens OX=9606 GN=NDUFA9 PE=1 SV=2	0.200943	0.23624	0.329024	-0.431081	-0.366257	-0.430572	-0.505903	0.0712347	-0.138886	0.35125	0.112216
Q9UKK9	ADP-sugar pyrophosphatase OS=Homo sapiens OX=9606 GN=NUDT5 PE=1 SV=1	0.0973658	0.0741486	0.16386	-0.0348975	-0.0344692	0.386942	-0.16105	0.00726645	0.335572	0.443939	0.305278
Q14232	Translation initiation factor eIF-2B subunit alpha OS=Homo sapiens OX=9606 GN=EIF2B1 PE=1 SV=1	-0.118175	-0.0345907	-0.0988942	0.36035	0.574649	0.476799	0.438943	-0.167753	0.0904765	0.483432	-0.10365
Q96JG8	Melanoma-associated antigen D4 OS=Homo sapiens OX=9606 GN=MAGED4 PE=1 SV=3	-1.46024	-1.70222	-1.93695	-1.16552	-0.954139	-0.818507	-1.24704	-0.0575099	-0.0733247	-0.808328	-0.158834
P12955	Xaa-Pro dipeptidase OS=Homo sapiens OX=9606 GN=PEPD PE=1 SV=3	-0.256146	-0.397678	-0.511061	-0.401738	-0.526753	-0.717493	-0.377902	0.309769	0.443841	0.402685	0.529515
P35237	Serpin B6 OS=Homo sapiens OX=9606 GN=SERPINB6 PE=1 SV=3	-0.218419	-0.300011	0.106478	-0.541554	-0.39413	-0.281334	-0.907352	0.636621	1.04233	1.27785	1.0133
P50440	Glycine amidinotransferase, mitochondrial OS=Homo sapiens OX=9606 GN=GATM PE=1 SV=1	-1.3414	-0.573561	0.468374	-0.0961616	0.196952	0.0961144	-0.192086	-0.180547	0.0206659	0.246088	0.071517
P30566	Adenylosuccinate lyase OS=Homo sapiens OX=9606 GN=ADSL PE=1 SV=2	0.050625	-0.118085	-0.119898	0.991485	0.641773	0.116899	0.073637	0.156792	0.185356	0.586433	0.861292
Q16822	Phosphoenolpyruvate carboxykinase [GTP], mitochondrial OS=Homo sapiens OX=9606 GN=PCK2 PE=1 SV=4	0.321137	0.258313	-0.129154	1.58964	1.84785	2.03101	1.08582	0.162911	-0.454364	-0.282625	-0.345645
Q96M96	FYVE, RhoGEF and PH domain-containing protein 4 OS=Homo sapiens OX=9606 GN=FGD4 PE=1 SV=2	-0.0321241	-0.0154366	-0.0379505	-0.0126543	0.0474034	-0.0727843	0.105753	0.48507	0.352308	-0.241166	-0.0742574
Q99961	Endophilin-A2 OS=Homo sapiens OX=9606 GN=SH3GL1 PE=1 SV=1	-0.00720094	0.0755743	-0.146073	-0.447631	-0.409743	-0.283989	-0.53248	0.19957	-0.00178385	-0.09003	-0.0861351
O14964	Hepatocyte growth factor-regulated tyrosine kinase substrate OS=Homo sapiens OX=9606 GN=HGS PE=1 SV=1	-0.177425	-0.00609545	-0.197144	0.255768	0.029739	-0.181241	0.103254	-0.409017	-0.112279	-0.285167	-0.113772
Q9GZT8	NIF3-like protein 1 OS=Homo sapiens OX=9606 GN=NIF3L1 PE=1 SV=2	0.0807856	0.14031	0.214903	0.553433	0.823124	0.790044	0.217053	-0.158431	0.488032	0.105836	0.437462
Q15428	Splicing factor 3A subunit 2 OS=Homo sapiens OX=9606 GN=SF3A2 PE=1 SV=2	0.141676	0.00685216	0.189247	0.40895	0.199017	0.294595	0.261916	-0.673695	0.0205724	0.329564	-0.0753707
Q9Y5M8	Signal recognition particle receptor subunit beta OS=Homo sapiens OX=9606 GN=SRPRB PE=1 SV=3	-0.173038	-0.134879	-0.115628	-0.267608	-0.299018	0.0907479	-0.00273014	0.49453	-0.122482	-0.42736	-0.156949
O75976	Carboxypeptidase D OS=Homo sapiens OX=9606 GN=CPD PE=1 SV=2	-0.237157	-0.44385	-0.346099	-0.389655	-0.474977	-0.471699	0.217866	-0.245341	-1.70377	-0.731333	-1.3983
Q7L7X3	Serine/threonine-protein kinase TAO1 OS=Homo sapiens OX=9606 GN=TAOK1 PE=1 SV=1	0.00615346	-0.00846918	0.104308	0.48114	0.385067	0.332366	0.332235	-0.0728385	-0.00464089	-0.108903	0.133174
Q16630	Cleavage and polyadenylation specificity factor subunit 6 OS=Homo sapiens OX=9606 GN=CPSF6 PE=1 SV=2	0.260204	0.242956	0.277166	0.451432	0.329697	0.549624	0.428684	-0.396094	-0.664321	-0.552316	-0.762994
O43813	Glutathione S-transferase LANCL1 OS=Homo sapiens OX=9606 GN=LANCL1 PE=1 SV=1	0.0582301	0.0976515	-0.0596201	-0.184062	-0.219972	-0.392425	-0.466768	-0.0188791	0.0828038	0.0992876	-0.0996237
O75382	Tripartite motif-containing protein 3 OS=Homo sapiens OX=9606 GN=TRIM3 PE=1 SV=2	0.236824	0.207804	0.307623	0.438003	0.348864	0.124376	0.537761	-0.30982	-0.105363	-0.0508869	-0.0161484
Q9UPY8-2	Isoform 2 of Microtubule-associated protein RP/EB family member 3 OS=Homo sapiens OX=9606 GN=MAPRE3	-0.142419	-0.0831285	-0.0698444	0.477442	0.525293	0.339399	0.282786	0.220737	-0.249496	-0.407243	-0.339366
Q9NXG2	THUMP domain-containing protein 1 OS=Homo sapiens OX=9606 GN=THUMPD1 PE=1 SV=2	0.0752861	0.157319	0.17085	1.09485	0.666888	0.513273	0.364961	-1.42293	0.129134	0.475922	0.177111
P51553	Isocitrate dehydrogenase [NAD] subunit gamma, mitochondrial OS=Homo sapiens OX=9606 GN=IDH3G PE=1 SV=1	-0.188067	-0.163847	-0.209678	-0.734581	-0.869271	-0.787286	0.0891264	0.141728	0.33685	0.0417402	0.0515895
Q14344	Guanine nucleotide-binding protein subunit alpha-13 OS=Homo sapiens OX=9606 GN=GNA13 PE=1 SV=2	0.276956	0.210054	0.200612	0.135046	0.0130816	-0.360592	-0.168157	0.487423	1.30923	1.16921	0.963097
Q15274	Nicotinate-nucleotide pyrophosphorylase [carboxylating] OS=Homo sapiens OX=9606 GN=QPRT PE=1 SV=3	0.15825	0.179002	0.225925			-0.607433	-1.69063	-0.0410836	0.0360685	-0.665522	-0.128106
Q16527	Cysteine and glycine-rich protein 2 OS=Homo sapiens OX=9606 GN=CSRP2 PE=1 SV=3	-0.10028	-0.187986	-0.443841	0.628682	0.416996	1.44611	-0.560876	0.43431	1.37008	1.20163	0.519465
Q9UK41	Vacuolar protein sorting-associated protein 28 homolog OS=Homo sapiens OX=9606 GN=VPS28 PE=1 SV=1	0.27677	0.291	0.352272	-0.0913527	-0.440012	-1.74442	0.573336	-0.533508	0.0728466	-0.0544575	-0.310062
Q9HD45	Transmembrane 9 superfamily member 3 OS=Homo sapiens OX=9606 GN=TM9SF3 PE=1 SV=2	-0.196985	-0.212209	-0.264018	0.0315132	0.270791	0.495253	-0.0526415	-0.0953819	0.421005	0.268717	0.169997
Q13492	Phosphatidylinositol-binding clathrin assembly protein OS=Homo sapiens OX=9606 GN=PICALM PE=1 SV=2	-0.173199	-0.125852	-0.231222	-0.984284	-0.921076	-0.807387	-0.866712	-0.186122	0.186002	0.120109	0.117714
P30519	Heme oxygenase 2 OS=Homo sapiens OX=9606 GN=HMOX2 PE=1 SV=2	-0.155599	-0.101188	-0.0550995	-0.216116	-0.282652	0.0702274	-0.620102	-0.263652	-0.0974345	-0.218655	-0.340405
Q8NFF5	FAD synthase OS=Homo sapiens OX=9606 GN=FLAD1 PE=1 SV=1	-0.568072	-0.226251	-0.51598	-0.9948	-1.00671	-0.85638	-1.10321	0.573565	0.40349	-0.0905182	-0.404216
P99999	Cytochrome c OS=Homo sapiens OX=9606 GN=CYCS PE=1 SV=2	-0.519095	-0.432499	-0.448472	-1.00853	-0.922156	-0.588542	-0.87115	0.0823425	-0.422962	-0.417554	-0.370639
Q13596	Sorting nexin-1 OS=Homo sapiens OX=9606 GN=SNX1 PE=1 SV=3	-0.175481	-0.244476	-0.264036	-0.52213	-0.550691	-0.558484	-0.0581521	-0.0579003	-0.170298	0.0164039	-0.117631
O00192	Armadillo repeat protein deleted in velo-cardio-facial syndrome OS=Homo sapiens OX=9606 GN=ARVCF PE=1 SV=1	0.0683807	-0.109637	0.175468	0.354422	0.368614	0.435757	0.489076	0.479021	0.698352	0.506269	0.715443
P09525	Annexin A4 OS=Homo sapiens OX=9606 GN=ANXA4 PE=1 SV=4	-0.0884808	-0.0493568	-0.539568	-0.941234	-0.890854	-0.940212	-0.980645	0.864689	0.898311	1.4747	0.788564
P49720	Proteasome subunit beta type-3 OS=Homo sapiens OX=9606 GN=PSMB3 PE=1 SV=2	-0.0444788	-0.0491389	-0.109737	-0.204315	0.233477	-0.849681	0.27114	0.161476	0.557436	0.864675	0.383372
Q9NRX4	14 kDa phosphohistidine phosphatase OS=Homo sapiens OX=9606 GN=PHPT1 PE=1 SV=1	-0.122873	-0.147768	-0.201741	0.785626	0.837494	0.695813	0.456408	0.27203	0.452161	0.25226	0.246545
Q9UL25	Ras-related protein Rab-21 OS=Homo sapiens OX=9606 GN=RAB21 PE=1 SV=3	-0.220946	-0.137577	-0.108467	-0.0380661	-0.146178	-0.0726157	0.0619935	-0.0655902	0.560924	0.239553	0.176657
Q8IVD9	NudC domain-containing protein 3 OS=Homo sapiens OX=9606 GN=NUDCD3 PE=1 SV=3	0.027561	-0.0240403	-0.16289	0.337566	0.323381	0.210059	0.622968	0.0442519	-0.025987	0.0549368	-0.266316
Q96G97-4	Isoform 3 of Seipin OS=Homo sapiens OX=9606 GN=BSCL2	-0.187624	-0.0229508	0.053571	0.169044	0.294614	0.330699	-0.478913	-0.415621	-0.63983	-0.463173	-0.227411
Q96T51	RUN and FYVE domain-containing protein 1 OS=Homo sapiens OX=9606 GN=RUFY1 PE=1 SV=2	-0.31798	-0.423102	-0.35996	0.980584	-0.896691	-0.164927	-0.503289	1.2294	0.936972	-0.0413305	1.18863
Q9Y4P3	Transducin beta-like protein 2 OS=Homo sapiens OX=9606 GN=TBL2 PE=1 SV=1	-0.116226	-0.0899569	-0.0930503	-0.0511479	-0.241751	0.271675	0.0157944	0.611892	1.00283	0.630651	0.638135
Q92879	CUGBP Elav-like family member 1 OS=Homo sapiens OX=9606 GN=CELF1 PE=1 SV=2	0.0703099	0.104079	0.164936	0.245478	0.232917	0.257681	0.456504	0.0973555	0.129208	-0.0521774	-0.140007
O43264	Centromere/kinetochore protein zw10 homolog OS=Homo sapiens OX=9606 GN=ZW10 PE=1 SV=3	0.0832977	0.0613184	-0.054153	-0.159654	-0.0419921	-0.0754009	-0.685134	-0.347512	-0.0760626	-0.0234631	0.0498396
P50897	Palmitoyl-protein thioesterase 1 OS=Homo sapiens OX=9606 GN=PPT1 PE=1 SV=1	0.212907	-0.0608777	0.277699	-0.335883	-0.183207	0.10479	-0.376518	0.126926	0.366737	0.351796	0.126776
O95793	Double-stranded RNA-binding protein Staufen homolog 1 OS=Homo sapiens OX=9606 GN=STAU1 PE=1 SV=2	0.285928	0.159804	0.101875	0.175114	0.107331	0.336852	0.160818	-0.0971183	0.193539	-0.0338124	-0.095107
P06132	Uroporphyrinogen decarboxylase OS=Homo sapiens OX=9606 GN=UROD PE=1 SV=2	-0.23096	-0.172102	-0.22158	0.277213	-0.216078	0.394706	-0.701869	-0.185994	-0.0258293	0.337289	-0.0134474
Q99627	COP9 signalosome complex subunit 8 OS=Homo sapiens OX=9606 GN=COPS8 PE=1 SV=1	-0.102795	-0.187609	-0.247623	0.0684096	0.102586	0.154559	-0.0934214	0.0670191	0.0801094	-0.0581091	-0.0905477
P52943	Cysteine-rich protein 2 OS=Homo sapiens OX=9606 GN=CRIP2 PE=1 SV=1	0.0319526	-0.0326376	-0.0356285	0.685486	0.790317	0.624019	0.703962	0.1229	0.138928	-0.0229144	-0.131238
Q6FI81	Anamorsin OS=Homo sapiens OX=9606 GN=CIAPIN1 PE=1 SV=2	-0.0601761	-0.0295638	-0.105421	0.157981	0.198587	0.173644	-0.161867	0.265203	-0.310231	-0.177859	-0.339716
Q5T5Y3	Calmodulin-regulated spectrin-associated protein 1 OS=Homo sapiens OX=9606 GN=CAMSAP1 PE=1 SV=2	-0.18592	-0.0628642	-0.337732	0.23136	0.2874	0.230884	0.0159618	0.151589	0.0846836	-0.973999	-0.0201784
Q6IAA8	Ragulator complex protein LAMTOR1 OS=Homo sapiens OX=9606 GN=LAMTOR1 PE=1 SV=2	0.412569	0.487994	0.700651	-0.197481	0.0976794	-0.105289	0.236865	-0.0172858	-0.132122	-0.222432	-0.105906
Q9UQB8	Brain-specific angiogenesis inhibitor 1-associated protein 2 OS=Homo sapiens OX=9606 GN=BAIAP2 PE=1 SV=1	-0.582657	-0.165927	-0.473983	0.292474	0.128109	-0.512351	1.0342	-0.117076	-0.371644	-0.894528	-0.387657
Q9NRL3	Striatin-4 OS=Homo sapiens OX=9606 GN=STRN4 PE=1 SV=2	0.416533	0.44435	0.331102	0.179341	0.0715424	-0.0799705	0.388971	-0.151781	-0.24485	-0.55731	-0.319937
P28799	Progranulin OS=Homo sapiens OX=9606 GN=GRN PE=1 SV=2	-0.0691995	-0.377403	-0.255533		-0.0282814	-0.221769		0.687622	0.333082	-0.775448	0.394146
Q9P1Y5-2	Isoform 2 of Calmodulin-regulated spectrin-associated protein 3 OS=Homo sapiens OX=9606 GN=CAMSAP3	0.192879	0.0900299	-0.149706	0.319559	0.35476	0.11966	0.307541	0.106201	-0.0687789	-0.200402	-0.159114
P58107	Epiplakin OS=Homo sapiens OX=9606 GN=EPPK1 PE=1 SV=3	-0.547925	-0.736626	-0.68063	2.44645	2.85278	1.89385	1.36746	-0.204886	-0.991982	0.025478	-0.345088
Q6YP21	Kynurenine--oxoglutarate transaminase 3 OS=Homo sapiens OX=9606 GN=KYAT3 PE=1 SV=1	0.0677643	0.0430308	-0.0573761	0.182428	0.340078	0.350693	-0.045038	0.063317	-0.520709	-0.566326	-1.40872
P58546	Myotrophin OS=Homo sapiens OX=9606 GN=MTPN PE=1 SV=2	0.0725759	-0.0348733	0.132788	-0.0880182	0.159777	0.107493	-0.309007	-0.170148	-0.288995	-0.55426	-0.331579
Q92688	Acidic leucine-rich nuclear phosphoprotein 32 family member B OS=Homo sapiens OX=9606 GN=ANP32B PE=1 SV=1	0.508285	0.375236	0.36687	-0.0539466	0.0566895	0.0899112	-1.36499	-0.329927	1.95336	2.75098	1.42826
Q13485	Mothers against decapentaplegic homolog 4 OS=Homo sapiens OX=9606 GN=SMAD4 PE=1 SV=1	0.321453	0.150585	0.121435	0.320138	0.378647	0.0469417	0.17708	0.954466	1.28559	1.0439	0.785987
Q9NR31	GTP-binding protein SAR1a OS=Homo sapiens OX=9606 GN=SAR1A PE=1 SV=1	-0.0248265	-0.0168005	0.162383	-0.0938698	-0.280306	0.028742	-0.0287737	-0.0131457	0.672166	0.642011	0.663119
Q9Y276	Mitochondrial chaperone BCS1 OS=Homo sapiens OX=9606 GN=BCS1L PE=1 SV=1	-0.206794	-0.438029	-0.422978	-0.365074	-0.244523	-0.285803	-0.80427	-0.400097	0.539953	0.43099	0.226893
P02649	Apolipoprotein E OS=Homo sapiens OX=9606 GN=APOE PE=1 SV=1	-1.34019	-1.54149	-1.45638	-0.197257	-0.205637	-0.329387	-0.296273	0.537572	-0.361988	-0.15752	0.255144
P43304	Glycerol-3-phosphate dehydrogenase, mitochondrial OS=Homo sapiens OX=9606 GN=GPD2 PE=1 SV=3	0.455398	0.54006	0.746519	0.504852	0.32776	0.129316	0.253735	0.164704	-0.185307	-0.041252	-0.0373295
Q6P9B6	MTOR-associated protein MEAK7 OS=Homo sapiens OX=9606 GN=MEAK7 PE=1 SV=2	-0.340039	-0.274853	-0.287861	0.225765	0.417457	0.0867212	-0.984164	-0.974952	-0.0567142	-1.303	-1.11063
Q5VSL9	Striatin-interacting protein 1 OS=Homo sapiens OX=9606 GN=STRIP1 PE=1 SV=1	0.00446051	-0.0460077	-0.189471	0.403291	0.18878	0.193188	0.322712	-0.0651268	-0.124798	-0.0801482	-0.346899
Q07157	Tight junction protein ZO-1 OS=Homo sapiens OX=9606 GN=TJP1 PE=1 SV=3	-0.0698913	-0.319125	-0.161003	-0.550323	-0.450845	-0.472828	-0.115086	0.118012	0.123378	0.0497824	0.0641675
Q13501	Sequestosome-1 OS=Homo sapiens OX=9606 GN=SQSTM1 PE=1 SV=1	-1.03662	-0.866882	-0.998852	0.389274	0.666204	1.26063	-0.296196	0.887844	1.31065	1.26036	1.05802
Q9NZJ4	Sacsin OS=Homo sapiens OX=9606 GN=SACS PE=1 SV=2	0.279784	-0.0604001	-0.380819	0.0355781	-0.156338	0.196286	0.209963	0.238369	-0.882494	-0.771209	0.0732681
Q6XQN6	Nicotinate phosphoribosyltransferase OS=Homo sapiens OX=9606 GN=NAPRT PE=1 SV=2	1.43386	0.998541	1.47287	-0.290878	-0.595132	-0.442423	-0.767438	1.17952	1.30346	-0.16569	0.796681
Q9P1U1	Actin-related protein 3B OS=Homo sapiens OX=9606 GN=ACTR3B PE=2 SV=1	0.849184	0.677346	0.446948	1.37813	1.40675	1.12417	1.06784	-0.200223	-0.0830791	-0.183996	-0.0512922
O00273	DNA fragmentation factor subunit alpha OS=Homo sapiens OX=9606 GN=DFFA PE=1 SV=1	-0.460063	-0.422742	-0.376753	0.337269	0.183776	0.356503	-0.1818	0.0800317	0.0571854	0.0132239	-0.0210847
P40222	Alpha-taxilin OS=Homo sapiens OX=9606 GN=TXLNA PE=1 SV=3	-0.238861	-0.225311	-0.100931	0.549639	0.697995	0.564333	-0.312764		-1.63535	-0.46481	-0.417872
P20337	Ras-related protein Rab-3B OS=Homo sapiens OX=9606 GN=RAB3B PE=1 SV=2	-1.55609	-1.53498	-1.6189	0.427194	0.58941	0.929049	0.197972	0.388388	0.295919	-0.428866	0.423393
O15484	Calpain-5 OS=Homo sapiens OX=9606 GN=CAPN5 PE=1 SV=2	-0.109854	0.00444792	0.0896735	0.787094	0.905956	0.771396	0.670738	0.269692	0.075831	0.114007	0.740674
O94805	Actin-like protein 6B OS=Homo sapiens OX=9606 GN=ACTL6B PE=1 SV=1	0.437369	0.45627	0.400354	0.891888	0.380229	0.273329	0.418634	-0.59291	-0.326294	-0.119867	-0.469272
Q9NX63	MICOS complex subunit MIC19 OS=Homo sapiens OX=9606 GN=CHCHD3 PE=1 SV=1	0.13852	0.214252	0.311855	-0.486396	-0.414344	-0.221654	-0.551765	0.170855	-0.202798	-0.23816	-0.170378
Q9H488	GDP-fucose protein O-fucosyltransferase 1 OS=Homo sapiens OX=9606 GN=POFUT1 PE=1 SV=1	-0.328656	-0.414779	-0.470748	0.0768754	-0.115464	0.380457	-0.313663	0.769403	0.741092	0.531476	0.610689
O15498	Synaptobrevin homolog YKT6 OS=Homo sapiens OX=9606 GN=YKT6 PE=1 SV=1	-0.318753	-0.226834	-0.316332	0.213929	0.196814	-0.0921778	0.141429	0.226154	0.53269	0.787203	0.606848
Q9NUQ6	SPATS2-like protein OS=Homo sapiens OX=9606 GN=SPATS2L PE=1 SV=2	-0.385027	-0.275372	-0.491152	-0.15277	-0.124521	0.027936	0.0195389	-0.164625	0.487454	0.0466426	-0.0825571
P45954	Short/branched chain specific acyl-CoA dehydrogenase, mitochondrial OS=Homo sapiens OX=9606 GN=ACADSB PE=1 SV=1	-0.291432	-0.275433	-0.294145	-0.886049	-0.762393	-0.807378	-1.16679	0.123418	0.00776082	0.403076	0.267601
Q96S52	GPI transamidase component PIG-S OS=Homo sapiens OX=9606 GN=PIGS PE=1 SV=3	0.0571565	0.0204984	0.00116807	-0.113114	-0.341059	-0.113253	0.0520364	-0.138144	0.00377525	0.295426	-0.427294
Q9NZL9	Methionine adenosyltransferase 2 subunit beta OS=Homo sapiens OX=9606 GN=MAT2B PE=1 SV=1	0.0820407	0.085763	0.083457	-0.222396	-0.00870147	-0.142605	0.666003	-0.0405686	0.0531688	0.0476801	0.00427495
Q5JTV8	Torsin-1A-interacting protein 1 OS=Homo sapiens OX=9606 GN=TOR1AIP1 PE=1 SV=2	-0.132636	-0.0690589	-0.0357455	-0.548572	-0.501326	-0.223521	-0.802151	0.500836	-0.552229	0.440801	-0.112549
Q99962	Endophilin-A1 OS=Homo sapiens OX=9606 GN=SH3GL2 PE=1 SV=1	-0.0858886	-0.212772	-0.904555	-0.546964	-0.611007	-0.790953	0.335388	-0.165799	-0.337028	-0.421746	-0.216993
Q9UBQ5	Eukaryotic translation initiation factor 3 subunit K OS=Homo sapiens OX=9606 GN=EIF3K PE=1 SV=1	-0.178999	-0.136591	-0.158499	-0.127839	-0.150775	0.0201139	-0.422271	-0.363863	-0.13032	-0.00617768	-0.0926529
Q9BQA1	Methylosome protein 50 OS=Homo sapiens OX=9606 GN=WDR77 PE=1 SV=1	-0.0598859	-0.187853	-0.263588	0.0115016	0.174139	-0.114602	-0.411971	0.165783	0.0343765	0.00375013	-0.153456
Q86V81	THO complex subunit 4 OS=Homo sapiens OX=9606 GN=ALYREF PE=1 SV=3	0.114442	0.110137	0.312571	0.209272	0.255525	0.360448	0.180363	-0.353979	0.354608	0.396165	0.0463266
Q8IYB7	DIS3-like exonuclease 2 OS=Homo sapiens OX=9606 GN=DIS3L2 PE=1 SV=4	-0.0178147	0.039048	-0.098053	0.463997	0.349851	0.0748353	0.122927	0.187514	-0.0124154	-0.476266	-0.313912
Q9P035	Very-long-chain (3R)-3-hydroxyacyl-CoA dehydratase 3 OS=Homo sapiens OX=9606 GN=HACD3 PE=1 SV=2	0.0195791	0.0453549	0.218609	-0.181295	-0.11271	0.00145847	0.219005	0.112344	0.778971	0.814095	0.728396
Q9NVH1	DnaJ homolog subfamily C member 11 OS=Homo sapiens OX=9606 GN=DNAJC11 PE=1 SV=2	-0.218299	-0.263288	-0.170393	-0.271615	-0.346462	-0.190979	0.0786878	0.0692522	0.120023	0.0313262	0.0759747
P32189-1	Isoform 1 of Glycerol kinase OS=Homo sapiens OX=9606 GN=GK	-0.483313	-0.531584	-0.688264	-1.66326	-1.32901	-0.72073	-2.2173	0.66619	0.262258	0.608218	0.577143
Q96TC7	Regulator of microtubule dynamics protein 3 OS=Homo sapiens OX=9606 GN=RMDN3 PE=1 SV=2	-0.219062	-0.239181	-0.116072	-0.58395	-0.364246	-0.252249	-0.148506	0.0772834	0.261734	-0.142067	0.174264
P20339	Ras-related protein Rab-5A OS=Homo sapiens OX=9606 GN=RAB5A PE=1 SV=2	0.203703	0.220139	0.35377	0.284736	0.288626	0.237239	0.518285	-0.117776	-0.0679446	-0.3046	0.0968245
Q7Z4V5	Hepatoma-derived growth factor-related protein 2 OS=Homo sapiens OX=9606 GN=HDGFL2 PE=1 SV=1	0.113504	0.201682	0.258733	0.855033	0.577894	0.556922	0.697704	-0.65862	-0.310874	-0.219682	-0.188538
Q8TC12	Retinol dehydrogenase 11 OS=Homo sapiens OX=9606 GN=RDH11 PE=1 SV=2	0.229548	0.15228	0.322425	0.18594	0.258885	0.348844	-0.134443	0.0794575	0.429963	0.639343	0.608687
O15400	Syntaxin-7 OS=Homo sapiens OX=9606 GN=STX7 PE=1 SV=4	-0.202187	-0.277559	-0.343203	0.422189	0.517486	0.235924	-0.076169	-0.00224464	-0.584373	-0.625702	-0.280509
Q99426	Tubulin-folding cofactor B OS=Homo sapiens OX=9606 GN=TBCB PE=1 SV=2	0.0620278	0.0672435	0.0202136	0.806633	0.781139	0.733484	0.400418	0.0720066	-0.00215858	-0.111223	-0.0135546
O75312	Zinc finger protein ZPR1 OS=Homo sapiens OX=9606 GN=ZPR1 PE=1 SV=1	-0.158149	-0.0652392	-0.268109	0.425735	0.303033	0.614023	0.0141665	0.126431	-0.937742	-1.71704	-0.256231
Q8N0W4	Neuroligin-4, X-linked OS=Homo sapiens OX=9606 GN=NLGN4X PE=1 SV=1	0.24295	0.245039	0.318335	1.0903	1.12375	0.882896	0.257229	1.38525	-0.459181	-0.267845	-0.497629
Q8TCS8	Polyribonucleotide nucleotidyltransferase 1, mitochondrial OS=Homo sapiens OX=9606 GN=PNPT1 PE=1 SV=2	-0.125579	-0.184047	-0.18449	-0.0300026	0.0548314	0.14178	-0.585308	0.443861	0.130692	0.339437	0.130952
Q12792	Twinfilin-1 OS=Homo sapiens OX=9606 GN=TWF1 PE=1 SV=3	-0.103692	-0.120791	-0.250543	-0.0579109	-0.190913	-0.340299	0.326248	0.149532	0.131621	-0.0154908	0.400969
Q99598	Translin-associated protein X OS=Homo sapiens OX=9606 GN=TSNAX PE=1 SV=1	0.338398	0.259817	0.404762	-0.0559781	-0.0741242	0.309591	-0.314371	-0.169826	0.125295	-0.547094	0.19448
P15927	Replication protein A 32 kDa subunit OS=Homo sapiens OX=9606 GN=RPA2 PE=1 SV=1	0.133428	0.120947	0.176566	0.493784	0.209902	0.667099	0.2444	-0.106755	-0.136246	0.0909798	0.0840648
Q7L0J3	Synaptic vesicle glycoprotein 2A OS=Homo sapiens OX=9606 GN=SV2A PE=1 SV=1	-0.0387271	0.173594	0.223065	-0.361348	-0.567969	-0.532688	0.389067	0.244052	-0.26305	-0.279184	-0.135127
P53004	Biliverdin reductase A OS=Homo sapiens OX=9606 GN=BLVRA PE=1 SV=2	0.335287	0.315812	0.286391	0.274151	0.262686	0.308263	-0.625182	0.0377685	0.608187	0.929825	0.563729
Q16204	Coiled-coil domain-containing protein 6 OS=Homo sapiens OX=9606 GN=CCDC6 PE=1 SV=2	0.0502363	0.0370159	-0.2638	0.171731	0.154715	-0.0926708	0.178372	0.156611	-0.0977029	-0.257731	-0.0621088
O43583	Density-regulated protein OS=Homo sapiens OX=9606 GN=DENR PE=1 SV=2	-0.38424	-0.378643	-0.444288	-0.228031	-0.183427	-0.127258	-0.360235	0.0125492	-0.819936	-0.919815	-0.432819
O75179	Ankyrin repeat domain-containing protein 17 OS=Homo sapiens OX=9606 GN=ANKRD17 PE=1 SV=3	0.0861265	-0.0691963	-0.120546	0.248148	0.199093	0.801363	0.463286	0.529503	-0.797148	-1.42002	0.124555
O95352	Ubiquitin-like modifier-activating enzyme ATG7 OS=Homo sapiens OX=9606 GN=ATG7 PE=1 SV=1	-0.363337	-0.439382	1.37077	0.110526	0.0742036	-0.140481	0.146757	-0.488374	0.307336	-0.306684	0.337583
P30050	60S ribosomal protein L12 OS=Homo sapiens OX=9606 GN=RPL12 PE=1 SV=1	-0.113769	-0.0488483	-0.0777934	-0.0761559	-0.0429897	0.338431	0.404986	0.0509757	-0.0775163	0.0163453	-0.207571
Q9UKX7	Nuclear pore complex protein Nup50 OS=Homo sapiens OX=9606 GN=NUP50 PE=1 SV=2	0.185198	0.164418	-0.268886	0.121115	0.261099	0.625368	0.204144	-0.432456	0.449224	0.478986	0.427595
Q8N122	Regulatory-associated protein of mTOR OS=Homo sapiens OX=9606 GN=RPTOR PE=1 SV=1	0.152323	0.15088	0.14925	0.24613	0.260113	0.113876	0.453794	-0.329204	-0.382248	-0.384081	-0.306855
Q969E4	Transcription elongation factor A protein-like 3 OS=Homo sapiens OX=9606 GN=TCEAL3 PE=1 SV=1	-0.946875	-0.793359	-0.668973	-2.47452	-1.18249	-0.760621	-2.12001	-0.601995	-0.732552	-1.09248	-0.919638
Q99436	Proteasome subunit beta type-7 OS=Homo sapiens OX=9606 GN=PSMB7 PE=1 SV=1	-0.00345121	0.0155441	-0.0628702	0.0322891	0.0555022	0.0513411	0.315061	-0.219359	0.09691	0.135559	-0.0731353
Q9H7P6	Multivesicular body subunit 12B OS=Homo sapiens OX=9606 GN=MVB12B PE=1 SV=2	0.392679	0.327278	0.409682	0.258203	0.305389	0.210491	-0.0874445	-0.330313	0.0253357	0.0899184	0.148795
Q8IWV7	E3 ubiquitin-protein ligase UBR1 OS=Homo sapiens OX=9606 GN=UBR1 PE=1 SV=1	-0.0225187	0.0897279	0.0441385	0.20869	0.446297	0.257614	0.147963	0.134416	0.230957	0.287164	-0.231692
O60331	Phosphatidylinositol 4-phosphate 5-kinase type-1 gamma OS=Homo sapiens OX=9606 GN=PIP5K1C PE=1 SV=2	-0.29943	-0.265844	-0.307079	0.205965	0.2009	-0.337677	0.0723732	-0.344593	-0.575854	-0.48296	-0.271542
Q04206	Transcription factor p65 OS=Homo sapiens OX=9606 GN=RELA PE=1 SV=2	-0.0633719	-0.044066	-0.0627121	-0.204228	0.0827534	0.344615	-0.797836	0.93488	0.863971	0.939724	0.602256
P42658	Dipeptidyl aminopeptidase-like protein 6 OS=Homo sapiens OX=9606 GN=DPP6 PE=1 SV=2	5.9809	5.75706	5.25455	2.82138	2.88687	2.72777	2.93791	-0.381546	-0.77604	-0.646209	-0.538483
Q9BTE6	Alanyl-tRNA editing protein Aarsd1 OS=Homo sapiens OX=9606 GN=AARSD1 PE=1 SV=2	0.438088	0.49048	0.402676	1.00065	1.05443	0.81809	0.591844	-0.142772	-0.430979	-0.132821	-0.0969965
O60547	GDP-mannose 4,6 dehydratase OS=Homo sapiens OX=9606 GN=GMDS PE=1 SV=1	-0.298081	-0.264094	-0.654628	0.528966	0.318468	0.0964177	0.368566	0.280298	0.300287	0.303919	0.639017
Q53EL6	Programmed cell death protein 4 OS=Homo sapiens OX=9606 GN=PDCD4 PE=1 SV=2	0.19315	0.171953	0.135631	-0.681861	-0.62751	-0.43548	-0.310099		0.918361	1.07133	-0.111622
Q01970	1-phosphatidylinositol 4,5-bisphosphate phosphodiesterase beta-3 OS=Homo sapiens OX=9606 GN=PLCB3 PE=1 SV=2	-0.0401238	-0.158239	0.0283099	-0.195828	-0.693025	0.732291	0.631076	0.224581	0.95465	0.189495	0.461702
Q9Y3B3	Transmembrane emp24 domain-containing protein 7 OS=Homo sapiens OX=9606 GN=TMED7 PE=1 SV=2	-0.0394585	-0.070291	0.0491332	0.0824719	0.141582	0.271205	0.0630464	0.00464257	0.484225	0.663442	0.229159
Q99805	Transmembrane 9 superfamily member 2 OS=Homo sapiens OX=9606 GN=TM9SF2 PE=1 SV=1	0.0700122	-0.0690217	-0.211055	0.11225	0.197436	0.181454	-0.114965	-0.477142	0.000444636	0.603876	-0.125426
O14880	Microsomal glutathione S-transferase 3 OS=Homo sapiens OX=9606 GN=MGST3 PE=1 SV=1	0.117941	-0.0227335	0.0672349	0.0823618	-0.0570779	0.278119	-0.520353	-0.0833495	0.281564	-0.0272489	0.150162
P16870	Carboxypeptidase E OS=Homo sapiens OX=9606 GN=CPE PE=1 SV=1	0.149077	-0.0563018	-0.278264	-0.507941	-0.833436	-0.840555	0.148032	0.577911	0.201471	-0.455098	0.0674173
O95219	Sorting nexin-4 OS=Homo sapiens OX=9606 GN=SNX4 PE=1 SV=1	-0.176826	-0.236604	-0.156771	0.507635	0.560308	0.130128	0.356241	-0.201035	-0.114198	-0.214126	-0.088634
Q01085	Nucleolysin TIAR OS=Homo sapiens OX=9606 GN=TIAL1 PE=1 SV=1	-0.033799	-0.0543311	-0.115201	0.183424	0.0660859	0.23502	0.211982	-0.186086	0.250041	0.45191	0.394525
P42126	Enoyl-CoA delta isomerase 1, mitochondrial OS=Homo sapiens OX=9606 GN=ECI1 PE=1 SV=1	0.428382	0.489211	0.622743	0.782538	1.05243	0.902227	-0.133137	0.175958	0.617081	0.870765	0.248587
Q8N684	Cleavage and polyadenylation specificity factor subunit 7 OS=Homo sapiens OX=9606 GN=CPSF7 PE=1 SV=1	0.421383	0.489375	0.703756	0.657064	0.53383	0.59095	0.450085	-0.223274	0.0198919	0.481586	-0.0959914
Q9H4A3	Serine/threonine-protein kinase WNK1 OS=Homo sapiens OX=9606 GN=WNK1 PE=1 SV=2	0.0386556	0.0894403	0.173454	-0.0157366	0.0177938	0.052219	-0.075059	-0.122265	-0.598147	-0.655985	-0.281924
Q9Y4D8-5	Isoform 5 of Probable E3 ubiquitin-protein ligase HECTD4 OS=Homo sapiens OX=9606 GN=HECTD4	0.252007	0.568295	0.349438	0.367113	0.274673	0.316496	0.431466	0.129914	0.0489387	-0.301026	-0.0680983
P30626	Sorcin OS=Homo sapiens OX=9606 GN=SRI PE=1 SV=1	-0.0560842	-0.0458963	0.27317	-0.2071	-0.0956706	0.0374696	-0.320053	0.461487	0.531093	0.336937	0.148662
Q9H479	Fructosamine-3-kinase OS=Homo sapiens OX=9606 GN=FN3K PE=1 SV=1	0.345193	0.284112	0.239604	0.144979	0.151578	0.121652	0.165736	-0.115012	0.172689	0.208759	0.168907
P50213	Isocitrate dehydrogenase [NAD] subunit alpha, mitochondrial OS=Homo sapiens OX=9606 GN=IDH3A PE=1 SV=1	-0.0612185	0.0125247	0.0940114	-0.781566	-0.985721	-0.878891	-0.035467	0.0352389	0.214975	-0.104895	-0.332696
O00303	Eukaryotic translation initiation factor 3 subunit F OS=Homo sapiens OX=9606 GN=EIF3F PE=1 SV=1	-0.00808385	-0.0696405	-0.173525	-0.139385	0.0168318	0.232283	-0.56049	-0.200291	-0.113768	0.07171	0.162653
O00534	von Willebrand factor A domain-containing protein 5A OS=Homo sapiens OX=9606 GN=VWA5A PE=1 SV=2	0.188431	-0.0296892	-0.239437	0.0837435	0.214639	-0.478521	0.25786	1.08319	0.901562	0.505666	0.508241
O75477	Erlin-1 OS=Homo sapiens OX=9606 GN=ERLIN1 PE=1 SV=2	-0.050782	0.0899028	0.148764	0.312303	0.156601	0.366793	0.417269	0.539502	0.254096	-0.00633125	0.102289
Q96RP9	Elongation factor G, mitochondrial OS=Homo sapiens OX=9606 GN=GFM1 PE=1 SV=2	-0.183825	-0.444072	-0.357007	-0.578633	-0.446513	-0.308665	-0.342667	0.498048	-0.323468	0.147632	-0.179277
P25398	40S ribosomal protein S12 OS=Homo sapiens OX=9606 GN=RPS12 PE=1 SV=3	0.0631013	0.00881805	-0.0091379	0.0326286	-0.0503664	-0.00174389	0.0651109	0.00788442	0.0264837	0.243583	0.082597
Q8NCA5	Protein FAM98A OS=Homo sapiens OX=9606 GN=FAM98A PE=1 SV=2	0.110324	0.163487	0.141092	0.228595	0.377124	-0.0415035	-0.128015	-0.182176	-0.0943329	-0.189426	-0.563053
Q04446	1,4-alpha-glucan-branching enzyme OS=Homo sapiens OX=9606 GN=GBE1 PE=1 SV=3	-0.868215	-0.744216	-0.631903	0.538023	-0.110629	-0.671826	0.127956	0.865703	0.863107	0.931103	0.73679
Q16718	NADH dehydrogenase [ubiquinone] 1 alpha subcomplex subunit 5 OS=Homo sapiens OX=9606 GN=NDUFA5 PE=1 SV=3	-0.126926	-0.136198	-0.0826948	-0.501025	-0.656407	-0.644782	-1.13975	0.497393	-0.0409708	0.0100399	-0.313455
P25685	DnaJ homolog subfamily B member 1 OS=Homo sapiens OX=9606 GN=DNAJB1 PE=1 SV=4	0.137445	0.0892664	0.135224	0.374939	0.362661	0.119896	0.340375	0.0809336	0.484689	0.15338	0.19407
Q9NP80	Calcium-independent phospholipase A2-gamma OS=Homo sapiens OX=9606 GN=PNPLA8 PE=1 SV=1	0.156886	0.0781574	-0.0582615	-0.487445	-0.403069	-0.428067	-0.653676	0.274062	-0.622496	-0.303774	0.102308
Q8IWB7	WD repeat and FYVE domain-containing protein 1 OS=Homo sapiens OX=9606 GN=WDFY1 PE=1 SV=1	-0.0269181	-0.0123378	-0.148305	-0.0817695	-0.0336159	-0.352008	0.152808	-0.852187	-0.830856	0.106109	0.101603
P35659	Protein DEK OS=Homo sapiens OX=9606 GN=DEK PE=1 SV=1	0.527731	0.507531	0.618579	0.997116	0.916044	1.06161	0.530406	-0.00501051	0.375746	0.681732	0.36409
Q7Z7H5	Transmembrane emp24 domain-containing protein 4 OS=Homo sapiens OX=9606 GN=TMED4 PE=1 SV=1	0.256002	0.332844	0.493539	-0.140271	-0.258147	0.436177	-0.0186242	-0.287069	0.346307	0.591381	0.341805
Q9Y4X5	E3 ubiquitin-protein ligase ARIH1 OS=Homo sapiens OX=9606 GN=ARIH1 PE=1 SV=2	0.0671055	0.0513289	0.0329426	0.0671244	0.0939292	0.0493252	0.275163	0.122502	-0.295863	-1.32182	0.273694
O15394	Neural cell adhesion molecule 2 OS=Homo sapiens OX=9606 GN=NCAM2 PE=1 SV=2	0.640941	0.670395	0.830373	0.965209	1.6266	1.10398	2.38503	-0.0291341	-0.0798202	-0.231112	-0.0892368
Q99747	Gamma-soluble NSF attachment protein OS=Homo sapiens OX=9606 GN=NAPG PE=1 SV=1	-0.05221	0.0400847	0.0839691	-0.273229	-0.410258	-0.508503	0.294152	0.154515	-0.4458	-0.540755	-0.300508
Q9P016	Thymocyte nuclear protein 1 OS=Homo sapiens OX=9606 GN=THYN1 PE=1 SV=1	0.530209	0.558054	0.625479	0.748558	0.760315	0.891007	0.29493	0.00663079	-0.0156259	-0.0672551	-0.330963
Q13526	Peptidyl-prolyl cis-trans isomerase NIMA-interacting 1 OS=Homo sapiens OX=9606 GN=PIN1 PE=1 SV=1	0.00554547	-0.11277	-0.0455893	-0.0557316	-0.0298616	-0.239159	0.216547	0.0587862	-0.174085	-0.341917	-0.229632
P22676	Calretinin OS=Homo sapiens OX=9606 GN=CALB2 PE=2 SV=2	0.164692	0.783458	0.537094	-0.260709	-0.481326	-0.489304	1.71371	0.3965	0.598439	-0.0304309	0.37524
P41227	N-alpha-acetyltransferase 10 OS=Homo sapiens OX=9606 GN=NAA10 PE=1 SV=1	0.084001	-0.0165237	-0.0992427	0.302624	0.316636	0.283607	0.144739	0.0835575	0.590373	0.209429	0.74446
Q969X5	Endoplasmic reticulum-Golgi intermediate compartment protein 1 OS=Homo sapiens OX=9606 GN=ERGIC1 PE=1 SV=1	0.101667	0.0262622	0.161172	0.224854	0.259528	0.340215	0.0633472	-0.268663	0.52213	0.0970889	1.10861
P24666	Low molecular weight phosphotyrosine protein phosphatase OS=Homo sapiens OX=9606 GN=ACP1 PE=1 SV=3	0.0159245	0.0724169	0.126478	-0.170119	-0.28218	-0.217066	0.291719	-0.796622	0.157538	0.0674553	-0.11896
Q8TCU6	Phosphatidylinositol 3,4,5-trisphosphate-dependent Rac exchanger 1 protein OS=Homo sapiens OX=9606 GN=PREX1 PE=1 SV=3	0.336621	0.221416	0.219847	-0.273508	-0.466188	-0.159497	0.0149666	0.648028	0.0206504	0.674748	0.937232
P02533	Keratin, type I cytoskeletal 14 OS=Homo sapiens OX=9606 GN=KRT14 PE=1 SV=4	0.442853	-0.124444	1.57656	0.108265	0.153433	0.584277	0.834866	0.104811	-0.666343	1.41408	-0.898967
Q99447	Ethanolamine-phosphate cytidylyltransferase OS=Homo sapiens OX=9606 GN=PCYT2 PE=1 SV=1	0.257171	0.201636	-0.0804579	0.0737734	0.146251	-0.2241	-0.0343489	-0.0429793	-0.197951	-0.0372841	-0.00990631
P05026	Sodium/potassium-transporting ATPase subunit beta-1 OS=Homo sapiens OX=9606 GN=ATP1B1 PE=1 SV=1	-0.449745	-0.277041	-0.188348	-0.582268	-0.555422	-0.123671	-0.475121	-0.131828	-0.44717	-0.314395	-0.377663
P35080-2	Isoform IIb of Profilin-2 OS=Homo sapiens OX=9606 GN=PFN2	0.197397	0.237447	0.491184	-0.0645321	-0.0992903	-0.0946195	0.273337	0.0224946	-0.0893872	-0.0379634	-0.0921138
Q13242	Serine/arginine-rich splicing factor 9 OS=Homo sapiens OX=9606 GN=SRSF9 PE=1 SV=1	0.211116	0.29774	0.445359	0.657371	0.590174	1.13648	0.0505318	0.235222	0.932684	1.11691	0.536418
Q9Y3Z3	Deoxynucleoside triphosphate triphosphohydrolase SAMHD1 OS=Homo sapiens OX=9606 GN=SAMHD1 PE=1 SV=2	0.0339263	-0.0587846	-0.00536409	-0.114414	-0.0597406	0.00795545	-0.841399	0.990696	0.652294	0.85201	0.697595
Q9UPY8	Microtubule-associated protein RP/EB family member 3 OS=Homo sapiens OX=9606 GN=MAPRE3 PE=1 SV=1	-0.250288	-0.031709	-0.0625236	-0.067932	-0.0570441	-0.304296	0.261845	-0.102579	-0.459605	-0.528547	-0.343841
O60229	Kalirin OS=Homo sapiens OX=9606 GN=KALRN PE=1 SV=3	0.581388	0.418744	0.494686	0.131347	-0.0430565	-0.271589	0.131737	-0.398101	-0.662492	-0.554082	-0.498066
Q04323	UBX domain-containing protein 1 OS=Homo sapiens OX=9606 GN=UBXN1 PE=1 SV=2	0.156255	0.230291	-0.00612226	-0.0173752	0.530862	0.352579	0.233131	-0.129972	-0.210062	-0.420052	-0.264598
Q6P3W7	SCY1-like protein 2 OS=Homo sapiens OX=9606 GN=SCYL2 PE=1 SV=1	-0.238803	-0.000786379	-0.112145	0.0408446	-0.097234	-0.128227	0.267317	-0.649724	-0.960651	-1.53264	-0.687641
P82979	SAP domain-containing ribonucleoprotein OS=Homo sapiens OX=9606 GN=SARNP PE=1 SV=3	0.117824	0.0914037	0.047862	0.300175	0.189314	0.360012	0.0395282	-0.608283	-0.660227	-0.0972202	-0.674113
Q9Y6I3	Epsin-1 OS=Homo sapiens OX=9606 GN=EPN1 PE=1 SV=2	-0.13414	-0.0701739	-0.112306	0.191463	0.130662	-0.177502	0.565581	-1.12905	-0.656356	-0.636665	-0.733076
Q01844	RNA-binding protein EWS OS=Homo sapiens OX=9606 GN=EWSR1 PE=1 SV=1	-0.0787318	0.111474	0.146412	0.403639	0.333504	0.393071	0.138766	0.223129	-0.123669	0.0516343	-0.00146528
Q8NEY1	Neuron navigator 1 OS=Homo sapiens OX=9606 GN=NAV1 PE=1 SV=2	0.0832475	0.0545898	-0.514239	-0.0305005	0.0995144	0.02176	-0.0568379	0.377812	-0.632313	-1.12287	-0.426339
Q3YEC7	Rab-like protein 6 OS=Homo sapiens OX=9606 GN=RABL6 PE=1 SV=2	-0.185192	0.103614	-0.171537	-0.33433	-0.125859	-0.257733	0.109137	-0.624398	-0.606205	-0.361698	-0.388864
Q9H074	Polyadenylate-binding protein-interacting protein 1 OS=Homo sapiens OX=9606 GN=PAIP1 PE=1 SV=1	0.249125	0.193778	0.25923	0.189604	0.112321	0.185382	0.0412001	-0.24035	-0.294935	-0.321278	-0.100626
O43815	Striatin OS=Homo sapiens OX=9606 GN=STRN PE=1 SV=4	-0.10093	-0.0859993	-0.0482638	-0.233913	-0.236859	-0.210621	-1.64381	-0.0882198	-0.349064	-0.381824	-0.308511
Q13057	Bifunctional coenzyme A synthase OS=Homo sapiens OX=9606 GN=COASY PE=1 SV=4	-0.108062	0.0187164	0.0876244	-0.356938	-0.661568	-0.379858	0.048874	0.419831	0.674393	0.746395	0.464845
Q96DH6	RNA-binding protein Musashi homolog 2 OS=Homo sapiens OX=9606 GN=MSI2 PE=1 SV=1	0.12752	0.261834	0.711349	-0.249182	0.075988	0.383137	-0.00737138	0.506159	1.03271	0.262198	0.498136
Q99614	Tetratricopeptide repeat protein 1 OS=Homo sapiens OX=9606 GN=TTC1 PE=1 SV=1	-0.397987	-0.310287	-0.423124	-0.507081	-0.139972	-0.123367	-0.7779	-0.145472	-0.250443	-0.43479	-0.116121
Q92522	Histone H1.10 OS=Homo sapiens OX=9606 GN=H1-10 PE=1 SV=1	0.744936	0.813621	1.07104	1.32932	1.24723	1.48607	0.336213	-0.29134	0.48949	0.630677	0.090814
P48506	Glutamate--cysteine ligase catalytic subunit OS=Homo sapiens OX=9606 GN=GCLC PE=1 SV=2	-0.180142	0.580609	-0.267434	0.120183	0.122065	-0.21183	0.443922	0.0188923	0.311955	0.274502	0.223349
Q9H3N1	Thioredoxin-related transmembrane protein 1 OS=Homo sapiens OX=9606 GN=TMX1 PE=1 SV=1	0.0495441	-0.00962789	0.29587	0.254963	0.233055	0.643732	-0.272168	0.497585	-0.47487	-0.0795325	0.371637
Q9BV23	Monoacylglycerol lipase ABHD6 OS=Homo sapiens OX=9606 GN=ABHD6 PE=1 SV=1	0.215322	0.108904	-0.214316	-0.0634228	-0.137828	-0.183824	-0.194052	-0.00579812	-0.249198	-0.436687	0.802857
O95299	NADH dehydrogenase [ubiquinone] 1 alpha subcomplex subunit 10, mitochondrial OS=Homo sapiens OX=9606 GN=NDUFA10 PE=1 SV=1	-0.0620292	-0.0589277	-0.0321454	-0.653064	-0.47767	-0.493095	-0.742607	0.0512785	-0.852946	-0.0346454	-0.223315
Q07812	Apoptosis regulator BAX OS=Homo sapiens OX=9606 GN=BAX PE=1 SV=1	-0.253085	-0.160774	-0.161764	0.521973	0.49633	0.348538	0.135777	0.187139	0.22756	-0.206049	0.12931
P18065	Insulin-like growth factor-binding protein 2 OS=Homo sapiens OX=9606 GN=IGFBP2 PE=1 SV=2	-1.42052	-0.377202	-0.524476	-0.608584	-0.508463	0.00388916	-0.934907	-0.104269	0.0296041	-0.188622	0.1801
Q9UNN5	FAS-associated factor 1 OS=Homo sapiens OX=9606 GN=FAF1 PE=1 SV=2	-0.264643	0.234666	-0.0919674	0.274893	0.333881	0.0588981	0.0735124	-0.384695	-0.296273	-0.225243	-0.361753
Q15185	Prostaglandin E synthase 3 OS=Homo sapiens OX=9606 GN=PTGES3 PE=1 SV=1	0.143788	0.128418	0.193431	0.327747	0.201168	0.0940436	0.275739	-0.133597	0.118724	0.219305	-0.000266135
P21246	Pleiotrophin OS=Homo sapiens OX=9606 GN=PTN PE=1 SV=1	0.625335	0.816015	1.08978	-0.640299	0.512474	0.1101	-0.2986	0.0416871	0.247997	0.389131	0.251532
Q03426	Mevalonate kinase OS=Homo sapiens OX=9606 GN=MVK PE=1 SV=1	0.401754	0.274613	-0.185562	1.1991	1.22036	1.05634	0.853176	-0.52595	-0.427304	-0.0856482	-0.666003
Q9NP79	Vacuolar protein sorting-associated protein VTA1 homolog OS=Homo sapiens OX=9606 GN=VTA1 PE=1 SV=1	-0.0128576	0.0558323	-0.0173575	0.244331	0.251846	0.186279	-0.251687	-0.00220778	-0.187062	-0.236768	-0.259813
P54725	UV excision repair protein RAD23 homolog A OS=Homo sapiens OX=9606 GN=RAD23A PE=1 SV=1	-0.234144	-0.702847	-0.286171	-0.17902	0.361049	0.324821	-0.885603	-0.115506	-0.203394	-0.408303	-0.128995
O75351	Vacuolar protein sorting-associated protein 4B OS=Homo sapiens OX=9606 GN=VPS4B PE=1 SV=2	0.563268	0.330138	0.114119	-0.340282	-0.27815	-0.112592	-0.110992	0.0181418	0.0385604	-0.0749477	-0.0575183
Q9UPQ3	Arf-GAP with GTPase, ANK repeat and PH domain-containing protein 1 OS=Homo sapiens OX=9606 GN=AGAP1 PE=1 SV=4	0.0683566	-0.0208195	0.0117785	0.657065	0.756949	0.219983	0.425171	-0.311342	0.332424	0.126389	-0.00836046
Q5VWQ8	Disabled homolog 2-interacting protein OS=Homo sapiens OX=9606 GN=DAB2IP PE=1 SV=2	-0.230928	-0.149446	-0.380083	-0.058577	-0.16627	-0.420125	0.781081	-0.514257	-0.20345	-0.363559	-0.484493
Q9UHQ9	NADH-cytochrome b5 reductase 1 OS=Homo sapiens OX=9606 GN=CYB5R1 PE=1 SV=1	0.0502657	0.171187	0.245506	-1.06666	-1.02394	-0.395595	-1.52183	-0.0354535	-0.0198821	0.702181	0.308075
O43615	Mitochondrial import inner membrane translocase subunit TIM44 OS=Homo sapiens OX=9606 GN=TIMM44 PE=1 SV=2	-0.533201	-0.193457	-0.307084	-0.968408	-0.839488	-0.644334	-0.945376	0.0262408	-0.229631	-0.124405	-0.191343
Q7Z2K6	Endoplasmic reticulum metallopeptidase 1 OS=Homo sapiens OX=9606 GN=ERMP1 PE=1 SV=2	-0.990695	-0.919314	-1.12068	0.0393299	-0.29915	-0.332137	0.536416	-1.46519	-1.282	0.0975672	0.015569
O43504	Ragulator complex protein LAMTOR5 OS=Homo sapiens OX=9606 GN=LAMTOR5 PE=1 SV=1	-0.215895	-0.321418	-0.0775413	-0.639668	-0.309436	0.0466012	-0.409971	0.230136	-0.929104	-0.937476	-0.369203
Q9UFN0	Protein NipSnap homolog 3A OS=Homo sapiens OX=9606 GN=NIPSNAP3A PE=1 SV=2	0.678458	0.578334	0.699369	-0.0702315	-0.106173	-0.300218	0.377139	-0.0804865	0.519585	0.601083	0.173603
Q9BXK5	Bcl-2-like protein 13 OS=Homo sapiens OX=9606 GN=BCL2L13 PE=1 SV=1	-0.191703	-0.267889	-0.531617	-1.74336	-0.987883	-0.745456	-1.80563	-0.713005	-0.122078	-0.0336538	-0.475688
P19086	Guanine nucleotide-binding protein G(z) subunit alpha OS=Homo sapiens OX=9606 GN=GNAZ PE=1 SV=3	-0.0949672	0.0113707	0.0376472	0.276279	0.263164	-0.288199	0.239863	-0.455874	0.13184	0.301831	0.217517
P51797	Chloride transport protein 6 OS=Homo sapiens OX=9606 GN=CLCN6 PE=1 SV=2	0.0889531	-0.000939324	-0.0101905	0.163838	0.13087	0.172564	0.111867	-0.0803616	0.584838	0.787151	0.477508
Q9NYB0	Telomeric repeat-binding factor 2-interacting protein 1 OS=Homo sapiens OX=9606 GN=TERF2IP PE=1 SV=1	0.0597261	0.110947	0.177159	0.274478	0.143883	0.515171	0.198341	0.264627	0.72118	0.0968498	0.532448
Q7LG56	Ribonucleoside-diphosphate reductase subunit M2 B OS=Homo sapiens OX=9606 GN=RRM2B PE=1 SV=1	-0.58968	-0.418722	-0.392312	-0.478082	-0.759556	0.191508	-0.577416	-0.249124	-0.68482	0.0612393	0.0482131
O95197	Reticulon-3 OS=Homo sapiens OX=9606 GN=RTN3 PE=1 SV=2	0.195985	0.207376	0.245853	-0.275518	-0.154821	-0.551352	-0.0926167	-0.345344	-0.47227	-0.319945	-0.302715
Q8TBC5	Zinc finger and SCAN domain-containing protein 18 OS=Homo sapiens OX=9606 GN=ZSCAN18 PE=1 SV=2	-0.193875	0.0117731	0.211521	0.951938	0.816756	0.950534	0.898139	-1.05572	-0.595696	-0.380263	-0.434494
O75323	Protein NipSnap homolog 2 OS=Homo sapiens OX=9606 GN=NIPSNAP2 PE=1 SV=1	-0.182381	-0.133947	-0.00458139	-0.758552	-0.889077	-0.83909	-0.0181508	0.159052	0.226685	0.363871	0.165204
P52564	Dual specificity mitogen-activated protein kinase kinase 6 OS=Homo sapiens OX=9606 GN=MAP2K6 PE=1 SV=1	0.240647	0.400419	0.473434	1.32372	1.11111	0.525025	1.13468	0.420997	0.693584	0.703511	0.456373
P53597	Succinate--CoA ligase [ADP/GDP-forming] subunit alpha, mitochondrial OS=Homo sapiens OX=9606 GN=SUCLG1 PE=1 SV=4	-0.129572	-0.0695664	0.0298168	-0.768702	-0.60696	-0.473588	-0.787007	-0.00815552	0.0721785	-0.0108421	-0.0370406
P04080	Cystatin-B OS=Homo sapiens OX=9606 GN=CSTB PE=1 SV=2	-0.065572	-0.0133155	0.041745	0.223473	0.23933	0.234739	-0.137621	0.33719	0.341335	-0.00121865	0.283899
Q00577	Transcriptional activator protein Pur-alpha OS=Homo sapiens OX=9606 GN=PURA PE=1 SV=2	-0.200193	-0.0740849	0.0109867	-2.94731	-2.04106	-2.32392	-1.14036	-0.135646	-0.125558	0.141816	0.0250241
Q9BT09	Protein canopy homolog 3 OS=Homo sapiens OX=9606 GN=CNPY3 PE=1 SV=1	-0.0582475	0.427659	0.174194	0.137604	0.114187	0.412855	0.079273	0.326584	0.0921701	-0.481584	-0.181295
Q9ULB1-3	Isoform 3a of Neurexin-1 OS=Homo sapiens OX=9606 GN=NRXN1	0.136517	0.261735	0.302975	0.967478	0.953025	0.443793	0.483908	-0.202991	-0.0116815	-0.0103878	0.209975
Q16537	Serine/threonine-protein phosphatase 2A 56 kDa regulatory subunit epsilon isoform OS=Homo sapiens OX=9606 GN=PPP2R5E PE=1 SV=1	0.468207	0.356485	0.201423	0.172009	0.188028	-0.0367408	0.0398183	-0.178256	-0.232221	-0.100748	-0.12089
P49721	Proteasome subunit beta type-2 OS=Homo sapiens OX=9606 GN=PSMB2 PE=1 SV=1	-0.178008	-0.105934	-0.214057	0.323822	0.138624	0.434786	-0.192585	0.330252	-0.0216001	-0.0351961	0.0215701
O96011	Peroxisomal membrane protein 11B OS=Homo sapiens OX=9606 GN=PEX11B PE=1 SV=1	-0.125284	-0.0723155	-0.0256729	-0.14559	-0.185401	-0.231021	-0.255124	0.155274	0.0870429	0.00898384	0.323572
Q96A49	Synapse-associated protein 1 OS=Homo sapiens OX=9606 GN=SYAP1 PE=1 SV=1	-0.352148	-0.145703	-0.33703	-1.78068	-0.835579	-0.959953	-1.48199	-0.267203	0.239419	-0.395352	-0.277775
Q9BUT1	3-hydroxybutyrate dehydrogenase type 2 OS=Homo sapiens OX=9606 GN=BDH2 PE=1 SV=2	0.309716	0.325076	0.38716	-0.204835	-0.182439	0.451852	-0.419376	0.020261	1.00099	0.448853	0.419578
P21741	Midkine OS=Homo sapiens OX=9606 GN=MDK PE=1 SV=1	0.401593	0.647849	0.572555	1.17325	1.08698	1.99432	-0.199429	0.645264	2.77721	2.18294	2.07732
Q9Y5K8	V-type proton ATPase subunit D OS=Homo sapiens OX=9606 GN=ATP6V1D PE=1 SV=1	-0.46714	-0.42639	-0.575508	-0.979074	-0.183323	0.249343	-1.25489	-0.212559	-0.070808	-0.315617	-0.201131
P29218	Inositol monophosphatase 1 OS=Homo sapiens OX=9606 GN=IMPA1 PE=1 SV=1	-0.234323	-0.381132	-0.211074	-0.190827	-0.198138	-0.168495	-0.122197	0.0802301	0.278972	0.271494	0.425978
P07741	Adenine phosphoribosyltransferase OS=Homo sapiens OX=9606 GN=APRT PE=1 SV=2	0.304526	0.272983	0.304389	0.448944	0.115368	0.241094	0.293925	0.0414396	0.474393	0.764766	0.227702
P15374	Ubiquitin carboxyl-terminal hydrolase isozyme L3 OS=Homo sapiens OX=9606 GN=UCHL3 PE=1 SV=1	0.0290398	0.0037397	-0.286485	0.266377	0.413851	0.736739	-0.418441	0.362178	0.139753	0.0354618	0.142088
Q9BRJ7	Tudor-interacting repair regulator protein OS=Homo sapiens OX=9606 GN=NUDT16L1 PE=1 SV=1	0.461555	0.421425	0.566126	0.823609	0.940277	0.861057	0.654698	-0.536876	-0.251314	0.144234	-0.0711099
Q96QR8	Transcriptional activator protein Pur-beta OS=Homo sapiens OX=9606 GN=PURB PE=1 SV=3	0.0590021	0.218885	0.215918	0.000712361	-0.21828	0.00919881	0.284504	-0.0836412	-0.118968	0.0362797	-0.165522
Q13442	28 kDa heat- and acid-stable phosphoprotein OS=Homo sapiens OX=9606 GN=PDAP1 PE=1 SV=1	-0.00886351	0.00525813	-0.0663228	0.215715	0.17768	0.169485	0.401567	0.312393	-0.309937	-0.409389	-0.230504
Q13228	Methanethiol oxidase OS=Homo sapiens OX=9606 GN=SELENBP1 PE=1 SV=2	0.268256	0.121644	0.494345	-1.34244	-1.25518	-0.853679	-0.714944	0.653264	0.515245	0.852719	0.61691
Q9NX46	ADP-ribose glycohydrolase ARH3 OS=Homo sapiens OX=9606 GN=ADPRS PE=1 SV=1	-0.22169	-0.0853141	0.0149932	0.196981	0.299313	0.148071	0.0390578	0.348724	0.0796195	0.884393	0.198094
Q12959	Disks large homolog 1 OS=Homo sapiens OX=9606 GN=DLG1 PE=1 SV=2	-0.0920459	-0.073494	0.0210132	-0.318617	-0.333674	-0.468649	-0.109016	-0.485734	-0.273923	-0.149694	-0.314901
Q8TDC3	Serine/threonine-protein kinase BRSK1 OS=Homo sapiens OX=9606 GN=BRSK1 PE=1 SV=2	0.0212614	-0.0459153	0.0547829	0.944612	1.0499	0.903768	0.607612	-0.379771	-0.641788	-0.543331	-0.666612
Q96GK7	Fumarylacetoacetate hydrolase domain-containing protein 2A OS=Homo sapiens OX=9606 GN=FAHD2A PE=1 SV=1	-0.314245	-0.249959	-0.192049	-0.717295	-0.52183	0.0119981	-0.304156	-0.0258828	0.0187646	-0.286997	-0.0397171
O60888	Protein CutA OS=Homo sapiens OX=9606 GN=CUTA PE=1 SV=2	-0.172192	-0.528751	-0.31969	-0.675899	-0.00834539	0.411958	-0.26405	1.96473	1.80252	1.8683	0.272017
P06454	Prothymosin alpha OS=Homo sapiens OX=9606 GN=PTMA PE=1 SV=2	0.208236	0.119299	0.0818092	0.123292	0.433762	0.828062	-0.264738	-0.241054	-0.25478	-0.960267	-0.970328
Q8NBM8	Prenylcysteine oxidase-like OS=Homo sapiens OX=9606 GN=PCYOX1L PE=1 SV=2	0.420968	0.347974	0.474551	-0.580741	-0.626769	-0.201965	-0.673301	0.159135	-0.461566	-0.236044	0.281889
P62942	Peptidyl-prolyl cis-trans isomerase FKBP1A OS=Homo sapiens OX=9606 GN=FKBP1A PE=1 SV=2	-0.152961	-0.159258	-0.291108	-0.264717	-0.442354	-0.764755	0.361159	-0.104164	-0.0410366	-0.288977	-0.0114449
Q9UHB6	LIM domain and actin-binding protein 1 OS=Homo sapiens OX=9606 GN=LIMA1 PE=1 SV=1	-0.461062	-0.556743	-0.30292	-0.706285	-0.629137	0.0106352	-0.893252	1.10471	0.876211	0.533349	0.185938
Q7Z3B1	Neuronal growth regulator 1 OS=Homo sapiens OX=9606 GN=NEGR1 PE=1 SV=3	0.536712	0.671477	0.651265	0.866603	0.817977	0.756397	1.2496	-0.134261	0.270863	-0.0535984	-0.170098
P63172	Dynein light chain Tctex-type 1 OS=Homo sapiens OX=9606 GN=DYNLT1 PE=1 SV=1	0.388531	0.376805	0.391359	1.33945	1.51239	2.07626	0.864191	-0.726256	-0.18092	0.0876919	-0.0543614
Q99816	Tumor susceptibility gene 101 protein OS=Homo sapiens OX=9606 GN=TSG101 PE=1 SV=2	0.251569	0.284809	0.361433	0.267134	0.245059	-0.0183396	0.36924	-0.323167	-0.12144	-0.149166	-0.187046
P19525	Interferon-induced, double-stranded RNA-activated protein kinase OS=Homo sapiens OX=9606 GN=EIF2AK2 PE=1 SV=2	-0.110688	-0.232391	-0.10123	0.321642	0.267119	0.24727	-0.195396	-0.331833	-0.0853402	0.00683957	-0.0512799
P54709	Sodium/potassium-transporting ATPase subunit beta-3 OS=Homo sapiens OX=9606 GN=ATP1B3 PE=1 SV=1	0.247928	0.174022	0.0654552	1.03191	1.09745	0.880688	0.734349	0.552983	0.520568	0.527357	0.358432
Q14318	Peptidyl-prolyl cis-trans isomerase FKBP8 OS=Homo sapiens OX=9606 GN=FKBP8 PE=1 SV=2	0.0419123	0.14537	0.313327	-0.167173	-0.262028	-0.353943	0.337398	-0.326693	0.0811564	0.268721	-0.228901
Q9UH62	Armadillo repeat-containing X-linked protein 3 OS=Homo sapiens OX=9606 GN=ARMCX3 PE=1 SV=1	-0.161889	-0.260688	-0.447276	-1.30956	-1.34339	-1.04056	-1.23352	-0.210832	-0.252531	-0.065813	0.143033
Q86VN1	Vacuolar protein-sorting-associated protein 36 OS=Homo sapiens OX=9606 GN=VPS36 PE=1 SV=1	-0.244457	-0.202773	-0.106156	0.151305	0.310637	0.0123405	0.474422	-0.109694	0.150747	-0.207396	-0.374121
Q9UGV2	Protein NDRG3 OS=Homo sapiens OX=9606 GN=NDRG3 PE=1 SV=2	-0.0400635	-0.0271007	-0.0374285	0.0690004	-0.140204	-0.420458	0.107423	0.0118331	-0.122353	-0.217751	-0.250163
Q8WXI9	Transcriptional repressor p66-beta OS=Homo sapiens OX=9606 GN=GATAD2B PE=1 SV=1	0.277731	0.254251	0.128844	0.523344	0.443207	0.501195	0.31586	0.0572998	-0.847159	-0.0187459	-0.0204503
Q9UHY7	Enolase-phosphatase E1 OS=Homo sapiens OX=9606 GN=ENOPH1 PE=1 SV=1	-0.043874	-0.0150623	-0.124177	0.134232	0.229109	0.283688	-0.0449254	-0.215436	0.782663	1.02735	0.90042
P49069	Guided entry of tail-anchored proteins factor CAMLG OS=Homo sapiens OX=9606 GN=CAMLG PE=1 SV=1	0.160781	0.0916065	0.195642	-0.0254383	-0.403151	-0.309866	0.492079	-0.170489	-0.0612928	-0.324481	-0.163798
Q2Y0W8	Electroneutral sodium bicarbonate exchanger 1 OS=Homo sapiens OX=9606 GN=SLC4A8 PE=1 SV=1	-0.578963	-0.496618	-0.613295	-0.401277	-0.937178	-0.993773	-1.02729	0.286264	-0.489831	-0.91463	-0.956512
Q9UQ13	Leucine-rich repeat protein SHOC-2 OS=Homo sapiens OX=9606 GN=SHOC2 PE=1 SV=2	0.152879	0.0609107	0.00670624	0.219676	0.257983	0.312116	0.0901729	0.0496502	-0.647983	-0.311731	0.0939835
Q9NP81	Serine--tRNA ligase, mitochondrial OS=Homo sapiens OX=9606 GN=SARS2 PE=1 SV=1	-0.443128	-0.228705	-0.334149	-0.298409	-0.232279	0.0976521	-0.15119	-0.0235467	-0.229832	-0.232868	-0.287872
Q9Y3E1	Hepatoma-derived growth factor-related protein 3 OS=Homo sapiens OX=9606 GN=HDGFL3 PE=1 SV=1	-0.0170846	0.279189	0.22421	0.660376	0.451071	0.471786	0.574856	-0.085929	0.299986	0.346739	-0.257515
Q96P47	Arf-GAP with GTPase, ANK repeat and PH domain-containing protein 3 OS=Homo sapiens OX=9606 GN=AGAP3 PE=1 SV=2	0.175103	0.165568	0.0446679	0.97935	0.866454	0.714645	0.539105	-0.213707	-0.541085	-0.726059	-0.0769855
P09493-5	Isoform 5 of Tropomyosin alpha-1 chain OS=Homo sapiens OX=9606 GN=TPM1	-0.449216	-0.327092	-0.3902	-0.0505297	0.0763884	-0.537728	0.415196	0.531792	-0.0934572	-0.283107	-0.181007
Q9NP58	ATP-binding cassette sub-family B member 6 OS=Homo sapiens OX=9606 GN=ABCB6 PE=1 SV=1	0.928727	1.14898	1.34791	-0.956401	-1.40852	-0.898923	-0.393975	-0.731878	-0.410375	0.926924	-0.992363
P21912	Succinate dehydrogenase [ubiquinone] iron-sulfur subunit, mitochondrial OS=Homo sapiens OX=9606 GN=SDHB PE=1 SV=3	-0.132554	-0.0141148	0.0870876	-0.213377	-0.242221	-0.271222	-0.161894	-0.0368009	-0.0190542	-0.0578677	-0.134713
Q6UN15	Pre-mRNA 3'-end-processing factor FIP1 OS=Homo sapiens OX=9606 GN=FIP1L1 PE=1 SV=1	0.138258	-0.00258766	0.0934279	0.199503	0.147577	0.173787	-0.0192995	-0.307444	-0.388942	0.0797441	-0.150639
Q9Y6E0	Serine/threonine-protein kinase 24 OS=Homo sapiens OX=9606 GN=STK24 PE=1 SV=1	0.0534763	0.143659	0.139939	-0.195343	-0.199382	-0.399925	0.106428	0.0521795	0.370926	0.268736	0.157468
O75145	Liprin-alpha-3 OS=Homo sapiens OX=9606 GN=PPFIA3 PE=1 SV=3	0.115046	0.0609413	-0.201388	0.240549	0.301183	0.123683	0.270101	-0.176217	-0.431883	-0.508485	-0.362709
P26440	Isovaleryl-CoA dehydrogenase, mitochondrial OS=Homo sapiens OX=9606 GN=IVD PE=1 SV=2	0.745266	0.671324	0.855363	-0.0756538	0.185878	0.134066	-0.522566	0.246576	0.86495	0.522835	0.199033
O95825	Quinone oxidoreductase-like protein 1 OS=Homo sapiens OX=9606 GN=CRYZL1 PE=1 SV=2	0.0241681	0.0714101	-0.0545638	0.197164	0.242211	0.287822	0.194874	-0.175314	0.125335	0.305273	0.405791
Q96GY0	Zinc finger C2HC domain-containing protein 1A OS=Homo sapiens OX=9606 GN=ZC2HC1A PE=1 SV=2	0.0542091	0.0151769	-0.0468647	0.666439	0.672134	0.448757	0.296391	-0.0222244	-0.721261	-0.983996	-0.523733
Q92947	Glutaryl-CoA dehydrogenase, mitochondrial OS=Homo sapiens OX=9606 GN=GCDH PE=1 SV=1	0.760723	0.226414	0.0970036	-0.468122	0.193137	0.272894	-0.433148	0.494861	1.06948	0.790758	0.395591
P21695	Glycerol-3-phosphate dehydrogenase [NAD(+)], cytoplasmic OS=Homo sapiens OX=9606 GN=GPD1 PE=1 SV=4	2.35096	2.35077	3.52513	-0.456641	-0.357739	-0.703541	0.0821917	0.274068	0.356334	0.461764	0.63342
Q9NVG8	TBC1 domain family member 13 OS=Homo sapiens OX=9606 GN=TBC1D13 PE=1 SV=3	-0.127077	-0.218768	0.489607	-0.724857	-0.644831	-0.947895	-0.845175	-0.560418	-1.02806	-0.727371	-0.561229
O95870	Phosphatidylserine lipase ABHD16A OS=Homo sapiens OX=9606 GN=ABHD16A PE=1 SV=3	0.0744313	0.0289598	0.121739	-0.303375	-0.391216	-0.144098	-0.121861	-0.469444	0.0298498	0.20326	0.0195908
P49840	Glycogen synthase kinase-3 alpha OS=Homo sapiens OX=9606 GN=GSK3A PE=1 SV=2	-0.0364454	-0.00331868	-0.0976116	0.639659	0.650915	0.378908	0.237285	-0.333695	-0.14693	-0.193338	-0.241803
P49590	Histidine--tRNA ligase, mitochondrial OS=Homo sapiens OX=9606 GN=HARS2 PE=1 SV=1	0.226157	-0.123122	-0.095693	0.134558	0.107083	0.767088	-0.22296	0.0919752	0.0709044	0.465977	-0.135204
Q15750	TGF-beta-activated kinase 1 and MAP3K7-binding protein 1 OS=Homo sapiens OX=9606 GN=TAB1 PE=1 SV=1	-0.639122	-0.202455	-0.318837	0.409797	0.392033	0.460747	-0.0242661	0.51831	0.494323	-0.17403	0.134214
Q9Y3A5	Ribosome maturation protein SBDS OS=Homo sapiens OX=9606 GN=SBDS PE=1 SV=4	0.17548	0.137286	0.271446	-0.146473	-0.233547	-0.196908	-0.0750352	-0.788294	0.123669	0.179918	0.302646
Q92696	Geranylgeranyl transferase type-2 subunit alpha OS=Homo sapiens OX=9606 GN=RABGGTA PE=1 SV=2	-0.29696	-0.125948	-0.246398	0.00489164	0.0393866	-0.219705	0.324242	-0.196203	-0.0913404	0.215028	-0.0360467
Q7L266	Isoaspartyl peptidase/L-asparaginase OS=Homo sapiens OX=9606 GN=ASRGL1 PE=1 SV=2	0.126759	0.0535845	-0.0480118	-0.550632	-0.457572	-0.69794	-1.02768	0.137239	0.184535	0.0874167	-0.0688413
P50579	Methionine aminopeptidase 2 OS=Homo sapiens OX=9606 GN=METAP2 PE=1 SV=1	-0.232151	-0.12669	0.026689	-0.0351762	0.21032	-0.216775	0.0619617	0.145304	0.153635	-0.0975457	0.101737
P12694	2-oxoisovalerate dehydrogenase subunit alpha, mitochondrial OS=Homo sapiens OX=9606 GN=BCKDHA PE=1 SV=2	-0.36173	-0.415985	-0.283109	-0.441063	-0.199104	0.0812918	-0.77817	-0.00748195	0.122921	0.29876	0.0142614
P43897	Elongation factor Ts, mitochondrial OS=Homo sapiens OX=9606 GN=TSFM PE=1 SV=2	0.31697	0.165101	0.196521	-0.384176	-0.344649	-0.45533	-0.363757	-0.378999	-0.708164	-0.529224	-0.237202
P25098	Beta-adrenergic receptor kinase 1 OS=Homo sapiens OX=9606 GN=GRK2 PE=1 SV=2	0.283001	0.388602	0.383804	0.714399	0.635773	0.309693	0.452618	-0.156199	-0.744996	-0.298138	-0.0212141
Q5T5U3	Rho GTPase-activating protein 21 OS=Homo sapiens OX=9606 GN=ARHGAP21 PE=1 SV=2	1.50429	0.2309	0.107428	0.472318	0.493746	0.324736	-0.0147916	0.286992	-0.319855	-0.393796	-0.081432
O43301	Heat shock 70 kDa protein 12A OS=Homo sapiens OX=9606 GN=HSPA12A PE=1 SV=2	-0.453291	-0.26895	-0.304218	0.241641	0.25579	-0.256359	-0.436635	-0.393655	-0.393818	-0.116191	-0.183216
Q9UDR5	Alpha-aminoadipic semialdehyde synthase, mitochondrial OS=Homo sapiens OX=9606 GN=AASS PE=1 SV=1	-0.545781	-1.07228	-0.945745	-1.13724	-0.901482	-0.862678	-0.756957	0.0279001	0.602354	2.01493	0.387599
P07942	Laminin subunit beta-1 OS=Homo sapiens OX=9606 GN=LAMB1 PE=1 SV=2	-0.308257	-0.00934233	-0.246955	-0.625968	-0.868611	-0.623072	-0.738227	-0.0570384	-0.390632	0.12179	-0.403718
Q96L92	Sorting nexin-27 OS=Homo sapiens OX=9606 GN=SNX27 PE=1 SV=2	0.334609	0.246216	0.310375	0.25608	0.144671	-0.0594502	0.494521	0.00376844	0.167786	0.218926	0.191749
Q9NZL4	Hsp70-binding protein 1 OS=Homo sapiens OX=9606 GN=HSPBP1 PE=1 SV=2	-0.1628	-0.256429	-0.0808291	-0.608825	-0.0805461	-0.123723	-0.536024	0.262375	0.000813827	0.74983	0.19927
Q9Y2W2	WW domain-binding protein 11 OS=Homo sapiens OX=9606 GN=WBP11 PE=1 SV=1	-0.0336957	0.0994285	0.126926	0.673535	0.428038	0.151443	0.135513	-0.0919602	-0.119543	0.0601061	0.164867
P16083	Ribosyldihydronicotinamide dehydrogenase [quinone] OS=Homo sapiens OX=9606 GN=NQO2 PE=1 SV=5	-0.310398	-0.206074	-0.0964337	-0.166315	-0.0473807	-0.109465	0.167478	-0.762825	0.404509	-5.38607	-1.50773
P09455	Retinol-binding protein 1 OS=Homo sapiens OX=9606 GN=RBP1 PE=1 SV=2	-1.11291	-0.789532	-0.183158	-0.765643	-0.595157	-0.318588	-0.218561	-0.385286	-0.317505	0.539006	-0.277943
Q13033-2	Isoform Alpha of Striatin-3 OS=Homo sapiens OX=9606 GN=STRN3	0.0994826	0.100184	0.0896915	0.293334	0.132474	0.0920738	-0.376848	-0.37057	0.0256397	0.0666273	0.104648
Q8WZA0	Protein LZIC OS=Homo sapiens OX=9606 GN=LZIC PE=1 SV=1	-0.154151	-0.0366313	-0.197383	-0.176386	0.375035	0.496681	-0.601195	0.00766773	-0.0159529	-0.090459	-0.0180787
Q86WG5	Myotubularin-related protein 13 OS=Homo sapiens OX=9606 GN=SBF2 PE=1 SV=1	-0.386099	-0.297821	0.0213336	0.533437	0.47676	0.23821	-0.131309	0.87702	0.762316	0.353847	0.843431
P63220	40S ribosomal protein S21 OS=Homo sapiens OX=9606 GN=RPS21 PE=1 SV=1	-0.063522	-0.0251266	-0.039281	0.0413933	-0.0742887	0.235288	-0.115811	0.652907	0.0916484	0.232351	0.354761
Q92542	Nicastrin OS=Homo sapiens OX=9606 GN=NCSTN PE=1 SV=2	-0.0436332	-0.0991861	-0.0964766	-0.147182	0.116965	-0.147349	0.110779	-0.070241	-0.0173893	-0.180431	0.184954
Q14258	E3 ubiquitin/ISG15 ligase TRIM25 OS=Homo sapiens OX=9606 GN=TRIM25 PE=1 SV=2	-0.108525	-0.556525	-0.268907	0.222627	0.248377	-0.429295	-0.418348	0.0851899	0.278658	0.129649	0.126722
Q96GW7	Brevican core protein OS=Homo sapiens OX=9606 GN=BCAN PE=1 SV=2	2.56466	2.4528	3.03789	0.639398	0.639028	0.277111	0.78699	0.0954943	0.186148	-0.193621	-0.128566
O14828	Secretory carrier-associated membrane protein 3 OS=Homo sapiens OX=9606 GN=SCAMP3 PE=1 SV=3	-0.251572	-0.119726	-0.533733	-0.07131	-0.135967	-0.233295	0.431058	-0.241627	-0.567626	-0.73295	-0.494381
Q96E17	Ras-related protein Rab-3C OS=Homo sapiens OX=9606 GN=RAB3C PE=1 SV=1	-0.415027	-0.381384	-0.363682	-1.13567	-1.10108	-1.0726	0.446685	0.187504	0.147746	-0.372602	-0.141224
Q13630	GDP-L-fucose synthase OS=Homo sapiens OX=9606 GN=GFUS PE=1 SV=1	0.115842	0.10747	0.219958	-0.408191	-0.437504	-0.493785	-0.324649	-0.190931	0.0358752	-0.546411	-0.0598377
P27105	Stomatin OS=Homo sapiens OX=9606 GN=STOM PE=1 SV=3	-0.696071	-0.651027	-0.409364	-1.9606	-1.34275	-1.97287	-0.669783	0.561687	0.672658	0.737894	0.897847
P51570	Galactokinase OS=Homo sapiens OX=9606 GN=GALK1 PE=1 SV=1	-0.105096	0.0591149	0.245385	0.53245	0.409414	0.839662	-0.0519909	0.165192	0.646543	0.373806	0.271838
Q8IZD9	Dedicator of cytokinesis protein 3 OS=Homo sapiens OX=9606 GN=DOCK3 PE=1 SV=1	0.351972	0.276801	0.151804	0.430574	0.328392	-0.215639	0.748691	-0.111771	-0.41922	-0.419513	-0.562741
Q7Z434	Mitochondrial antiviral-signaling protein OS=Homo sapiens OX=9606 GN=MAVS PE=1 SV=2	-0.0244653	-0.288053	-0.693787	-1.08851	-0.868264	-0.734788	-1.95265	0.417347	-0.269944	-0.220525	-1.09932
Q9UI08	Ena/VASP-like protein OS=Homo sapiens OX=9606 GN=EVL PE=1 SV=2	-0.0742468	0.0461939	0.0634657	0.662122	1.09006	-0.0382441	-0.224721	-0.123674	-0.569643	-0.620329	-0.0785547
Q00535	Cyclin-dependent-like kinase 5 OS=Homo sapiens OX=9606 GN=CDK5 PE=1 SV=3	0.261598	0.256115	0.276131	0.215878	0.0391058	-0.240982	0.350562	-0.23809	-0.323854	-0.279758	-0.305564
Q9UNE7	E3 ubiquitin-protein ligase CHIP OS=Homo sapiens OX=9606 GN=STUB1 PE=1 SV=2	0.181636	0.320658	0.122316	0.63642	0.528023	0.340724	0.844067	0.595788	0.159989	-0.293282	-0.213168
Q9HA64	Ketosamine-3-kinase OS=Homo sapiens OX=9606 GN=FN3KRP PE=1 SV=2	0.253517	0.314322	0.342066	0.303229	0.3803	0.331143	0.346981	0.141649	0.439541	-0.0299706	0.412649
P36542	ATP synthase subunit gamma, mitochondrial OS=Homo sapiens OX=9606 GN=ATP5F1C PE=1 SV=1	0.00616163	0.089171	0.119322	-0.612917	-0.589535	-0.637282	-0.757901	-0.0695886	0.0880661	0.17934	-0.0357396
P68402	Platelet-activating factor acetylhydrolase IB subunit alpha2 OS=Homo sapiens OX=9606 GN=PAFAH1B2 PE=1 SV=1	0.33768	0.210289	0.165408	0.0202958	-0.259496	-0.218431	0.396981	0.119689	0.281185	0.220136	-0.288807
Q5VW32	BRO1 domain-containing protein BROX OS=Homo sapiens OX=9606 GN=BROX PE=1 SV=1	0.208846	0.204373	0.263899	0.126837	0.0792639	-0.103092	-0.0572545	-0.132471	0.0131116	-0.043093	0.0236441
Q8NC56	LEM domain-containing protein 2 OS=Homo sapiens OX=9606 GN=LEMD2 PE=1 SV=1	-0.0942456	-0.0308039	-0.00572342	0.448109	0.645323	0.370128	0.0623046	-0.193735	0.669934	0.780053	0.786977
Q96CN7	Isochorismatase domain-containing protein 1 OS=Homo sapiens OX=9606 GN=ISOC1 PE=1 SV=3	0.308902	0.439981	0.437478	1.14446	1.12667	0.92338	0.859726	-0.187287	0.468828	0.177958	0.238722
Q9HAT2	Sialate O-acetylesterase OS=Homo sapiens OX=9606 GN=SIAE PE=1 SV=1	-0.693664	-0.750514	-0.502215	-1.59378	-1.4317	-1.2863	-1.68837	-0.493906	-0.169011	0.0642011	-0.556264
Q5BKZ1	DBIRD complex subunit ZNF326 OS=Homo sapiens OX=9606 GN=ZNF326 PE=1 SV=2	-0.0313007	-0.101322	-0.319984	0.111794	0.0135762	0.00904878	-0.0651547	0.792563	0.470266	0.395737	0.804766
Q5GLZ8	Probable E3 ubiquitin-protein ligase HERC4 OS=Homo sapiens OX=9606 GN=HERC4 PE=1 SV=1	-0.059209	0.0864846	0.099173	-0.105352	0.0329147	-0.136991	-0.00996941	-0.181765	-0.796605	-0.452004	-0.424266
Q8TCD5	5'(3')-deoxyribonucleotidase, cytosolic type OS=Homo sapiens OX=9606 GN=NT5C PE=1 SV=2	0.74255	0.853636	0.837994	0.365873	0.27434	0.696657	1.11333	0.388141	0.678302	1.04024	0.491643
O60443	Gasdermin-E OS=Homo sapiens OX=9606 GN=GSDME PE=1 SV=2	-0.239918	-0.209303	-0.194877	0.515198	0.549357	-0.139819	0.0480258	-0.294533	0.722993	0.178211	0.619214
Q6PJT7	Zinc finger CCCH domain-containing protein 14 OS=Homo sapiens OX=9606 GN=ZC3H14 PE=1 SV=1	-0.081864	-0.140969	-0.298701	0.227939	0.221198	0.313634	0.0701814	-0.561624	0.435945	0.794644	0.474683
Q86TP1	Exopolyphosphatase PRUNE1 OS=Homo sapiens OX=9606 GN=PRUNE1 PE=1 SV=2	0.235919	0.324087	0.345305	0.558993	0.966842	0.666357	-0.0129665	-0.280567	0.110315	-0.120203	0.11207
O75146	Huntingtin-interacting protein 1-related protein OS=Homo sapiens OX=9606 GN=HIP1R PE=1 SV=2	0.191263	0.0221057	-0.110216	-0.157035	-0.118512	-0.168797	-0.123147	-0.193816	-0.0585228	-0.0516959	1.55301
O94903	Pyridoxal phosphate homeostasis protein OS=Homo sapiens OX=9606 GN=PLPBP PE=1 SV=1	0.11786	0.113373	0.154018	-0.340281	-0.167336	0.0435538	-1.02446	0.0598196	-0.680795	-0.464615	-0.115771
O76003	Glutaredoxin-3 OS=Homo sapiens OX=9606 GN=GLRX3 PE=1 SV=2	-0.103149	-0.128145	-0.106259	-1.88363	-1.31884	-0.974849	-0.0557431	-0.177865	-0.822873	0.338449	-0.163937
Q8NFV4	Protein ABHD11 OS=Homo sapiens OX=9606 GN=ABHD11 PE=1 SV=1	-0.299851	-0.266726	-0.353611	-1.87773	-1.37835	-0.577801	-1.67861	0.148698	0.0343267	0.323488	0.0286656
Q9H9P8	L-2-hydroxyglutarate dehydrogenase, mitochondrial OS=Homo sapiens OX=9606 GN=L2HGDH PE=1 SV=3	0.212729	0.201347	0.333209	0.327059	0.141582	0.206261	-0.071651	-0.111799	-0.128304	0.270161	-0.255655
Q9NR19	Acetyl-coenzyme A synthetase, cytoplasmic OS=Homo sapiens OX=9606 GN=ACSS2 PE=1 SV=1	0.0785774	-0.000880077	-0.385711	-0.692929	-0.600567	-0.270428	-0.0119089	-0.419914	-0.440682	0.207047	-0.0814713
Q8N6M0	Deubiquitinase OTUD6B OS=Homo sapiens OX=9606 GN=OTUD6B PE=1 SV=1	0.455272	0.373019	0.478256	0.622634	1.0001	-0.1224	0.166908	-0.187048	-0.135004	-0.644784	-0.116681
P32929	Cystathionine gamma-lyase OS=Homo sapiens OX=9606 GN=CTH PE=1 SV=3	0.0716814	0.188412	0.105603	0.207143	0.399462	0.778372	-0.874061	0.710046	0.484352	0.33519	1.03225
Q8IZ83	Aldehyde dehydrogenase family 16 member A1 OS=Homo sapiens OX=9606 GN=ALDH16A1 PE=1 SV=2	-0.151704	0.24068	-0.0327873	0.0621077	0.226705	0.776517	0.0274599	0.435569	-0.198307	0.256107	0.700202
O75155	Cullin-associated NEDD8-dissociated protein 2 OS=Homo sapiens OX=9606 GN=CAND2 PE=1 SV=3	-0.247223	-0.0780136	-0.252888	0.390196	0.493855	0.437028	0.534728	-0.767696	-0.543731	-0.083142	0.363123
P09486	SPARC OS=Homo sapiens OX=9606 GN=SPARC PE=1 SV=1	0.238586	0.115817	0.00756583	-0.542915	-0.505788	-0.374886	-0.295576	1.31992	0.770756	0.172018	1.15104
Q9UH65	Switch-associated protein 70 OS=Homo sapiens OX=9606 GN=SWAP70 PE=1 SV=1	-0.0871406	0.087942	0.153084	0.461583	0.492091	0.674727	-0.00665262	2.02682	1.63453	1.01627	1.60044
Q9BQ70	Transcription factor 25 OS=Homo sapiens OX=9606 GN=TCF25 PE=1 SV=1	-0.24369	-0.237111	-0.415249	-0.124043	0.125618	-0.0214822	-0.364562	0.358566	0.0327991	-0.0229405	0.0231488
Q6Y7W6	GRB10-interacting GYF protein 2 OS=Homo sapiens OX=9606 GN=GIGYF2 PE=1 SV=1	0.115985	-0.117389	-0.4261	-0.0228398	0.207943	0.371782	0.0831668	0.00267624	-0.0894601	-0.479281	-0.288281
P15104	Glutamine synthetase OS=Homo sapiens OX=9606 GN=GLUL PE=1 SV=4	-0.157084	-0.0946742	0.602013	-0.965469	-0.633462	-0.49671	0.186876	-0.112652	-0.12599	0.302576	-0.312862
Q9Y2S2	Lambda-crystallin homolog OS=Homo sapiens OX=9606 GN=CRYL1 PE=1 SV=3	0.221482	0.245919	0.553739	-0.374695	-0.0951342	-0.0736069	-0.465615	0.809147	0.331489	0.424698	0.762074
O00186	Syntaxin-binding protein 3 OS=Homo sapiens OX=9606 GN=STXBP3 PE=1 SV=2	-0.50872	-0.442997	-0.377015	-0.215835	-0.160904	-0.284382	-0.102239	-0.495203	-0.318104	-0.049375	-0.224806
Q96AQ6	Pre-B-cell leukemia transcription factor-interacting protein 1 OS=Homo sapiens OX=9606 GN=PBXIP1 PE=1 SV=1	0.418545	0.547971	0.888137	0.0462281	0.203056	0.846242	0.220637	0.975633	0.83087	0.26689	0.652114
P78417	Glutathione S-transferase omega-1 OS=Homo sapiens OX=9606 GN=GSTO1 PE=1 SV=2	-0.470421	-0.27435	-0.0604343	-0.670741	-0.445557	-0.234031	-0.580177	-0.145775	0.189359	0.309302	0.00481847
Q66LE6	Serine/threonine-protein phosphatase 2A 55 kDa regulatory subunit B delta isoform OS=Homo sapiens OX=9606 GN=PPP2R2D PE=1 SV=1	0.0670366	0.156829	-0.0960759	0.0506355	-0.0716743	-0.185888	0.248305	-1.08955	-0.212785	-0.0634798	0.118113
Q96RQ3	Methylcrotonoyl-CoA carboxylase subunit alpha, mitochondrial OS=Homo sapiens OX=9606 GN=MCCC1 PE=1 SV=3	-0.962439	-1.07981	-0.987575	-1.75939	-1.39754	-1.88815	-1.40619	0.0864113	0.618591	0.48242	0.3391
Q8IYQ7	Threonine synthase-like 1 OS=Homo sapiens OX=9606 GN=THNSL1 PE=1 SV=2	-0.268323	-0.145182	-0.0602673	0.524518	0.641613	0.806638	0.260968	-0.375642	-0.344099	-0.332175	0.0199308
Q9NR28	Diablo homolog, mitochondrial OS=Homo sapiens OX=9606 GN=DIABLO PE=1 SV=1	-0.044432	-0.127985	-0.00753906	-0.418346	-0.433768	-0.429941	-1.27182	0.277171	-0.32864	-0.353128	-0.127163
Q9UKE5	TRAF2 and NCK-interacting protein kinase OS=Homo sapiens OX=9606 GN=TNIK PE=1 SV=1	0.197905	0.104809	-0.410821	0.316004	0.289328	-0.223009	0.185303	0.148269	-0.1962	-0.846989	0.0126743
Q96DA2	Ras-related protein Rab-39B OS=Homo sapiens OX=9606 GN=RAB39B PE=1 SV=1	-0.111018	-0.0818681	-0.0344963	0.16763	0.282783	0.262972	-0.158945	0.132909	0.819023	0.70873	0.557121
Q13449	Limbic system-associated membrane protein OS=Homo sapiens OX=9606 GN=LSAMP PE=1 SV=2	-0.670611	-0.354285	-0.196226	-0.261309	-0.458203	-0.79924	0.905031	0.376621	-0.100502	-0.0541427	0.069824
Q3ZCQ8	Mitochondrial import inner membrane translocase subunit TIM50 OS=Homo sapiens OX=9606 GN=TIMM50 PE=1 SV=2	0.182157	0.0584702	-0.051832	-0.0641057	-0.109859	0.0209918	-0.243095	-0.002871	-0.130821	-0.189624	-0.0826934
Q9ULT8	E3 ubiquitin-protein ligase HECTD1 OS=Homo sapiens OX=9606 GN=HECTD1 PE=1 SV=3	0.109243	-0.109826	-0.175637	0.228362	0.0257791	0.199281	0.304148	0.454234	-0.477099	-0.836596	-0.661951
P61916	NPC intracellular cholesterol transporter 2 OS=Homo sapiens OX=9606 GN=NPC2 PE=1 SV=1	-0.259214	-0.503373	-0.471935	-0.11746	-0.198747	-0.07073	-0.13946	0.147912	0.554658	0.667348	0.353413
O96005	Cleft lip and palate transmembrane protein 1 OS=Homo sapiens OX=9606 GN=CLPTM1 PE=1 SV=1	0.298621	0.196408	0.205423	-0.295853	-0.252953	-0.0714207	-0.286465	-0.656435	-0.340319	0.168274	-0.183261
P20338	Ras-related protein Rab-4A OS=Homo sapiens OX=9606 GN=RAB4A PE=1 SV=3	0.161857	0.189809	0.284876	0.150058	0.205788	-0.0272552	0.307543	0.110298	0.790156	0.481752	0.360995
P11117	Lysosomal acid phosphatase OS=Homo sapiens OX=9606 GN=ACP2 PE=1 SV=3	-0.0167874	-0.0896197	0.143477	-0.051127	-0.0223051	-0.113149	-0.236495	-0.224965	-0.371199	-0.299542	-0.499129
P61758	Prefoldin subunit 3 OS=Homo sapiens OX=9606 GN=VBP1 PE=1 SV=4	-0.157147	-0.0893582	-0.327959	0.325136	0.243161	0.362141	0.422887	0.114494	0.237419	-0.281642	-0.270219
Q07020	60S ribosomal protein L18 OS=Homo sapiens OX=9606 GN=RPL18 PE=1 SV=2	0.00990352	-0.00389396	-0.0414188	0.143709	0.154764	0.217115	-0.0532333	0.0870165	-0.223965	0.0217527	-0.0342928
P53999	Activated RNA polymerase II transcriptional coactivator p15 OS=Homo sapiens OX=9606 GN=SUB1 PE=1 SV=3	0.095505	0.267891	0.331473	0.531733	0.460844	0.357844	0.230574	-0.393334	-0.263452	-0.563542	-0.615298
Q6UB35	Monofunctional C1-tetrahydrofolate synthase, mitochondrial OS=Homo sapiens OX=9606 GN=MTHFD1L PE=1 SV=1	0.0542748	0.112205	-0.0418491	0.444713	0.27165	0.478582	-0.0931541	-0.295433	-0.243317	0.0200358	-0.105074
O60645	Exocyst complex component 3 OS=Homo sapiens OX=9606 GN=EXOC3 PE=1 SV=3	0.0373783	0.117776	0.170406	0.16379	0.044928	0.0539725	0.389454	-0.623172	-0.72688	-0.387368	-0.221372
Q96DZ1	Endoplasmic reticulum lectin 1 OS=Homo sapiens OX=9606 GN=ERLEC1 PE=1 SV=1	0.0713641	0.227719	0.354626	-0.0452274	-0.246208	0.234928	-0.0239452	-0.852681	-1.42887	-0.597607	0.100151
Q15056	Eukaryotic translation initiation factor 4H OS=Homo sapiens OX=9606 GN=EIF4H PE=1 SV=5	-0.0251666	-0.0953087	-0.0608326	0.0669273	0.133375	-0.124302	0.315516	0.281075	-0.0592619	-0.333261	-0.234004
Q9NRG7	Epimerase family protein SDR39U1 OS=Homo sapiens OX=9606 GN=SDR39U1 PE=1 SV=3	0.17823	0.113315	0.249916	-1.04435	-1.02884	-0.974426	-0.973921	-0.0883729	0.0109259	0.132844	0.327936
Q9NZN5	Rho guanine nucleotide exchange factor 12 OS=Homo sapiens OX=9606 GN=ARHGEF12 PE=1 SV=1	-0.0904528	0.253089	-0.310031	0.0208866	0.00860925	0.10901	0.121179	0.245156	0.255514	-0.0980887	-0.0735407
Q9H598	Vesicular inhibitory amino acid transporter OS=Homo sapiens OX=9606 GN=SLC32A1 PE=2 SV=2	-0.34783	0.165649	0.825142	-0.748128	-0.951248	-1.12627	1.55571	0.0819013	-0.0128815	-0.246891	0.0323647
Q96KG9	N-terminal kinase-like protein OS=Homo sapiens OX=9606 GN=SCYL1 PE=1 SV=1	0.0896703	-0.0414727	0.0339983	0.3002	0.272138	-0.0150174	0.0614117	-0.228125	-0.18919	0.0103022	-0.063109
P31937	3-hydroxyisobutyrate dehydrogenase, mitochondrial OS=Homo sapiens OX=9606 GN=HIBADH PE=1 SV=2	-0.418723	-0.679972	-0.0428109	-0.819761	-1.02933	-0.839755	-0.188343	0.937855	-0.0435819	0.015065	0.0734473
Q96P16	Regulation of nuclear pre-mRNA domain-containing protein 1A OS=Homo sapiens OX=9606 GN=RPRD1A PE=1 SV=1	0.409864	0.369659	0.413622	0.593597	0.695155	0.431503	0.0793799	0.714243	0.824074	0.914503	0.542007
Q9H8Y8	Golgi reassembly-stacking protein 2 OS=Homo sapiens OX=9606 GN=GORASP2 PE=1 SV=3	-0.0583977	-0.0895085	-0.0851085	0.167742	0.472549	0.55041	0.19031	-0.427754	0.112891	0.176717	0.172413
Q9UJ41	Rab5 GDP/GTP exchange factor OS=Homo sapiens OX=9606 GN=RABGEF1 PE=1 SV=3	-0.26452	-0.093224	-0.201181	0.0984944	0.197147	0.0637315	0.292205	-0.322632	-0.264902	-0.500414	-0.33945
P98194	Calcium-transporting ATPase type 2C member 1 OS=Homo sapiens OX=9606 GN=ATP2C1 PE=1 SV=3	-0.142076	-0.334762	-0.241207	-0.192541	-0.243648	-0.170687	-0.116344	0.275955	0.116762	0.361968	0.62145
P53985	Monocarboxylate transporter 1 OS=Homo sapiens OX=9606 GN=SLC16A1 PE=1 SV=3	-0.316462	-0.380225	-0.220659	-0.592222	-0.232781	-0.228882	-0.323542	-1.13569	0.53619	0.127045	0.600453
Q14696	LRP chaperone MESD OS=Homo sapiens OX=9606 GN=MESD PE=1 SV=2	0.186449	0.105585	0.215609	0.474959	0.520441	0.640274	0.474858	0.238013	0.323998	0.260526	0.182144
Q9UHA4	Ragulator complex protein LAMTOR3 OS=Homo sapiens OX=9606 GN=LAMTOR3 PE=1 SV=1	-0.164837	-0.256366	-0.110075	0.0420511	0.248307	-0.311097	-0.238801	0.211621	0.331053	0.313014	0.130837
Q8IV08	5'-3' exonuclease PLD3 OS=Homo sapiens OX=9606 GN=PLD3 PE=1 SV=1	0.686224	0.316378	0.199644	-0.186526	0.00907388	0.0536934	-0.0476046	-0.305763	-0.265917	0.0915283	-0.341615
P61006	Ras-related protein Rab-8A OS=Homo sapiens OX=9606 GN=RAB8A PE=1 SV=1	0.10353	0.100989	0.085497	0.0597231	0.0466642	-0.0125382	0.19417	-0.144175	0.273542	0.390708	0.0540014
Q9NUB1	Acetyl-coenzyme A synthetase 2-like, mitochondrial OS=Homo sapiens OX=9606 GN=ACSS1 PE=1 SV=2	-0.138332	0.000457093	0.728306	0.0541104	0.454454	0.416033	0.747894	0.211946	0.357448	0.737367	0.417654
Q9UIC8	Leucine carboxyl methyltransferase 1 OS=Homo sapiens OX=9606 GN=LCMT1 PE=1 SV=2	-0.305152	-0.0857912	-0.296354	0.0356127	0.291276	0.208772	0.449102	-0.0405496	-0.0226263	0.0667831	0.244492
Q04837	Single-stranded DNA-binding protein, mitochondrial OS=Homo sapiens OX=9606 GN=SSBP1 PE=1 SV=1	0.30847	0.233251	0.23857	-0.485777	-0.382464	-0.30891	-0.810084	-0.107879	-0.162358	-0.104011	-0.109094
Q9H993	Damage-control phosphatase ARMT1 OS=Homo sapiens OX=9606 GN=ARMT1 PE=1 SV=1	-0.255811	-0.293686	-0.235137	-1.24217	-1.48117	-0.637989	-0.712337	-0.0817425	0.197998	0.213587	-0.108232
P33316	Deoxyuridine 5'-triphosphate nucleotidohydrolase, mitochondrial OS=Homo sapiens OX=9606 GN=DUT PE=1 SV=4	0.294734	0.0391042	0.099594	0.280335	-0.0478407	0.219496	-0.284269	0.144441	0.212863	0.257477	0.196565
P50583	Bis(5'-nucleosyl)-tetraphosphatase [asymmetrical] OS=Homo sapiens OX=9606 GN=NUDT2 PE=1 SV=3	-0.163728	-0.217855	-0.111885	-0.321484	-0.135338	-0.135115	0.385124	-0.483739	-0.0955878	0.0894731	-0.415272
Q9UMY4-1	Isoform 1 of Sorting nexin-12 OS=Homo sapiens OX=9606 GN=SNX12	-0.766851	-0.789543	-0.826626	-0.455704	-0.588516	-0.484247	-0.0739851	0.214824	0.0842229	-0.0561156	0.0594212
Q96EY7	Pentatricopeptide repeat domain-containing protein 3, mitochondrial OS=Homo sapiens OX=9606 GN=PTCD3 PE=1 SV=3	0.0888404	-0.0324907	-0.246179	0.0223361	0.0436161	0.39706	-0.564994	0.195502	0.685152	0.573972	0.263169
Q9NP61	ADP-ribosylation factor GTPase-activating protein 3 OS=Homo sapiens OX=9606 GN=ARFGAP3 PE=1 SV=1	0.00435698	0.114709	0.17273	-0.089383	0.00569046	0.15782	-0.118591	0.150739	-0.00970402	-0.134721	0.139501
P18859	ATP synthase-coupling factor 6, mitochondrial OS=Homo sapiens OX=9606 GN=ATP5PF PE=1 SV=1	0.266456	0.0317978	0.334781	-0.983836	-0.888501	-0.787572	-1.17153	-0.160953	-0.00377397	-0.255535	-0.217654
Q8N9F7	Lysophospholipase D GDPD1 OS=Homo sapiens OX=9606 GN=GDPD1 PE=1 SV=2	0.258874	0.273395	0.330996	-0.165072	-0.295332	0.104151	-0.0278687	-0.0239329	-0.00986556	0.156059	0.109037
Q8ND24	RING finger protein 214 OS=Homo sapiens OX=9606 GN=RNF214 PE=1 SV=2	-0.0789884	-0.0598064	-0.191491	0.0439559	0.0614448	-0.0191023	0.255766	-0.214785	-0.267597	-0.446942	-0.519428
Q9NQ86	E3 ubiquitin-protein ligase TRIM36 OS=Homo sapiens OX=9606 GN=TRIM36 PE=1 SV=2	0.240174	0.0572525	0.543322	0.878171	0.878991	0.530472	0.476843	-0.357364	-0.886211	-0.980849	-0.449723
Q96CV9	Optineurin OS=Homo sapiens OX=9606 GN=OPTN PE=1 SV=3	-0.639054	-0.345963	-0.476454	0.172666	0.316322	0.083281	0.239784	-0.215189	-0.762093	-0.651712	-0.292856
Q9UHL4	Dipeptidyl peptidase 2 OS=Homo sapiens OX=9606 GN=DPP7 PE=1 SV=3	0.609787	0.816899	1.31433	0.00580691	0.0822814	-0.117269	-0.570768	0.356992	-0.779528	-0.334744	0.336586
P26373	60S ribosomal protein L13 OS=Homo sapiens OX=9606 GN=RPL13 PE=1 SV=4	-0.0645872	-0.0553497	-0.130579	-0.0117594	0.0124404	0.163832	0.0977136	0.080945	0.025054	0.153374	-0.209834
Q13144	Translation initiation factor eIF-2B subunit epsilon OS=Homo sapiens OX=9606 GN=EIF2B5 PE=1 SV=3	-0.115864	-0.0946796	-0.22516	-0.184582	-1.29999	-0.310402	-0.278547	0.322658	0.166728	0.197012	0.0848312
O75884	Serine hydrolase RBBP9 OS=Homo sapiens OX=9606 GN=RBBP9 PE=1 SV=2	-0.221225	-0.121065	-0.413646	-0.337973	0.259389	-0.151824	-0.119755	0.144558	0.978767	0.652787	0.457811
Q92930	Ras-related protein Rab-8B OS=Homo sapiens OX=9606 GN=RAB8B PE=1 SV=2	0.0916909	0.0643353	0.107802	0.342156	0.301642	0.455719	0.753158	-0.11988	-0.704063	-0.553512	-0.0669988
O75153	Clustered mitochondria protein homolog OS=Homo sapiens OX=9606 GN=CLUH PE=1 SV=2	0.0306258	0.0385069	-0.105455	-0.550979	-0.159243	-0.193494	-0.200793	-0.279556	-0.299083	-0.854538	-0.313069
Q9NRY5	Protein FAM114A2 OS=Homo sapiens OX=9606 GN=FAM114A2 PE=1 SV=4	0.168396	0.154279	0.102398	-0.461015	-0.354776	-0.334553	-0.339708	0.823725	0.359241	0.353498	-0.170897
O15511	Actin-related protein 2/3 complex subunit 5 OS=Homo sapiens OX=9606 GN=ARPC5 PE=1 SV=3	0.186425	0.160566	0.083524	0.0664068	-0.00105194	-0.111422	0.319289	0.183199	-0.0287482	-0.122049	-0.111814
Q9NT62	Ubiquitin-like-conjugating enzyme ATG3 OS=Homo sapiens OX=9606 GN=ATG3 PE=1 SV=1	-0.12539	-0.111452	-0.15202	-0.0512106	0.0212916	-0.011926	-0.216655	0.144471	0.231341	0.0299	0.0716567
P39019	40S ribosomal protein S19 OS=Homo sapiens OX=9606 GN=RPS19 PE=1 SV=2	-0.151562	-0.180261	-0.198839	0.0379766	-0.100439	0.158097	0.322184	0.063172	-0.0195342	-0.0780312	-0.128748
Q96HY6	DDRGK domain-containing protein 1 OS=Homo sapiens OX=9606 GN=DDRGK1 PE=1 SV=2	-0.178996	0.222836	0.0126151	-0.343575	-0.135341	-0.00422932	-0.134699	0.289251	0.269196	-0.233531	0.0857713
Q96SB3	Neurabin-2 OS=Homo sapiens OX=9606 GN=PPP1R9B PE=1 SV=3	-0.0536643	0.0251397	-0.0878795	0.13552	-0.0300265	-0.189264	0.624502	0.296456	-0.365625	-0.565027	-0.172387
Q7Z6G3	N-terminal EF-hand calcium-binding protein 2 OS=Homo sapiens OX=9606 GN=NECAB2 PE=1 SV=1	-0.653344	-0.553892	-0.551044	0.470603	0.865916	0.796091	2.007	-0.435096	-0.0139956	-0.557535	-0.189307
Q96PQ0	VPS10 domain-containing receptor SorCS2 OS=Homo sapiens OX=9606 GN=SORCS2 PE=1 SV=3	-1.58269	-1.59403	-1.76009	0.584545	0.584014	0.9112	0.165839	-1.14848	0.0866567	0.160293	-0.316954
Q13043	Serine/threonine-protein kinase 4 OS=Homo sapiens OX=9606 GN=STK4 PE=1 SV=2	0.064175	0.0799509	-0.114318	-0.394869	-0.440978	-0.147908	-0.042087	0.00968023	-0.133803	-0.461019	0.0718529
Q9Y5Y2	Cytosolic Fe-S cluster assembly factor NUBP2 OS=Homo sapiens OX=9606 GN=NUBP2 PE=1 SV=1	-0.0771712	-0.0797955	0.01718	0.297096	0.166045	0.173259	-0.376477	0.0798987	0.763765	1.43367	0.79721
Q9UJY5	ADP-ribosylation factor-binding protein GGA1 OS=Homo sapiens OX=9606 GN=GGA1 PE=1 SV=1	-0.115147	0.0227671	-0.183392	-0.0242315	-0.0791513	-0.0373181	-0.240605	-0.144456	-0.329115	-0.0737156	0.36503
P43007	Neutral amino acid transporter A OS=Homo sapiens OX=9606 GN=SLC1A4 PE=1 SV=1	0.38814	0.099094	0.136091	0.0849784	0.325482	0.156418	0.305442	0.102328	0.0686321	-0.212232	0.394713
Q14118	Dystroglycan OS=Homo sapiens OX=9606 GN=DAG1 PE=1 SV=2	-0.0811771	-0.115967	0.0245558	0.149387	0.300093	0.204253	-0.202826	0.167945	0.17122	0.145765	0.150108
P36969	Phospholipid hydroperoxide glutathione peroxidase OS=Homo sapiens OX=9606 GN=GPX4 PE=1 SV=3	-0.126778	-0.0275909	0.13282	0.0455173	0.00814857	-0.115079	0.306875	-0.477467	-0.0109817	-0.0483154	0.0782575
P41208	Centrin-2 OS=Homo sapiens OX=9606 GN=CETN2 PE=1 SV=1	0.195931	0.122499	0.165423	0.111304	0.0442089	-0.170962	-0.223899	0.559655	0.389822	0.0619435	0.0282244
Q9GZZ1	N-alpha-acetyltransferase 50 OS=Homo sapiens OX=9606 GN=NAA50 PE=1 SV=1	-0.103188	0.173449	0.0445856	0.162787	0.178563	0.193711	0.0795441	-0.0671947	-0.162493	-0.182451	0.113261
Q9NT99	Leucine-rich repeat-containing protein 4B OS=Homo sapiens OX=9606 GN=LRRC4B PE=2 SV=3	0.192461	0.125942	0.279827	0.763905	0.757388	0.747223	0.723611	-0.0247666	-0.315632	-0.472619	-0.0772729
Q14978	Nucleolar and coiled-body phosphoprotein 1 OS=Homo sapiens OX=9606 GN=NOLC1 PE=1 SV=2	0.227488	0.314959	0.256025	0.134037	0.152839	0.473221	0.187609	0.100448	-0.0293883	-0.184895	-0.120428
Q969P0	Immunoglobulin superfamily member 8 OS=Homo sapiens OX=9606 GN=IGSF8 PE=1 SV=1	0.498382	0.604676	0.658342	0.30345	0.331798	-0.1772	0.266444	-0.290968	-0.219822	-0.212028	-0.235002
O15126	Secretory carrier-associated membrane protein 1 OS=Homo sapiens OX=9606 GN=SCAMP1 PE=1 SV=2	0.0255026	0.0913927	-0.13485	0.0168206	0.169696	0.209096	0.331571	-0.545476	-0.501554	-0.509216	-0.304921
P48634	Protein PRRC2A OS=Homo sapiens OX=9606 GN=PRRC2A PE=1 SV=3	-0.14208	-0.217813	-0.459779	-0.12118	-0.0699162	0.144482	0.289363	-0.0599005	-0.154587	-0.201399	-0.205625
O75431	Metaxin-2 OS=Homo sapiens OX=9606 GN=MTX2 PE=1 SV=1	0.0505872	0.0958716	0.0903375	-0.402102	-0.39815	-0.436245	0.109446	-0.233362	-0.103939	0	-0.165912
Q9NR50	Translation initiation factor eIF-2B subunit gamma OS=Homo sapiens OX=9606 GN=EIF2B3 PE=1 SV=1	0.0627958	0.200732	0.136546	0.109224	0.141303	0.292971	-0.529473	0.350228	0.312957	0.328035	-0.0269872
Q9NYB9	Abl interactor 2 OS=Homo sapiens OX=9606 GN=ABI2 PE=1 SV=1	0.216222	0.234987	0.234433	0.446707	0.371486	0.10118	0.0280933	-0.185313	-0.268863	-0.542153	-0.338046
Q9NZZ3	Charged multivesicular body protein 5 OS=Homo sapiens OX=9606 GN=CHMP5 PE=1 SV=1	0.017215	0.11416	-0.00167954	0.242987	0.121705	0.190627	0.384339	-0.153551	0.0439268	-0.572973	-0.363905
P30622	CAP-Gly domain-containing linker protein 1 OS=Homo sapiens OX=9606 GN=CLIP1 PE=1 SV=2	0.0438025	0.0792247	-0.203877	0.41202	0.354634	0.395434	0.616845	0.358513	-0.252242	-0.373922	0.0242395
P11234	Ras-related protein Ral-B OS=Homo sapiens OX=9606 GN=RALB PE=1 SV=1	0.0619701	0.138979	0.113346	0.250424	0.303962	-0.0359359	0.0774499	-0.267682	0.460889	0.422427	0.102112
P41743	Protein kinase C iota type OS=Homo sapiens OX=9606 GN=PRKCI PE=1 SV=2	-0.0363541	-0.118826	-0.105981	0.0661468	0.317822	0.318237	-0.129153	0.52754	0.340363	-0.0420916	-0.0090709
Q8IUE6	Histone H2A type 2-B OS=Homo sapiens OX=9606 GN=H2AC21 PE=1 SV=3	0.667173	0.835821	0.929222	0.633118	0.492858	0.436087	0.166748	0.255238	0.577781	0.582923	0.442752
Q12849	G-rich sequence factor 1 OS=Homo sapiens OX=9606 GN=GRSF1 PE=1 SV=3	-0.183882	-0.184587	-0.526368	-0.581674	-0.664935	-0.232515	-0.749784	0.650851	-0.997468		-1.18199
Q9Y5P6	Mannose-1-phosphate guanyltransferase beta OS=Homo sapiens OX=9606 GN=GMPPB PE=1 SV=2	0.13789	0.419074	0.411602	0.225421	-0.180737	-0.161887	0.353917	0.598419	0.20257	0.428623	0.380177
P46783	40S ribosomal protein S10 OS=Homo sapiens OX=9606 GN=RPS10 PE=1 SV=1	0.061289	-0.00489061	-0.0221545	0.0136992	-0.134889	-0.0379318	0.0797359	-0.721357	-0.417559	0.0365537	-0.358053
O60551	Glycylpeptide N-tetradecanoyltransferase 2 OS=Homo sapiens OX=9606 GN=NMT2 PE=1 SV=1	0.167513	0.119682	0.202906	0.383539	0.710765	0.763405	-0.480281	1.21769	0.404357	0.00576073	0.418852
Q8WVC6	Dephospho-CoA kinase domain-containing protein OS=Homo sapiens OX=9606 GN=DCAKD PE=1 SV=1	-0.0606111	-0.188763	-0.112704	0.404932	0.336021	0.431439	0.22929	-0.0892601	-0.199449	-0.428033	-0.584417
Q86X55	Histone-arginine methyltransferase CARM1 OS=Homo sapiens OX=9606 GN=CARM1 PE=1 SV=3	-0.0305071	0.147196	0.198432	0.275116	0.224215	0.251587	-0.0305454	0.0630574	0.256247	0.194781	0.183327
Q6P587	Acylpyruvase FAHD1, mitochondrial OS=Homo sapiens OX=9606 GN=FAHD1 PE=1 SV=2	-0.197253	-0.305468	-0.308139	-0.485223	-0.298077	-0.370132	-0.90872	-0.214791	-0.149794	-0.397752	-0.37032
Q9H7Z7	Prostaglandin E synthase 2 OS=Homo sapiens OX=9606 GN=PTGES2 PE=1 SV=1	-0.0685259	-0.0755931	-0.0749131	0.134282	0.0754938	-0.144146	0.130722	-0.494772	0.0689438	0.209014	-0.199037
Q96JJ3	Engulfment and cell motility protein 2 OS=Homo sapiens OX=9606 GN=ELMO2 PE=1 SV=2	-0.197655	0.0235979	-0.103827	0.490188	0.182544	0.119294	0.555227	-0.690514	-0.363193	-0.65034	-0.165519
Q9H6T3	RNA polymerase II-associated protein 3 OS=Homo sapiens OX=9606 GN=RPAP3 PE=1 SV=2	-0.441062	-0.352605	-0.543728	-0.514302	-0.139007	0.0099173	-0.783789	0.387419	0.27429	-0.00446618	0.221096
Q16799-3	Isoform RTN1-C of Reticulon-1 OS=Homo sapiens OX=9606 GN=RTN1	0.0237208	0.0267313	0.10852	0.745895	0.713717	0.0756846	0.457234	-0.469421	0.204395	0.579378	0.0963957
Q9Y6C2	EMILIN-1 OS=Homo sapiens OX=9606 GN=EMILIN1 PE=1 SV=3	-0.896461	-0.981945	-0.825561	-0.976374	-1.84327	-1.74387	-1.83007	1.70403	2.0766	1.75321	0.0666369
Q9UPY6	Wiskott-Aldrich syndrome protein family member 3 OS=Homo sapiens OX=9606 GN=WASF3 PE=1 SV=2	-0.211548	-0.212953	-0.0643463	-0.250854	-0.246453	-0.0937351	-0.181217	-0.204965	-0.313729	-0.852474	-0.262308
Q99700	Ataxin-2 OS=Homo sapiens OX=9606 GN=ATXN2 PE=1 SV=2	0.130614	0.215623	0.0836387	0.182453	0.417021	0.560861	-0.0571059	-0.106717	-0.721876	-0.541613	-0.438538
Q9H1K0	Rabenosyn-5 OS=Homo sapiens OX=9606 GN=RBSN PE=1 SV=2	-0.0284785	0.185315	0.111499	-0.0705005	-0.14906	-0.159297	-0.372128	0.356299	0.129381	0.222308	-0.12336
Q8N6H7	ADP-ribosylation factor GTPase-activating protein 2 OS=Homo sapiens OX=9606 GN=ARFGAP2 PE=1 SV=1	-0.0828681	-0.10296	-0.205171	-0.251601	-0.0849259	-0.0966333	-0.235002	-0.16628	-0.116257	-0.129777	-0.266509
Q15904	V-type proton ATPase subunit S1 OS=Homo sapiens OX=9606 GN=ATP6AP1 PE=1 SV=2	-0.0953268	-0.101687	-0.0494072	-0.467901	-0.303593	-0.456053	-0.24563	-0.658064	-0.918746	-0.575327	-0.32798
Q9NZ08	Endoplasmic reticulum aminopeptidase 1 OS=Homo sapiens OX=9606 GN=ERAP1 PE=1 SV=3	-0.145974	0.0262653	0.085569	-1.06313	-0.85578	-1.13442	-1.60631	0.154613	0.346825	1.17	-1.79069
Q6IQ22	Ras-related protein Rab-12 OS=Homo sapiens OX=9606 GN=RAB12 PE=1 SV=3	0.0207155	0.0654344	-0.0370047	-0.0923513	-0.24606	-0.311665	0.160953	0.0697843	-0.420817	-0.310856	0.280959
Q8IW45	ATP-dependent (S)-NAD(P)H-hydrate dehydratase OS=Homo sapiens OX=9606 GN=NAXD PE=1 SV=1	-0.843201	-0.854535	-0.91655	-0.498303	-0.345337	-0.422336	-0.33303	0.244719	0.173936	0.314374	-0.0621887
Q96EY1	DnaJ homolog subfamily A member 3, mitochondrial OS=Homo sapiens OX=9606 GN=DNAJA3 PE=1 SV=2	-0.181446	-0.284813	-0.261952	-0.498289	-0.418282	0.0105753	0.133391	0.181019	0.0377234	-0.180913	-0.00939079
O95218	Zinc finger Ran-binding domain-containing protein 2 OS=Homo sapiens OX=9606 GN=ZRANB2 PE=1 SV=2	0.22323	0.182856	0.267768	0.0557516	-0.0956674	-0.051678	0.254377	-0.299013	-0.0901097	0.115181	0.1911
P54687	Branched-chain-amino-acid aminotransferase, cytosolic OS=Homo sapiens OX=9606 GN=BCAT1 PE=1 SV=3	-1.03314	-0.712353	-0.606854	-0.00746582	-0.13207	0.0155691	0.03136	0.181731	-0.277836	-0.136446	-0.413102
Q14019	Coactosin-like protein OS=Homo sapiens OX=9606 GN=COTL1 PE=1 SV=3	-0.1778	-0.203588	-0.376866	0.561249	0.458863	0.179849	0.124602	0.497752	0.260769	0.371919	0.0495999
P15848	Arylsulfatase B OS=Homo sapiens OX=9606 GN=ARSB PE=1 SV=1	-0.364415	-0.349099	-0.341668	0.459617	0.415077	-0.00402625	0.156674	-0.265077	-0.180276	-0.511828	-0.609265
Q15814	Tubulin-specific chaperone C OS=Homo sapiens OX=9606 GN=TBCC PE=1 SV=2	0.154982	0.067159	0.134258	-0.0455298	-0.278465	-0.535384	0.675129	-0.169511	-0.14032	-0.320962	-0.110828
P11182	Lipoamide acyltransferase component of branched-chain alpha-keto acid dehydrogenase complex, mitochondrial OS=Homo sapiens OX=9606 GN=DBT PE=1 SV=3	-0.0996275	-0.0691786	0.0125769	-0.366856	-0.482761	-0.23575	-0.141665	0.178547	0.167186	0.160176	0.375211
O14545	TRAF-type zinc finger domain-containing protein 1 OS=Homo sapiens OX=9606 GN=TRAFD1 PE=1 SV=1	-0.0295262	-0.038556	-0.457915	0.590847	0.610677	0.820548	-0.0710167	-0.640825	-0.408448	-0.323445	-0.208789
O00330	Pyruvate dehydrogenase protein X component, mitochondrial OS=Homo sapiens OX=9606 GN=PDHX PE=1 SV=3	0.0335209	0.0699008	0.180663	-0.590169	-0.537841	-0.479593	0.123645	-0.121513	-0.107885	-0.351742	-0.246438
Q9NVT9	Armadillo repeat-containing protein 1 OS=Homo sapiens OX=9606 GN=ARMC1 PE=1 SV=1	0.311951	0.332028	0.207215	-0.471919	-0.640921	-0.507829	0.240776	-0.306431	0.0527156	-0.252552	-0.361096
Q92890-1	Isoform Long of Ubiquitin recognition factor in ER-associated degradation protein 1 OS=Homo sapiens OX=9606 GN=UFD1	-0.0632309	0.00938343	0.0684687	0.383548	0.435379	0.454737	-0.203774	-0.220535	0.250227	-0.134662	0.0548234
Q9BRX8	Peroxiredoxin-like 2A OS=Homo sapiens OX=9606 GN=PRXL2A PE=1 SV=3	-0.302402	-0.133154	0.0436522	0.550061	0.559854	0.437089	-0.0357188	0.107253	-0.0788491	0.0102786	0.0886708
Q9NZJ7	Mitochondrial carrier homolog 1 OS=Homo sapiens OX=9606 GN=MTCH1 PE=1 SV=1	0.209317	0.0204286	0.177525	-0.0110901	-0.105847	-0.405043	0.406227	-0.447837	-0.226526	0.208909	-0.00769536
Q96A26	Protein FAM162A OS=Homo sapiens OX=9606 GN=FAM162A PE=1 SV=2	-0.635622	-0.538208	-0.39397	-0.402908	-0.350041	-0.204677	-0.156288	-0.141239	-0.324115	-0.257101	-0.223885
Q9H0C8	Integrin-linked kinase-associated serine/threonine phosphatase 2C OS=Homo sapiens OX=9606 GN=ILKAP PE=1 SV=1	0.329619	0.200231	0.228981	0.536663	0.427028	0.557261	0.425487	-0.175642	-1.15449	-0.462955	-0.648786
P33240	Cleavage stimulation factor subunit 2 OS=Homo sapiens OX=9606 GN=CSTF2 PE=1 SV=1	-0.648455	-0.604813	-0.6107	-0.0469722	-0.110052	-0.146157	-0.0948615	0.152516	-0.163066	-0.18407	-0.316852
Q9Y4G8	Rap guanine nucleotide exchange factor 2 OS=Homo sapiens OX=9606 GN=RAPGEF2 PE=1 SV=1	0.419832	0.205553	0.240818	-0.307706	-0.367281	-0.602304	-0.839088	0.0110042	-0.2501	-0.430718	-0.223784
P22830	Ferrochelatase, mitochondrial OS=Homo sapiens OX=9606 GN=FECH PE=1 SV=2	-0.0553823	0.303279	0.330282	0.275057	0.34672	0.0487235	-0.00214466	-0.141459	0.150702	0.0138648	-0.344187
Q8NFZ8	Cell adhesion molecule 4 OS=Homo sapiens OX=9606 GN=CADM4 PE=1 SV=1	0.620928	0.475577	0.460894	0.599645	0.369366	0.144234	0.451916	-0.274923	-0.215684	-0.0395543	-0.0928549
O95571	Persulfide dioxygenase ETHE1, mitochondrial OS=Homo sapiens OX=9606 GN=ETHE1 PE=1 SV=2	0.606571	0.633308	0.63596	-0.297141	-0.441361	-0.40021	-0.757381	-0.070595	0.592265	0.323143	-0.107237
P47736	Rap1 GTPase-activating protein 1 OS=Homo sapiens OX=9606 GN=RAP1GAP PE=1 SV=2	-0.0416562	0.156996	0.306924	-0.0961181	0.0649531	0.11131	-0.146755	-0.39587	-0.539415	-0.530575	-0.302457
Q9GZZ9	Ubiquitin-like modifier-activating enzyme 5 OS=Homo sapiens OX=9606 GN=UBA5 PE=1 SV=1	0.00755772	-0.200036	-0.158997	0.281418	0.0488468	0.0915422	-0.363538	-0.0799105	0.00754474	0.138437	-0.390382
P48426	Phosphatidylinositol 5-phosphate 4-kinase type-2 alpha OS=Homo sapiens OX=9606 GN=PIP4K2A PE=1 SV=2	-0.363637	-0.29113	-0.0155538	0.0758077	-0.5153	-0.103323	-0.0161219	-0.310731	0.0339696	-0.0324827	-0.143473
Q8IYR6	Tomoregulin-1 OS=Homo sapiens OX=9606 GN=TMEFF1 PE=1 SV=1	-0.381245	-0.190027	-0.378259	1.15675	1.16804	0.477431	0.482213	0.197471	-0.925314	-2.33817	-0.365834
Q6UWE0	E3 ubiquitin-protein ligase LRSAM1 OS=Homo sapiens OX=9606 GN=LRSAM1 PE=1 SV=1	0.502647	0.0753046	-0.000661045	0.044939	0.073098	0.206325	-0.00189104	-0.0180177	0.212097	-0.162066	0.0906518
P49815	Tuberin OS=Homo sapiens OX=9606 GN=TSC2 PE=1 SV=2	0.383177	0.298132	0.0685547	0.256582	0.204622	0.199333	-0.0411288	-0.0194525	-0.338211	-0.423385	-0.29871
Q9Y3E5	Peptidyl-tRNA hydrolase 2, mitochondrial OS=Homo sapiens OX=9606 GN=PTRH2 PE=1 SV=1	-0.67132	-0.659799	-0.600585	-0.0165897	0.114174	0.0754411	0.0572482	0.20239	-0.124036	0.161279	0.172876
Q8NF37	Lysophosphatidylcholine acyltransferase 1 OS=Homo sapiens OX=9606 GN=LPCAT1 PE=1 SV=2	-0.452296	-0.393658	-0.278125	0.727823	0.896371	0.892971	0.51402	0.0510999	0.0364319	-0.0808791	0.112218
Q96EI5	Transcription elongation factor A protein-like 4 OS=Homo sapiens OX=9606 GN=TCEAL4 PE=1 SV=2	-0.524632	-0.310859	-0.284162	-0.440015	-0.366285	0.565507	-0.661174	0.221135	-0.240114	-0.31064	0.188899
Q9NRZ5	1-acyl-sn-glycerol-3-phosphate acyltransferase delta OS=Homo sapiens OX=9606 GN=AGPAT4 PE=1 SV=1	-0.225615	-0.319031	-0.272871	0.213979	0.390189	0.217469	-0.218172	-0.500604	0.039601	-0.307728	0.348421
Q02156	Protein kinase C epsilon type OS=Homo sapiens OX=9606 GN=PRKCE PE=1 SV=1	0.647491	0.609738	0.136369	0.39168	0.727692	0.397266	-0.740111	-0.187749	-0.828192	-0.93202	-0.689912
Q9C0E8	Endoplasmic reticulum junction formation protein lunapark OS=Homo sapiens OX=9606 GN=LNPK PE=1 SV=2	-0.217095	-0.0985112	0.363648	-0.108373	-0.157285	0.221446	-0.112228	0.0846288	-0.52624	-0.471077	-0.284886
Q9H444	Charged multivesicular body protein 4b OS=Homo sapiens OX=9606 GN=CHMP4B PE=1 SV=1	-0.12429	-0.0117914	0.058461	0.129534	0.0432559	0.0592185	0.366596	-0.124123	-0.661405	-0.983796	-0.523663
Q8N2F6	Armadillo repeat-containing protein 10 OS=Homo sapiens OX=9606 GN=ARMC10 PE=1 SV=1	0.104121	0.0212775	0.0354035	-0.488468	-0.184249	-0.421736	-0.572376	0.163063	-0.642669	-0.926176	-0.276676
Q16566	Calcium/calmodulin-dependent protein kinase type IV OS=Homo sapiens OX=9606 GN=CAMK4 PE=1 SV=1	0.497797	0.53758	0.115458	1.17576	1.14738	0.762021	0.69055	-0.515214	-0.831025	-0.742789	-0.514299
Q53T59	HCLS1-binding protein 3 OS=Homo sapiens OX=9606 GN=HS1BP3 PE=1 SV=1	-0.0931974	-0.750883	-0.346981	-0.224846	-0.0541167	-0.135696	-0.397199	0.952219	0.0653203	0.329119	0.268265
O15118	NPC intracellular cholesterol transporter 1 OS=Homo sapiens OX=9606 GN=NPC1 PE=1 SV=2	-0.297584	-0.392158	-0.288948	-0.136201		-0.207038		-0.468194	-0.14166	-0.444808	0.0401796
P16930	Fumarylacetoacetase OS=Homo sapiens OX=9606 GN=FAH PE=1 SV=2	-0.410015	-0.453117	0.115972	-1.54335	-1.3758	-0.75738	-0.179213	0.534468	0.752413	0.401264	0.820504
Q9H3Q1	Cdc42 effector protein 4 OS=Homo sapiens OX=9606 GN=CDC42EP4 PE=1 SV=1	0.0300778	-0.0794744	0.185055	-1.12073	-0.504905	-0.819252	-0.58591	0.873078	0.562413	0.199043	0.356231
Q9H0R4	Haloacid dehalogenase-like hydrolase domain-containing protein 2 OS=Homo sapiens OX=9606 GN=HDHD2 PE=1 SV=1	-0.00350916	-0.0320576	-0.00112614	0.314043	0.202039	-0.113943	0.510181	0.211209	0.695205	0.631755	0.362328
O94766	Galactosylgalactosylxylosylprotein 3-beta-glucuronosyltransferase 3 OS=Homo sapiens OX=9606 GN=B3GAT3 PE=1 SV=2	-0.173386	-0.11948	-0.135091	-0.109661	0.245075	0.812663	-0.193375	0.498433	0.550529	0.916074	0.533437
Q92552	28S ribosomal protein S27, mitochondrial OS=Homo sapiens OX=9606 GN=MRPS27 PE=1 SV=3	-0.0440731	-0.0948926	-0.0608044	0.214726	0.278357	0.519157	-0.405759	-0.0110153	-0.955293	-0.257071	-1.36151
Q5T440	Putative transferase CAF17, mitochondrial OS=Homo sapiens OX=9606 GN=IBA57 PE=1 SV=1	-0.15542	-0.0962244	-0.14865	0.13748	0.044733	0.0383569	0.0192306	-0.0405964	-0.0321201	0.074866	0.36255
Q9Y315	Deoxyribose-phosphate aldolase OS=Homo sapiens OX=9606 GN=DERA PE=1 SV=2	0.242575	-0.00446741	0.0938713	-0.772247	-0.277626	-0.217953	-0.343327	0.293287	0.416413	1.22681	1.20773
P46736	Lys-63-specific deubiquitinase BRCC36 OS=Homo sapiens OX=9606 GN=BRCC3 PE=1 SV=2	0.298794	0.0736707	-0.0244779	0.43288	0.256484	0.0381286	0.271807	0.0343343	0.186831	0.318886	0.236779
P36551	Oxygen-dependent coproporphyrinogen-III oxidase, mitochondrial OS=Homo sapiens OX=9606 GN=CPOX PE=1 SV=3	-0.046461	-0.117807	0.220994	0.209584	0.363111	0.38683	-0.162338	-0.334256	0.0589504	-0.614866	-0.194717
Q9P0J1	[Pyruvate dehydrogenase [acetyl-transferring]]-phosphatase 1, mitochondrial OS=Homo sapiens OX=9606 GN=PDP1 PE=1 SV=3	-0.0517933	0.0284089	-0.0645737	0.0861876	0.24992	0.36888	-0.303663	-0.145557	-0.0524908	0.432287	0.0789341
Q96DG6	Carboxymethylenebutenolidase homolog OS=Homo sapiens OX=9606 GN=CMBL PE=1 SV=1	0.303378	0.212789	0.143029	0.167051	0.265066	0.173367	0.389845	0.233274	0.746421	0.517858	0.708276
P07108	Acyl-CoA-binding protein OS=Homo sapiens OX=9606 GN=DBI PE=1 SV=2	0.398814	0.194851	0.637469	-0.240071	0.146367	0.319528	-0.0548298	0.851508	0.772007	0.0443816	0.692885
P61604	10 kDa heat shock protein, mitochondrial OS=Homo sapiens OX=9606 GN=HSPE1 PE=1 SV=2	-0.138604	-0.106763	-0.0436614	-0.419825	-0.466826	-0.173092	-0.188171	0.329949	-0.115342	-0.194815	-0.175788
P49593	Protein phosphatase 1F OS=Homo sapiens OX=9606 GN=PPM1F PE=1 SV=3	0.114803	0.169691	0.283803		0.237296	0.157195	0.415305	-0.152296	0.0112151	0.10451	0.199627
Q8IXI1	Mitochondrial Rho GTPase 2 OS=Homo sapiens OX=9606 GN=RHOT2 PE=1 SV=2	0.118609	0.0182342	0.201756	-0.415853	-0.398517	0.0781781	-0.102544	0.0899092	-0.552276	0.587481	-1.33876
Q9NQE9	Histidine triad nucleotide-binding protein 3 OS=Homo sapiens OX=9606 GN=HINT3 PE=1 SV=1	-0.180913	-0.111689	-0.160002	0.465783	0.576878	0.318644	0.0901406	-0.361582	-0.152686	-0.289232	-0.29138
O15530	3-phosphoinositide-dependent protein kinase 1 OS=Homo sapiens OX=9606 GN=PDPK1 PE=1 SV=1	-0.00626884	-0.161401	-0.207342	0.43173	0.227869	0.0915523	0.871304	0.127702	0.0322106	-0.344691	-0.166988
Q8N2K0	Lysophosphatidylserine lipase ABHD12 OS=Homo sapiens OX=9606 GN=ABHD12 PE=1 SV=2	-0.159433	-0.250627	0.0396372	-0.41689	-0.396885	-0.0623741	-0.382865	0.0703918	-0.0368001	-0.320315	-0.0974356
Q9NZ94	Neuroligin-3 OS=Homo sapiens OX=9606 GN=NLGN3 PE=1 SV=2	-0.524703	-0.403328	-0.452743	-0.36892	-0.299036	-0.604504	0.223079	0.474761	-0.229548	-0.120877	-0.195427
O75787	Renin receptor OS=Homo sapiens OX=9606 GN=ATP6AP2 PE=1 SV=2	-0.139093	-0.0709395	0.023637	-0.431002	-0.100156	-0.195605	-0.206352	1.13197	-0.838273	-1.0226	0.590079
O60486	Plexin-C1 OS=Homo sapiens OX=9606 GN=PLXNC1 PE=1 SV=1	-0.0308656	0.219765	0.384363	0.462529	0.128765	0.270996	0.776406	0.675254	0.469561	-1.24767	0.28061
Q9H977	WD repeat-containing protein 54 OS=Homo sapiens OX=9606 GN=WDR54 PE=1 SV=1	-0.00750555	-0.257461	-0.0116217	-1.13472	-0.00989512	-1.12254	0.112679	-0.232193	-0.1881	0.0162653	-0.0351677
Q8TCJ2	Dolichyl-diphosphooligosaccharide--protein glycosyltransferase subunit STT3B OS=Homo sapiens OX=9606 GN=STT3B PE=1 SV=1	0.0480744	0.177951	-0.0140631	0.309013	0.214248	0.271531	0.0558347	-1.18346	-0.789737	0.849901	-0.121001
P51452	Dual specificity protein phosphatase 3 OS=Homo sapiens OX=9606 GN=DUSP3 PE=1 SV=1	-0.198976	-0.0867086	-0.207962	0.0286529	0.0181399	-0.0452579	0.133016	-0.167361	-0.289239	-0.25715	-0.313667
Q13505	Metaxin-1 OS=Homo sapiens OX=9606 GN=MTX1 PE=1 SV=3	0.158833	0.214742	0.269123	0.000302278	-0.14909	0.000836588	-0.487782	-0.0242058	-0.948274	-0.687262	-0.436924
O14737	Programmed cell death protein 5 OS=Homo sapiens OX=9606 GN=PDCD5 PE=1 SV=3	0.117665	0.105367	0.0394038	0.36273	0.442888	0.361086	0.120379	-0.197846	-0.0159155	-0.109347	-0.0491465
O75822	Eukaryotic translation initiation factor 3 subunit J OS=Homo sapiens OX=9606 GN=EIF3J PE=1 SV=2	0.0533027	0.0292975	-0.108121	0.159271	0.250638	-0.165718	-0.134628	-0.367342	-0.0426469	-0.388634	-0.0847498
Q96QG7	Myotubularin-related protein 9 OS=Homo sapiens OX=9606 GN=MTMR9 PE=1 SV=1	-0.216764	-0.243448	-0.339431	-0.142426	-0.117996	-0.217102	0.193312	-0.606712	0.129406	0.147759	-0.749554
P61018	Ras-related protein Rab-4B OS=Homo sapiens OX=9606 GN=RAB4B PE=1 SV=1	-0.666012	-0.399603	-0.295315	0.0443382	-0.0589347	-0.390667	0.320585	0.0796789	0.184472	0.23754	0.107342
O60762	Dolichol-phosphate mannosyltransferase subunit 1 OS=Homo sapiens OX=9606 GN=DPM1 PE=1 SV=1	0.0606382	-0.190392	-0.172674	0.625182	0.27039	0.309294	-0.325895	-0.456029	-0.291245	0.425415	0.0725957
A6NDU8	UPF0600 protein C5orf51 OS=Homo sapiens OX=9606 GN=C5orf51 PE=1 SV=1	0.0651242	0.0567163	0.278733	-0.475499	-0.886493	-1.82416	-1.30509	0.0278283	0.540309	0.181657	0.140345
Q9UKF7	Cytoplasmic phosphatidylinositol transfer protein 1 OS=Homo sapiens OX=9606 GN=PITPNC1 PE=1 SV=3	-0.230131	-0.266572	-0.404854	-0.296064	0.0543596	-0.542081	-0.250637	0.164244	0.807841	0.501588	0.63778
P11047	Laminin subunit gamma-1 OS=Homo sapiens OX=9606 GN=LAMC1 PE=1 SV=3	-0.647927	0.00255485	-0.513097	-1.17605	-1.46123	-1.18035	-0.752864	0.847992	0.587875	0.886968	0.122685
P78330	Phosphoserine phosphatase OS=Homo sapiens OX=9606 GN=PSPH PE=1 SV=2	0.355382	0.421256	0.288264	0.423294	0.590792	0.729631	0.244465	0.194342	0.0918469	-0.0489127	-0.0358123
Q9UHJ6	Sedoheptulokinase OS=Homo sapiens OX=9606 GN=SHPK PE=1 SV=3	0.237659	0.193122	0.366556	0.866987	1.05664	1.26488	0.686802	-0.955478	-0.704825	0.144416	-0.579115
Q6ZVM7	TOM1-like protein 2 OS=Homo sapiens OX=9606 GN=TOM1L2 PE=1 SV=1	-0.435453	-0.261688	-0.263769	-1.07978	-0.853541	-1.17006	0.442297	-0.227028	-0.241653	-0.506554	-0.32884
Q53GG5-2	Isoform 2 of PDZ and LIM domain protein 3 OS=Homo sapiens OX=9606 GN=PDLIM3	-0.597718	-0.520856	0.0931585	-2.42444	-0.502176	-0.674872	-3.12154	0.693246	1.09074	0.409463	0.709727
P12110	Collagen alpha-2(VI) chain OS=Homo sapiens OX=9606 GN=COL6A2 PE=1 SV=4	-1.50641	-1.5781	-2.00638	-2.14972	-1.99873	-1.73055	-1.9264	1.92972	2.38263	3.31522	0.866119
P23919	Thymidylate kinase OS=Homo sapiens OX=9606 GN=DTYMK PE=1 SV=4	0.197901	0.157198	0.180491	0.298025	0.344682	0.425261	-0.0631113	0.369584	0.293391	0.584441	0.489892
Q12857	Nuclear factor 1 A-type OS=Homo sapiens OX=9606 GN=NFIA PE=1 SV=2	0.00381051	-0.0970746	-0.110778	0.213068	0.245034	0.526078	-0.481079	-1.23645	-0.90093	-0.835492	0.0601507
Q96EP5	DAZ-associated protein 1 OS=Homo sapiens OX=9606 GN=DAZAP1 PE=1 SV=1	0.0370922	0.0976796	0.131446	0.0876413	0.0158467	-0.0176172	-0.265389	0.137938	-0.21784	0.484712	0.0397398
O95159	Zinc finger protein-like 1 OS=Homo sapiens OX=9606 GN=ZFPL1 PE=1 SV=2	-0.269829	-0.231877	-0.186811	0.0703157	0.406328	0.577525	-0.635552	-0.14274	0.0244117	0.314632	-0.107295
Q8N0X7	Spartin OS=Homo sapiens OX=9606 GN=SPART PE=1 SV=1	-0.0840084	-0.305255	-0.130154	-0.926488	-0.786321	-0.600726	-0.725332	0.323404	-0.126368	-0.267198	0.206727
P46778	60S ribosomal protein L21 OS=Homo sapiens OX=9606 GN=RPL21 PE=1 SV=2	0.0490885	-9.49353e-05	-0.0229889	-0.0297205	-0.0596143	0.0558698	0.22012	-0.110933	-0.0528305	0.137767	-0.0789226
P41567	Eukaryotic translation initiation factor 1 OS=Homo sapiens OX=9606 GN=EIF1 PE=1 SV=1	-0.0647746	-0.0641423	0.134596	0.331005	-0.140442	0.142707	0.176328	-0.138928	0.381811	0.110938	0.377013
Q92599	Septin-8 OS=Homo sapiens OX=9606 GN=SEPTIN8 PE=1 SV=4	-0.114993	-0.2957	-0.102494	-0.641804	-0.617064	-0.875256	-0.0950528	-0.416365	-0.117076	0.188421	-0.00761828
Q96GQ5	RUS family member 1 OS=Homo sapiens OX=9606 GN=RUSF1 PE=1 SV=2	-0.628973	-0.0292159	-0.186115	0.179748	-0.372272	0.333196	-0.359683	-0.847866	0.284219	0.438863	0.156214
Q7Z4H3	5'-deoxynucleotidase HDDC2 OS=Homo sapiens OX=9606 GN=HDDC2 PE=1 SV=1	-0.200923	-0.236897	-0.1339	-0.763327	-0.165096	-0.0698537	-0.241998	0.45516	-0.113925	-0.20801	-0.175173
O95670	V-type proton ATPase subunit G 2 OS=Homo sapiens OX=9606 GN=ATP6V1G2 PE=1 SV=1	-0.127768	0.0185161	-0.000965148	-0.78226	-0.927938	-0.765757	0.129011	0.173969	0.00821136	-0.338619	-0.297896
Q9HAV7	GrpE protein homolog 1, mitochondrial OS=Homo sapiens OX=9606 GN=GRPEL1 PE=1 SV=2	-0.438233	-0.34001	-0.430691	-0.998969	-0.672102	-0.355615	-1.40192	0.270639	0.109412	0.134779	0.0507334
O00401	Neural Wiskott-Aldrich syndrome protein OS=Homo sapiens OX=9606 GN=WASL PE=1 SV=2	-0.0323678	0.0629694	-0.0147345	-0.737831	-0.831532	-0.32828	0.0700308	-0.140257	-0.455311	-0.347403	-0.503326
Q4KMP7	TBC1 domain family member 10B OS=Homo sapiens OX=9606 GN=TBC1D10B PE=1 SV=3	0.0354544	0.0830849	0.24073	-0.105715	-0.136467	-0.401753	0.0443951	-0.297141	-0.599491	-0.752025	-0.425717
Q3ZCW2	Galectin-related protein OS=Homo sapiens OX=9606 GN=LGALSL PE=1 SV=2	0.152538	0.250892	0.172188	0.0547239	0.125025	-0.0374076	0.265031	-0.321624	-0.132026	-0.170371	-0.336001
P35244	Replication protein A 14 kDa subunit OS=Homo sapiens OX=9606 GN=RPA3 PE=1 SV=1	0.0445141	0.0371931	0.101494	0.320978	0.398509	0.262716	-0.047882	-0.261185	0.0605502	-0.00334883	0.0554365
Q9ULD0	2-oxoglutarate dehydrogenase-like, mitochondrial OS=Homo sapiens OX=9606 GN=OGDHL PE=1 SV=3	-1.4167	-1.44746	-0.841814	-1.13414	-1.59278	-1.67008	-0.208827	-0.0445842	0.170973	0.281569	-0.404763
Q9NRV9	Heme-binding protein 1 OS=Homo sapiens OX=9606 GN=HEBP1 PE=1 SV=1	-0.270663	-0.100213	0.107825	0.0577994	0.187802	-0.0742245	-0.16475	-0.071	0.0203092	-0.0255534	-0.0071
Q9BZE1	39S ribosomal protein L37, mitochondrial OS=Homo sapiens OX=9606 GN=MRPL37 PE=1 SV=2	-0.139084	-0.19718	-0.113104	-0.104915	-0.0180537	-1.19462	-0.636139	0.0941798	-0.264432	0.250739
Q96FV2	Secernin-2 OS=Homo sapiens OX=9606 GN=SCRN2 PE=1 SV=3	-0.767848	-0.309171	-0.0325903	-0.355745	-0.402527	-0.111997	-0.163944	-0.478816	0.294952	0.512193	0.665939
Q13325	Interferon-induced protein with tetratricopeptide repeats 5 OS=Homo sapiens OX=9606 GN=IFIT5 PE=1 SV=1	-0.0243394	0.0467131	-0.0806913	0.516169	0.494556	0.425232	0.465504	-0.227454	0.139289	0.290081	0.286309
Q8N335	Glycerol-3-phosphate dehydrogenase 1-like protein OS=Homo sapiens OX=9606 GN=GPD1L PE=1 SV=1	0.0823059	0.00410779	-0.194568	0.850345	0.730113	0.34087	0.0830081	-0.435645	0.178705	0.319687	0.0324568
P50995	Annexin A11 OS=Homo sapiens OX=9606 GN=ANXA11 PE=1 SV=1	-0.739679	-0.924042	-0.23375	-1.10098	-1.298	-0.895633	-0.737946	-0.439101	0.0922795	-0.387446	-0.24603
Q15005	Signal peptidase complex subunit 2 OS=Homo sapiens OX=9606 GN=SPCS2 PE=1 SV=3	0.0208153	0.0978351	0.110774	0.0693954	0.0866918	0.128058	-0.176588	-0.417647	-0.281048	0.195083	0.0251485
Q9P2S2	Neurexin-2 OS=Homo sapiens OX=9606 GN=NRXN2 PE=2 SV=1	-0.230236	-0.219104	-0.103541	0.75123	0.632971	0.327982	0.753469	-0.08259	0.340235	0.269118	0.22315
O95989	Diphosphoinositol polyphosphate phosphohydrolase 1 OS=Homo sapiens OX=9606 GN=NUDT3 PE=1 SV=1	0.245192	0.278975	0.227191	0.556147	0.436603	0.338621	0.677524	0.374615	0.277446	0.679658	0.788392
P09012	U1 small nuclear ribonucleoprotein A OS=Homo sapiens OX=9606 GN=SNRPA PE=1 SV=3	0.126898	0.307795	0.377243	0.253459	-0.0723599	-0.16212	0.702034	-0.548415	0.0146107	0.475622	0.044643
Q08623	Pseudouridine-5'-phosphatase OS=Homo sapiens OX=9606 GN=PUDP PE=1 SV=3	-0.0537566	0.0750512	0.179246	-0.580643	0.0324999	-0.854761	-0.328903	0.525414	0.411688	-0.55397	0.194425
Q9Y697	Cysteine desulfurase, mitochondrial OS=Homo sapiens OX=9606 GN=NFS1 PE=1 SV=3	-0.198064	-0.21868	-0.155582	-0.20237	-0.288234	-0.326046	0.438487	-0.365022	-0.263692	-0.132144	-0.156432
Q8NEU8	DCC-interacting protein 13-beta OS=Homo sapiens OX=9606 GN=APPL2 PE=1 SV=3	0.0724559	0.16418	0.0396755	-0.121081	-0.160923	-0.12095	-0.0475345	0.650463	-0.0182287	-0.228768	0.536751
O75821	Eukaryotic translation initiation factor 3 subunit G OS=Homo sapiens OX=9606 GN=EIF3G PE=1 SV=2	-0.182553	-0.108763	-0.314437	-0.0331555	-0.0257605	0.0862034	0.27448	0.309805	0.0727402	-0.229389	0.305071
Q86UY8	5'-nucleotidase domain-containing protein 3 OS=Homo sapiens OX=9606 GN=NT5DC3 PE=1 SV=1	0.119564	0.22898	-0.0606425	0.662361	0.668616	1.28571	-0.232815	0.500191	-0.0443829	-0.502368	0.154688
Q96D71	RalBP1-associated Eps domain-containing protein 1 OS=Homo sapiens OX=9606 GN=REPS1 PE=1 SV=3	0.0573573	0.0465246	-0.00253606	-0.194547	-0.0994916	-0.228392	-0.16358	-0.248324	-0.619508	-0.716415	-0.480917
Q15370	Elongin-B OS=Homo sapiens OX=9606 GN=ELOB PE=1 SV=1	0.0662382	0.0858808	0.131108	0.588392	1.278	0.262933	0.741089	-0.0433337	-0.134005	-0.138727	-0.0479123
Q8IYB5	Stromal membrane-associated protein 1 OS=Homo sapiens OX=9606 GN=SMAP1 PE=1 SV=2	-0.431656	-0.267591	-0.363842	0.256421	0.193219	0.0541248	0.34522	-0.178059	-0.317938	-0.200419	-0.338586
Q14982	Opioid-binding protein/cell adhesion molecule OS=Homo sapiens OX=9606 GN=OPCML PE=1 SV=1	0.139232	0.277796	-0.0311762	-0.431849	-0.507588	-1.23123	-0.398956	-0.0408869	-0.201009	-0.372289	-0.331215
Q8N7J2	APC membrane recruitment protein 2 OS=Homo sapiens OX=9606 GN=AMER2 PE=1 SV=3	0.166788	0.159674	-0.122815	-0.0907539	-0.233739	-0.205072	-0.197611	-0.410306	-0.256936	-0.362245	-0.32476
P53677	AP-3 complex subunit mu-2 OS=Homo sapiens OX=9606 GN=AP3M2 PE=1 SV=1	0.10132	0.0133496	0.0116039	-0.30914	-0.227565	-0.516168	0.243238	-0.23195	-0.00614689	-0.106811	0.0298766
Q92796	Disks large homolog 3 OS=Homo sapiens OX=9606 GN=DLG3 PE=1 SV=2	-0.384934	-0.325489	-0.662786	-1.40772	-1.86907	-1.38389	-1.06288	0.0121983	-0.219746	-0.335407	-0.222068
Q9NQ88	Fructose-2,6-bisphosphatase TIGAR OS=Homo sapiens OX=9606 GN=TIGAR PE=1 SV=1	-1.12142	-0.639165	-0.787097	-0.418187	-0.594528	-0.665598	0.396581	0.0217673	-0.148361	0.343372	0.0306124
Q8NBJ7	Inactive C-alpha-formylglycine-generating enzyme 2 OS=Homo sapiens OX=9606 GN=SUMF2 PE=1 SV=2	0.16637	0.0781182	0.145397	0.199228	0.226254	0.505344	-0.213568	0.768975	0.366292	0.290872	-0.364375
P09496-2	Isoform Non-brain of Clathrin light chain A OS=Homo sapiens OX=9606 GN=CLTA	0.039973	0.0168218	0.0761256	0.373022	-0.502129	-0.611684	0.246586	0.140114	-0.0922289	-0.109	-0.291243
Q14088	Ras-related protein Rab-33A OS=Homo sapiens OX=9606 GN=RAB33A PE=1 SV=2	-0.403922	-0.363927	-0.7189	-0.806662	-0.862665	-0.377139	-1.03445	-1.39764	-0.188475	0.222389	0.0267236
Q53HC9	EARP and GARP complex-interacting protein 1 OS=Homo sapiens OX=9606 GN=EIPR1 PE=1 SV=2	0.449183	0.366536	0.297633	-0.0195874	-0.136159	-0.208648	0.170164	-0.444503	0.078589	0.111884	0.0131498
Q9H910	Jupiter microtubule associated homolog 2 OS=Homo sapiens OX=9606 GN=JPT2 PE=1 SV=1	0.422362	0.163789	0.12324	-0.46885	-0.394441	0.2019	-0.148781	-0.729945	-0.756147	-0.664609	-1.40364
Q96Q11	CCA tRNA nucleotidyltransferase 1, mitochondrial OS=Homo sapiens OX=9606 GN=TRNT1 PE=1 SV=2	0.293766	0.269287	0.344473	0.0722649	-0.153234	-0.00573635	0.068468	-0.543391	0.0456919	0.712993	0.42412
O75608	Acyl-protein thioesterase 1 OS=Homo sapiens OX=9606 GN=LYPLA1 PE=1 SV=1	0.0327372	0.047535	0.0927854	0.201211	-0.0455958	-0.221139	0.00274714	-0.0624349	0.112434	-0.396866	-0.0543308
O75381	Peroxisomal membrane protein PEX14 OS=Homo sapiens OX=9606 GN=PEX14 PE=1 SV=1	-0.0575625	0.150922	0.22011	-0.249908	-0.138873	-0.172233	-0.0634613	-0.368201	-0.30738	-0.218313	-0.39358
P09382	Galectin-1 OS=Homo sapiens OX=9606 GN=LGALS1 PE=1 SV=2	-2.56511	-2.14033	-1.28982	-1.63108	-1.38018	-1.09485	-1.52701	0.482904	0.50865	0.0100411	0.340512
Q96DE0	U8 snoRNA-decapping enzyme OS=Homo sapiens OX=9606 GN=NUDT16 PE=1 SV=2	-0.00791325	0.0445366	-0.125958	1.24608	0.985059	1.19623	0.426319	0.676195	0.634558	0.690443	0.560706
Q8N0Z6	Tetratricopeptide repeat protein 5 OS=Homo sapiens OX=9606 GN=TTC5 PE=1 SV=2	0.145968	-0.245922	-0.234152	0.41305	0.336681	0.271848	0.454971	-0.449577	-0.108016	-0.046615	-0.537755
Q15006	ER membrane protein complex subunit 2 OS=Homo sapiens OX=9606 GN=EMC2 PE=1 SV=1	-0.295909	-0.268474	-0.367554	-0.327015	-0.562091	-0.101928	0.290104	0.240094	-1.26971	-1.23923	-0.678453
Q16143	Beta-synuclein OS=Homo sapiens OX=9606 GN=SNCB PE=1 SV=1	-0.185613	-0.042983	-0.968039	-0.270876	-0.242741	-0.512771	0.600307	-0.342897	0.0857476	-0.132246	-0.0119562
P43378	Tyrosine-protein phosphatase non-receptor type 9 OS=Homo sapiens OX=9606 GN=PTPN9 PE=1 SV=1	-0.0660816	-0.0641238	0.0623516	-0.524052	-0.53262	-0.780523	-0.065133	-0.295251	0.0757331	-0.13726	-0.0478477
Q14012	Calcium/calmodulin-dependent protein kinase type 1 OS=Homo sapiens OX=9606 GN=CAMK1 PE=1 SV=1	0.0623302	0.190103	0.376772	-0.530535	-0.673774	-0.815239	-0.724533	-0.571237	-0.507511	-0.442296	-0.407445
Q96S66	Chloride channel CLIC-like protein 1 OS=Homo sapiens OX=9606 GN=CLCC1 PE=1 SV=1	-0.181033	-0.0524928	0.056144	-0.481183	0.0453503	0.220091	-0.821277	-0.167142	-0.696587	-1.16841	-0.369284
O14786	Neuropilin-1 OS=Homo sapiens OX=9606 GN=NRP1 PE=1 SV=3	-3.4434	-2.45599	-2.49314	-1.06983	-1.00721	-1.74016	-1.68537	0.590634	-0.838688	-1.74465	-0.38339
P19404	NADH dehydrogenase [ubiquinone] flavoprotein 2, mitochondrial OS=Homo sapiens OX=9606 GN=NDUFV2 PE=1 SV=2	0.210486	0.227547	0.365042	-0.402619	-0.395433	-0.448686	-0.0873673	0.096816	-0.353118	-0.272959	-0.304901
Q9H9C1	Spermatogenesis-defective protein 39 homolog OS=Homo sapiens OX=9606 GN=VIPAS39 PE=1 SV=1	0.00139238	-0.20543	-0.261323	0.155096	-0.0313598	-0.280457	0.363874	0.633271	0.163613	-0.228418	0.429436
Q9BSD7	Cancer-related nucleoside-triphosphatase OS=Homo sapiens OX=9606 GN=NTPCR PE=1 SV=1	-0.0180902	0.088462	0.244399	0.378234	-1.78866	-0.838576	-1.15478	0.084241	1.35071	1.25182	1.18875
Q9UL26	Ras-related protein Rab-22A OS=Homo sapiens OX=9606 GN=RAB22A PE=1 SV=2	-0.14468	-0.15936	-0.0223351	0.35388	0.445719	0.0612961	0.115437	0.253297	0.371287	0.426837	0.540134
P52594	Arf-GAP domain and FG repeat-containing protein 1 OS=Homo sapiens OX=9606 GN=AGFG1 PE=1 SV=2	-0.232466	-0.221062	-0.442049	-0.278675	-0.258885	-0.364484	0.0789244	-0.0430627	0.186386	-0.0279915	0.00574119
O14976	Cyclin-G-associated kinase OS=Homo sapiens OX=9606 GN=GAK PE=1 SV=2	0.266607	0.154899	0.14531	0.0951124	0.0642696	0.0638694	-0.112013	-0.0983602	-0.273955	-0.158331	-0.147886
Q9Y653	Adhesion G-protein coupled receptor G1 OS=Homo sapiens OX=9606 GN=ADGRG1 PE=1 SV=2	-0.0117583	-0.114067	0.167414	1.06385	1.27975	1.14996	1.08159	-0.279666	0.984174	0.940207	0.774963
Q92665	28S ribosomal protein S31, mitochondrial OS=Homo sapiens OX=9606 GN=MRPS31 PE=1 SV=3	0.331095	0.229624	0.387018	-0.107345	-0.0340842	0.383045	-0.520104	-0.365887	-0.61971	-0.50335	-1.32387
Q5T1M5	FK506-binding protein 15 OS=Homo sapiens OX=9606 GN=FKBP15 PE=1 SV=2	-0.319637	-0.431718	-0.401097	-0.452953	-0.430184	-0.180534	-0.541683	0.0654848	-0.226055	-0.365617	-0.0850628
Q05519	Serine/arginine-rich splicing factor 11 OS=Homo sapiens OX=9606 GN=SRSF11 PE=1 SV=1	0.0362863	-0.0416124	0.00264066	0.336415	0.0836134	0.0613034	-0.0336097	-0.831951	-0.247569	0.865644	0.954946
Q9BRP8	Partner of Y14 and mago OS=Homo sapiens OX=9606 GN=PYM1 PE=1 SV=1	-0.232312	-0.0306606	-0.125983	0.164089	-0.0993024	-0.2593	-0.249678	0.0497534	-0.577275	-0.549609	-0.505566
Q9NZ01	Very-long-chain enoyl-CoA reductase OS=Homo sapiens OX=9606 GN=TECR PE=1 SV=1	-0.110906	-0.0730257	0.122383	0.177215	0.192417	0.133349	0.102692	-0.143153	0.133713	0.45563	-0.169549
Q9Y5A9	YTH domain-containing family protein 2 OS=Homo sapiens OX=9606 GN=YTHDF2 PE=1 SV=2	0.0112099	-0.0238152	-0.244658	0.354347	0.218247	0.377535	0.278488	-0.465334	-0.658946	-0.451705	-0.0874063
Q9P000	COMM domain-containing protein 9 OS=Homo sapiens OX=9606 GN=COMMD9 PE=1 SV=2	-0.311031	-0.349392	-0.448242	-0.119404	0.321314	0.0165148	-0.467363	0.130333	-0.516699	-0.933784	0.195407
Q9NWV4	CXXC motif containing zinc binding protein OS=Homo sapiens OX=9606 GN=CZIB PE=1 SV=1	-0.263832	-0.232056	-0.254224	0.226678	0.362869	-0.169449	0.155144	-0.160427	0.253349	0.268324	0.117219
O94919	Endonuclease domain-containing 1 protein OS=Homo sapiens OX=9606 GN=ENDOD1 PE=1 SV=2	-0.562218	-0.674758	-1.07368	-0.399196	-0.218081	-0.107354	-0.191809	-0.288758	-0.00354782	0.0803779	0.0195092
Q9C0B0	RING finger protein unkempt homolog OS=Homo sapiens OX=9606 GN=UNK PE=1 SV=2	0.00363852	-0.0366586	-0.128836	0.141179	0.0821144	0.302161	-0.34682	-1.37194	-0.134405	-1.08558	-0.23453
Q8WW12	PEST proteolytic signal-containing nuclear protein OS=Homo sapiens OX=9606 GN=PCNP PE=1 SV=2	0.0823681	-0.00388612	0.103385	0.154165	0.155922	0.413423	-0.110447	-0.24844	-0.938263	-1.16698	-0.257966
Q9ULH1	Arf-GAP with SH3 domain, ANK repeat and PH domain-containing protein 1 OS=Homo sapiens OX=9606 GN=ASAP1 PE=1 SV=4	0.086923	0.30381	0.51436	0.284623	0.0817398	-0.300189	0.1614	0.171749	-0.0385094	-0.610304	-0.25189
Q9P2T1	GMP reductase 2 OS=Homo sapiens OX=9606 GN=GMPR2 PE=1 SV=1	0.0644233	0.24382	0.297643	-0.138779	-0.283125	-0.304894	0.141106	-0.200109	0.09057	0.335559	0.39627
O75935	Dynactin subunit 3 OS=Homo sapiens OX=9606 GN=DCTN3 PE=1 SV=1	0.0857299	0.078674	-0.048089	0.263768	0.492632	0.397114	-0.102889	-0.161635	0.0933527	0.351549	0.127452
Q8N5K1	CDGSH iron-sulfur domain-containing protein 2 OS=Homo sapiens OX=9606 GN=CISD2 PE=1 SV=1	-0.395437	-0.23971	-0.00135878	-0.0375231	-0.0165191	0.0364586	-0.172877	-0.189274	-0.205492	0.105959	-0.0769254
O43169	Cytochrome b5 type B OS=Homo sapiens OX=9606 GN=CYB5B PE=1 SV=3	0.209081	0.101843	0.0205197	0.146123	-0.63266	-0.615453	0.65483	-0.197568	0.272575	0.325355	0.196194
Q9UJ14	Glutathione hydrolase 7 OS=Homo sapiens OX=9606 GN=GGT7 PE=1 SV=2	-0.130111	-0.0928415	-0.139225	-0.601239	-0.51357	-0.547107	0.0389348	-0.222753	-0.13172	-0.470774	-0.499358
P10114	Ras-related protein Rap-2a OS=Homo sapiens OX=9606 GN=RAP2A PE=1 SV=1	0.176931	0.154375	-0.0253713	0.144035	0.117773	-0.380568	0.174476	-0.448172	-0.0759364	0.0625093	-0.153245
Q9Y5P4	Ceramide transfer protein OS=Homo sapiens OX=9606 GN=CERT1 PE=1 SV=1	-0.14321	-0.497624	-0.306866	0.230794	-0.0167437	0.0185543	0.246826	-0.140256	0.0147979	-0.396862	-0.106721
P78318	Immunoglobulin-binding protein 1 OS=Homo sapiens OX=9606 GN=IGBP1 PE=1 SV=1	-0.339738	-0.262321	-0.289499	-0.312773	-0.125936	-0.177542	-0.217721	-0.118793	-0.254753	-0.58958	-0.290333
Q99567	Nuclear pore complex protein Nup88 OS=Homo sapiens OX=9606 GN=NUP88 PE=1 SV=2	0.417028	0.363894	0.481949	-0.176851	0.700204	0.810276	-0.240231	1.08389	0.923856	1.90362	0.546275
Q02539	Histone H1.1 OS=Homo sapiens OX=9606 GN=H1-1 PE=1 SV=3	-0.934181	-0.489952	-0.456728	0.623158	0.5305	1.29014	0.53295	-0.0198099	-0.644358	-1.14066	-0.865388
Q92520	Protein FAM3C OS=Homo sapiens OX=9606 GN=FAM3C PE=1 SV=1	0.168174	0.0638968	-0.0762678	0.444279	0.436773	0.428359	0.178782	-0.344105	-1.03738	-1.80858	-0.463839
Q9BYV8	Centrosomal protein of 41 kDa OS=Homo sapiens OX=9606 GN=CEP41 PE=1 SV=1	-0.0996955	-0.117992	-0.160451	0.286094	0.13722	0.0858329	-0.628066	-0.266488	0.0314333	-0.768799	-0.240159
Q9H061	Transmembrane protein 126A OS=Homo sapiens OX=9606 GN=TMEM126A PE=1 SV=1	-0.112422	-0.0816305	-0.371656	-0.360542	-0.35007	0.0303272	-0.28071	-0.854196	-0.673699	-0.429281	-0.646242
Q13636	Ras-related protein Rab-31 OS=Homo sapiens OX=9606 GN=RAB31 PE=1 SV=1	-0.110486	-0.00475211	0.424889	-0.637317	-0.586748	-0.390503	0.111323	-0.0956985	0.613714	0.809669	0.281191
Q9H1E3	Nuclear ubiquitous casein and cyclin-dependent kinase substrate 1 OS=Homo sapiens OX=9606 GN=NUCKS1 PE=1 SV=1	0.133903	0.254291	0.252354	0.161263	0.133702	0.253101	0.213222	-0.0180333	-0.35926	-0.868837	-0.614639
Q9NZW5	Protein PALS2 OS=Homo sapiens OX=9606 GN=PALS2 PE=1 SV=2	-0.0480298	-0.270235	-0.776209	0.373017	0.278069	-0.241138	0.0887773	0.0559303	0.384451	0.250858	0.311976
Q9UBM7	7-dehydrocholesterol reductase OS=Homo sapiens OX=9606 GN=DHCR7 PE=1 SV=1	0.224934	0.166344	-0.24706	0.173852	0.308421	0.541956	0.111042	0.313194	-1.85967	-0.343485	-0.779124
O75844	CAAX prenyl protease 1 homolog OS=Homo sapiens OX=9606 GN=ZMPSTE24 PE=1 SV=2	0.0707401	0.0308503	-0.133993	0.00250433	-0.0573822	-0.0471856	-0.345011	0.394314	0.441828	0.779525	0.628792
Q86WA6	Valacyclovir hydrolase OS=Homo sapiens OX=9606 GN=BPHL PE=1 SV=1	0.510323	0.607905	0.753926	1.05773	0.978192	0.959783	0.455587	0.418947	0.656529	0.417279	0.410675
Q9NZD8	Maspardin OS=Homo sapiens OX=9606 GN=SPG21 PE=1 SV=1	0.113243	-0.057431	0.00379944	-0.427949	-0.21278	0.045946	0.134557	0.503835	-0.0693462	-0.305747	-0.131861
Q9UPN7	Serine/threonine-protein phosphatase 6 regulatory subunit 1 OS=Homo sapiens OX=9606 GN=PPP6R1 PE=1 SV=5	-0.0788956	0.942132	0.843959	-0.30841	-0.0206117	0.0627314	-1.1985	0.0230137	-0.189458	-0.298954	0.140582
O43314	Inositol hexakisphosphate and diphosphoinositol-pentakisphosphate kinase 2 OS=Homo sapiens OX=9606 GN=PPIP5K2 PE=1 SV=3	0.128385	0.193709	0.0340506	-0.025235	0.0809202	0.206401	-0.186384	-0.661376	-0.318139	-0.278643	-0.479435
P10599	Thioredoxin OS=Homo sapiens OX=9606 GN=TXN PE=1 SV=3	-0.215637	-0.0947426	-0.157442	0.0544532	0.0371534	-0.0889563	-0.0104233	0.218817	0.31507	0.00129393	-0.170385
P30405	Peptidyl-prolyl cis-trans isomerase F, mitochondrial OS=Homo sapiens OX=9606 GN=PPIF PE=1 SV=1	0.12445	-0.0961387	0.0974512	-0.537071	-0.629944	-0.647626	0.123551	-0.207999	-0.17458	-0.0993761	-0.351084
Q96N66	Lysophospholipid acyltransferase 7 OS=Homo sapiens OX=9606 GN=MBOAT7 PE=1 SV=2	-0.122593	-0.0428579	0.00624731	0.18091	0.313056	0.595084	0.698551	-0.0718891	-0.0568314	-0.369261	0.0829008
Q9UK22	F-box only protein 2 OS=Homo sapiens OX=9606 GN=FBXO2 PE=1 SV=2	0.00935119	0.124432	0.287094	-0.346408	0.0639918	-0.255863	-0.317264	0.129756	0.512624	0.306704	0.225746
Q9Y217	Myotubularin-related protein 6 OS=Homo sapiens OX=9606 GN=MTMR6 PE=1 SV=3	-0.390183	-0.590743	-0.577544	-0.439725	-0.512008	-0.225598	-0.459821	0.851562	1.28182	-0.112675	0.780263
Q15768	Ephrin-B3 OS=Homo sapiens OX=9606 GN=EFNB3 PE=1 SV=1	-0.314711	-0.231065	-0.248029	0.764879	0.856076	0.577328	0.916388	0.00784644	0.194233	-1.05618	-0.412409
Q8N9R8	Protein SCAI OS=Homo sapiens OX=9606 GN=SCAI PE=1 SV=2	0.577362	0.428629	0.616127	-0.054537	-0.150417	0.0761835	0.450508	0.0231654	0.437639	0.287873	0.337102
Q9GZT3	SRA stem-loop-interacting RNA-binding protein, mitochondrial OS=Homo sapiens OX=9606 GN=SLIRP PE=1 SV=1	-0.36796	-0.463882	-0.500923	-0.481417	-0.299304	-0.264372	-0.477858	-0.158377	-0.483194	-0.298526	-0.397262
Q9UHD2	Serine/threonine-protein kinase TBK1 OS=Homo sapiens OX=9606 GN=TBK1 PE=1 SV=1	-0.264261	0.136843	-0.00355119	0.310243	0.499228	0.163589	0.314925	-0.250228	-0.557656	-0.028496	0.170658
Q9UPQ0	LIM and calponin homology domains-containing protein 1 OS=Homo sapiens OX=9606 GN=LIMCH1 PE=1 SV=4	0.4613	0.140004	0.191317	0.0870588	-0.433971	0.164571	0.65745	-0.370241	0.028965	-0.256815	-0.0846457
Q9Y2I1	Nischarin OS=Homo sapiens OX=9606 GN=NISCH PE=1 SV=3	0.37428	0.232851	-0.253423	-0.285913	-0.441294	-0.342576	-0.78465	-0.125199	-0.256929	0.0936234	-0.0173852
Q9H0E2	Toll-interacting protein OS=Homo sapiens OX=9606 GN=TOLLIP PE=1 SV=1	-0.161542	-0.145263	-0.0711058	-0.218489	-0.0686143	-0.568711	-0.339594	-0.536051	-0.360212	-0.358982	-0.402302
P10644	cAMP-dependent protein kinase type I-alpha regulatory subunit OS=Homo sapiens OX=9606 GN=PRKAR1A PE=1 SV=1	-0.0671199	-0.149923	-0.0632885	-0.70228	-0.760353	-0.748188	0.0102697	0.177478	0.306865	0.394169	0.29214
Q9H6Z4	Ran-binding protein 3 OS=Homo sapiens OX=9606 GN=RANBP3 PE=1 SV=1	0.193516	0.342112	0.121709	-0.0352289	0.0373692	-0.1255	-0.18357	-0.342659	-0.287306	-0.213976	-0.366293
Q92575	UBX domain-containing protein 4 OS=Homo sapiens OX=9606 GN=UBXN4 PE=1 SV=2	-0.274099	-0.422511	-0.0689289	-0.588085	-0.286622	-0.0910899	-0.22646	0.495188	0.509486	0.386313	0.150051
Q9NQ48	Leucine zipper transcription factor-like protein 1 OS=Homo sapiens OX=9606 GN=LZTFL1 PE=1 SV=1	-0.382348	-0.257135	-0.208173	-0.463214	-0.358737	-0.527694	-0.667991	0.0173685	-0.0804937	-0.35401	-1.24084
Q6PCB7	Long-chain fatty acid transport protein 1 OS=Homo sapiens OX=9606 GN=SLC27A1 PE=1 SV=1	0.0297377	-0.259262	0.262683	-0.37692	-0.762635	-0.634352	-0.26427	-0.432485	0.519289	0.737975	0.51649
Q96EY8	Corrinoid adenosyltransferase OS=Homo sapiens OX=9606 GN=MMAB PE=1 SV=1	0.454727	0.425287	0.290543	0.684419	0.581632	0.657611	0.778878	0.264407	0.0237465	-1.10793	0.138108
O43414	ERI1 exoribonuclease 3 OS=Homo sapiens OX=9606 GN=ERI3 PE=1 SV=2	-0.09694	0.00113191	0.0230488	0.152601	0.175759	-0.165048	0.119366	0.0257131	0.251712	0.580561	0.594795
Q9Y508	E3 ubiquitin-protein ligase RNF114 OS=Homo sapiens OX=9606 GN=RNF114 PE=1 SV=1	-0.146675	-0.180282	0.0307865	0.357266	0.819823	1.26129	-0.207169	0.673305	1.03717	0.328949	0.592443
Q8ND56	Protein LSM14 homolog A OS=Homo sapiens OX=9606 GN=LSM14A PE=1 SV=3	0.178796	0.170328	0.199741	0.211554	0.2294	0.433405	0.199586	-0.212724	0.189156	0.149928	-0.528095
P11166	Solute carrier family 2, facilitated glucose transporter member 1 OS=Homo sapiens OX=9606 GN=SLC2A1 PE=1 SV=2	-1.43454	-0.66411	-0.364048	-0.3128	0.0862442	0.351259	1.14095	-0.540431	-0.1798	0.531725	-0.140033
Q7Z392	Trafficking protein particle complex subunit 11 OS=Homo sapiens OX=9606 GN=TRAPPC11 PE=1 SV=2	0.0754267	0.368175	0.174182	-0.075467	0.0136007	-0.0568374	0.347034	0.286963	-0.973954	-0.793298	0.168585
Q96CX2	BTB/POZ domain-containing protein KCTD12 OS=Homo sapiens OX=9606 GN=KCTD12 PE=1 SV=1	0.395999	0.630064	0.408623	0.332407	0.0977191	-0.39166	0.712385	0.41032	0.0330947	-0.406917	-0.0954033
O14910	Protein lin-7 homolog A OS=Homo sapiens OX=9606 GN=LIN7A PE=1 SV=2	-0.238517	-0.277365	-0.320654	-0.247027	-0.32514	-0.50517	0.15666	-0.137378	-0.322285	-0.327213	-0.166061
Q6UXV4	MICOS complex subunit MIC27 OS=Homo sapiens OX=9606 GN=APOOL PE=1 SV=1	-0.444951	-0.377099	-0.13757	-2.87927	-1.79653	-1.36674	-3.04694	-0.13106	-0.378733	-0.746765	-0.476279
Q14011	Cold-inducible RNA-binding protein OS=Homo sapiens OX=9606 GN=CIRBP PE=1 SV=1	0.440197	0.325227	0.171481	1.41018	1.38724	0.809828	0.968037	-1.81438	-1.06526	-0.38519	-1.20003
Q16740	ATP-dependent Clp protease proteolytic subunit, mitochondrial OS=Homo sapiens OX=9606 GN=CLPP PE=1 SV=1	0.0889361	0.274099	0.112692	-0.357224	-0.455821	-0.363289	-0.234387	0.0472453	-0.246169	-0.285727	-0.670364
Q9UNK0	Syntaxin-8 OS=Homo sapiens OX=9606 GN=STX8 PE=1 SV=2	0.150356	0.0220093	0.0339664	-0.385376	-1.16234	-1.6454	-0.0372931	0.0937153	0.700947	0.758945	0.922851
O95741	Copine-6 OS=Homo sapiens OX=9606 GN=CPNE6 PE=1 SV=3	-0.463702	0.39097	0.845737	0.145858	-0.00552989	-0.439447	1.29742	0.353252	-0.162373	-0.481609	0.0195662
P39060	Collagen alpha-1(XVIII) chain OS=Homo sapiens OX=9606 GN=COL18A1 PE=1 SV=5	-0.541816	-0.240111	-1.26379	-1.8149	-1.79944	-1.5623	-3.01305	0.42751	1.49682	1.14643	0.216615
Q8IV38	Ankyrin repeat and MYND domain-containing protein 2 OS=Homo sapiens OX=9606 GN=ANKMY2 PE=1 SV=1	0.2266	0.27144	0.432152	0.406288	0.352624	0.372508	0.677923	-0.33489	0.566714	0.139224	0.114895
Q96Q42	Alsin OS=Homo sapiens OX=9606 GN=ALS2 PE=1 SV=2	0.694052	0.537866	0.345523	0.386473	0.558436	-0.0215269	0.0381395	-0.380359	1.11871	1.71168	1.55568
O75600	2-amino-3-ketobutyrate coenzyme A ligase, mitochondrial OS=Homo sapiens OX=9606 GN=GCAT PE=1 SV=1	-0.229822	-0.263399	-0.165135	-0.75216	-0.750766	-0.714859	0.0880909	-1.8238	-1.99509	-2.96363	-0.763654
P51151	Ras-related protein Rab-9A OS=Homo sapiens OX=9606 GN=RAB9A PE=1 SV=1	0.14387	0.0808131	0.375918	-0.577558	-0.463015	-0.473274	-0.33691	-0.249036	-0.0097235	-0.00670528	-0.0499201
Q96C90	Protein phosphatase 1 regulatory subunit 14B OS=Homo sapiens OX=9606 GN=PPP1R14B PE=1 SV=3	0.366511	0.379177	0.514676	0.306037	1.14774	0.713773	-0.642398	0.297434	0.618716	-0.281911	0.203461
Q13247	Serine/arginine-rich splicing factor 6 OS=Homo sapiens OX=9606 GN=SRSF6 PE=1 SV=2	0.179642	0.442298	0.474992	0.206104	-0.0160616	0.0230429	0.249267	-0.482328	0.0849682	0.399448	-0.113356
Q15700	Disks large homolog 2 OS=Homo sapiens OX=9606 GN=DLG2 PE=1 SV=3	-0.866225	-0.959489	-1.2721	0.716476	0.73899	0.200609	0.424669	-0.0116519	-0.188353	-0.206088	-0.0416932
Q9H2W6	39S ribosomal protein L46, mitochondrial OS=Homo sapiens OX=9606 GN=MRPL46 PE=1 SV=1	-0.206506	-0.21353	-0.254056	0.0107467	-0.225798	0.140945	-1.04507	-0.215401	-1.02444	-0.261527	-0.550636
Q9Y2Z4	Tyrosine--tRNA ligase, mitochondrial OS=Homo sapiens OX=9606 GN=YARS2 PE=1 SV=2	-0.169643	-0.0396098	-0.140878	-0.644338	-0.782188	-0.210237	-1.25386	-0.0439352	-0.280762	-0.309542	-0.218306
Q13432	Protein unc-119 homolog A OS=Homo sapiens OX=9606 GN=UNC119 PE=1 SV=1	-0.0114733	0.163729	0.198475	0.115409	0.0886758	0.164478	-0.303988	-0.0834906	-0.0641181	0.0991242	-0.270108
O60825	6-phosphofructo-2-kinase/fructose-2,6-bisphosphatase 2 OS=Homo sapiens OX=9606 GN=PFKFB2 PE=1 SV=2	-0.0588744	-0.150861	-0.301337	0.263392	0.322518	0.453017	0.0624005	-0.225502	0.170556	0.383592	0.169541
O60890	Oligophrenin-1 OS=Homo sapiens OX=9606 GN=OPHN1 PE=1 SV=1	-0.438253	-0.559868	-0.386342	-0.798921	-0.765383	-1.02653	-0.977773	-0.0345813	0.0538432	-0.854172	-0.0861196
Q15018	BRISC complex subunit Abraxas 2 OS=Homo sapiens OX=9606 GN=ABRAXAS2 PE=1 SV=2	0.0659544	0.0775921	-0.0433391	0.118693	0.0917524	0.0753313	0.324252	0.150242	-0.488337	-0.535427	-0.16409
Q9Y2G0	Protein EFR3 homolog B OS=Homo sapiens OX=9606 GN=EFR3B PE=1 SV=2	-0.0309924	-0.276441	-0.321157	-0.778234	-0.813967	-1.0126	-0.0150623	-0.168931	-0.341149	-0.978462	-0.296629
Q16864	V-type proton ATPase subunit F OS=Homo sapiens OX=9606 GN=ATP6V1F PE=1 SV=2	-0.278103	-0.426883	-0.530535	-0.450319	-0.375128	-0.0559326	-0.419474	-0.301532	-0.44	-0.51926	-0.653792
P11233	Ras-related protein Ral-A OS=Homo sapiens OX=9606 GN=RALA PE=1 SV=1	0.0379172	0.0937061	0.0678808	0.478606	0.444677	0.176907	0.207421	-0.376939	-0.196718	-0.0651528	-0.0531499
Q96C19	EF-hand domain-containing protein D2 OS=Homo sapiens OX=9606 GN=EFHD2 PE=1 SV=1	-0.00820857	-0.060104	-0.16652	-0.196118	0.0430875	-0.476091	-0.15617	-0.73573	-0.721271	-0.256798	-0.511931
P20674	Cytochrome c oxidase subunit 5A, mitochondrial OS=Homo sapiens OX=9606 GN=COX5A PE=1 SV=2	-0.115082	-0.232298	-0.100097	-1.17354	-0.812874	-0.626704	-0.753834	0.234914	-0.358695	-0.353741	-0.503859
P28072	Proteasome subunit beta type-6 OS=Homo sapiens OX=9606 GN=PSMB6 PE=1 SV=4	-0.0323076	-0.0114047	-0.1292	0.0754912	0.0650968	0.0607298	-0.0611422	0.239831	-0.152368	0.074253	0.0927789
O60524	Nuclear export mediator factor NEMF OS=Homo sapiens OX=9606 GN=NEMF PE=1 SV=4	0.0303229	0.0670185	0.00412387	-0.264451	-0.23402	-0.0873533	-0.15106	-0.190995	-0.450393	-0.646339	-0.436495
Q24JP5	Transmembrane protein 132A OS=Homo sapiens OX=9606 GN=TMEM132A PE=1 SV=1	0.613765	0.482289	-0.289191	0.573227	0.698995	0.969642	-0.276572	0.412297	0.305448	-0.0214787	0.563278
Q96PY5	Formin-like protein 2 OS=Homo sapiens OX=9606 GN=FMNL2 PE=1 SV=3	0.0590227	-0.0775323	-0.578061	0.266712	0.245525	-0.0243668	-0.627858	0.0600341	-0.448951	-0.010137	-0.0646272
P60033	CD81 antigen OS=Homo sapiens OX=9606 GN=CD81 PE=1 SV=1	0.311392	0.250244	0.34903	0.0980213	0.0871894	-0.107512	-0.574504	-0.261743	0.481901	0.575714	0.179454
Q08174-2	Isoform 2 of Protocadherin-1 OS=Homo sapiens OX=9606 GN=PCDH1	-0.10669	0.0526938	-0.439398	-0.126041	-0.135497	-0.384642	0.0616909	0.140361	-0.566329	-0.828675	-0.597465
Q9H2C0	Gigaxonin OS=Homo sapiens OX=9606 GN=GAN PE=1 SV=1	-0.397804	-0.264606	-0.241767	-0.47874	0.0308694	-0.0673205	-0.0593649	-0.0139274	0.120195	-0.31565	0.181712
P57088	Transmembrane protein 33 OS=Homo sapiens OX=9606 GN=TMEM33 PE=1 SV=2	-0.184189	-0.285404	-0.096755	-0.232605	-0.280826	-0.242219	-0.0785426	-0.101459	0.139045	0.357297	0.154811
Q86VM9	Zinc finger CCCH domain-containing protein 18 OS=Homo sapiens OX=9606 GN=ZC3H18 PE=1 SV=2	0.225773	0.240617	0.289097	0.200408	0.42739	0.448192	0.431431	0.0858178	0.144805	0.0384002	0.0826758
P50914	60S ribosomal protein L14 OS=Homo sapiens OX=9606 GN=RPL14 PE=1 SV=4	-0.122131	-0.131897	-0.157582	-0.120171	-0.221496	-0.0322862	-0.248693	0.701527	-0.375109	0.029224	-0.51374
O75380	NADH dehydrogenase [ubiquinone] iron-sulfur protein 6, mitochondrial OS=Homo sapiens OX=9606 GN=NDUFS6 PE=1 SV=1	-0.437495	-0.37396	-0.27071	-0.532713	-0.512411	-0.426197	-0.436791	0.329659	-0.901041	-0.705437	-0.552247
P07585	Decorin OS=Homo sapiens OX=9606 GN=DCN PE=1 SV=1	-1.16927	-0.837287	-1.1811	0.597561	0.0113012	-0.618728	-0.535068	1.49358	1.78189	3.52887	0.271208
Q96BJ3	Axin interactor, dorsalization-associated protein OS=Homo sapiens OX=9606 GN=AIDA PE=1 SV=1	0.054374	0.0621627	0.159033	-0.0455013	-0.223344	-0.0219769	0.325432	-0.0741895	0.0965921	0.192668	0.0707086
O76041-2	Isoform 2 of Nebulette OS=Homo sapiens OX=9606 GN=NEBL	-0.0258513	-0.100321	-0.481736	-0.790031	-0.913944	-0.970524	0.263858	0.492683	0.393537	0.0398079	0.190228
Q15120	[Pyruvate dehydrogenase (acetyl-transferring)] kinase isozyme 3, mitochondrial OS=Homo sapiens OX=9606 GN=PDK3 PE=1 SV=1	-1.26995	-1.01203	-1.05739	-1.22235	-1.49191	-0.952653	-0.576632	-0.033613	-0.24259	-0.0485872	0.0211849
P52815	39S ribosomal protein L12, mitochondrial OS=Homo sapiens OX=9606 GN=MRPL12 PE=1 SV=2	-0.0341331	-0.275573	-0.0947208	-0.713201	-0.641791	-0.191041	-0.935392	-0.0306639	-0.492287	-0.0610121	-0.242288
Q14689	Disco-interacting protein 2 homolog A OS=Homo sapiens OX=9606 GN=DIP2A PE=1 SV=2	0.457198	0.469857	0.497852	1.10064	1.07844	0.139142	-0.691036	0.679639	0.145848	0.784635	0.483423
O75886	Signal transducing adapter molecule 2 OS=Homo sapiens OX=9606 GN=STAM2 PE=1 SV=1	0.063502	0.0773814	0.0911189	-0.232076	0.0458434	0.0334116	-0.000714712	-0.125602	0.0729436	-0.247443	-0.0856353
Q68D91	Metallo-beta-lactamase domain-containing protein 2 OS=Homo sapiens OX=9606 GN=MBLAC2 PE=1 SV=3	0.0991511	-0.0756097	0.0600708	0.402033	0.191625	-0.067985	0.41814	0.170861	0.296698	0.149797	0.353346
Q9H019	Mitochondrial fission regulator 1-like OS=Homo sapiens OX=9606 GN=MTFR1L PE=1 SV=2	0.0161331	-0.0221395	-0.0734748	-0.47879	-0.547952	-0.399077	0.23466	0.301416	0.142223	-0.0219085	0.00783202
O94952-1	Isoform 2 of F-box only protein 21 OS=Homo sapiens OX=9606 GN=FBXO21	0.647631	0.486284	0.635449	0.429434	0.331208	0.580942	0.469003	0.150937	0.233393	0.0223859	0.216291
Q86VP3	Phosphofurin acidic cluster sorting protein 2 OS=Homo sapiens OX=9606 GN=PACS2 PE=1 SV=3	0.0173492	-0.0549005	0.178232	0.57914	0.450434	0.0886626	0.180993	-0.101772	-0.576067	-0.30724	-0.340493
Q9Y320	Thioredoxin-related transmembrane protein 2 OS=Homo sapiens OX=9606 GN=TMX2 PE=1 SV=1	0.339891	0.268208	0.43978	-0.00737591	-0.146641	-0.232332	0.177846	-0.414124	-0.0985554	-0.282172	-0.157809
Q96D46	60S ribosomal export protein NMD3 OS=Homo sapiens OX=9606 GN=NMD3 PE=1 SV=1	0.142388	0.0885214	0.0538581	0.59891	0.595211	0.672755	0.344729	0.414411	0.31345	-0.379878	0.0698107
P21953	2-oxoisovalerate dehydrogenase subunit beta, mitochondrial OS=Homo sapiens OX=9606 GN=BCKDHB PE=1 SV=2	-0.253523	-0.254301	-0.295374	0.0420346	-0.901193	-0.846817	-0.270852	0.203877	0.350906	0.498407	0.0557024
Q9BVL2	Nucleoporin p58/p45 OS=Homo sapiens OX=9606 GN=NUP58 PE=1 SV=1	-0.162978	-0.327826	0.0521575	0.136112	0.511604	0.80168	-0.0904491	0.123743	0.446233	1.35005	0.607545
Q00059	Transcription factor A, mitochondrial OS=Homo sapiens OX=9606 GN=TFAM PE=1 SV=1	-0.0101202	0.13195	0.195402	0.162097	0.259594	0.255428	-0.177394	-0.038896	0.0123079	-0.0936576	-0.210673
Q8NB37	Glutamine amidotransferase-like class 1 domain-containing protein 1 OS=Homo sapiens OX=9606 GN=GATD1 PE=1 SV=1	-0.125337	-0.18434	-0.176323	0.0762906	0.140409	0.0483351	-0.279764	-0.228885	0.124381	-0.117732	0.132414
P09497	Clathrin light chain B OS=Homo sapiens OX=9606 GN=CLTB PE=1 SV=1	-0.521004	-0.209292	-0.200504	-0.34857	-0.368731	-0.34898	0.272892	0.223076	-0.456283	-0.534495	-0.441956
Q567U6	Coiled-coil domain-containing protein 93 OS=Homo sapiens OX=9606 GN=CCDC93 PE=1 SV=2	-0.138652	-0.141907	-0.0319329	-0.366575	-0.157011	-0.316007	0.260955	0.397241	0.155721	-0.253337	1.04111
Q9Y2Q3	Glutathione S-transferase kappa 1 OS=Homo sapiens OX=9606 GN=GSTK1 PE=1 SV=3	0.934155	0.533669	0.919983	0.293532	0.503591	0.731311	0.111429	-0.158742	-0.143924	0.425728	-0.0526917
Q9BXW6	Oxysterol-binding protein-related protein 1 OS=Homo sapiens OX=9606 GN=OSBPL1A PE=1 SV=2	-0.668508	-1.12978	-0.103446	0.221794	0.186496	-0.3859	-0.157767	-0.41055	0.431058	0.571273	0.161856
Q9BV20	Methylthioribose-1-phosphate isomerase OS=Homo sapiens OX=9606 GN=MRI1 PE=1 SV=1	-0.535133	-0.50137	-0.28729	-0.537033	-0.409604	-0.419539	-0.211001	-1.59721	-0.279934	0.531772	0.849343
Q8NE86	Calcium uniporter protein, mitochondrial OS=Homo sapiens OX=9606 GN=MCU PE=1 SV=1	0.196737	-0.00979845	0.0441944	0.317285	0.156459	0.0124015	0.352668	0.331142	-0.0336971	0.0615591	-0.0402426
P05386	60S acidic ribosomal protein P1 OS=Homo sapiens OX=9606 GN=RPLP1 PE=1 SV=1	-0.0197071	-0.271396	-0.218895	0.410989	0.184822	0.482221	-0.24316	-0.366348	-0.0156956	0.11218	0.0176608
Q9UBW8	COP9 signalosome complex subunit 7a OS=Homo sapiens OX=9606 GN=COPS7A PE=1 SV=1	-0.186101	-0.0974182	-0.031785	-0.323736	-0.498207	-0.500031	0.413301	-0.327947	-0.239525	-0.254006	-0.143816
Q76N89	E3 ubiquitin-protein ligase HECW1 OS=Homo sapiens OX=9606 GN=HECW1 PE=1 SV=3	-0.807606	-1.0465	-1.95004	0.877822	0.555739	1.01175	0.396639	-0.661993	-0.964442	-0.454211	-1.19884
Q96ME1	F-box/LRR-repeat protein 18 OS=Homo sapiens OX=9606 GN=FBXL18 PE=1 SV=2	0.1418	0.0463421	-0.0566714	-0.127962	-0.368578	0.137618	0.438066	-0.507042	-0.388032	-0.309467	-0.253449
O14734	Acyl-coenzyme A thioesterase 8 OS=Homo sapiens OX=9606 GN=ACOT8 PE=1 SV=1	-0.0609773	0.0215162	0.119634	-0.860073	-0.372973	-0.622298	-0.738907	-0.621594	-0.111091	-0.122993	-0.18347
Q15173	Serine/threonine-protein phosphatase 2A 56 kDa regulatory subunit beta isoform OS=Homo sapiens OX=9606 GN=PPP2R5B PE=1 SV=1	0.0524841	0.0979798	-0.101419	0.15783	0.0507097	0.0421045	-0.120453	-0.14848	-0.486281	-0.207526	-0.500748
Q13404	Ubiquitin-conjugating enzyme E2 variant 1 OS=Homo sapiens OX=9606 GN=UBE2V1 PE=1 SV=2	-0.0141863	0.097133	-0.0188776	0.197249	0.0869372	0.0668398	0.23733	-0.127138	0.0915192	0.128659	0.223077
Q9ULC3	Ras-related protein Rab-23 OS=Homo sapiens OX=9606 GN=RAB23 PE=1 SV=1	0.0603305	-0.038835	-0.0553189	0.164431	0.22744	0.49833	0.538178	0.412188	0.419055	-0.0722398	0.387912
P35914	Hydroxymethylglutaryl-CoA lyase, mitochondrial OS=Homo sapiens OX=9606 GN=HMGCL PE=1 SV=2	-0.289127	-0.346918	-0.319688	-0.0882904	-0.411192	-0.185144	0.366727	-0.155471	0.265034	0.68374	0.215149
Q9BSH5	Haloacid dehalogenase-like hydrolase domain-containing protein 3 OS=Homo sapiens OX=9606 GN=HDHD3 PE=1 SV=1	0.12238	0.0977535	0.248319	-0.339781	0.187726	0.329021	-0.777443	1.08466	1.08589	0.137947	0.506004
Q8WVJ2	NudC domain-containing protein 2 OS=Homo sapiens OX=9606 GN=NUDCD2 PE=1 SV=1	0.100122	0.185009	0.276691	0.198741	0.202559	0.22007	0.336309	0.156934	-0.156807	-0.430196	-0.084287
Q9NZ45	CDGSH iron-sulfur domain-containing protein 1 OS=Homo sapiens OX=9606 GN=CISD1 PE=1 SV=1	-0.259936	-0.0349979	0.215542	-0.323547	-0.235494	-0.340836	-0.206069	0.093464	-0.408365	-0.532803	-0.397923
Q9BQ69	ADP-ribose glycohydrolase MACROD1 OS=Homo sapiens OX=9606 GN=MACROD1 PE=1 SV=2	0.169209	0.0808	0.0818653	0.572989	0.511285	0.850249	-0.360735	0.341948	0.0838808	0.173698	0.0682338
P41217	OX-2 membrane glycoprotein OS=Homo sapiens OX=9606 GN=CD200 PE=1 SV=4	-0.178775	-0.181072	-0.148024	0.65723	0.858422	0.0557043	0.0992092	-0.537048	0.608121	0.294553	-1.05183
Q06481	Amyloid-like protein 2 OS=Homo sapiens OX=9606 GN=APLP2 PE=1 SV=2	-0.221902	-0.345793	-0.696297	0.0312671	-0.236875	-0.346342	0.239251	0.208405	0.225787	-0.0778352	0.00735883
Q9NWV8	BRISC and BRCA1-A complex member 1 OS=Homo sapiens OX=9606 GN=BABAM1 PE=1 SV=1	-0.0474942	-0.0148181	-0.0071393	0.159543	0.267151	0.169815	0.187008	0.0127008	-0.182138	-0.531994	-0.146169
Q99570	Phosphoinositide 3-kinase regulatory subunit 4 OS=Homo sapiens OX=9606 GN=PIK3R4 PE=1 SV=3	0.254015	0.282715	0.0766587	-0.0218076	-0.109472	-0.11483	0.125333	-0.0238589	-0.318282	-0.259312	-0.0415212
P51808	Dynein light chain Tctex-type 3 OS=Homo sapiens OX=9606 GN=DYNLT3 PE=1 SV=1	-2.43726	-2.41415	-2.2556	-1.33177	-1.25119	-1.4055	-1.53634	-0.100711	0.209556	0.545499	0.251316
Q9UI09	NADH dehydrogenase [ubiquinone] 1 alpha subcomplex subunit 12 OS=Homo sapiens OX=9606 GN=NDUFA12 PE=1 SV=1	0.125612	0.149467	0.210618	-0.548503	-0.388493	-0.399435	-0.349704	-0.0856204	-0.368133	-0.0670623	-0.229841
Q86YM7	Homer protein homolog 1 OS=Homo sapiens OX=9606 GN=HOMER1 PE=1 SV=2	0.194427	0.356042	-0.0872381	-0.884945	-1.04182	0.1471	0.283222	0.0591232	-0.555334	-0.361037	-0.0765869
P17931	Galectin-3 OS=Homo sapiens OX=9606 GN=LGALS3 PE=1 SV=5	-2.45389	-2.83276	-2.72076	0.510044	0.596906	0.848127	0.415388	0.5403	0.607273	0.183163	0.349735
Q9Y2V2	Calcium-regulated heat-stable protein 1 OS=Homo sapiens OX=9606 GN=CARHSP1 PE=1 SV=2	0.430417	0.461855	0.59126	1.55253	1.56161	1.73153	0.524979	0.161244	0.653223	0.368943	-0.163061
Q9BSH4	Translational activator of cytochrome c oxidase 1 OS=Homo sapiens OX=9606 GN=TACO1 PE=1 SV=1	0.0121404	-0.0721003	-0.175192	-0.0842698	-0.0113172	0.385093	-0.128881	0.00311316	0.410982	0.125373	-0.124142
Q8NFZ4	Neuroligin-2 OS=Homo sapiens OX=9606 GN=NLGN2 PE=1 SV=1	0.139302	0.0307403	0.139905	0.375174	0.301424	0.224965	0.696694	0.266471	-0.230972	-0.45352	-0.342068
Q9P2Q2	FERM domain-containing protein 4A OS=Homo sapiens OX=9606 GN=FRMD4A PE=1 SV=3	-0.0281293	-0.133727	-0.561203	0.167547	0.144702	0.158604	0.119921	-0.175059	0.0196544	-0.355886	-0.159055
P53365	Arfaptin-2 OS=Homo sapiens OX=9606 GN=ARFIP2 PE=1 SV=1	-0.324501	0.00507973	-0.171241	-0.152663	-0.245704	-0.0750555	0.345031	-0.546901	-0.216913	-0.360699	-0.22703
Q8NF91	Nesprin-1 OS=Homo sapiens OX=9606 GN=SYNE1 PE=1 SV=4	0.255414	0.344187	0.381301	-0.282788	-0.459813	-0.0406293	0.310848	-0.0546241	-0.26324	-0.0590171	-0.21162
[truncated: 1,031 more rows]

## Sheet: ANOVA_Turkey´s_test_HSD
T: T: Accession	T: T: Description	Ratio_APP1_ADHS	Ratio_APP2_ADHS	Ratio_APP3_ADHS	Ratio_APP_1_ADHG	Ratio_APP_2_ADHG	Ratio_APP_3_ADHG	Ratio_APP_4_ADHG	Ratio_AD1_ADHPMBT	Ratio_AD2_ADHPMBT	Ratio_AD3_ADHPMBT	Ratio_AD4_ADHPMBT	C: ANOVA Significant	N: -Log ANOVA p value	N: ANOVA q-value	Ratio_APP_ADHS	Ratio_APP_ADHG	Ratio_AD_ADHPMBT	T: Significant pairs
Q14204	Cytoplasmic dynein 1 heavy chain 1 OS=Homo sapiens OX=9606 GN=DYNC1H1 PE=1 SV=5	0.0626296	0.0799882	0.0824616	0.345529	0.314552	0.289819	0.251633	-0.120376	-0.0491344	0.1655	0.0877714	+	3.63981	0.00144044	-1.73793	2.44196	-2.44196	Ratio_APP_ADHG_Ratio_AD_ADHPMBT;Ratio_APP_ADHG_Ratio_APP_ADHS
P46821	Microtubule-associated protein 1B OS=Homo sapiens OX=9606 GN=MAP1B PE=1 SV=2	-0.122056	-0.158252	-0.481383	0.753466	0.726774	0.611325	0.276124	0.0186588	-0.454145	-0.437653	-0.30398	+	4.87048	0.000183912	-2.66478	3.00961	-3.00961	Ratio_APP_ADHG_Ratio_AD_ADHPMBT;Ratio_APP_ADHG_Ratio_APP_ADHS
Q13813-3	Isoform 3 of Spectrin alpha chain, non-erythrocytic 1 OS=Homo sapiens OX=9606 GN=SPTAN1	0.181529	-0.0330238	0.195187	-0.491827	-0.280547	-0.577168	-0.740392	0.584562	0.469362	0.30562	0.526959	+	3.51249	0.00179383	2.8183	-4.39146	4.39146	Ratio_APP_ADHS_Ratio_APP_ADHG;Ratio_AD_ADHPMBT_Ratio_APP_ADHG;Ratio_AD_ADHPMBT_Ratio_APP_ADHS
P49327	Fatty acid synthase OS=Homo sapiens OX=9606 GN=FASN PE=1 SV=3	0.114385	0.0689763	-0.378732	0.489379	0.459201	0.403292	0.111511	0.0104471	-0.000205934	0.106234	0.027626	+	1.94146	0.02842	-1.53142	1.53142	0	Ratio_APP_ADHG_Ratio_APP_ADHS
P21333	Filamin-A OS=Homo sapiens OX=9606 GN=FLNA PE=1 SV=4	0.0695094	0.113841	0.407114	-0.250066	-0.158888	0.259896	-0.380617	0.972367	1.4872	1.65294	0.531889	+	3.72723	0.0012371	-1.66913	-2.56576	2.56576	Ratio_AD_ADHPMBT_Ratio_APP_ADHG;Ratio_AD_ADHPMBT_Ratio_APP_ADHS
Q7Z6Z7	E3 ubiquitin-protein ligase HUWE1 OS=Homo sapiens OX=9606 GN=HUWE1 PE=1 SV=3	-0.557949	-0.560022	-0.546113	-0.591668	-0.628142	-0.60924	-0.659335	-0.19637	-0.315553	0.0316049	0.0805392	+	5.31091	9.61629e-05	-2.63616	-3.244	3.244	Ratio_AD_ADHPMBT_Ratio_APP_ADHG;Ratio_AD_ADHPMBT_Ratio_APP_ADHS
Q9UPN3	Microtubule-actin cross-linking factor 1, isoforms 1/2/3/5 OS=Homo sapiens OX=9606 GN=MACF1 PE=1 SV=4	0.163262	0.211248	0.176176	0.650913	0.544303	0.50426	0.436747	0.455339	-1.001	-1.0327	-0.0988639	+	2.36868	0.0130168	0	1.39669	-1.39669	Ratio_APP_ADHG_Ratio_AD_ADHPMBT
Q15149-8	Isoform 8 of Plectin OS=Homo sapiens OX=9606 GN=PLEC	-0.0919078	-0.223804	0.0997187	-0.534269	-0.459113	-0.734755	0.216535	0.573206	0.473341	0.182016	0.432493	+	2.17162	0.0187066	0	-1.97463	1.97463	Ratio_AD_ADHPMBT_Ratio_APP_ADHG
P35579	Myosin-9 OS=Homo sapiens OX=9606 GN=MYH9 PE=1 SV=4	-0.466385	-0.469075	-0.337968	-1.03078	-1.07223	-0.805426	-0.647081	0.344528	0.17883	0.32554	0.0695347	+	4.57065	0.000296113	-2.931	-4.81602	4.81602	Ratio_APP_ADHS_Ratio_APP_ADHG;Ratio_AD_ADHPMBT_Ratio_APP_ADHG;Ratio_AD_ADHPMBT_Ratio_APP_ADHS
P48681	Nestin OS=Homo sapiens OX=9606 GN=NES PE=1 SV=2	-0.606486	-0.610161	-0.428014	-0.562998	-0.444949	-0.306228	-1.12718	0.573974	0.768654	0.234874	0.741645	+	3.66362	0.00138984	-2.79872	-3.17021	3.17021	Ratio_AD_ADHPMBT_Ratio_APP_ADHG;Ratio_AD_ADHPMBT_Ratio_APP_ADHS
P07900	Heat shock protein HSP 90-alpha OS=Homo sapiens OX=9606 GN=HSP90AA1 PE=1 SV=5	-0.0549411	0.0155789	-0.0422717	-0.00425302	-0.0294832	0.142604	0.168865	0.36551	0.278917	0.173461	0.397806	+	2.2836	0.0153503	-2.50083	-1.84152	2.50083	Ratio_AD_ADHPMBT_Ratio_APP_ADHS;Ratio_AD_ADHPMBT_Ratio_APP_ADHG
Q5T4S7	E3 ubiquitin-protein ligase UBR4 OS=Homo sapiens OX=9606 GN=UBR4 PE=1 SV=1	0.0868172	0.0494519	0.039066	0.270894	0.195996	0.158356	0.175244	0.0125816	-0.0618088	0.00865035	-0.0111194	+	2.2286	0.0168544	-2.44236	3.83742	-3.83742	Ratio_APP_ADHG_Ratio_AD_ADHPMBT;Ratio_APP_ADHG_Ratio_APP_ADHS
P22314	Ubiquitin-like modifier-activating enzyme 1 OS=Homo sapiens OX=9606 GN=UBA1 PE=1 SV=3	-0.238068	-0.223508	-0.24727	-0.023492	-0.0753651	-0.0456272	0.0433702	-0.180665	0.0522549	0.041986	0.106928	+	2.61801	0.00832594	-1.86802	1.57548	1.86802	Ratio_APP_ADHG_Ratio_APP_ADHS;Ratio_AD_ADHPMBT_Ratio_APP_ADHS
Q14195-2	Isoform LCRMP-4 of Dihydropyrimidinase-related protein 3 OS=Homo sapiens OX=9606 GN=DPYSL3	0.012111	0.0665261	0.103726	1.12198	1.13978	0.856175	0.672253	0.351174	0.500329	0.26685	0.633938	+	4.47008	0.000348654	-3.43773	3.43773	-2.12948	Ratio_AD_ADHPMBT_Ratio_APP_ADHS;Ratio_APP_ADHG_Ratio_APP_ADHS;Ratio_APP_ADHG_Ratio_AD_ADHPMBT
O75369	Filamin-B OS=Homo sapiens OX=9606 GN=FLNB PE=1 SV=2	-0.0717189	-0.109206	-0.208642	0.665157	0.508358	NaN	NaN	0.0740411	0.500469	0.553597	0.177254	+	2.44465	0.0113257	-1.96945	1.96945	1.45243	Ratio_AD_ADHPMBT_Ratio_APP_ADHS;Ratio_APP_ADHG_Ratio_APP_ADHS
Q14194-2	Isoform LCRMP-1 of Dihydropyrimidinase-related protein 1 OS=Homo sapiens OX=9606 GN=CRMP1	0.113617	0.170703	0.0407937	0.881324	0.848033	0.577229	0.517152	-0.276227	-0.163487	-0.435539	-0.257454	+	6.1721	2.21593e-05	-2.94231	4.72336	-4.72336	Ratio_APP_ADHS_Ratio_AD_ADHPMBT;Ratio_APP_ADHG_Ratio_AD_ADHPMBT;Ratio_APP_ADHG_Ratio_APP_ADHS
Q16555	Dihydropyrimidinase-related protein 2 OS=Homo sapiens OX=9606 GN=DPYSL2 PE=1 SV=1	0.0832703	0.107054	-0.0271949	0.423081	0.39882	0.114591	0.482983	-0.0983347	0.0919899	0.13257	-0.0210589	+	2.2043	0.0176961	-1.49029	1.84486	-1.84486	Ratio_APP_ADHG_Ratio_AD_ADHPMBT;Ratio_APP_ADHG_Ratio_APP_ADHS
Q13509	Tubulin beta-3 chain OS=Homo sapiens OX=9606 GN=TUBB3 PE=1 SV=2	0.00983776	-0.0112491	0.0638442	0.590027	0.518919	0.277481	0.26698	-0.254787	-0.236682	0.0174763	-0.15201	+	4.06469	0.000694055	-2.0131	3.21434	-3.21434	Ratio_APP_ADHG_Ratio_AD_ADHPMBT;Ratio_APP_ADHG_Ratio_APP_ADHS
Q9Y490	Talin-1 OS=Homo sapiens OX=9606 GN=TLN1 PE=1 SV=3	-0.215165	-0.216732	-0.297646	-0.466748	-0.464004	-0.214709	-0.355609	0.374883	0.55983	0.772652	0.122174	+	4.52032	0.000318599	-2.54087	-3.24111	3.24111	Ratio_AD_ADHPMBT_Ratio_APP_ADHG;Ratio_AD_ADHPMBT_Ratio_APP_ADHS
Q02880	DNA topoisomerase 2-beta OS=Homo sapiens OX=9606 GN=TOP2B PE=1 SV=3	0.466802	0.44919	0.527092	0.899505	0.757473	0.825881	0.117536	-1.1853	-0.431288	0.0316633	-0.759137	+	2.94108	0.00484669	1.78479	2.32105	-2.32105	Ratio_APP_ADHS_Ratio_AD_ADHPMBT;Ratio_APP_ADHG_Ratio_AD_ADHPMBT
Q9NQC3	Reticulon-4 OS=Homo sapiens OX=9606 GN=RTN4 PE=1 SV=2	-0.336791	-0.312917	-0.481089	0.116049	0.274903	-0.032534	-0.396559	-0.303144	-0.64915	-0.575219	-0.462867	+	2.06832	0.022493	0	1.63781	-1.63781	Ratio_APP_ADHG_Ratio_AD_ADHPMBT
P14618	Pyruvate kinase PKM OS=Homo sapiens OX=9606 GN=PKM PE=1 SV=4	-0.131748	-0.0623816	0.0248621	-0.420203	-0.297344	-0.298405	0.00782914	0.866225	1.25398	1.33108	1.10455	+	7.08628	6.71373e-06	-4.34111	-5.08086	5.08086	Ratio_AD_ADHPMBT_Ratio_APP_ADHG;Ratio_AD_ADHPMBT_Ratio_APP_ADHS
P42704	Leucine-rich PPR motif-containing protein, mitochondrial OS=Homo sapiens OX=9606 GN=LRPPRC PE=1 SV=3	-0.210881	-0.187233	-0.290228	-0.364691	-0.47328	-0.386995	-0.443841	0.186564	-0.229039	0.184397	0.262498	+	3.43857	0.00205542	-1.4144	-2.64853	2.64853	Ratio_AD_ADHPMBT_Ratio_APP_ADHG;Ratio_AD_ADHPMBT_Ratio_APP_ADHS
Q14008	Cytoskeleton-associated protein 5 OS=Homo sapiens OX=9606 GN=CKAP5 PE=1 SV=3	0.111467	0.0810192	0.0973599	0.311389	0.317619	0.314269	0.0532127	-0.177547	-0.173802	-0.0697157	-0.209394	+	3.562	0.00164169	1.86459	3.31238	-3.31238	Ratio_APP_ADHS_Ratio_AD_ADHPMBT;Ratio_APP_ADHG_Ratio_AD_ADHPMBT
P27708	CAD protein OS=Homo sapiens OX=9606 GN=CAD PE=1 SV=3	0.451024	0.432405	0.420464	0.46018	0.508982	0.483516	0.400609	0.240091	0.3323	-0.195067	-0.00239542	+	2.45712	0.0111208	1.38753	1.70903	-1.70903	Ratio_APP_ADHS_Ratio_AD_ADHPMBT;Ratio_APP_ADHG_Ratio_AD_ADHPMBT
P08670	Vimentin OS=Homo sapiens OX=9606 GN=VIM PE=1 SV=4	-0.156143	-0.149597	0.118567	-0.349843	-0.166155	0.213286	-0.662202	0.928441	1.14132	1.19657	0.947286	+	4.62183	0.000272103	-2.98956	-3.65575	3.65575	Ratio_AD_ADHPMBT_Ratio_APP_ADHG;Ratio_AD_ADHPMBT_Ratio_APP_ADHS
P07814	Bifunctional glutamate/proline--tRNA ligase OS=Homo sapiens OX=9606 GN=EPRS1 PE=1 SV=5	0.141782	0.19519	0.190337	0.186764	0.238557	0.272894	0.296206	0.0682138	-0.221652	-0.102628	0.0426266	+	2.94771	0.00480008	1.62725	2.46645	-2.46645	Ratio_APP_ADHS_Ratio_AD_ADHPMBT;Ratio_APP_ADHG_Ratio_AD_ADHPMBT
P12277	Creatine kinase B-type OS=Homo sapiens OX=9606 GN=CKB PE=1 SV=1	0.279284	0.333234	0.580649	-0.329452	-0.269184	-0.220167	-0.376418	0.0107304	0.229227	0.0917009	-0.063722	+	3.97527	0.000809984	3.81743	-3.81743	2.21632	Ratio_AD_ADHPMBT_Ratio_APP_ADHG;Ratio_APP_ADHS_Ratio_APP_ADHG;Ratio_APP_ADHS_Ratio_AD_ADHPMBT
O60282	Kinesin heavy chain isoform 5C OS=Homo sapiens OX=9606 GN=KIF5C PE=1 SV=1	0.0179739	0.0242723	-0.194174	0.484429	0.521843	0.592712	0.264129	-0.145116	-0.300929	-0.271136	-0.060973	+	5.26114	0.000101887	-2.7481	3.68905	-3.68905	Ratio_APP_ADHG_Ratio_AD_ADHPMBT;Ratio_APP_ADHG_Ratio_APP_ADHS
Q8NFP9	Neurobeachin OS=Homo sapiens OX=9606 GN=NBEA PE=1 SV=3	0.480157	0.390302	-0.235055	0.837726	0.605447	0.353312	0.546633	-0.0997717	-0.40766	-0.530377	-0.291355	+	3.71419	0.00125297	0	2.61347	-2.61347	Ratio_APP_ADHG_Ratio_AD_ADHPMBT
P68104	Elongation factor 1-alpha 1 OS=Homo sapiens OX=9606 GN=EEF1A1 PE=1 SV=1	0.0337683	0.0381361	0.0979853	-0.172698	-0.0623515	-0.100531	-0.322324	0.480339	0.339162	0.343359	0.360088	+	3.23118	0.00291266	-2.62292	-4.40366	4.40366	Ratio_APP_ADHS_Ratio_APP_ADHG;Ratio_AD_ADHPMBT_Ratio_APP_ADHG;Ratio_AD_ADHPMBT_Ratio_APP_ADHS
P53621	Coatomer subunit alpha OS=Homo sapiens OX=9606 GN=COPA PE=1 SV=2	-0.0827528	-0.141052	-0.179821	0.00861314	-0.0265017	0.100237	-0.134466	0.107652	0.203378	0.393547	0.310108	+	2.87505	0.00541563	-2.62453	-1.87787	2.62453	Ratio_AD_ADHPMBT_Ratio_APP_ADHS;Ratio_AD_ADHPMBT_Ratio_APP_ADHG
Q93008	Probable ubiquitin carboxyl-terminal hydrolase FAF-X OS=Homo sapiens OX=9606 GN=USP9X PE=1 SV=4	-0.492388	-0.500968	-0.617497	-0.232075	-0.257711	-0.285871	-0.199673	0.0477296	0.21638	0.138021	0.539147	+	5.14712	0.000119302	-3.68598	-2.53594	3.68598	Ratio_AD_ADHPMBT_Ratio_APP_ADHS;Ratio_AD_ADHPMBT_Ratio_APP_ADHG
P00558	Phosphoglycerate kinase 1 OS=Homo sapiens OX=9606 GN=PGK1 PE=1 SV=3	-1.11772	-0.971167	-0.824637	-0.792253	-0.824096	-0.695947	-0.546872	0.0601413	0.250151	0.347672	0.136737	+	5.02071	0.000145172	-5.16221	-4.60763	5.16221	Ratio_AD_ADHPMBT_Ratio_APP_ADHS;Ratio_AD_ADHPMBT_Ratio_APP_ADHG
P46940	Ras GTPase-activating-like protein IQGAP1 OS=Homo sapiens OX=9606 GN=IQGAP1 PE=1 SV=1	-0.299391	-0.377579	-0.225993	-0.471988	-0.505128	-0.452829	-0.292858	0.40321	0.622139	1.22907	0.163299	+	4.14244	0.000598017	-2.07713	-2.61733	2.61733	Ratio_AD_ADHPMBT_Ratio_APP_ADHG;Ratio_AD_ADHPMBT_Ratio_APP_ADHS
O00410	Importin-5 OS=Homo sapiens OX=9606 GN=IPO5 PE=1 SV=4	-0.148496	0.0880885	0.0949167	-0.611786	-0.709863	-0.555019	-0.534433	-0.278001	-0.0690002	-0.182136	-0.102865	+	4.94307	0.000166076	3.90644	-3.90644	3.16636	Ratio_AD_ADHPMBT_Ratio_APP_ADHG;Ratio_APP_ADHS_Ratio_APP_ADHG
Q14315	Filamin-C OS=Homo sapiens OX=9606 GN=FLNC PE=1 SV=3	-0.810197	-0.886221	-0.342586	-1.00571	-0.976379	0.329458	-0.69086	0.522025	1.00592	0.141561	0.15638	+	1.90476	0.0301838	-1.45304	-1.43529	1.45304	Ratio_AD_ADHPMBT_Ratio_APP_ADHS;Ratio_AD_ADHPMBT_Ratio_APP_ADHG
Q13200	26S proteasome non-ATPase regulatory subunit 2 OS=Homo sapiens OX=9606 GN=PSMD2 PE=1 SV=3	-0.0562463	-0.047052	-0.0780563	0.183035	0.0829585	0.117114	0.307498	-0.122135	-0.241985	-0.130213	0.00449948	+	3.04189	0.00407902	-1.71371	2.46723	-2.46723	Ratio_APP_ADHG_Ratio_AD_ADHPMBT;Ratio_APP_ADHG_Ratio_APP_ADHS
Q00839	Heterogeneous nuclear ribonucleoprotein U OS=Homo sapiens OX=9606 GN=HNRNPU PE=1 SV=6	0.260684	0.267443	0.326002	0.426517	0.341439	0.450019	0.322236	-0.119434	0.156285	0.276833	0.0883374	+	2.55675	0.00921927	0	1.79981	-1.79981	Ratio_APP_ADHG_Ratio_AD_ADHPMBT
Q9BPU6	Dihydropyrimidinase-related protein 5 OS=Homo sapiens OX=9606 GN=DPYSL5 PE=1 SV=1	0.0405173	0.102021	0.0322877	1.01446	1.07771	0.623699	0.129066	-0.407494	-0.0981743	0.0468717	-0.128367	+	2.56701	0.00909387	-1.34345	2.09744	-2.09744	Ratio_APP_ADHG_Ratio_AD_ADHPMBT;Ratio_APP_ADHG_Ratio_APP_ADHS
P12270	Nucleoprotein TPR OS=Homo sapiens OX=9606 GN=TPR PE=1 SV=3	0.0383802	0.0682099	0.154276	0.473059	0.480672	0.617747	0.353615	-0.349675	0.274927	-0.0435895	0.135535	+	2.85861	0.00551377	-1.3041	1.85273	-1.85273	Ratio_APP_ADHG_Ratio_AD_ADHPMBT;Ratio_APP_ADHG_Ratio_APP_ADHS
P13010	X-ray repair cross-complementing protein 5 OS=Homo sapiens OX=9606 GN=XRCC5 PE=1 SV=3	0.27135	0.280052	0.395462	0.958596	0.779523	1.12187	0.375507	-0.393444	0.128407	0.230867	-0.251003	+	2.95002	0.00478812	0	2.35447	-2.35447	Ratio_APP_ADHG_Ratio_AD_ADHPMBT
P31150	Rab GDP dissociation inhibitor alpha OS=Homo sapiens OX=9606 GN=GDI1 PE=1 SV=2	0.0772474	0.0540957	0.037498	0.456207	0.445335	0.290137	0.206483	-0.0399545	0.11679	0.15449	0.0491848	+	3.1489	0.00335494	-2.12045	2.19111	-2.19111	Ratio_APP_ADHG_Ratio_APP_ADHS;Ratio_APP_ADHG_Ratio_AD_ADHPMBT
Q99460	26S proteasome non-ATPase regulatory subunit 1 OS=Homo sapiens OX=9606 GN=PSMD1 PE=1 SV=2	-0.0331802	-0.0281419	-0.0558124	0.182205	0.108966	0.133597	0.268048	-0.0875327	-0.0743946	0.0896826	-0.00527948	+	2.90962	0.00512495	-2.1284	2.1284	-2.07942	Ratio_APP_ADHG_Ratio_APP_ADHS;Ratio_APP_ADHG_Ratio_AD_ADHPMBT
P08133	Annexin A6 OS=Homo sapiens OX=9606 GN=ANXA6 PE=1 SV=3	0.552785	0.494246	0.66615	0.166409	0.243919	0.349038	0.423022	-0.138574	-0.0716527	0.338266	0.0247784	+	2.6786	0.00749828	2.33236	0	-2.33236	Ratio_APP_ADHS_Ratio_AD_ADHPMBT
P55060	Exportin-2 OS=Homo sapiens OX=9606 GN=CSE1L PE=1 SV=3	0.0930663	0.0971673	0.0615459	0.519327	0.319427	0.267286	0.365863	-0.0190425	-0.2738	-0.138797	0.0734944	+	3.65393	0.00141223	-1.55646	2.92058	-2.92058	Ratio_APP_ADHG_Ratio_AD_ADHPMBT;Ratio_APP_ADHG_Ratio_APP_ADHS
Q13263	Transcription intermediary factor 1-beta OS=Homo sapiens OX=9606 GN=TRIM28 PE=1 SV=5	0.283272	0.275996	0.290169	0.562509	0.539302	0.669029	0.385251	-0.108662	0.0503242	0.131258	0.111737	+	4.43106	0.000370628	-1.6568	3.58545	-3.58545	Ratio_APP_ADHS_Ratio_AD_ADHPMBT;Ratio_APP_ADHG_Ratio_AD_ADHPMBT;Ratio_APP_ADHG_Ratio_APP_ADHS
P48643	T-complex protein 1 subunit epsilon OS=Homo sapiens OX=9606 GN=CCT5 PE=1 SV=1	0.165425	0.181936	0.119717	0.194094	0.158518	0.153131	0.138078	-0.0543649	0.0710422	0.0121605	0.0355245	+	3.98455	0.00080096	2.40566	2.71006	-2.71006	Ratio_APP_ADHS_Ratio_AD_ADHPMBT;Ratio_APP_ADHG_Ratio_AD_ADHPMBT
P09104	Gamma-enolase OS=Homo sapiens OX=9606 GN=ENO2 PE=1 SV=3	-0.688626	-0.362408	-0.360702	0.591091	0.510993	0.657281	0.474916	-0.141123	-0.106516	0.0852912	-0.0353633	+	6.30924	1.83536e-05	-4.94461	4.94461	-3.52674	Ratio_AD_ADHPMBT_Ratio_APP_ADHS;Ratio_APP_ADHG_Ratio_APP_ADHS;Ratio_APP_ADHG_Ratio_AD_ADHPMBT
P38646	Stress-70 protein, mitochondrial OS=Homo sapiens OX=9606 GN=HSPA9 PE=1 SV=2	-0.135847	-0.119769	-0.12483	-0.649235	-0.5932	-0.29107	-0.391303	0.230318	-0.152511	-0.139633	-0.0627429	+	2.25705	0.016012	1.44563	-2.14479	2.14479	Ratio_APP_ADHS_Ratio_APP_ADHG;Ratio_AD_ADHPMBT_Ratio_APP_ADHG
P13591	Neural cell adhesion molecule 1 OS=Homo sapiens OX=9606 GN=NCAM1 PE=1 SV=3	-0.189338	-0.184422	-0.330089	1.10757	1.14708	0.718	0.532202	-0.00168624	-0.0928912	-0.251507	-0.0586371	+	4.92026	0.00016855	-3.65883	3.65883	-3.50476	Ratio_APP_ADHG_Ratio_APP_ADHS;Ratio_APP_ADHG_Ratio_AD_ADHPMBT
Q13085	Acetyl-CoA carboxylase 1 OS=Homo sapiens OX=9606 GN=ACACA PE=1 SV=2	-0.0615754	-0.106043	-0.32929	0.49324	0.409167	0.35213	0.132487	0.0561184	0.0828482	-0.0599637	0.17835	+	3.40503	0.00219185	-2.59909	2.59909	-1.39509	Ratio_APP_ADHG_Ratio_APP_ADHS;Ratio_APP_ADHG_Ratio_AD_ADHPMBT
P06733	Alpha-enolase OS=Homo sapiens OX=9606 GN=ENO1 PE=1 SV=2	-0.416178	-0.188673	-0.0496666	-0.15648	-0.264278	-0.215668	0.162462	0.373885	0.189285	0.268416	0.383124	+	1.7788	0.0381424	-2.16548	-1.84603	2.16548	Ratio_AD_ADHPMBT_Ratio_APP_ADHS;Ratio_AD_ADHPMBT_Ratio_APP_ADHG
[truncated: 1,297 more rows]
