# Supplementary material for: Proteomic analysis across patient iPSC-based models and human post-mortem hippocampal tissue reveals early cellular dysfunction and progression of Alzheimer’s disease pathogenesis
Source: Acta Neuropathol Commun. 2023 Sep 15;11:150. doi: 10.1186/s40478-023-01649-z (PMC10504768; doi:10.1186/s40478-023-01649-z)
Supplement: Supplementary file 6 — Additional file 6: Table S5. Global proteome and dysregulated proteins in ADHG-MT. [file 40478_2023_1649_MOESM6_ESM.xlsx]

## Sheet: Protein_groups(normalized)
T: Protein FDR Confidence: Combined	C: Master	T: Accession	T: Description	APP_1_1	APP_1_2	APP_2_1	APP_2_2	APP_3_1	APP_3_2	APP_4_1	APP_4_2	CTRL_1_1	CTRL_1_2	CTRL_2_1	CTRL_2_2	CTRL_3_1	CTRL_3_2	CTRL_4_1	CTRL_4_2	C: Modifications	N: # Peptides	N: # PSMs	N: # Unique Peptides	N: # AAs	N: # Peptides (by Search Engine): Sequest HT	C: Marked as	C: Species Map
High	Master Protein	P63101	14-3-3 protein zeta/delta OS=Mus musculus OX=10090 GN=Ywhaz PE=1 SV=1	10.8219	11.2833	11.2063	11.2553	11.0969	11.0374	11.0618	10.3362	10.421	10.4271	10.47	10.6653	10.9497	10.9858	10.8253	10.6786	Acetyl [N-Term]	37	7981	3	245	37	Mouse	Mus musculus OX=10090
High	Master Protein	P07724	Albumin OS=Mus musculus OX=10090 GN=Alb PE=1 SV=3	10.1876	11.4169	10.9965	10.9742	11.5194	11.6341	10.4608	7.67572	10.5164	8.74879	9.99013	9.78029	10.6646	11.2035	12.0951	11.6035		64	10097	61	608	64	Mouse	Mus musculus OX=10091
High	Master Protein	P16858	Glyceraldehyde-3-phosphate dehydrogenase OS=Mus musculus OX=10090 GN=Gapdh PE=1 SV=2	10.0156	10.17	10.0558	10.159	10.3735	10.0743	10.1393	10.4497	10.3325	10.5674	10.5592	10.5144	10.4219	10.1752	10.4525	10.3077	Acetyl [N-Term]	37	10335	23	333	37	Mouse	Mus musculus OX=10092
High	Master Protein	Q03265	ATP synthase subunit alpha, mitochondrial OS=Mus musculus OX=10090 GN=Atp5f1a PE=1 SV=1	9.86354	9.79043	9.82616	9.92456	9.94216	9.95474	9.98078	9.96428	9.96871	10.1129	10.0996	10.2858	10.4409	10.4564	10.5207	10.2561		45	9399	7	553	45	Mouse	Mus musculus OX=10093
High	Master Protein	P05064	Fructose-bisphosphate aldolase A OS=Mus musculus OX=10090 GN=Aldoa PE=1 SV=2	9.84641	9.90927	9.92956	9.91474	9.9677	9.96516	9.96342	9.96281	9.89545	10.0794	9.94811	10.0961	10.2373	10.188	10.1859	10.0152		38	5242	9	364	38	Mouse	Mus musculus OX=10094
High	Master Protein	Q04447	Creatine kinase B-type OS=Mus musculus OX=10090 GN=Ckb PE=1 SV=1	9.84474	9.88591	9.94345	10.0054	10.0912	10.0396	10.0458	9.79144	9.86934	9.78833	9.91922	10.1139	10.0153	10.1278	10.083	10.0393		30	7700	14	381	30	Mouse	Mus musculus OX=10095
High	Master Protein	Q64475	Histone H2B type 1-B OS=Mus musculus OX=10090 GN=H2bc3 PE=1 SV=3	9.79738	10.6228	10.2712	10.2973	10.5592	10.5691	9.97963	8.58913	9.77553	8.74588	9.07371	8.91067	9.95541	9.69151	9.65639	9.30533		16	2730	4	126	16	Mouse	Mus musculus OX=10096
High	Master Protein	P62631	Elongation factor 1-alpha 2 OS=Mus musculus OX=10090 GN=Eef1a2 PE=1 SV=1	9.58128	10.257	10.1063	10.1168	10.121	10.0545	9.84967	8.98474	9.86098	9.44905	9.53665	9.70046	10.2177	10.3083	10.1815	9.88197		33	6357	1	463	33	Mouse	Mus musculus OX=10097
High	Master Protein	P04370-4	Isoform 4 of Myelin basic protein OS=Mus musculus OX=10090 GN=Mbp	9.54057	9.45033	9.66954	9.09523	8.52635	9.13134	8.09255	9.75428	9.77192	8.88176	9.56419	9.9466	9.57956	7.25133	9.14997	9.33447		14	4393	1	195	14	Mouse	Mus musculus OX=10098
High	Master Protein	P08249	Malate dehydrogenase, mitochondrial OS=Mus musculus OX=10090 GN=Mdh2 PE=1 SV=3	9.50278	9.43443	9.45357	9.59453	9.48372	9.4878	9.60868	9.58014	9.3751	9.67397	9.64273	9.72314	9.81037	9.73578	9.83658	9.68152		24	3592	7	338	24	Mouse	Mus musculus OX=10099
High	Master Protein	P48962	ADP/ATP translocase 1 OS=Mus musculus OX=10090 GN=Slc25a4 PE=1 SV=4	9.42539	9.47903	9.50077	9.46272	9.68689	9.52622	9.61855	9.55688	9.78014	9.794	9.93863	10.1207	10.433	10.4446	10.4887	10.1219		33	5028	11	298	33	Mouse	Mus musculus OX=10100
High	Master Protein	Q9R0P9	Ubiquitin carboxyl-terminal hydrolase isozyme L1 OS=Mus musculus OX=10090 GN=Uchl1 PE=1 SV=1	9.00631	9.62223	9.50066	9.43682	9.43297	9.37747	9.44097	8.62155	8.9388	8.85687	8.78076	8.97856	9.04562	9.08842	9.12965	9.01641	Acetyl [N-Term]	20	4410	8	223	20	Mouse	Mus musculus OX=10101
High	Master Protein	P28652	Calcium/calmodulin-dependent protein kinase type II subunit beta OS=Mus musculus OX=10090 GN=Camk2b PE=1 SV=2	8.91884	9.03029	9.09642	8.90197	8.71906	8.73385	9.31953	9.09941	8.83127	9.36258	9.24409	9.4244	8.86189	8.89068	8.65719	9.08859		33	3774	4	542	33	Mouse	Mus musculus OX=10102
High	Master Protein	P27661	Histone H2AX OS=Mus musculus OX=10090 GN=H2ax PE=1 SV=2	8.84617	9.60072	9.32993	9.29313	9.62395	9.67284	9.01815	7.73076	9.00677	8.05038	8.13766	8.12056	9.04151	8.78586	8.72451	8.33744		8	1530	1	143	8	Mouse	Mus musculus OX=10103
High	Master Protein	P63038	60 kDa heat shock protein, mitochondrial OS=Mus musculus OX=10090 GN=Hspd1 PE=1 SV=1	8.85882	9.10709	9.15095	9.187	9.28433	9.35809	9.06792	8.3592	9.08952	8.862	8.72244	9.13112	9.72237	9.80222	9.71142	9.24799		48	4873	14	573	48	Mouse	Mus musculus OX=10104
High	Master Protein	P16330	2',3'-cyclic-nucleotide 3'-phosphodiesterase OS=Mus musculus OX=10090 GN=Cnp PE=1 SV=3	8.80452	8.73478	8.83888	8.30668	7.9062	8.23367	7.61165	8.8555	8.70491	8.17887	8.99438	9.1631	8.63367	6.93867	8.38983	8.51719	Acetyl [N-Term]	42	3482	26	420	42	Mouse	Mus musculus OX=10105
High	Master Protein	P46460	Vesicle-fusing ATPase OS=Mus musculus OX=10090 GN=Nsf PE=1 SV=2	8.69281	8.6276	8.67988	8.69046	8.6544	8.59003	9.13984	9.07822	8.38231	8.96748	8.9623	8.97626	8.66378	8.57286	8.60435	8.81746		68	6128	12	744	68	Mouse	Mus musculus OX=10106
High	Master Protein	P13595	Neural cell adhesion molecule 1 OS=Mus musculus OX=10090 GN=Ncam1 PE=1 SV=3	8.66989	9.29088	9.23723	9.18004	8.92295	8.93003	8.75705	7.79731	8.2213	7.84614	7.85891	8.00224	8.49823	8.7918	8.69346	8.27791		44	4962	8	1115	44	Mouse	Mus musculus OX=10107
High	Master Protein	P17742	Peptidyl-prolyl cis-trans isomerase A OS=Mus musculus OX=10090 GN=Ppia PE=1 SV=2	8.61505	9.09049	8.91626	8.97499	8.92392	8.96902	8.70418	8.32936	8.81396	8.69124	8.45748	8.6487	8.82399	8.91922	8.8013	8.6287	Acetyl [N-Term]	13	6979	2	164	13	Mouse	Mus musculus OX=10108
High	Master Protein	P17183	Gamma-enolase OS=Mus musculus OX=10090 GN=Eno2 PE=1 SV=2	8.60511	8.95522	8.84221	8.93962	8.82243	8.8608	8.83981	8.44938	8.2834	8.31682	8.3857	8.33447	8.5883	8.68475	8.56206	8.34831		31	3454	6	434	31	Mouse	Mus musculus OX=10109
High	Master Protein	P14094	Sodium/potassium-transporting ATPase subunit beta-1 OS=Mus musculus OX=10090 GN=Atp1b1 PE=1 SV=1	8.57163	8.59684	8.69708	8.75575	8.60592	8.58871	8.69796	8.7905	8.6307	8.8982	8.84754	8.84886	8.9153	8.92273	8.94542	8.75299		24	2730	11	304	24	Mouse	Mus musculus OX=10110
High	Master Protein	P43006-3	Isoform Glt-1B of Excitatory amino acid transporter 2 OS=Mus musculus OX=10090 GN=Slc1a2	8.50808	8.22985	8.34456	8.35269	8.25981	8.04357	8.15074	8.60921	8.65992	9.08678	9.04757	9.0722	9.06487	9.01894	9.05338	8.86957		40	4314	18	558	40	Mouse	Mus musculus OX=10111
High	Master Protein	Q60932	Voltage-dependent anion-selective channel protein 1 OS=Mus musculus OX=10090 GN=Vdac1 PE=1 SV=3	8.50556	8.59578	8.62966	8.66626	8.76226	8.65322	8.68649	8.47551	8.42574	8.62119	8.68059	8.77025	8.97708	9.03732	9.01949	8.75976		25	4140	5	296	25	Mouse	Mus musculus OX=10112
High	Master Protein	O88569	Heterogeneous nuclear ribonucleoproteins A2/B1 OS=Mus musculus OX=10090 GN=Hnrnpa2b1 PE=1 SV=2	8.49221	9.19203	8.9676	9.01028	9.03373	9.11193	8.81107	7.532	8.49288	7.95677	8.03876	8.01172	8.8783	8.74517	8.56603	8.24181		31	4086	28	353	31	Mouse	Mus musculus OX=10113
High	Master Protein	P11798	Calcium/calmodulin-dependent protein kinase type II subunit alpha OS=Mus musculus OX=10090 GN=Camk2a PE=1 SV=2	8.46973	7.95704	8.2237	8.02176	7.75736	7.61497	8.9495	9.09503	8.36811	9.21793	9.1194	9.11858	8.19776	7.90991	8.01047	8.79413		32	4151	1	478	32	Mouse	Mus musculus OX=10114
High	Master Protein	Q6PIE5	Sodium/potassium-transporting ATPase subunit alpha-2 OS=Mus musculus OX=10090 GN=Atp1a2 PE=1 SV=1	8.32965	8.26617	8.41173	8.41799	8.46412	8.4662	8.508	8.42762	8.6174	8.58606	8.63457	8.73803	8.75519	8.67495	8.71879	8.5503		76	12327	8	1020	76	Mouse	Mus musculus OX=10115
High	Master Protein	Q9DBG3	AP-2 complex subunit beta OS=Mus musculus OX=10090 GN=Ap2b1 PE=1 SV=1	8.30397	8.4816	8.47876	8.5227	8.39074	8.33697	8.5407	8.02431	7.90075	7.9741	8.32305	8.27724	8.58458	8.73665	8.58897	8.43637		75	4505	44	937	75	Mouse	Mus musculus OX=10116
High	Master Protein	P05202	Aspartate aminotransferase, mitochondrial OS=Mus musculus OX=10090 GN=Got2 PE=1 SV=1	8.2234	7.7337	7.82473	7.86781	7.82759	7.72003	8.13539	8.38438	7.8028	8.29124	8.48564	8.30761	8.24596	7.99233	8.35159	8.1397		34	3999	15	430	34	Mouse	Mus musculus OX=10117
High	Master Protein	P10126	Elongation factor 1-alpha 1 OS=Mus musculus OX=10090 GN=Eef1a1 PE=1 SV=3	8.12406	8.94714	8.72496	8.84697	8.81726	8.69465	8.46299	7.52756	8.47059	7.93938	8.19164	8.22141	8.81369	8.79768	8.73289	8.46571		33	6870	4	462	33	Mouse	Mus musculus OX=10118
High	Master Protein	P17182	Alpha-enolase OS=Mus musculus OX=10090 GN=Eno1 PE=1 SV=3	8.05588	7.54603	7.64172	7.74198	7.62867	7.62697	7.85716	8.60073	7.53871	8.41049	8.13409	8.06509	7.63131	7.29716	7.56566	7.84608		40	6206	15	434	40	Mouse	Mus musculus OX=10119
High	Master Protein	Q64332	Synapsin-2 OS=Mus musculus OX=10090 GN=Syn2 PE=1 SV=2	7.97956	7.13547	7.41381	7.54916	7.22532	6.98937	8.14457	8.64121	7.06761	8.48805	8.30377	8.14231	7.62361	6.97986	7.21409	8.00521		30	3571	3	586	30	Mouse	Mus musculus OX=10120
High	Master Protein	P05201	Aspartate aminotransferase, cytoplasmic OS=Mus musculus OX=10090 GN=Got1 PE=1 SV=3	7.78961	7.33147	7.41191	7.59595	7.43488	7.38168	7.67876	8.00442	7.43397	7.83989	7.86647	7.74838	7.66544	7.48767	7.65498	7.65398		29	2315	18	413	29	Mouse	Mus musculus OX=10121
High	Master Protein	P35802	Neuronal membrane glycoprotein M6-a OS=Mus musculus OX=10090 GN=Gpm6a PE=1 SV=1	7.86492	8.38718	8.37048	8.27547	7.76853	7.66434	8.05015	7.24136	7.38054	7.45812	7.52399	7.48882	7.98126	7.94225	7.5565	7.5827	Acetyl [N-Term]	15	2279	3	278	15	Mouse	Mus musculus OX=10122
High	Master Protein	P17426	AP-2 complex subunit alpha-1 OS=Mus musculus OX=10090 GN=Ap2a1 PE=1 SV=1	7.73915	7.94882	7.92075	7.9795	7.86613	7.77448	8.0494	7.60178	7.63616	7.65336	7.89063	7.87218	8.0289	8.0326	8.02503	7.93888		58	3310	9	977	58	Mouse	Mus musculus OX=10123
High	Master Protein	P63328	Serine/threonine-protein phosphatase 2B catalytic subunit alpha isoform OS=Mus musculus OX=10090 GN=Ppp3ca PE=1 SV=1	7.70182	7.92177	7.94436	7.83372	7.56419	7.31542	8.04331	7.98662	7.42097	8.13948	7.8726	7.94729	7.51156	7.44209	7.43467	7.80283		34	3257	1	521	34	Mouse	Mus musculus OX=10124
High	Master Protein	Q921I1	Serotransferrin OS=Mus musculus OX=10090 GN=Tf PE=1 SV=1	7.72635	9.0705	8.42547	8.4807	8.84991	9.01333	8.0626	6.19499	8.05591	6.52432	7.41272	7.26006	8.21257	8.73646	9.23578	8.79821		53	3852	52	697	53	Mouse	Mus musculus OX=10125
High	Master Protein	P15105	Glutamine synthetase OS=Mus musculus OX=10090 GN=Glul PE=1 SV=6	7.73871	7.42058	7.49375	7.45553	7.37794	7.49119	7.49377	7.80146	7.82886	8.16897	8.08808	8.31942	7.62659	7.34249	7.81593	7.68237		24	2140	12	373	24	Mouse	Mus musculus OX=10126
High	Master Protein	O55042	Alpha-synuclein OS=Mus musculus OX=10090 GN=Snca PE=1 SV=2	7.62395	7.1995	7.41951	7.54652	7.2089	7.29735	7.84692	7.84153	7.11333	7.89792	7.60661	7.67147	7.60955	7.41114	7.57569	7.69114	Acetyl [N-Term]	13	1416	5	140	13	Mouse	Mus musculus OX=10127
High	Master Protein	P68510	14-3-3 protein eta OS=Mus musculus OX=10090 GN=Ywhah PE=1 SV=2	7.71139	8.18793	8.11427	8.03967	8.02148	7.81896	7.90574	7.31764	7.98555	7.48822	7.42267	7.42279	7.68876	7.8181	7.62348	7.5187		29	4209	6	246	29	Mouse	Mus musculus OX=10128
High	Master Protein	Q8VEM8	Phosphate carrier protein, mitochondrial OS=Mus musculus OX=10090 GN=Slc25a3 PE=1 SV=1	7.63527	7.66872	7.67384	7.73481	7.79823	7.6411	7.68411	7.62045	7.73027	7.84203	7.99468	7.97404	8.21429	8.17324	8.19369	7.91973		24	2691	12	357	24	Mouse	Mus musculus OX=10129
High	Master Protein	P46096	Synaptotagmin-1 OS=Mus musculus OX=10090 GN=Syt1 PE=1 SV=1	7.58318	7.37628	7.467	7.51246	7.23153	7.10476	7.5885	7.59883	7.50488	7.75957	7.72316	7.76017	7.99288	7.77568	7.96977	7.85211		38	4855	29	421	38	Mouse	Mus musculus OX=10130
High	Master Protein	P30275	Creatine kinase U-type, mitochondrial OS=Mus musculus OX=10090 GN=Ckmt1 PE=1 SV=1	7.58311	7.41446	7.46328	7.66563	7.43782	7.5042	7.55817	7.57299	7.75206	7.76568	7.76435	7.98177	8.15402	8.29573	8.43812	7.98328		25	2953	5	418	25	Mouse	Mus musculus OX=10131
High	Master Protein	Q9QYR6	Microtubule-associated protein 1A OS=Mus musculus OX=10090 GN=Map1a PE=1 SV=2	7.415	7.46081	7.55319	7.43181	7.12604	6.9383	7.48854	7.49629	6.69443	7.57939	7.311	7.40348	7.20667	7.22954	7.25086	7.45153	Acetyl [N-Term]	123	3582	85	2776	123	Mouse	Mus musculus OX=10132
High	Master Protein	P06745	Glucose-6-phosphate isomerase OS=Mus musculus OX=10090 GN=Gpi PE=1 SV=4	7.48854	7.22394	7.31669	7.34447	7.27822	7.05025	7.34183	7.70226	7.04454	7.64768	7.70998	7.60047	7.35236	7.14933	7.32558	7.46761		39	3078	30	558	39	Mouse	Mus musculus OX=10133
High	Master Protein	O88342	WD repeat-containing protein 1 OS=Mus musculus OX=10090 GN=Wdr1 PE=1 SV=3	7.3749	7.60575	7.53613	7.59739	7.42446	7.41787	7.48189	6.97293	7.05519	7.10861	7.12006	7.35109	7.72316	7.68909	7.56251	7.28707		37	2472	15	606	37	Mouse	Mus musculus OX=10134
High	Master Protein	P26443	Glutamate dehydrogenase 1, mitochondrial OS=Mus musculus OX=10090 GN=Glud1 PE=1 SV=1	7.3416	7.55117	7.56151	7.6726	7.71068	7.61312	8.03071	7.45852	7.92003	7.46029	7.72728	7.52468	7.69095	7.619	7.61036	7.44394		34	4205	4	558	34	Mouse	Mus musculus OX=10135
High	Master Protein	Q9Z2Q6	Septin-5 OS=Mus musculus OX=10090 GN=Septin5 PE=1 SV=2	7.24965	7.70932	7.66335	7.68153	7.34042	7.21846	7.36557	6.90073	7.21223	7.20778	7.16184	7.2427	7.37488	7.53258	7.37854	7.31097		28	1864	13	369	28	Mouse	Mus musculus OX=10136
High	Master Protein	Q9Z0E0	Neurochondrin OS=Mus musculus OX=10090 GN=Ncdn PE=1 SV=1	7.30382	7.25041	7.39141	7.30708	7.17862	7.05994	7.93268	7.51578	6.74298	7.56251	7.51246	7.70614	7.08385	7.09986	7.06809	7.45947		43	1876	12	729	43	Mouse	Mus musculus OX=10137
High	Master Protein	Q61548	Clathrin coat assembly protein AP180 OS=Mus musculus OX=10090 GN=Snap91 PE=1 SV=1	7.20857	7.50366	7.49969	7.48436	7.37451	7.39716	7.35272	6.81695	6.68685	6.89889	6.91262	7.20179	7.36379	7.57516	7.36301	7.38846		27	2750	3	901	27	Mouse	Mus musculus OX=10138
High	Master Protein	O88809	Neuronal migration protein doublecortin OS=Mus musculus OX=10090 GN=Dcx PE=1 SV=1	7.18651	8.22383	7.92704	7.85226	8.1279	8.04129	7.24213	5.59985	6.34222	5.93992	5.83975	6.45115	6.69108	6.67053	6.11591	6.05338	Acetyl [N-Term]	30	1606	4	366	30	Mouse	Mus musculus OX=10139
High	Master Protein	P63011	Ras-related protein Rab-3A OS=Mus musculus OX=10090 GN=Rab3a PE=1 SV=1	7.15591	7.05554	7.15627	7.13586	7.10862	6.97245	7.3989	7.47824	7.07533	7.56734	7.51981	7.58588	7.5833	7.52178	7.54639	7.5538		19	2330	8	220	19	Mouse	Mus musculus OX=10140
High	Master Protein	O08553	Dihydropyrimidinase-related protein 2 OS=Mus musculus OX=10090 GN=Dpysl2 PE=1 SV=2	7.09405	6.21594	6.33978	6.49732	5.9453	5.65986	6.55203	7.12418	6.21598	6.83127	7.23682	6.89104	5.93189	5.24817	5.74557	6.6283		41	14377	7	572	41	Mouse	Mus musculus OX=10141
High	Master Protein	Q8BH59	Calcium-binding mitochondrial carrier protein Aralar1 OS=Mus musculus OX=10090 GN=Slc25a12 PE=1 SV=1	7.0771	6.75818	6.79396	6.9394	6.76347	6.72834	6.94853	7.0971	6.36163	6.93167	7.17886	7.06813	7.08883	6.82652	7.0941	6.96848		46	2480	19	677	46	Mouse	Mus musculus OX=10142
High	Master Protein	Q9Z1S5	Neuronal-specific septin-3 OS=Mus musculus OX=10090 GN=Septin3 PE=1 SV=2	7.00414	7.47382	7.4142	7.34867	7.28652	7.29971	7.20239	6.32796	6.97124	6.68871	6.64164	6.90706	7.42514	7.44967	7.34736	7.07291		27	2028	27	350	27	Mouse	Mus musculus OX=10143
High	Master Protein	Q9D6M3	Mitochondrial glutamate carrier 1 OS=Mus musculus OX=10090 GN=Slc25a22 PE=1 SV=1	6.97814	7.06431	7.2237	7.14893	7.37762	7.37367	6.99512	6.90573	6.90969	7.12831	7.05114	7.6454	7.75833	7.87758	7.99713	7.58681		16	1824	6	323	16	Mouse	Mus musculus OX=10144
High	Master Protein	Q8C1B7	Septin-11 OS=Mus musculus OX=10090 GN=Septin11 PE=1 SV=4	6.92861	7.54645	7.44337	7.46131	7.32026	7.3382	7.34145	6.20095	7.00024	6.49945	6.65771	6.60026	7.24647	7.29819	7.17189	6.88834		35	2985	2	431	35	Mouse	Mus musculus OX=10145
High	Master Protein	P17427	AP-2 complex subunit alpha-2 OS=Mus musculus OX=10090 GN=Ap2a2 PE=1 SV=2	6.9104	6.82945	6.87934	6.94937	6.63689	6.40234	6.84455	6.91142	6.4041	6.83538	6.94241	6.99124	6.80413	6.67593	6.74989	6.86086		53	2887	17	938	53	Mouse	Mus musculus OX=10146
High	Master Protein	Q9EQH3	Vacuolar protein sorting-associated protein 35 OS=Mus musculus OX=10090 GN=Vps35 PE=1 SV=1	6.93275	7.36847	7.29362	7.30712	7.29289	7.00603	7.20006	6.60322	6.81086	6.66081	6.91428	6.95884	7.37022	7.44895	7.37189	7.06602		42	1799	3	796	42	Mouse	Mus musculus OX=10147
High	Master Protein	P14152	Malate dehydrogenase, cytoplasmic OS=Mus musculus OX=10090 GN=Mdh1 PE=1 SV=3	6.88814	6.21337	6.3803	6.48144	6.51055	6.3463	6.72239	7.16712	6.57641	7.02611	7.152	7.05225	6.43343	6.28303	6.53887	6.76411		19	2993	7	334	19	Mouse	Mus musculus OX=10148
High	Master Protein	P17710-3	Isoform HK1 of Hexokinase-1 OS=Mus musculus OX=10090 GN=Hk1	6.87917	5.87851	6.22894	6.32846	6.18905	5.93299	6.73694	7.43906	6.10783	7.24882	7.34539	7.09076	6.34414	5.53599	6.16503	6.78989	Acetyl [N-Term]	64	6715	32	918	64	Mouse	Mus musculus OX=10149
High	Master Protein	Q9CR62	Mitochondrial 2-oxoglutarate/malate carrier protein OS=Mus musculus OX=10090 GN=Slc25a11 PE=1 SV=3	6.82774	6.85477	6.9129	6.93816	7.05245	6.98255	7.14781	6.96369	6.86708	6.9639	7.1147	7.2676	7.66102	7.64766	7.66293	7.42537		19	1142	6	314	19	Mouse	Mus musculus OX=10150
High	Master Protein	P16546	Spectrin alpha chain, non-erythrocytic 1 OS=Mus musculus OX=10090 GN=Sptan1 PE=1 SV=4	6.79441	5.73918	6.10844	6.23128	5.78128	5.788	6.54365	7.31136	6.16542	7.16854	6.86664	6.79435	5.9612	5.40489	6.1469	6.59361		248	20479	1	2472	248	Mouse	Mus musculus OX=10151
High	Master Protein	P03995	Glial fibrillary acidic protein OS=Mus musculus OX=10090 GN=Gfap PE=1 SV=4	6.80978	7.37841	7.06345	6.67336	7.65715	7.79466	7.16613	8.06019	7.77163	7.91556	7.93031	8.08234	7.89246	7.7557	8.12964	8.0764		50	6585	21	430	50	Mouse	Mus musculus OX=10152
High	Master Protein	Q9R1Q8	Transgelin-3 OS=Mus musculus OX=10090 GN=Tagln3 PE=1 SV=1	6.77801	7.12907	7.15302	7.17815	7.21231	7.26552	6.80586	6.16087	6.49915	6.54975	6.57647	6.91167	7.56722	7.58952	7.5193	6.86546		18	2653	1	199	18	Mouse	Mus musculus OX=10153
High	Master Protein	Q5SQX6	Cytoplasmic FMR1-interacting protein 2 OS=Mus musculus OX=10090 GN=Cyfip2 PE=1 SV=2	6.73359	7.1147	7.13969	7.11917	6.86481	6.73018	6.96738	6.434	6.85614	6.50239	6.64051	6.89775	7.00162	7.12652	6.98048	6.87069		67	2652	1	1253	67	Mouse	Mus musculus OX=10154
High	Master Protein	P14211	Calreticulin OS=Mus musculus OX=10090 GN=Calr PE=1 SV=1	6.65829	7.00348	6.95399	7.00146	7.28984	7.2401	7.00725	6.37604	8.6659	6.42225	6.59156	6.85052	7.16896	7.30779	7.47713	7.1341		28	2155	12	416	28	Mouse	Mus musculus OX=10155
High	Master Protein	O08749	Dihydrolipoyl dehydrogenase, mitochondrial OS=Mus musculus OX=10090 GN=Dld PE=1 SV=2	6.58024	6.51821	6.60556	6.7425	6.65356	6.72382	6.83182	6.87459	6.56623	6.88217	6.94592	6.9992	7.01075	6.98336	7.03997	6.82437		23	1386	12	509	23	Mouse	Mus musculus OX=10156
High	Master Protein	Q99KI0	Aconitate hydratase, mitochondrial OS=Mus musculus OX=10090 GN=Aco2 PE=1 SV=1	6.67167	5.60688	5.93894	6.05025	5.83074	5.8982	6.50764	7.23093	6.01991	6.92132	6.95071	6.72445	5.95545	5.66471	6.21537	6.58183		56	4648	22	780	56	Mouse	Mus musculus OX=10157
High	Master Protein	P47757-4	Isoform 3 of F-actin-capping protein subunit beta OS=Mus musculus OX=10090 GN=Capzb	6.68534	6.97113	6.98684	7.00007	6.94745	7.00586	7.03998	6.63068	6.94748	6.94238	6.7541	7.09132	7.13084	7.29781	7.1048	7.03203		28	2021	6	301	28	Mouse	Mus musculus OX=10158
High	Master Protein	P21279	Guanine nucleotide-binding protein G(q) subunit alpha OS=Mus musculus OX=10090 GN=Gnaq PE=1 SV=4	6.68408	7.43704	7.22134	7.07609	6.76809	6.52705	6.64318	6.1113	5.99039	6.04065	6.09635	6.37551	6.33377	6.41876	6.15158	6.20493		24	1776	1	359	24	Mouse	Mus musculus OX=10159
High	Master Protein	O55143	Sarcoplasmic/endoplasmic reticulum calcium ATPase 2 OS=Mus musculus OX=10090 GN=Atp2a2 PE=1 SV=2	6.71906	7.13067	7.01139	6.96768	6.83119	6.74473	7.13151	6.57251	6.65618	6.54797	6.67478	6.80693	6.70879	6.89249	6.6365	6.65162		51	2044	10	1044	51	Mouse	Mus musculus OX=10160
High	Master Protein	Q7TPR4	Alpha-actinin-1 OS=Mus musculus OX=10090 GN=Actn1 PE=1 SV=1	6.67162	6.69846	6.71008	6.75604	6.6515	6.83482	7.10835	6.8538	6.58481	6.69152	6.87005	6.84018	6.88448	6.97295	6.85554	7.02879	Acetyl [N-Term]	66	2796	9	892	66	Mouse	Mus musculus OX=10161
High	Master Protein	P63158	High mobility group protein B1 OS=Mus musculus OX=10090 GN=Hmgb1 PE=1 SV=2	6.72549	7.70838	7.50002	7.44199	7.67865	7.59748	6.9973	5.6747	6.7501	5.85177	5.93584	5.94402	6.93669	6.64454	6.51946	6.13071		17	2314	14	215	17	Mouse	Mus musculus OX=10162
High	Master Protein	Q8CHC4	Synaptojanin-1 OS=Mus musculus OX=10090 GN=Synj1 PE=1 SV=3	6.6252	6.33196	6.43869	6.536	6.30099	6.30739	6.6037	6.85403	6.15846	6.7897	6.73714	6.76362	6.72466	6.75229	6.69036	6.71985		61	2005	22	1574	61	Mouse	Mus musculus OX=10163
High	Master Protein	P20357	Microtubule-associated protein 2 OS=Mus musculus OX=10090 GN=Map2 PE=1 SV=2	6.63847	4.89817	5.52253	5.90226	5.22078	4.72689	6.50513	7.5736	5.33007	7.32281	6.78802	6.41835	5.41922	4.94101	5.60686	6.54939		115	4261	85	1828	115	Mouse	Mus musculus OX=10164
High	Master Protein	Q9D051	Pyruvate dehydrogenase E1 component subunit beta, mitochondrial OS=Mus musculus OX=10090 GN=Pdhb PE=1 SV=1	6.74874	6.97186	6.98347	6.88177	6.7817	6.33853	6.84368	6.39178	7.63764	6.29093	6.76554	6.64918	6.88911	7.11633	7.06301	6.91101		17	1326	10	359	17	Mouse	Mus musculus OX=10165
High	Master Protein	Q02248	Catenin beta-1 OS=Mus musculus OX=10090 GN=Ctnnb1 PE=1 SV=1	6.59702	7.08047	7.08424	7.03105	6.91631	6.8947	6.69012	5.84737	6.31513	6.1256	6.00468	6.23358	6.76217	6.72464	6.62547	6.35041		36	2194	31	781	36	Mouse	Mus musculus OX=10166
High	Master Protein	Q8CAQ8-2	Isoform 2 of MICOS complex subunit Mic60 OS=Mus musculus OX=10090 GN=Immt	6.7188	6.41368	6.52365	6.68224	6.53322	6.65948	6.71342	6.52635	6.34934	6.56318	6.57581	6.68376	6.96091	6.84251	6.87839	6.73276		52	1961	4	746	52	Mouse	Mus musculus OX=10167
High	Master Protein	Q9DB20	ATP synthase subunit O, mitochondrial OS=Mus musculus OX=10090 GN=Atp5po PE=1 SV=1	6.54471	6.23176	6.4487	6.46593	6.42405	6.29103	6.57739	7.0279	6.36963	6.96018	6.80847	6.91693	6.57566	6.32376	6.66261	6.66185		15	855	12	213	15	Mouse	Mus musculus OX=10168
High	Master Protein	P06151	L-lactate dehydrogenase A chain OS=Mus musculus OX=10090 GN=Ldha PE=1 SV=3	6.54763	6.12118	6.206	6.32358	6.60845	6.2671	6.60784	6.96134	5.98857	6.61478	6.90641	6.77447	6.31535	5.93532	6.26782	6.5555		29	1680	20	332	29	Mouse	Mus musculus OX=10169
High	Master Protein	Q91VR2	ATP synthase subunit gamma, mitochondrial OS=Mus musculus OX=10090 GN=Atp5f1c PE=1 SV=1	6.51383	6.09698	6.18941	6.37497	6.3474	6.09192	6.54371	6.70275	6.18795	6.64963	6.78875	6.69537	6.57323	6.4858	6.66594	6.60954		17	1264	12	298	17	Mouse	Mus musculus OX=10170
High	Master Protein	P10649	Glutathione S-transferase Mu 1 OS=Mus musculus OX=10090 GN=Gstm1 PE=1 SV=2	6.56056	6.4037	6.41521	6.28158	6.48633	6.33139	6.33681	6.92473	6.42381	6.57485	6.85003	6.79216	6.67754	6.19114	6.55869	6.52638		23	1325	18	218	23	Mouse	Mus musculus OX=10171
High	Master Protein	Q9DB77	Cytochrome b-c1 complex subunit 2, mitochondrial OS=Mus musculus OX=10090 GN=Uqcrc2 PE=1 SV=1	6.50117	5.55336	5.72609	6.03308	5.76789	5.62712	6.37814	6.92827	6.00505	6.81963	6.94169	6.59395	6.02352	5.61305	6.09471	6.37164		25	1263	23	453	25	Mouse	Mus musculus OX=10172
High	Master Protein	Q9WV92	Band 4.1-like protein 3 OS=Mus musculus OX=10090 GN=Epb41l3 PE=1 SV=1	6.49914	6.59255	6.60434	6.67941	6.24597	6.20724	6.58379	6.00179	6.49067	6.12964	6.43649	6.4177	6.47688	6.59504	6.51537	6.47494		53	2100	1	929	53	Mouse	Mus musculus OX=10173
High	Master Protein	Q8K0U4	Heat shock 70 kDa protein 12A OS=Mus musculus OX=10090 GN=Hspa12a PE=1 SV=1	6.49472	6.71287	6.70408	6.64171	6.31447	5.95157	6.57809	6.50899	6.51212	6.52854	6.56234	6.48011	6.67859	6.69611	6.61803	6.56007		40	1255	8	675	40	Mouse	Mus musculus OX=10174
High	Master Protein	Q9D394	Protein RUFY3 OS=Mus musculus OX=10090 GN=Rufy3 PE=1 SV=1	6.50717	7.06428	7.07445	7.04891	7.06455	7.1143	6.69325	5.52599	6.36682	5.92497	5.81992	6.39991	6.68323	6.98937	6.71495	6.42375		31	1097	8	469	31	Mouse	Mus musculus OX=10175
High	Master Protein	P02088	Hemoglobin subunit beta-1 OS=Mus musculus OX=10090 GN=Hbb-b1 PE=1 SV=2	6.47604	5.3331	6.26588	7.82111	7.19687	7.6329	8.74645	6.43844	8.24295	4.26948	8.45736	7.6396	8.54426	8.86879	8.26415	7.52973		11	1839	11	147	11	Mouse	Mus musculus OX=10176
High	Master Protein	P08752	Guanine nucleotide-binding protein G(i) subunit alpha-2 OS=Mus musculus OX=10090 GN=Gnai2 PE=1 SV=5	6.583	7.1714	7.13255	7.07962	6.88449	6.81433	6.70929	5.7194	6.39262	5.78991	5.95575	6.09106	6.8204	6.81342	6.71752	6.34715		29	2922	5	355	29	Mouse	Mus musculus OX=10177
High	Master Protein	P63154	Crooked neck-like protein 1 OS=Mus musculus OX=10090 GN=Crnkl1 PE=1 SV=1	6.31746	5.78049	5.80367	6.07566	5.09764	5.01595	5.83587	3.00855	2.64616	2.6807	4.06847	3.44971	5.8124	5.60154	5.16383	4.67649		2	94	1	690	2	Mouse	Mus musculus OX=10178
High	Master Protein	P08228	Superoxide dismutase [Cu-Zn] OS=Mus musculus OX=10090 GN=Sod1 PE=1 SV=2	6.33214	5.84549	5.9151	6.15312	5.91211	5.97028	6.15656	6.51065	6.14218	6.48475	6.31677	6.26609	6.10254	5.66211	5.92077	6.058		10	895	9	154	10	Mouse	Mus musculus OX=10179
High	Master Protein	P46638	Ras-related protein Rab-11B OS=Mus musculus OX=10090 GN=Rab11b PE=1 SV=3	6.48539	6.93436	6.88723	6.87776	6.85862	6.82255	6.79568	5.86483	6.51163	6.11455	6.27593	6.45267	6.8248	6.98587	6.79257	6.65964		13	1244	2	218	13	Mouse	Mus musculus OX=10180
High	Master Protein	Q60597	2-oxoglutarate dehydrogenase, mitochondrial OS=Mus musculus OX=10090 GN=Ogdh PE=1 SV=3	6.41305	6.14907	6.27408	6.41431	6.32561	6.2845	6.34946	6.23625	5.96904	6.27007	6.43742	6.37082	6.54914	6.45423	6.62127	6.38438		60	2196	2	1023	60	Mouse	Mus musculus OX=10181
High	Master Protein	Q9CVB6	Actin-related protein 2/3 complex subunit 2 OS=Mus musculus OX=10090 GN=Arpc2 PE=1 SV=3	6.40614	6.95376	6.89162	6.77499	6.72085	6.53615	6.71154	6.21813	6.26441	6.28144	6.39343	6.66341	6.84309	6.97208	6.71801	6.64914		28	1918	2	300	28	Mouse	Mus musculus OX=10182
High	Master Protein	P26041	Moesin OS=Mus musculus OX=10090 GN=Msn PE=1 SV=3	6.44467	7.16873	7.05352	7.1706	7.39628	7.45534	6.77884	5.65663	8.76121	6.83702	6.88083	7.1061	8.01554	7.93241	8.1658	7.56488		50	2843	5	577	50	Mouse	Mus musculus OX=10183
High	Master Protein	Q9CZU6	Citrate synthase, mitochondrial OS=Mus musculus OX=10090 GN=Cs PE=1 SV=1	6.37472	4.92189	5.1823	5.3604	5.24185	5.19365	5.83246	6.91583	5.50072	6.66494	6.73846	6.49548	5.24843	4.82878	5.39809	6.24131		25	2207	12	464	25	Mouse	Mus musculus OX=10184
High	Master Protein	P53994	Ras-related protein Rab-2A OS=Mus musculus OX=10090 GN=Rab2a PE=1 SV=1	6.43001	6.97098	6.9006	6.89786	6.83332	6.7121	6.59163	5.81605	6.12663	5.98592	6.21723	6.38271	6.988	7.02863	6.77469	6.43138		18	1923	9	212	18	Mouse	Mus musculus OX=10185
High	Master Protein	Q8BMF4	Dihydrolipoyllysine-residue acetyltransferase component of pyruvate dehydrogenase complex, mitochondrial OS=Mus musculus OX=10090 GN=Dlat PE=1 SV=2	6.3377	5.91323	6.05387	6.01222	6.01546	5.9952	6.38683	6.75391	5.84866	6.56249	6.70382	6.81535	6.67604	6.34632	6.57664	6.67501		22	1459	9	642	22	Mouse	Mus musculus OX=10186
High	Master Protein	P63030	Mitochondrial pyruvate carrier 1 OS=Mus musculus OX=10090 GN=Mpc1 PE=1 SV=1	6.34043	6.71787	6.74259	6.70039	6.81136	6.77334	6.58858	6.01714	6.5263	6.33517	6.30874	6.5288	6.83591	6.97953	6.80956	6.53788		6	164	2	109	6	Mouse	Mus musculus OX=10187
High	Master Protein	P63318	Protein kinase C gamma type OS=Mus musculus OX=10090 GN=Prkcg PE=1 SV=1	6.33461	6.11421	6.30626	6.23805	5.76418	5.80437	6.61201	6.79535	5.55772	6.7615	6.43995	6.44797	5.62278	5.61873	5.57463	6.20929		43	1547	5	697	43	Mouse	Mus musculus OX=10188
High	Master Protein	Q9QUI0	Transforming protein RhoA OS=Mus musculus OX=10090 GN=Rhoa PE=1 SV=1	6.21462	6.89966	6.74413	6.68272	6.8132	6.74545	6.50942	5.27514	6.35202	5.77959	5.92137	6.15229	6.568	6.64835	6.54484	6.26892		17	2437	7	193	17	Mouse	Mus musculus OX=10189
High	Master Protein	P01831	Thy-1 membrane glycoprotein OS=Mus musculus OX=10090 GN=Thy1 PE=1 SV=1	6.2459	5.36133	5.54691	5.91449	5.16542	5.02106	6.08238	6.66328	5.77282	6.61772	6.66144	6.30523	5.61262	4.70831	5.5342	6.06942		5	847	5	162	5	Mouse	Mus musculus OX=10190
High	Master Protein	Q8BGZ1	Hippocalcin-like protein 4 OS=Mus musculus OX=10090 GN=Hpcal4 PE=1 SV=3	6.37569	6.90426	6.80317	6.73177	6.78789	6.59243	6.78289	5.86225	8.3043	5.65999	6.31692	6.48565	6.55875	6.83756	6.94291	6.77929		19	1210	15	191	19	Mouse	Mus musculus OX=10191
High	Master Protein	Q91XV3	Brain acid soluble protein 1 OS=Mus musculus OX=10090 GN=Basp1 PE=1 SV=3	6.26801	5.00952	5.41386	5.80396	5.29491	5.093	5.822	7.07435	5.54035	6.93942	6.64321	6.58526	5.38643	4.43517	5.41213	6.26565		28	1486	24	226	28	Mouse	Mus musculus OX=10192
High	Master Protein	O88935	Synapsin-1 OS=Mus musculus OX=10090 GN=Syn1 PE=1 SV=2	6.23865	5.01456	5.44401	5.71813	5.1757	5.02717	5.88733	6.96169	5.353	6.80051	6.4507	6.33551	5.58461	4.87741	5.23261	6.04407		39	6809	5	706	39	Mouse	Mus musculus OX=10193
High	Master Protein	P47857	ATP-dependent 6-phosphofructokinase, muscle type OS=Mus musculus OX=10090 GN=Pfkm PE=1 SV=3	6.3689	6.43589	6.40096	6.41366	6.5337	6.40276	6.53012	6.42037	5.82126	6.24117	6.33894	6.37149	6.24891	5.98807	6.20833	6.23486		41	2488	16	780	41	Mouse	Mus musculus OX=10194
High	Master Protein	Q8K2B3	Succinate dehydrogenase [ubiquinone] flavoprotein subunit, mitochondrial OS=Mus musculus OX=10090 GN=Sdha PE=1 SV=1	6.23212	6.11292	6.16418	6.28995	6.26683	6.36418	6.39182	6.40545	6.27782	6.52057	6.47167	6.53805	6.61225	6.60626	6.76895	6.46178		32	1750	15	664	32	Mouse	Mus musculus OX=10195
High	Master Protein	Q61644	Protein kinase C and casein kinase substrate in neurons protein 1 OS=Mus musculus OX=10090 GN=Pacsin1 PE=1 SV=1	6.22874	5.62482	5.81171	5.98582	5.50642	5.51793	6.27115	6.88699	5.91083	6.70953	6.54932	6.45	5.82558	5.6219	5.67143	6.14066		33	1192	15	441	33	Mouse	Mus musculus OX=10196
High	Master Protein	Q9DCX2	ATP synthase subunit d, mitochondrial OS=Mus musculus OX=10090 GN=Atp5pd PE=1 SV=3	6.20714	5.08274	5.38015	5.63273	5.33697	5.31148	6.06557	6.63608	5.5571	6.58155	6.54949	6.34156	5.64167	5.29217	5.71499	6.20445		16	925	13	161	16	Mouse	Mus musculus OX=10197
High	Master Protein	Q91YT0	NADH dehydrogenase [ubiquinone] flavoprotein 1, mitochondrial OS=Mus musculus OX=10090 GN=Ndufv1 PE=1 SV=1	6.15457	6.30408	6.32422	6.33187	6.36371	6.27708	6.31527	6.33391	6.44738	6.50969	6.37409	6.65559	6.91711	6.91938	6.92041	6.60108		30	1656	4	464	30	Mouse	Mus musculus OX=10198
High	Master Protein	P52480-2	Isoform M1 of Pyruvate kinase PKM OS=Mus musculus OX=10090 GN=Pkm	6.12184	5.63769	5.79865	5.9928	5.7389	5.70697	6.07711	6.91399	5.83284	6.842	6.5108	6.42224	5.95928	5.70633	5.89172	6.07028		49	9063	1	531	49	Mouse	Mus musculus OX=10199
High	Master Protein	P09411	Phosphoglycerate kinase 1 OS=Mus musculus OX=10090 GN=Pgk1 PE=1 SV=4	6.19127	5.2108	5.45672	5.50655	5.60399	5.49245	5.72248	6.72995	5.53581	6.54303	6.40488	6.2874	5.65653	4.95083	5.40644	5.96461		35	5954	9	417	35	Mouse	Mus musculus OX=10200
High	Master Protein	P62137	Serine/threonine-protein phosphatase PP1-alpha catalytic subunit OS=Mus musculus OX=10090 GN=Ppp1ca PE=1 SV=1	6.16595	6.71812	6.53319	6.43903	6.35837	6.28415	6.48307	5.75978	5.89636	5.81602	6.04013	6.01761	6.23943	6.26132	6.18784	6.0734		24	1304	6	330	24	Mouse	Mus musculus OX=10201
High	Master Protein	P00405	Cytochrome c oxidase subunit 2 OS=Mus musculus OX=10090 GN=Mtco2 PE=1 SV=1	5.97527	4.6512	4.99028	5.37463	5.14781	5.0632	5.75852	6.5313	5.63367	6.30193	6.37063	6.00602	5.2572	4.37084	5.37584	5.88223		8	758	8	227	8	Mouse	Mus musculus OX=10202
High	Master Protein	Q9ES97	Reticulon-3 OS=Mus musculus OX=10090 GN=Rtn3 PE=1 SV=2	6.10242	6.54919	6.4917	6.46616	6.41652	6.21208	6.22591	5.73435	5.51311	5.61832	5.764	5.9175	6.24846	6.20719	6.17971	5.94323		30	851	26	964	30	Mouse	Mus musculus OX=10203
High	Master Protein	P47754	F-actin-capping protein subunit alpha-2 OS=Mus musculus OX=10090 GN=Capza2 PE=1 SV=3	5.98926	6.20716	6.11362	6.14684	6.02626	6.05334	6.34941	5.91876	5.73291	6.08304	6.03126	6.11962	6.1534	6.136	5.96765	6.08739		15	1149	5	286	15	Mouse	Mus musculus OX=10204
High	Master Protein	P01942	Hemoglobin subunit alpha OS=Mus musculus OX=10090 GN=Hba PE=1 SV=2	6.076	5.10429	5.82801	7.36721	6.8174	7.50432	8.26021	6.18558	7.97052	4.60169	7.85261	7.36115	8.06492	8.36207	7.86279	7.19807		7	2093	5	142	7	Mouse	Mus musculus OX=10205
High	Master Protein	O08788	Dynactin subunit 1 OS=Mus musculus OX=10090 GN=Dctn1 PE=1 SV=3	5.9226	6.21319	6.25613	6.25801	6.19422	6.38202	5.97148	5.42367	5.7125	5.63465	5.51327	5.69371	6.22895	6.26319	6.16716	5.90625		65	1756	16	1281	65	Mouse	Mus musculus OX=10206
High	Master Protein	P70296	Phosphatidylethanolamine-binding protein 1 OS=Mus musculus OX=10090 GN=Pebp1 PE=1 SV=3	6.01597	5.18994	5.52008	5.46901	5.4166	5.28562	5.81942	6.66566	5.40364	6.5449	6.3174	6.2292	5.48282	4.8672	5.39077	5.85069		14	1832	9	187	14	Mouse	Mus musculus OX=10207
High	Master Protein	P23819-4	Isoform 4 of Glutamate receptor 2 OS=Mus musculus OX=10090 GN=Gria2	6.0098	6.20947	6.17898	6.14902	5.98917	5.75978	6.54614	6.34275	5.58644	6.28621	6.31461	6.14045	5.82717	5.91101	5.72529	6.15915		58	1304	4	921	58	Mouse	Mus musculus OX=10208
High	Master Protein	Q9Z1B3	1-phosphatidylinositol 4,5-bisphosphate phosphodiesterase beta-1 OS=Mus musculus OX=10090 GN=Plcb1 PE=1 SV=2	5.9937	6.28198	6.35086	6.26951	5.98898	5.85989	6.38758	5.94888	5.41214	5.60812	5.66389	5.52071	6.18773	6.16147	5.81461	5.72616		63	1638	14	1216	63	Mouse	Mus musculus OX=10209
High	Master Protein	P31938	Dual specificity mitogen-activated protein kinase kinase 1 OS=Mus musculus OX=10090 GN=Map2k1 PE=1 SV=2	6.03937	6.34015	6.32342	6.28313	6.30445	6.17321	6.42725	5.93056	6.04951	6.17551	6.16958	6.21954	6.29563	6.42426	6.1954	6.27862		24	1333	1	393	24	Mouse	Mus musculus OX=10210
High	Master Protein	Q99PT1	Rho GDP-dissociation inhibitor 1 OS=Mus musculus OX=10090 GN=Arhgdia PE=1 SV=3	5.98768	6.64073	6.63221	6.68173	6.55893	6.47698	6.13725	5.62779	6.14231	5.92535	5.95839	6.24131	6.71782	6.71	6.62584	6.16529		17	2030	4	204	17	Mouse	Mus musculus OX=10211
High	Master Protein	P46660	Alpha-internexin OS=Mus musculus OX=10090 GN=Ina PE=1 SV=3	5.96845	5.93821	5.91962	5.71641	5.73071	5.64285	5.65696	5.77958	5.57086	5.45968	5.88799	6.04198	5.90104	5.55984	5.82735	5.77368		41	5483	15	501	41	Mouse	Mus musculus OX=10212
High	Master Protein	Q9Z1N5	Spliceosome RNA helicase Ddx39b OS=Mus musculus OX=10090 GN=Ddx39b PE=1 SV=1	5.97042	6.58299	6.41837	6.38987	6.50715	6.34272	6.15553	4.70539	5.68533	5.11331	5.52756	5.41208	6.31861	5.96708	5.92291	5.56931		26	1293	12	428	26	Mouse	Mus musculus OX=10213
High	Master Protein	P49615	Cyclin-dependent-like kinase 5 OS=Mus musculus OX=10090 GN=Cdk5 PE=1 SV=1	5.92417	5.90656	6.06736	6.14424	5.88108	5.7363	6.13713	6.32009	5.69707	6.16631	6.23809	6.21233	6.00473	5.88425	5.9119	6.11901		19	647	1	292	19	Mouse	Mus musculus OX=10214
High	Master Protein	P17751	Triosephosphate isomerase OS=Mus musculus OX=10090 GN=Tpi1 PE=1 SV=5	5.92239	4.7909	4.93129	5.69547	4.82699	4.68385	5.44862	6.16714	5.0907	6.10056	5.96297	5.75741	5.0398	4.37773	4.95263	5.44718		21	3319	6	249	21	Mouse	Mus musculus OX=10215
High	Master Protein	Q62425	Cytochrome c oxidase subunit NDUFA4 OS=Mus musculus OX=10090 GN=Ndufa4 PE=1 SV=2	5.92755	5.71162	5.77921	5.87936	5.85392	5.74415	5.92235	6.17435	5.78765	6.20986	6.30256	6.22061	6.36297	6.27869	6.39647	6.22995		8	421	6	82	8	Mouse	Mus musculus OX=10216
High	Master Protein	P50516	V-type proton ATPase catalytic subunit A OS=Mus musculus OX=10090 GN=Atp6v1a PE=1 SV=2	5.88321	4.96638	5.17125	5.47161	4.92488	4.81342	5.53762	6.72861	5.32814	6.57438	6.31382	6.12213	5.271	4.59625	5.05976	5.64066		53	5738	12	617	53	Mouse	Mus musculus OX=10217
High	Master Protein	A2BDX3	Adenylyltransferase and sulfurtransferase MOCS3 OS=Mus musculus OX=10090 GN=Mocs3 PE=1 SV=1	5.71816	5.05129	4.87192	4.90609	4.98936	5.24314	4.95728	4.05228	5.02843	4.36137	4.23426	4.30564	4.85462	4.68037	4.6137	4.38187		3	156	3	460	3	Mouse	Mus musculus OX=10218
High	Master Protein	Q810U3	Neurofascin OS=Mus musculus OX=10090 GN=Nfasc PE=1 SV=1	5.89045	5.97445	5.87345	5.92543	5.6103	5.68743	6.03373	6.14159	5.6931	6.03385	6.05646	6.09338	5.98511	5.86674	5.8158	5.96706		43	1461	13	1240	43	Mouse	Mus musculus OX=10219
High	Master Protein	Q8BYI9	Tenascin-R OS=Mus musculus OX=10090 GN=Tnr PE=1 SV=2	5.83159	5.82548	5.66468	5.58881	5.18126	5.19695	5.08162	6.17915	5.47671	6.21008	6.06904	6.4065	5.02399	5.33482	5.32087	5.81031		42	2304	23	1358	42	Mouse	Mus musculus OX=10220
High	Master Protein	P14873	Microtubule-associated protein 1B OS=Mus musculus OX=10090 GN=Map1b PE=1 SV=2	5.81993	4.4389	4.88082	4.89021	4.19637	4.07112	5.66089	6.28227	4.8618	6.02555	5.91561	5.74503	4.95012	4.00063	4.77326	5.51616		128	8398	75	2464	128	Mouse	Mus musculus OX=10221
High	Master Protein	P19783	Cytochrome c oxidase subunit 4 isoform 1, mitochondrial OS=Mus musculus OX=10090 GN=Cox4i1 PE=1 SV=2	5.8374	4.79708	5.1359	5.43427	5.09566	4.98925	5.65163	6.4488	5.74963	6.41186	6.36888	6.05423	5.26058	4.69386	5.31922	5.8239		17	1120	17	169	17	Mouse	Mus musculus OX=10222
High	Master Protein	Q9Z204-2	Isoform C1 of Heterogeneous nuclear ribonucleoproteins C1/C2 OS=Mus musculus OX=10090 GN=Hnrnpc	5.94672	6.65424	6.38005	6.44635	6.58038	6.50197	6.3075	5.43057	6.05112	5.76336	5.88163	5.85162	6.37526	6.2773	6.09315	5.91081		20	1216	6	300	20	Mouse	Mus musculus OX=10223
High	Master Protein	P68404-2	Isoform Beta-II of Protein kinase C beta type OS=Mus musculus OX=10090 GN=Prkcb	5.79543	5.929	5.89647	5.80733	5.69067	5.60608	6.09489	6.10684	5.66777	6.05567	5.91315	6.27084	5.671	6.12195	5.71946	6.08627		42	1363	25	673	42	Mouse	Mus musculus OX=10224
High	Master Protein	Q62261	Spectrin beta chain, non-erythrocytic 1 OS=Mus musculus OX=10090 GN=Sptbn1 PE=1 SV=2	5.72142	4.83013	4.98703	5.16967	4.67245	4.74289	5.33352	5.87876	5.05761	5.78869	5.80657	5.55349	5.06211	4.45294	5.01085	5.41367		215	18062	26	2363	215	Mouse	Mus musculus OX=10225
High	Master Protein	Q7TQI3	Ubiquitin thioesterase OTUB1 OS=Mus musculus OX=10090 GN=Otub1 PE=1 SV=2	5.69127	5.98698	5.87374	5.88957	5.94429	5.7015	5.93216	5.56109	5.49667	5.7777	5.62159	5.8259	5.88962	5.95574	5.98393	5.91166		16	1348	1	271	16	Mouse	Mus musculus OX=10226
High	Master Protein	Q7TQD2	Tubulin polymerization-promoting protein OS=Mus musculus OX=10090 GN=Tppp PE=1 SV=1	5.70686	5.07218	5.32086	5.34574	4.67412	4.74474	5.43242	6.26157	5.23275	5.96003	5.78065	5.6326	5.26133	4.47126	5.10874	5.28713		12	465	10	218	12	Mouse	Mus musculus OX=10227
High	Master Protein	P35803-8	Isoform 8 of Neuronal membrane glycoprotein M6-b OS=Mus musculus OX=10090 GN=Gpm6b	5.70243	6.44367	6.36283	6.22243	6.00723	5.99565	5.83494	5.19513	5.86819	5.89541	5.68987	6.38869	6.29657	6.71032	6.2024	6.33865	Acetyl [N-Term]	8	1417	4	288	8	Mouse	Mus musculus OX=10228
High	Master Protein	Q62277	Synaptophysin OS=Mus musculus OX=10090 GN=Syp PE=1 SV=2	5.60492	5.08736	5.32583	5.34314	5.13653	4.78903	5.78193	6.01958	5.36971	6.36384	6.05802	5.8124	5.96058	5.81959	5.67578	5.74433	Acetyl [N-Term]	20	1430	14	314	20	Mouse	Mus musculus OX=10229
High	Master Protein	Q8BGT8	Phytanoyl-CoA hydroxylase-interacting protein-like OS=Mus musculus OX=10090 GN=Phyhipl PE=1 SV=1	5.70996	6.15028	6.22464	6.22545	6.03114	6.07184	6.05381	5.27291	5.47214	5.60007	5.43013	5.50212	5.91731	6.0356	5.89347	5.6132		22	1024	4	375	22	Mouse	Mus musculus OX=10230
High	Master Protein	P19096	Fatty acid synthase OS=Mus musculus OX=10090 GN=Fasn PE=1 SV=2	5.58317	5.31003	5.21427	5.19529	5.21825	5.19998	5.28972	6.03955	5.18272	5.78631	5.70451	5.67722	5.22013	4.68797	5.23393	5.26299	Acetyl [N-Term]	81	2342	70	2504	81	Mouse	Mus musculus OX=10231
High	Master Protein	P18760	Cofilin-1 OS=Mus musculus OX=10090 GN=Cfl1 PE=1 SV=3	5.62191	5.25956	5.40359	5.40329	5.37087	4.94848	5.89435	6.63219	5.25098	6.26541	6.14803	5.85642	5.47397	5.04923	5.46372	5.89419		22	4350	5	166	22	Mouse	Mus musculus OX=10232
High	Master Protein	Q9R0K7	Plasma membrane calcium-transporting ATPase 2 OS=Mus musculus OX=10090 GN=Atp2b2 PE=1 SV=2	5.62128	5.80996	5.71937	5.8	5.33827	5.32764	5.66814	5.51089	5.81861	5.93095	5.83443	5.72837	5.62703	5.92318	5.61998	5.81363		62	3280	10	1198	62	Mouse	Mus musculus OX=10233
High	Master Protein	Q8VDQ8	NAD-dependent protein deacetylase sirtuin-2 OS=Mus musculus OX=10090 GN=Sirt2 PE=1 SV=2	5.57732	5.75126	5.79289	5.56009	5.48997	5.64135	5.25134	5.40043	5.73451	5.31521	5.6774	5.97428	5.7405	5.27869	5.51868	5.56394		18	754	12	389	18	Mouse	Mus musculus OX=10234
High	Master Protein	Q91V14	Solute carrier family 12 member 5 OS=Mus musculus OX=10090 GN=Slc12a5 PE=1 SV=2	6.31569	4.94141	4.90524	6.20068	4.43423	4.39455	6.68422	6.40372	5.55644	5.71533	6.43208	5.98675	4.6536	4.44406	5.91256	5.87436		40	932	5	1138	40	Mouse	Mus musculus OX=10235
High	Master Protein	Q8BPN8	DmX-like protein 2 OS=Mus musculus OX=10090 GN=Dmxl2 PE=1 SV=3	5.57893	5.28854	5.46477	5.51015	5.24326	5.06127	5.75982	5.9848	5.06422	5.87466	5.86595	5.79439	5.60783	5.49051	5.45138	5.74524		100	1810	38	3032	100	Mouse	Mus musculus OX=10236
High	Master Protein	P56564	Excitatory amino acid transporter 1 OS=Mus musculus OX=10090 GN=Slc1a3 PE=1 SV=2	5.48395	5.01587	5.08914	4.99655	5.10097	5.02055	4.87208	5.71702	4.95283	5.62639	5.73969	5.62614	5.1476	4.65464	5.31459	5.30891		23	1555	8	543	23	Mouse	Mus musculus OX=10237
High	Master Protein	O88844	Isocitrate dehydrogenase [NADP] cytoplasmic OS=Mus musculus OX=10090 GN=Idh1 PE=1 SV=2	5.60003	6.15604	6.09578	6.11536	6.18932	6.11458	5.91197	4.80759	5.40329	5.0851	5.22985	5.46644	5.66539	5.69029	5.46654	5.42229		26	1598	10	414	26	Mouse	Mus musculus OX=10238
High	Master Protein	P12970	60S ribosomal protein L7a OS=Mus musculus OX=10090 GN=Rpl7a PE=1 SV=2	5.43337	6.08816	5.98769	5.86763	6.13439	6.26064	5.85753	5.06506	5.94015	5.44655	5.36907	5.59641	5.8526	5.97536	5.951	5.53518		22	1185	22	266	22	Mouse	Mus musculus OX=10239
High	Master Protein	Q9CQQ7	ATP synthase F(0) complex subunit B1, mitochondrial OS=Mus musculus OX=10090 GN=Atp5pb PE=1 SV=1	5.547	4.60614	4.90929	5.08948	4.90071	4.60547	5.32915	6.05488	5.05588	5.84827	5.84511	5.58422	4.98136	4.46804	5.00861	5.40997		16	1314	12	256	16	Mouse	Mus musculus OX=10240
High	Master Protein	Q9CR68	Cytochrome b-c1 complex subunit Rieske, mitochondrial OS=Mus musculus OX=10090 GN=Uqcrfs1 PE=1 SV=1	5.56856	5.25547	5.33372	5.54266	5.45104	5.39545	5.5151	5.70161	5.13669	5.66088	5.64188	5.60229	5.86581	5.7766	5.81173	5.57347		17	565	12	274	17	Mouse	Mus musculus OX=10241
High	Master Protein	Q7TSJ2	Microtubule-associated protein 6 OS=Mus musculus OX=10090 GN=Map6 PE=1 SV=2	5.62824	4.38715	4.71683	5.25753	4.21832	4.44178	5.01636	5.86881	5.25264	5.73608	5.68138	5.3433	4.73202	4.1101	4.86392	5.26311		58	1905	48	906	58	Mouse	Mus musculus OX=10242
High	Master Protein	Q61166	Microtubule-associated protein RP/EB family member 1 OS=Mus musculus OX=10090 GN=Mapre1 PE=1 SV=3	5.56968	6.37512	6.30973	6.27767	6.15644	5.95539	5.67067	4.45186	5.11035	4.77378	5.20088	5.47207	6.19793	6.28427	6.14133	5.69411		20	1082	6	268	20	Mouse	Mus musculus OX=10243
High	Master Protein	P62897	Cytochrome c, somatic OS=Mus musculus OX=10090 GN=Cycs PE=1 SV=2	5.51825	4.50853	4.6651	4.93809	4.82956	4.73652	5.42193	6.05835	5.19748	5.97941	6.00417	5.83296	4.96161	4.60584	5.11699	5.46881		9	1532	5	105	9	Mouse	Mus musculus OX=10244
High	Master Protein	Q9QYG0-2	Isoform 2 of Protein NDRG2 OS=Mus musculus OX=10090 GN=Ndrg2	5.51702	5.25356	5.36965	5.40959	5.56443	5.54338	5.35186	5.73845	5.91293	5.87132	5.99914	5.90406	5.46832	5.38827	5.69247	5.91945		18	1207	9	357	18	Mouse	Mus musculus OX=10245
High	Master Protein	Q00897	Alpha-1-antitrypsin 1-4 OS=Mus musculus OX=10090 GN=Serpina1d PE=1 SV=1	5.56888	7.1935	6.48386	6.50074	6.72563	6.54003	6.06263	3.51487	6.1726	4.57798	5.68341	5.42347	6.47581	7.15198	8.00516	7.4581		18	1492	7	413	18	Mouse	Mus musculus OX=10246
High	Master Protein	O55125	Protein NipSnap homolog 1 OS=Mus musculus OX=10090 GN=Nipsnap1 PE=1 SV=1	5.58381	5.8813	5.92146	5.80904	6.00447	5.91827	5.81538	5.54711	5.55645	5.67766	5.67793	5.96222	6.18893	6.30657	6.2044	5.83935		18	1028	3	284	18	Mouse	Mus musculus OX=10247
High	Master Protein	Q9CZ13	Cytochrome b-c1 complex subunit 1, mitochondrial OS=Mus musculus OX=10090 GN=Uqcrc1 PE=1 SV=2	5.48467	4.15025	4.52854	4.7415	4.37184	4.3349	5.18993	6.05283	5.07072	5.98516	5.98375	5.69413	4.62811	3.74483	4.62318	5.31888		23	2439	15	480	23	Mouse	Mus musculus OX=10248
High	Master Protein	O88737	Protein bassoon OS=Mus musculus OX=10090 GN=Bsn PE=1 SV=4	5.46726	4.13241	4.86921	4.97593	4.55738	4.56932	5.47301	6.31499	4.77882	6.26571	5.59526	5.65555	5.21737	4.91987	4.942	5.45566		112	2127	72	3942	112	Mouse	Mus musculus OX=10249
High	Master Protein	O54983	Ketimine reductase mu-crystallin OS=Mus musculus OX=10090 GN=Crym PE=1 SV=1	5.48006	3.53393	4.5885	4.7721	4.84619	4.2333	4.06129	6.32508	3.99991	5.74802	5.60517	5.46565	4.82352	2.81795	4.05486	5.14678		16	741	14	313	16	Mouse	Mus musculus OX=10250
High	Master Protein	Q9QXY6	EH domain-containing protein 3 OS=Mus musculus OX=10090 GN=Ehd3 PE=1 SV=2	5.5632	5.64457	5.67965	5.63217	5.59973	5.28712	5.69813	5.46524	5.48948	5.47658	5.78011	5.64623	5.87256	6.01152	5.87457	5.75007	Acetyl [N-Term]	37	1315	12	535	37	Mouse	Mus musculus OX=10251
High	Master Protein	P07759	Serine protease inhibitor A3K OS=Mus musculus OX=10090 GN=Serpina3k PE=1 SV=2	5.39433	6.67156	5.96656	6.04343	5.73423	5.94869	5.85202	3.38652	5.7122	4.08538	5.32749	4.97207	6.11378	6.5574	7.56263	6.96189		13	1183	6	418	13	Mouse	Mus musculus OX=10252
High	Master Protein	Q9Z218	Dipeptidyl aminopeptidase-like protein 6 OS=Mus musculus OX=10090 GN=Dpp6 PE=1 SV=1	5.47186	5.62503	5.59474	5.60734	5.30613	5.34654	5.86878	5.52254	4.0238	4.9303	5.12384	4.90724	3.88043	3.73481	4.11737	4.5771		33	785	14	804	33	Mouse	Mus musculus OX=10253
High	Master Protein	Q9WUM5	Succinate--CoA ligase [ADP/GDP-forming] subunit alpha, mitochondrial OS=Mus musculus OX=10090 GN=Suclg1 PE=1 SV=4	5.42277	5.44532	5.50525	5.44898	5.4958	5.46398	5.58436	5.4663	5.4833	5.72663	5.64518	5.92244	6.15378	6.13043	6.15436	5.8395		16	754	6	346	16	Mouse	Mus musculus OX=10254
High	Master Protein	F6SEU4	Ras/Rap GTPase-activating protein SynGAP OS=Mus musculus OX=10090 GN=Syngap1 PE=1 SV=2	5.31357	4.66789	5.12012	5.10301	4.70987	4.61117	5.68271	5.92336	4.76259	5.89139	5.47827	5.63935	4.83826	5.07239	5.08328	5.38695		56	1595	2	1340	56	Mouse	Mus musculus OX=10255
High	Master Protein	Q8BVI4	Dihydropteridine reductase OS=Mus musculus OX=10090 GN=Qdpr PE=1 SV=2	5.38059	5.65399	5.61682	5.56245	5.40324	5.4901	5.39308	4.94515	5.34921	4.9026	5.32102	5.40149	5.87064	5.7032	5.70267	5.38457		12	941	6	241	12	Mouse	Mus musculus OX=10256
High	Master Protein	Q60771	Claudin-11 OS=Mus musculus OX=10090 GN=Cldn11 PE=1 SV=1	5.37367	5.45048	5.59873	4.8888	4.46801	4.59406	3.90014	5.702	5.12262	4.5155	6.03236	6.15135	5.55314	3.13652	5.13464	5.26272		8	750	8	207	8	Mouse	Mus musculus OX=10257
High	Master Protein	P10852-2	Isoform 2 of 4F2 cell-surface antigen heavy chain OS=Mus musculus OX=10090 GN=Slc3a2	5.35454	4.65444	4.65832	4.86546	4.93974	4.83302	4.83713	5.69845	4.95037	5.37675	5.33497	5.21901	4.65068	4.30627	4.80513	5.04354	Acetyl [N-Term]	29	949	25	565	29	Mouse	Mus musculus OX=10258
High	Master Protein	Q06890	Clusterin OS=Mus musculus OX=10090 GN=Clu PE=1 SV=1	5.10905	5.63066	5.52305	5.58483	5.91267	6.1034	5.31497	4.37728	5.00938	4.68723	4.72209	5.02999	5.60875	5.77963	5.5386	5.27863		18	563	18	448	18	Mouse	Mus musculus OX=10259
High	Master Protein	Q60737	Casein kinase II subunit alpha OS=Mus musculus OX=10090 GN=Csnk2a1 PE=1 SV=2	5.42874	5.72675	5.68433	5.64457	5.58037	5.58771	5.36917	4.70889	5.00516	4.76253	4.90523	4.94807	5.47099	5.52027	5.31545	5.05249		22	935	20	391	22	Mouse	Mus musculus OX=10260
High	Master Protein	P05063	Fructose-bisphosphate aldolase C OS=Mus musculus OX=10090 GN=Aldoc PE=1 SV=4	5.35253	4.69997	4.67331	4.87312	4.83672	4.88161	4.45272	5.62676	5.16654	5.68981	5.56484	5.42646	4.56572	4.30985	4.92852	5.00812		33	3338	8	363	33	Mouse	Mus musculus OX=10261
High	Master Protein	P18872-2	Isoform Alpha-2 of Guanine nucleotide-binding protein G(o) subunit alpha OS=Mus musculus OX=10090 GN=Gnao1	5.39183	4.44654	4.73929	4.8405	4.42166	4.17442	4.99204	5.78132	4.72504	5.58617	5.57232	5.23434	4.57948	3.71923	4.61196	4.94576		31	5471	2	354	31	Mouse	Mus musculus OX=10262
High	Master Protein	P19246	Neurofilament heavy polypeptide OS=Mus musculus OX=10090 GN=Nefh PE=1 SV=3	5.35766	5.43794	5.36059	5.27705	4.94937	4.84185	4.86104	4.9674	5.3821	4.86223	5.34812	5.39489	5.35686	4.97503	5.22097	5.26148	Acetyl [N-Term]	37	2395	19	1090	37	Mouse	Mus musculus OX=10263
High	Master Protein	Q8QZT1	Acetyl-CoA acetyltransferase, mitochondrial OS=Mus musculus OX=10090 GN=Acat1 PE=1 SV=1	5.4123	4.83868	4.94462	5.1428	4.94014	4.94946	5.16134	5.68019	5.17587	5.70782	5.59898	5.47957	5.20932	4.95772	5.19316	5.26011		25	863	21	424	25	Mouse	Mus musculus OX=10264
High	Master Protein	P63276	40S ribosomal protein S17 OS=Mus musculus OX=10090 GN=Rps17 PE=1 SV=2	5.31784	5.81151	5.63063	5.75292	5.5971	5.89307	5.74726	4.45359	5.07808	4.6626	4.55934	4.90456	5.41411	5.48818	5.2093	5.01409		10	314	10	135	10	Mouse	Mus musculus OX=10265
High	Master Protein	P12382	ATP-dependent 6-phosphofructokinase, liver type OS=Mus musculus OX=10090 GN=Pfkl PE=1 SV=4	5.31783	5.35534	5.4056	5.38553	5.31358	5.0596	5.40866	5.60598	4.60759	5.39289	5.39857	5.28498	5.42232	5.03719	5.09624	5.30964		32	1937	20	780	32	Mouse	Mus musculus OX=10266
High	Master Protein	O08709	Peroxiredoxin-6 OS=Mus musculus OX=10090 GN=Prdx6 PE=1 SV=3	5.30293	5.05813	5.16958	4.95984	5.60582	5.39053	4.87954	5.60433	5.14188	5.48553	5.87902	5.77331	5.73718	5.61235	5.97737	5.80993		18	1544	11	224	18	Mouse	Mus musculus OX=10267
High	Master Protein	Q62442	Vesicle-associated membrane protein 1 OS=Mus musculus OX=10090 GN=Vamp1 PE=1 SV=1	5.40035	5.39012	5.60498	5.47842	5.48626	5.23942	5.46029	4.83006	4.46318	4.8492	5.41908	5.29678	5.98312	6.07732	6.0636	5.56131		6	296	4	118	6	Mouse	Mus musculus OX=10268
High	Master Protein	Q9CZ30	Obg-like ATPase 1 OS=Mus musculus OX=10090 GN=Ola1 PE=1 SV=1	5.23665	5.91411	5.87533	5.70086	5.8918	5.82282	5.7711	5.13428	5.48051	5.22917	5.21394	5.44947	5.51612	5.71257	5.63299	5.34991		26	942	1	396	26	Mouse	Mus musculus OX=10269
High	Master Protein	Q6PHZ2-5	Isoform 4 of Calcium/calmodulin-dependent protein kinase type II subunit delta OS=Mus musculus OX=10090 GN=Camk2d	5.26195	5.69335	5.70339	5.70843	5.48554	5.59384	5.95602	4.824	5.43822	4.5008	4.91203	4.38029	5.02849	4.8307	4.99692	4.6163		23	2445	2	512	23	Mouse	Mus musculus OX=10270
High	Master Protein	P63044	Vesicle-associated membrane protein 2 OS=Mus musculus OX=10090 GN=Vamp2 PE=1 SV=2	5.15545	5.03677	5.11871	5.02825	5.29503	5.39148	5.19011	5.40112	5.31066	5.74134	5.2032	5.56925	5.46909	5.59725	5.62736	5.49348		6	1346	2	116	6	Mouse	Mus musculus OX=10271
High	Master Protein	Q61361	Brevican core protein OS=Mus musculus OX=10090 GN=Bcan PE=1 SV=2	5.20911	5.29693	5.16804	5.24463	4.99578	5.09237	4.68921	5.07587	4.69352	5.33556	5.0939	5.16049	4.8432	4.54293	4.55633	4.80816		28	1146	22	883	28	Mouse	Mus musculus OX=10272
High	Master Protein	P60904	DnaJ homolog subfamily C member 5 OS=Mus musculus OX=10090 GN=Dnajc5 PE=1 SV=1	5.25753	5.38813	5.53692	5.47849	5.19871	4.76799	5.43967	4.82111	4.04104	4.63462	5.18054	5.075	5.55882	5.74349	5.65129	5.48854		10	714	10	198	10	Mouse	Mus musculus OX=10273
High	Master Protein	Q02053	Ubiquitin-like modifier-activating enzyme 1 OS=Mus musculus OX=10090 GN=Uba1 PE=1 SV=1	5.24077	4.11191	4.33572	4.65978	4.46618	4.31417	4.86228	5.74531	4.36238	5.43751	5.53027	5.26853	4.6163	3.94067	4.41103	5.02905		64	4325	22	1058	64	Mouse	Mus musculus OX=10274
High	Master Protein	Q920I9	WD repeat-containing protein 7 OS=Mus musculus OX=10090 GN=Wdr7 PE=1 SV=3	5.39123	5.05045	5.15217	5.14715	5.12709	4.95546	5.43044	5.42984	4.73837	5.43954	5.4942	5.44921	5.38101	5.20767	5.17628	5.31659		56	1224	24	1489	56	Mouse	Mus musculus OX=10275
High	Master Protein	Q9R0Y5	Adenylate kinase isoenzyme 1 OS=Mus musculus OX=10090 GN=Ak1 PE=1 SV=1	5.22504	5.09359	5.12771	5.23518	5.00647	4.73826	5.07469	5.12399	5.12732	5.10111	5.28447	5.11	4.91483	4.79676	4.9129	4.8611		16	686	12	194	16	Mouse	Mus musculus OX=10276
High	Master Protein	P56959	RNA-binding protein FUS OS=Mus musculus OX=10090 GN=Fus PE=1 SV=1	5.22148	5.8648	5.67598	5.63998	5.61606	5.82487	5.52559	4.22735	4.93642	4.38637	4.46536	4.37307	5.25935	5.16446	4.86776	4.56226		11	688	9	518	11	Mouse	Mus musculus OX=10277
High	Master Protein	Q9D172	Glutamine amidotransferase-like class 1 domain-containing protein 3A, mitochondrial OS=Mus musculus OX=10090 GN=Gatd3a PE=1 SV=1	5.2114	4.70749	4.88919	4.95929	4.91063	4.96317	5.20379	5.41287	5.02228	5.48707	5.40593	5.41261	5.3469	5.29803	5.32973	5.30806		14	719	7	266	14	Mouse	Mus musculus OX=10278
High	Master Protein	P00920	Carbonic anhydrase 2 OS=Mus musculus OX=10090 GN=Ca2 PE=1 SV=4	5.20959	5.28528	5.29119	4.88029	4.94433	5.1248	4.67219	5.64796	5.19832	4.91809	5.51165	5.576	5.62299	4.15547	4.97528	5.10035		15	669	12	260	15	Mouse	Mus musculus OX=10279
High	Master Protein	Q9Z2I9	Succinate--CoA ligase [ADP-forming] subunit beta, mitochondrial OS=Mus musculus OX=10090 GN=Sucla2 PE=1 SV=2	5.12099	4.19002	4.51248	4.56219	4.32399	3.90071	4.98853	5.40085	3.99716	5.11373	5.46344	5.19175	4.56398	4.18305	4.53082	4.96096		32	1433	22	463	32	Mouse	Mus musculus OX=10280
High	Master Protein	Q9JME5	AP-3 complex subunit beta-2 OS=Mus musculus OX=10090 GN=Ap3b2 PE=1 SV=2	5.30266	5.76625	5.69947	5.75065	5.62713	5.58493	5.69716	5.00187	5.58601	5.21552	5.27815	5.55343	5.78079	5.99037	5.74768	5.56513		52	1272	7	1082	52	Mouse	Mus musculus OX=10281
High	Master Protein	Q9DCN2	NADH-cytochrome b5 reductase 3 OS=Mus musculus OX=10090 GN=Cyb5r3 PE=1 SV=3	5.2129	5.77092	5.66075	5.58413	5.57211	5.59261	5.29814	4.88943	5.03339	4.9093	4.94597	5.17724	5.25558	5.23027	5.15932	5.13331		14	545	11	301	14	Mouse	Mus musculus OX=10282
High	Master Protein	Q9CPU0	Lactoylglutathione lyase OS=Mus musculus OX=10090 GN=Glo1 PE=1 SV=3	5.17426	5.52176	5.55671	5.51977	5.48844	5.41366	5.65363	5.02594	5.50514	5.27997	5.41451	5.49566	5.42313	5.42562	5.35992	5.45723		15	622	4	184	15	Mouse	Mus musculus OX=10283
High	Master Protein	Q921M7	CYFIP-related Rac1 interactor B OS=Mus musculus OX=10090 GN=Cyrib PE=1 SV=1	5.15176	5.71447	5.62897	5.6173	5.32657	5.269	5.37985	4.62684	4.91942	4.7124	4.90008	4.77638	5.51634	5.51446	5.06151	4.99852		18	1037	16	324	18	Mouse	Mus musculus OX=10284
High	Master Protein	Q8BG39	Synaptic vesicle glycoprotein 2B OS=Mus musculus OX=10090 GN=Sv2b PE=1 SV=1	5.15962	5.18914	5.1715	5.25432	4.96629	4.71181	4.99278	4.94751	4.28332	4.79106	5.26703	5.05422	5.3051	5.18817	5.16892	5.1445		22	900	9	683	22	Mouse	Mus musculus OX=10285
High	Master Protein	Q8K596	Sodium/calcium exchanger 2 OS=Mus musculus OX=10090 GN=Slc8a2 PE=1 SV=1	5.19976	5.29204	5.37585	5.2358	4.66852	4.51789	5.68523	5.7251	4.60969	5.59142	5.48733	5.26509	4.69262	4.47035	4.49184	4.96302		29	796	12	921	29	Mouse	Mus musculus OX=10286
High	Master Protein	P48758	Carbonyl reductase [NADPH] 1 OS=Mus musculus OX=10090 GN=Cbr1 PE=1 SV=3	5.11278	5.22223	5.22036	5.29023	5.23719	5.12798	5.26631	5.08014	5.50363	5.25771	5.44924	5.36812	5.56878	5.5024	5.4923	5.38762		17	648	10	277	17	Mouse	Mus musculus OX=10287
High	Master Protein	P40142	Transketolase OS=Mus musculus OX=10090 GN=Tkt PE=1 SV=1	5.14846	4.58602	4.70442	4.47089	4.6277	4.39083	4.63643	5.58741	5.11193	5.34767	5.3958	5.23752	4.82978	4.13462	4.66747	4.8063	Acetyl [N-Term]	39	2244	21	623	39	Mouse	Mus musculus OX=10288
High	Master Protein	Q61885	Myelin-oligodendrocyte glycoprotein OS=Mus musculus OX=10090 GN=Mog PE=1 SV=1	5.1397	4.83176	5.03479	4.37555	3.751	4.40805	3.45932	5.24158	4.83037	4.22304	5.20878	5.36696	4.75662	2.10046	4.442	4.64399		12	735	12	246	12	Mouse	Mus musculus OX=10289
High	Master Protein	P42669	Transcriptional activator protein Pur-alpha OS=Mus musculus OX=10090 GN=Pura PE=1 SV=1	5.2081	5.30006	5.20391	5.30594	5.05059	4.9232	5.39798	5.37711	5.30787	5.38636	5.45566	5.424	5.62686	5.67761	5.70071	5.40176		15	824	2	321	15	Mouse	Mus musculus OX=10290
High	Master Protein	P55066	Neurocan core protein OS=Mus musculus OX=10090 GN=Ncan PE=1 SV=1	5.18612	5.2995	5.18916	5.11379	5.14762	5.39069	5.15768	5.37444	5.17164	5.71247	5.39938	5.43193	5.4083	5.21694	5.06708	5.28318		37	2231	22	1268	37	Mouse	Mus musculus OX=10291
High	Master Protein	Q63912	Oligodendrocyte-myelin glycoprotein OS=Mus musculus OX=10090 GN=Omg PE=1 SV=1	5.08651	5.63551	5.47682	5.31133	5.1145	5.22357	5.42344	4.42365	4.56472	4.27634	4.53369	4.45272	4.69727	4.27663	4.10958	4.47787		11	357	6	440	11	Mouse	Mus musculus OX=10292
High	Master Protein	P35700	Peroxiredoxin-1 OS=Mus musculus OX=10090 GN=Prdx1 PE=1 SV=1	4.99831	4.70531	4.82114	4.68037	4.83377	5.00704	4.46494	5.24576	5.06634	5.22462	5.39757	5.27354	5.22885	4.61624	5.09684	5.14873		20	2228	10	199	20	Mouse	Mus musculus OX=10293
High	Master Protein	P16125	L-lactate dehydrogenase B chain OS=Mus musculus OX=10090 GN=Ldhb PE=1 SV=2	5.07092	4.11884	4.22826	4.57395	4.18147	4.1377	4.63701	5.22473	4.85714	5.17081	5.35325	5.0427	4.46307	4.3778	4.77763	4.6991		28	4692	7	334	28	Mouse	Mus musculus OX=10294
High	Master Protein	P47962	60S ribosomal protein L5 OS=Mus musculus OX=10090 GN=Rpl5 PE=1 SV=3	5.07272	5.62724	5.46973	5.47749	5.66054	5.67569	5.34825	4.53223	5.458	4.95034	4.90965	5.0682	5.43651	5.40965	5.42791	5.08683		19	764	19	297	19	Mouse	Mus musculus OX=10295
High	Master Protein	Q3UHB1	5'-nucleotidase domain-containing protein 3 OS=Mus musculus OX=10090 GN=Nt5dc3 PE=1 SV=1	5.02858	5.18538	5.2654	5.01487	5.56705	5.53971	5.15196	4.70826	4.57856	4.71966	4.76891	4.82012	4.50607	4.66531	4.71085	4.52026		26	780	11	546	26	Mouse	Mus musculus OX=10296
High	Master Protein	Q8BHL5	Engulfment and cell motility protein 2 OS=Mus musculus OX=10090 GN=Elmo2 PE=1 SV=1	5.04496	5.65209	5.54695	5.49447	5.73527	5.76467	5.57932	4.70613	5.65615	5.25724	5.1759	5.62832	5.85006	6.05076	5.81406	5.71672		15	320	3	732	15	Mouse	Mus musculus OX=10297
High	Master Protein	O88685	26S proteasome regulatory subunit 6A OS=Mus musculus OX=10090 GN=Psmc3 PE=1 SV=2	5.01418	5.52126	5.49428	5.425	5.47965	5.67683	5.39463	4.29557	4.84947	4.59014	4.8682	5.04949	5.48057	5.73466	5.55216	5.27913		25	607	1	442	25	Mouse	Mus musculus OX=10298
High	Master Protein	P48722	Heat shock 70 kDa protein 4L OS=Mus musculus OX=10090 GN=Hspa4l PE=1 SV=2	5.05772	4.99439	4.98827	5.25349	5.1869	5.2015	4.88358	5.13011	5.42536	5.34986	5.35704	5.34222	5.4622	5.47852	5.6784	5.27192		46	1231	19	838	46	Mouse	Mus musculus OX=10299
High	Master Protein	Q8BUV3	Gephyrin OS=Mus musculus OX=10090 GN=Gphn PE=1 SV=2	4.93971	5.52145	5.39737	5.31255	5.19559	5.31742	5.24815	4.70885	4.05686	4.33891	4.53815	4.7352	4.86574	5.09773	4.91596	4.82802		33	836	33	769	33	Mouse	Mus musculus OX=10300
High	Master Protein	Q91WD5	NADH dehydrogenase [ubiquinone] iron-sulfur protein 2, mitochondrial OS=Mus musculus OX=10090 GN=Ndufs2 PE=1 SV=1	5.026	4.89433	4.93572	5.00915	5.02218	4.9593	5.17174	5.36505	5.26315	5.36037	5.46013	5.42728	5.66683	5.65687	5.68148	5.42688		24	1086	12	463	24	Mouse	Mus musculus OX=10301
High	Master Protein	Q3TXX4	Vesicular glutamate transporter 1 OS=Mus musculus OX=10090 GN=Slc17a7 PE=1 SV=2	4.9651	4.1195	4.39676	4.57142	4.31527	4.10445	4.51469	5.65145	4.40446	5.74609	5.52748	5.36268	5.01842	4.75064	4.9593	5.15537		16	816	5	560	16	Mouse	Mus musculus OX=10302
High	Master Protein	P50396	Rab GDP dissociation inhibitor alpha OS=Mus musculus OX=10090 GN=Gdi1 PE=1 SV=3	5.01506	4.03811	4.32717	4.544	4.03	3.78523	4.57936	5.15924	4.01914	5.02491	5.05939	4.82349	4.43386	3.90727	4.30407	4.64185	Acetyl [N-Term]	44	4963	8	447	44	Mouse	Mus musculus OX=10303
High	Master Protein	P35278	Ras-related protein Rab-5C OS=Mus musculus OX=10090 GN=Rab5c PE=1 SV=2	5.01393	5.48286	5.46067	5.45562	5.3548	5.21421	5.16249	4.5497	4.83781	4.58729	4.84052	4.8674	5.21157	5.26442	5.09133	4.95854		11	1155	2	216	11	Mouse	Mus musculus OX=10304
High	Master Protein	Q9QUP5	Hyaluronan and proteoglycan link protein 1 OS=Mus musculus OX=10090 GN=Hapln1 PE=1 SV=1	5.01222	5.37155	5.43148	5.36109	5.66497	5.72795	5.68563	5.17821	5.66611	5.92613	5.76443	6.05027	6.31095	6.11366	6.0696	6.08165		23	1073	4	356	23	Mouse	Mus musculus OX=10305
High	Master Protein	P56480	ATP synthase subunit beta, mitochondrial OS=Mus musculus OX=10090 GN=Atp5f1b PE=1 SV=2	5.0548	3.79731	4.29254	4.51435	4.16247	4.07606	4.82541	5.78872	4.85329	5.60166	5.28558	5.07243	4.52497	3.74036	4.57562	4.86346		37	11136	4	529	37	Mouse	Mus musculus OX=10306
High	Master Protein	Q8K354	Carbonyl reductase [NADPH] 3 OS=Mus musculus OX=10090 GN=Cbr3 PE=1 SV=1	4.92436	5.69908	5.59775	5.56511	5.40598	5.0463	5.2157	4.24244	4.15182	3.99516	4.68203	4.75332	5.35483	5.49334	5.26363	5.00538		12	186	9	277	12	Mouse	Mus musculus OX=10307
High	Master Protein	Q8BH66	Atlastin-1 OS=Mus musculus OX=10090 GN=Atl1 PE=1 SV=1	5.00351	5.41241	5.35189	5.35728	5.24384	5.18834	5.27369	4.58617	4.4248	4.50607	4.65086	4.97884	5.01588	5.22038	4.97953	4.78823		28	906	8	558	28	Mouse	Mus musculus OX=10308
High	Master Protein	P57746	V-type proton ATPase subunit D OS=Mus musculus OX=10090 GN=Atp6v1d PE=1 SV=1	4.97462	4.88944	4.99951	5.13087	5.11486	4.76684	5.23862	5.11194	4.65413	5.1062	5.2128	5.22277	5.57312	5.66612	5.59511	5.38839		18	764	2	247	18	Mouse	Mus musculus OX=10309
High	Master Protein	Q9CPU4	Microsomal glutathione S-transferase 3 OS=Mus musculus OX=10090 GN=Mgst3 PE=1 SV=1	4.9711	4.82278	4.73414	4.84618	4.89862	4.60605	5.26845	5.15638	4.73749	4.91212	5.58438	5.29352	5.1877	5.2335	5.29484	5.21317		9	207	9	153	9	Mouse	Mus musculus OX=10310
High	Master Protein	Q8BLQ9	Cell adhesion molecule 2 OS=Mus musculus OX=10090 GN=Cadm2 PE=1 SV=2	4.89613	5.44947	5.20435	5.16793	4.74857	4.61665	5.36563	5.25506	5.06197	5.47735	5.26305	5.58222	4.92518	5.07545	4.64051	5.22094		20	876	2	435	20	Mouse	Mus musculus OX=10311
High	Master Protein	P48453	Serine/threonine-protein phosphatase 2B catalytic subunit beta isoform OS=Mus musculus OX=10090 GN=Ppp3cb PE=1 SV=2	4.9598	5.42925	5.35769	5.30405	5.2221	5.09346	5.43901	4.99231	4.46582	4.89338	4.77792	5.19141	4.95521	5.13756	4.73847	4.91524		30	2270	4	525	30	Mouse	Mus musculus OX=10312
High	Master Protein	P35279	Ras-related protein Rab-6A OS=Mus musculus OX=10090 GN=Rab6a PE=1 SV=4	4.88256	5.49894	5.46287	5.42202	5.32421	5.12788	5.1067	4.01104	4.61591	4.3761	4.59238	4.82826	5.32846	5.39774	5.17484	4.99298		14	1002	6	208	14	Mouse	Mus musculus OX=10313
High	Master Protein	Q8R3V5-3	Isoform 3 of Endophilin-B2 OS=Mus musculus OX=10090 GN=Sh3glb2	4.97318	5.28003	5.31094	5.27941	5.08338	5.06985	5.42407	4.90577	4.80018	4.92346	4.92264	4.97342	4.94118	5.20326	5.03675	4.8715		20	691	2	379	20	Mouse	Mus musculus OX=10314
High	Master Protein	Q9QYX7	Protein piccolo OS=Mus musculus OX=10090 GN=Pclo PE=1 SV=4	4.93793	4.45972	4.67097	4.7797	4.39698	4.4938	5.00163	5.4087	4.38139	5.48383	5.04335	5.01342	4.74365	4.76147	4.67639	5.06438		97	1413	66	5068	97	Mouse	Mus musculus OX=10315
High	Master Protein	Q8BHZ0	CYFIP-related Rac1 interactor A OS=Mus musculus OX=10090 GN=Cyria PE=1 SV=1	4.93565	5.4642	5.34925	5.36078	5.21124	4.91352	4.8177	4.03892	3.71017	3.73738	4.47079	4.44711	5.39533	5.52989	4.91531	4.87002		15	591	1	323	15	Mouse	Mus musculus OX=10316
High	Master Protein	P14148	60S ribosomal protein L7 OS=Mus musculus OX=10090 GN=Rpl7 PE=1 SV=2	4.96077	5.58544	5.33942	5.42483	5.64413	5.65555	5.26584	4.81298	5.41588	4.93952	4.93442	5.14742	5.30319	5.41389	5.33927	5.09809		19	784	6	270	19	Mouse	Mus musculus OX=10317
High	Master Protein	Q3UHJ0	AP2-associated protein kinase 1 OS=Mus musculus OX=10090 GN=Aak1 PE=1 SV=2	4.93009	4.56828	5.09825	4.80245	5.06986	4.65779	4.88579	5.29613	4.65826	5.40287	5.00598	5.46196	5.42876	5.2563	5.4081	5.40149		39	1091	17	959	39	Mouse	Mus musculus OX=10318
High	Master Protein	Q4KMM3	Oxidation resistance protein 1 OS=Mus musculus OX=10090 GN=Oxr1 PE=1 SV=3	5.01511	4.05778	4.28585	4.66586	4.43144	4.4194	5.26376	5.56448	4.81863	5.4043	5.36101	5.12353	4.67639	4.66167	4.74115	5.07561		44	983	27	866	44	Mouse	Mus musculus OX=10319
High	Master Protein	Q5SSL4	Active breakpoint cluster region-related protein OS=Mus musculus OX=10090 GN=Abr PE=1 SV=1	4.98089	5.18384	5.36628	5.36832	5.06778	4.94436	5.20867	4.8421	4.76135	4.88069	4.86086	4.8574	5.1077	4.84077	4.91819	4.92633	Acetyl [N-Term]	39	980	3	859	39	Mouse	Mus musculus OX=10320
High	Master Protein	Q8CI94	Glycogen phosphorylase, brain form OS=Mus musculus OX=10090 GN=Pygb PE=1 SV=3	4.55172	3.48562	3.72194	3.76297	3.83255	3.27907	4.1624	5.14919	4.26509	4.92806	5.1313	4.9994	3.7693	2.83234	3.92803	4.25995		62	3432	17	843	62	Mouse	Mus musculus OX=10321
High	Master Protein	P49443	Protein phosphatase 1A OS=Mus musculus OX=10090 GN=Ppm1a PE=1 SV=1	4.93199	5.97137	5.95453	5.89629	6.12735	5.88662	5.28486	5.24225	6.1129	5.76284	5.28976	5.8072	5.79467	6.19551	5.90949	5.63364		17	482	4	382	17	Mouse	Mus musculus OX=10322
High	Master Protein	P40124	Adenylyl cyclase-associated protein 1 OS=Mus musculus OX=10090 GN=Cap1 PE=1 SV=4	4.87012	4.40543	4.63002	4.55948	4.49092	4.18996	4.79129	5.42685	3.98086	5.33636	5.12439	5.31652	4.82249	4.34124	4.41106	5.00028		29	1624	14	474	29	Mouse	Mus musculus OX=10323
High	Master Protein	Q9CPQ1	Cytochrome c oxidase subunit 6C OS=Mus musculus OX=10090 GN=Cox6c PE=1 SV=3	4.92912	3.68214	4.04028	4.39536	4.10915	4.02927	4.62562	5.49525	4.63539	5.42566	5.28032	4.98785	4.14229	3.57344	4.41808	4.75086		8	601	7	76	8	Mouse	Mus musculus OX=10324
High	Master Protein	Q99LF4	RNA-splicing ligase RtcB homolog OS=Mus musculus OX=10090 GN=Rtcb PE=1 SV=1	4.80066	5.49078	5.32811	5.39526	5.40136	5.47332	5.06696	3.74553	4.97415	4.41775	4.40429	4.58407	5.23288	5.33133	5.05806	4.76264		26	1073	1	505	26	Mouse	Mus musculus OX=10325
High	Master Protein	O88544	COP9 signalosome complex subunit 4 OS=Mus musculus OX=10090 GN=Cops4 PE=1 SV=1	4.44099	4.83578	4.79585	4.76211	4.82748	4.71492	4.73664	4.18427	4.58134	4.35063	4.34252	4.56004	4.97545	4.97454	4.75543	4.6049		26	691	2	406	26	Mouse	Mus musculus OX=10326
High	Master Protein	Q91XM9	Disks large homolog 2 OS=Mus musculus OX=10090 GN=Dlg2 PE=1 SV=2	5.02772	4.77101	4.97255	4.98788	4.59308	4.76838	5.21117	5.06026	4.65432	5.19956	4.97245	4.99102	4.78354	4.66302	4.71989	4.79152		42	1108	7	852	42	Mouse	Mus musculus OX=10327
High	Master Protein	P26369	Splicing factor U2AF 65 kDa subunit OS=Mus musculus OX=10090 GN=U2af2 PE=1 SV=3	4.67765	5.35829	5.23163	5.21663	5.24121	5.33361	5.1221	3.86118	4.73818	4.41915	4.44632	4.86813	5.31488	5.49372	5.24701	4.87729		14	394	14	475	14	Mouse	Mus musculus OX=10328
High	Master Protein	Q9R1P3	Proteasome subunit beta type-2 OS=Mus musculus OX=10090 GN=Psmb2 PE=1 SV=1	4.81875	5.46337	5.32868	5.1298	5.20957	5.10423	5.22184	4.25622	4.56233	4.09965	4.75382	4.7862	5.21938	5.33716	5.0633	4.90475	Acetyl [N-Term]	15	489	2	201	15	Mouse	Mus musculus OX=10329
High	Master Protein	Q91VD9	NADH-ubiquinone oxidoreductase 75 kDa subunit, mitochondrial OS=Mus musculus OX=10090 GN=Ndufs1 PE=1 SV=2	4.82594	3.94412	4.14947	4.33209	4.28485	4.23641	4.6572	5.07393	4.37859	5.00741	5.08043	4.82499	4.28691	4.24497	4.33449	4.7381		41	2040	13	727	41	Mouse	Mus musculus OX=10330
High	Master Protein	P07901	Heat shock protein HSP 90-alpha OS=Mus musculus OX=10090 GN=Hsp90aa1 PE=1 SV=4	4.80507	4.748	4.78033	4.77099	4.77752	4.90779	4.89302	4.86168	5.56888	4.83067	4.87092	4.94605	5.02715	5.12612	5.46978	5.22894		66	12056	7	733	66	Mouse	Mus musculus OX=10331
High	Master Protein	P56391	Cytochrome c oxidase subunit 6B1 OS=Mus musculus OX=10090 GN=Cox6b1 PE=1 SV=2	4.80324	3.86559	3.72188	4.23132	3.96367	3.56522	4.40608	4.86477	4.1163	4.8768	4.9918	4.70063	3.86728	3.59953	4.15166	4.54425		7	487	6	86	7	Mouse	Mus musculus OX=10332
High	Master Protein	Q8BL97	Serine/arginine-rich splicing factor 7 OS=Mus musculus OX=10090 GN=Srsf7 PE=1 SV=1	4.95271	5.61568	5.41272	5.51467	5.46572	5.58328	5.2409	3.87161	4.72823	4.16443	4.40378	4.28812	5.27022	5.15452	4.9503	4.61879		10	319	9	267	10	Mouse	Mus musculus OX=10333
High	Master Protein	Q9ES97-3	Isoform 3 of Reticulon-3 OS=Mus musculus OX=10090 GN=Rtn3	4.2305	2.4604	2.43651	2.5894	2.6535	2.5602	2.43772	2.39329	2.70064	2.62824	2.7704	2.69299	2.40591	1.82874	2.2664	2.38373		5	504	1	237	5	Mouse	Mus musculus OX=10334
High	Master Protein	Q8VE33	Ganglioside-induced differentiation-associated protein 1-like 1 OS=Mus musculus OX=10090 GN=Gdap1l1 PE=1 SV=1	4.74697	5.01102	4.96249	5.11749	4.97761	5.17395	4.90236	4.0793	3.86224	3.79594	4.31546	4.18298	4.79774	4.77996	4.86605	4.40225		19	599	1	370	19	Mouse	Mus musculus OX=10335
High	Master Protein	P27546-4	Isoform 4 of Microtubule-associated protein 4 OS=Mus musculus OX=10090 GN=Map4	4.75139	4.43518	4.63072	4.55249	4.57865	4.7699	4.5899	5.47633	4.85124	5.59309	4.90145	5.16038	4.95267	4.78891	5.07121	4.96118		43	896	21	902	43	Mouse	Mus musculus OX=10336
High	Master Protein	Q60676	Serine/threonine-protein phosphatase 5 OS=Mus musculus OX=10090 GN=Ppp5c PE=1 SV=3	4.79407	5.36901	5.26177	5.31099	5.26528	5.23832	4.9982	4.10547	4.75621	4.50453	4.61296	4.69342	5.35067	5.43427	5.25778	4.9657		23	589	6	499	23	Mouse	Mus musculus OX=10337
High	Master Protein	P34022	Ran-specific GTPase-activating protein OS=Mus musculus OX=10090 GN=Ranbp1 PE=1 SV=2	4.74199	5.10632	4.30723	5.18173	4.40985	5.18835	4.71987	4.26066	4.62567	4.47784	4.4149	4.4462	4.2461	5.08222	4.21167	3.84296		9	464	3	203	9	Mouse	Mus musculus OX=10338
High	Master Protein	Q8C8R3-2	Isoform 2 of Ankyrin-2 OS=Mus musculus OX=10090 GN=Ank2	4.79127	3.65241	4.12459	4.21783	3.60168	3.65844	4.48211	5.39694	3.98501	5.246	4.92593	4.86998	3.89078	3.45537	3.79994	4.52607		163	6909	2	3926	163	Mouse	Mus musculus OX=10339
High	Master Protein	P21460	Cystatin-C OS=Mus musculus OX=10090 GN=Cst3 PE=1 SV=2	4.73999	5.56111	5.1991	5.37893	5.27036	5.56353	4.83251	4.19096	5.12831	4.29706	4.39649	4.47315	4.50707	5.15448	4.91495	4.66867		6	651	6	140	6	Mouse	Mus musculus OX=10340
High	Master Protein	Q8BK64	Activator of 90 kDa heat shock protein ATPase homolog 1 OS=Mus musculus OX=10090 GN=Ahsa1 PE=1 SV=2	4.73766	5.7909	5.49538	5.40716	5.2742	5.33482	5.40019	3.86478	5.18684	4.32174	4.4402	4.78488	5.30136	5.19125	4.87728	4.97075		14	366	6	338	14	Mouse	Mus musculus OX=10341
High	Master Protein	Q5PR73	GTP-binding protein Di-Ras2 OS=Mus musculus OX=10090 GN=Diras2 PE=1 SV=1	4.87632	5.33016	5.45526	5.28111	4.85995	4.89494	4.41748	3.65163	3.42229	3.73275	3.8312	3.82015	4.23772	4.56912	4.33937	3.7523		11	500	10	199	11	Mouse	Mus musculus OX=10342
High	Master Protein	P97807	Fumarate hydratase, mitochondrial OS=Mus musculus OX=10090 GN=Fh PE=1 SV=3	4.84688	4.4692	4.42173	4.5841	4.44328	4.49734	4.61083	5.21995	4.72034	5.07559	5.0154	4.6932	4.31907	4.01555	4.32467	4.4854		24	1269	13	507	24	Mouse	Mus musculus OX=10343
High	Master Protein	P97427	Dihydropyrimidinase-related protein 1 OS=Mus musculus OX=10090 GN=Crmp1 PE=1 SV=1	4.70206	4.0501	4.11335	4.17393	3.68039	3.965	4.44137	5.61832	3.83982	5.39905	5.14989	4.84694	3.81705	2.54376	3.80522	4.45749		38	7797	12	572	38	Mouse	Mus musculus OX=10344
High	Master Protein	Q8CBW3	Abl interactor 1 OS=Mus musculus OX=10090 GN=Abi1 PE=1 SV=3	4.69587	4.96916	5.10936	5.06175	5.01455	4.95772	4.93665	4.51916	4.63363	4.82589	4.71977	5.06	4.99092	5.1019	4.80859	4.92865		18	637	4	481	18	Mouse	Mus musculus OX=10345
High	Master Protein	Q9DC69	NADH dehydrogenase [ubiquinone] 1 alpha subcomplex subunit 9, mitochondrial OS=Mus musculus OX=10090 GN=Ndufa9 PE=1 SV=2	4.68172	3.41254	3.56117	3.75287	3.55021	3.20301	4.68852	5.3837	3.8288	5.18828	5.01473	4.91501	3.64494	3.34384	3.96899	4.26525		24	435	21	377	24	Mouse	Mus musculus OX=10346
High	Master Protein	Q9QXS1	Plectin OS=Mus musculus OX=10090 GN=Plec PE=1 SV=3	4.78792	4.14415	4.22908	4.78007	4.35067	4.62834	4.64328	5.19301	4.43682	5.05037	4.91537	4.91606	4.42299	4.15049	4.4169	4.74699		211	4797	79	4691	211	Mouse	Mus musculus OX=10347
High	Master Protein	P08553	Neurofilament medium polypeptide OS=Mus musculus OX=10090 GN=Nefm PE=1 SV=4	4.71499	4.46804	4.60402	3.88242	4.36671	4.2701	4.53074	4.51598	4.06431	4.36752	4.81681	5.27077	4.21368	3.75796	3.74791	4.80846		55	4970	18	848	55	Mouse	Mus musculus OX=10348
High	Master Protein	P61922	4-aminobutyrate aminotransferase, mitochondrial OS=Mus musculus OX=10090 GN=Abat PE=1 SV=1	4.8941	3.80099	4.19882	4.18794	4.1762	3.81155	4.52131	5.43994	4.9299	5.28238	5.58571	5.32158	4.34411	3.68454	4.60824	5.01111		30	1480	15	500	30	Mouse	Mus musculus OX=10349
High	Master Protein	P70175	Disks large homolog 3 OS=Mus musculus OX=10090 GN=Dlg3 PE=1 SV=1	4.75228	5.05193	4.96425	5.04642	4.83797	4.78535	5.12606	4.75555	5.2105	5.40921	5.09043	5.39223	5.65139	5.75197	5.58104	5.3906		44	1127	1	849	44	Mouse	Mus musculus OX=10350
High	Master Protein	Q9D2P8	Myelin-associated oligodendrocyte basic protein OS=Mus musculus OX=10090 GN=Mobp PE=1 SV=1	4.6606	4.67295	4.72394	4.14498	3.50619	3.91839	3.29462	4.78828	4.43854	3.84958	4.9751	5.15647	4.79997	1.86998	4.08643	4.3454		6	604	6	170	6	Mouse	Mus musculus OX=10351
High	Master Protein	Q61598	Rab GDP dissociation inhibitor beta OS=Mus musculus OX=10090 GN=Gdi2 PE=1 SV=1	4.65849	4.10005	4.13066	4.18129	4.34865	4.02726	4.38711	5.12686	4.76181	4.9109	4.8924	4.78761	4.30298	3.93807	4.17838	4.62328	Acetyl [N-Term]	49	2715	17	445	49	Mouse	Mus musculus OX=10352
High	Master Protein	P13707	Glycerol-3-phosphate dehydrogenase [NAD(+)], cytoplasmic OS=Mus musculus OX=10090 GN=Gpd1 PE=1 SV=3	4.65347	4.04068	4.11782	3.92648	3.71387	4.02976	4.61744	4.56791	3.79726	4.41023	4.35594	4.39386	3.59147	3.46255	3.64589	4.06466		21	520	11	349	21	Mouse	Mus musculus OX=10353
High	Master Protein	Q8R0Y6	Cytosolic 10-formyltetrahydrofolate dehydrogenase OS=Mus musculus OX=10090 GN=Aldh1l1 PE=1 SV=1	4.60154	4.35892	4.24455	4.30378	5.05539	4.9575	4.42765	4.90701	4.63904	4.49988	4.8632	4.61044	4.46865	4.67187	4.76367	4.55902		45	1021	23	902	45	Mouse	Mus musculus OX=10354
High	Master Protein	O35643	AP-1 complex subunit beta-1 OS=Mus musculus OX=10090 GN=Ap1b1 PE=1 SV=2	4.65108	5.07096	4.9387	5.02654	4.93422	4.8767	5.01849	4.46547	4.45364	4.51289	4.85178	4.60256	5.25066	5.19746	5.1578	5.02917		56	2742	4	943	56	Mouse	Mus musculus OX=10355
High	Master Protein	Q8VDN2	Sodium/potassium-transporting ATPase subunit alpha-1 OS=Mus musculus OX=10090 GN=Atp1a1 PE=1 SV=1	4.69794	4.10308	4.01742	4.28327	4.48603	4.29842	4.62995	5.24645	4.56524	5.03061	4.89795	4.7792	4.35893	4.2181	4.21866	4.41216		64	11023	17	1023	64	Mouse	Mus musculus OX=10356
High	Master Protein	O08585	Clathrin light chain A OS=Mus musculus OX=10090 GN=Clta PE=1 SV=2	4.6433	5.19416	5.06943	5.04185	5.22221	5.29919	4.83639	4.55664	4.49974	4.87608	4.60017	5.0955	4.70938	5.03859	5.0538	5.03062		9	346	2	235	9	Mouse	Mus musculus OX=10357
High	Master Protein	P07309	Transthyretin OS=Mus musculus OX=10090 GN=Ttr PE=1 SV=1	4.63575	6.05797	5.89135	5.49241	6.22441	6.09508	5.40764	2.4882	4.39195	3.04843	3.99058	4.04848	5.49709	5.6153	6.03657	5.63812		8	436	8	147	8	Mouse	Mus musculus OX=10358
High	Master Protein	Q3UNH4	G protein-regulated inducer of neurite outgrowth 1 OS=Mus musculus OX=10090 GN=Gprin1 PE=1 SV=2	4.67223	4.77446	4.18848	4.37306	3.81577	3.86992	4.64562	4.60363	3.5571	4.64953	4.30271	3.94069	3.19943	2.80373	2.67179	3.73226		38	626	35	932	38	Mouse	Mus musculus OX=10359
High	Master Protein	Q61171	Peroxiredoxin-2 OS=Mus musculus OX=10090 GN=Prdx2 PE=1 SV=3	4.69958	3.82119	3.98675	4.20621	4.1412	3.96682	4.3679	5.08215	4.79755	4.90451	5.30569	4.82475	4.1194	3.76271	4.26343	4.5099		14	1574	7	198	14	Mouse	Mus musculus OX=10360
High	Master Protein	P15532	Nucleoside diphosphate kinase A OS=Mus musculus OX=10090 GN=Nme1 PE=1 SV=1	4.7577	4.78486	4.36015	4.76942	5.04769	5.72527	4.36014	5.91739	6.09715	6.24075	5.00525	5.80792	4.06586	4.49763	4.28218	4.59845		15	1849	8	152	15	Mouse	Mus musculus OX=10361
High	Master Protein	P43024	Cytochrome c oxidase subunit 6A1, mitochondrial OS=Mus musculus OX=10090 GN=Cox6a1 PE=1 SV=2	4.63084	4.34032	4.5192	4.68892	4.54954	4.54297	4.67363	5.02212	4.52338	5.15744	5.1755	5.09259	4.88761	4.97507	4.97439	5.09922		5	473	4	111	5	Mouse	Mus musculus OX=10362
High	Master Protein	Q91WC3	Long-chain-fatty-acid--CoA ligase 6 OS=Mus musculus OX=10090 GN=Acsl6 PE=1 SV=1	4.46446	4.13134	4.16335	4.27518	4.63476	4.60585	4.38498	4.72844	4.3577	4.60748	4.83505	5.01003	4.58613	4.8002	4.87816	4.87225		37	798	23	697	37	Mouse	Mus musculus OX=10363
High	Master Protein	Q9D855	Cytochrome b-c1 complex subunit 7 OS=Mus musculus OX=10090 GN=Uqcrb PE=1 SV=3	4.63851	3.90341	3.98432	4.21771	4.05159	4.12921	4.54998	5.10004	4.46346	5.12152	4.88851	4.75997	4.25471	3.98211	4.32236	4.53314		13	561	10	111	13	Mouse	Mus musculus OX=10364
High	Master Protein	P08551	Neurofilament light polypeptide OS=Mus musculus OX=10090 GN=Nefl PE=1 SV=5	4.71032	4.21611	4.44922	3.68709	3.87103	4.035	4.50162	4.61651	3.8621	4.10072	4.83981	5.10442	4.14261	3.56138	3.92571	4.74525		47	4584	10	543	47	Mouse	Mus musculus OX=10365
High	Master Protein	P12960	Contactin-1 OS=Mus musculus OX=10090 GN=Cntn1 PE=1 SV=1	4.12637	3.62518	3.69313	3.8798	3.3017	3.499	4.50447	5.0243	4.02093	4.88734	4.95862	4.62014	3.78329	2.72242	3.17835	4.22542		57	4748	16	1020	57	Mouse	Mus musculus OX=10366
High	Master Protein	Q9WUA3	ATP-dependent 6-phosphofructokinase, platelet type OS=Mus musculus OX=10090 GN=Pfkp PE=1 SV=1	4.71331	3.47791	3.63063	4.1388	3.94819	3.62432	4.22659	5.15514	3.66939	4.90369	5.06583	4.62371	4.0189	3.87108	4.30949	4.79554		34	2276	24	784	34	Mouse	Mus musculus OX=10367
High	Master Protein	B9EKR1	Receptor-type tyrosine-protein phosphatase zeta OS=Mus musculus OX=10090 GN=Ptprz1 PE=1 SV=1	4.64396	4.69199	4.62695	4.63162	4.26566	4.28962	4.2214	4.37842	3.93431	4.4396	4.46332	4.51624	3.85612	3.71137	3.67413	4.11099		28	1164	13	2312	28	Mouse	Mus musculus OX=10368
High	Master Protein	P06837	Neuromodulin OS=Mus musculus OX=10090 GN=Gap43 PE=1 SV=1	4.54801	2.8611	3.27386	4.17963	2.82326	2.80325	4.0031	5.24603	3.84977	4.97288	4.94218	4.30544	3.32392	2.53753	3.77329	4.39427	Acetyl [N-Term]	20	830	19	227	20	Mouse	Mus musculus OX=10369
High	Master Protein	P51863	V-type proton ATPase subunit d 1 OS=Mus musculus OX=10090 GN=Atp6v0d1 PE=1 SV=2	4.46513	4.65768	4.87856	4.78899	4.82981	4.33646	4.90461	4.85527	4.02599	4.77348	5.21493	5.1832	5.34003	5.18113	5.3391	5.36181		19	660	1	351	19	Mouse	Mus musculus OX=10370
High	Master Protein	O09114	Prostaglandin-H2 D-isomerase OS=Mus musculus OX=10090 GN=Ptgds PE=1 SV=1	4.65259	5.24248	4.82292	5.68136	4.47429	4.83344	4.38614	2.59947	4.86419	3.21728	3.56115	3.43535	3.07025	3.86307	3.63743	3.22374		6	200	5	189	6	Mouse	Mus musculus OX=10371
High	Master Protein	P39053-6	Isoform 6 of Dynamin-1 OS=Mus musculus OX=10090 GN=Dnm1	4.52255	3.234	4.12831	4.35666	3.31557	3.21306	4.30108	5.44684	4.25672	5.41648	4.9122	4.90905	3.86713	2.51737	3.50779	4.31744		68	6826	10	864	68	Mouse	Mus musculus OX=10372
High	Master Protein	P70704	Phospholipid-transporting ATPase IA OS=Mus musculus OX=10090 GN=Atp8a1 PE=1 SV=2	4.51171	4.54552	4.57428	4.601	4.26734	4.14965	5.21016	4.79908	4.25406	4.78781	4.87891	4.88695	4.79958	4.49399	4.39183	4.73218		36	1017	1	1164	36	Mouse	Mus musculus OX=10373
High	Master Protein	P97379	Ras GTPase-activating protein-binding protein 2 OS=Mus musculus OX=10090 GN=G3bp2 PE=1 SV=2	4.41568	4.83565	4.77465	4.74003	4.96884	5.07357	4.95815	4.10849	4.25611	4.19532	4.19172	4.47496	4.86598	4.9258	4.88099	4.51846		15	665	2	482	15	Mouse	Mus musculus OX=10374
High	Master Protein	P56382	ATP synthase subunit epsilon, mitochondrial OS=Mus musculus OX=10090 GN=Atp5f1e PE=1 SV=2	4.74943	4.61276	4.72469	4.56053	4.8509	5.66473	4.76396	4.83796	4.95678	5.00944	4.97366	5.04433	5.23152	5.30069	5.44644	5.17808		3	167	1	52	3	Mouse	Mus musculus OX=10375
High	Master Protein	Q9CPQ8	ATP synthase subunit g, mitochondrial OS=Mus musculus OX=10090 GN=Atp5mg PE=1 SV=1	4.44383	3.5595	3.75326	4.04328	3.94851	3.71422	4.33026	5.12446	4.05647	5.0276	4.86701	4.70898	3.8426	3.40534	3.87446	4.35483		6	274	6	103	6	Mouse	Mus musculus OX=10376
High	Master Protein	Q8K0T0	Reticulon-1 OS=Mus musculus OX=10090 GN=Rtn1 PE=1 SV=1	4.72381	3.54917	3.83906	3.90547	3.38998	3.06588	4.49067	4.97377	3.50474	4.76499	4.73201	4.45606	3.59997	2.94802	3.70085	4.36826		19	720	13	780	19	Mouse	Mus musculus OX=10377
High	Master Protein	P16054	Protein kinase C epsilon type OS=Mus musculus OX=10090 GN=Prkce PE=1 SV=1	4.59066	4.72889	4.72804	4.64667	4.49323	4.48108	4.86457	4.69663	4.05233	4.74469	4.56791	4.73994	4.21262	4.34052	4.04652	4.53891		41	1161	9	737	41	Mouse	Mus musculus OX=10378
High	Master Protein	P20152	Vimentin OS=Mus musculus OX=10090 GN=Vim PE=1 SV=3	4.64561	5.40629	5.21316	5.11492	5.95897	6.11187	4.91792	5.3752	5.26397	4.56699	4.80948	5.08173	6.05127	6.10799	6.12527	5.95881		53	8082	13	466	53	Mouse	Mus musculus OX=10379
High	Master Protein	Q569Z5	Probable ATP-dependent RNA helicase DDX46 OS=Mus musculus OX=10090 GN=Ddx46 PE=1 SV=2	4.43421	4.54183	4.55556	4.55025	4.72901	4.75758	4.69019	4.49625	5.18756	5.04966	5.03115	5.20819	5.83445	5.9196	5.86091	5.37385		14	173	14	1032	14	Mouse	Mus musculus OX=10380
High	Master Protein	Q8R5H6	Wiskott-Aldrich syndrome protein family member 1 OS=Mus musculus OX=10090 GN=Wasf1 PE=1 SV=2	4.61267	4.88783	5.04781	4.81476	4.40927	4.34901	4.80054	4.97	4.27658	4.93081	4.61307	5.02804	4.54904	5.06727	4.28035	4.86938		23	623	1	559	23	Mouse	Mus musculus OX=10381
High	Master Protein	Q9JJV2	Profilin-2 OS=Mus musculus OX=10090 GN=Pfn2 PE=1 SV=3	4.44997	4.34683	4.60496	4.36758	4.29439	4.06272	4.4922	4.33012	3.84419	4.13969	4.23402	4.63162	4.39556	4.23184	4.46015	4.27033		11	1886	4	140	11	Mouse	Mus musculus OX=10382
High	Master Protein	Q99P72	Reticulon-4 OS=Mus musculus OX=10090 GN=Rtn4 PE=1 SV=2	4.50904	3.29291	3.92416	3.77408	3.31565	3.42543	4.24272	5.56624	3.79047	5.21721	4.66969	4.75917	3.94785	3.24632	3.90673	4.7198		38	1351	31	1162	38	Mouse	Mus musculus OX=10383
High	Master Protein	Q9Z2Y3	Homer protein homolog 1 OS=Mus musculus OX=10090 GN=Homer1 PE=1 SV=2	4.41964	4.45192	4.56837	4.59826	4.2312	4.42434	4.82259	4.61191	4.10045	4.40678	4.37058	4.51867	4.34904	4.59363	4.40273	4.3717		24	651	4	366	24	Mouse	Mus musculus OX=10384
High	Master Protein	Q9CPR4	60S ribosomal protein L17 OS=Mus musculus OX=10090 GN=Rpl17 PE=1 SV=3	4.42886	4.93256	4.82802	4.83051	5.01279	5.02413	4.71087	3.99453	4.57465	4.29915	4.1343	4.3986	4.7628	4.87506	4.75557	4.37419		10	556	10	184	10	Mouse	Mus musculus OX=10385
High	Master Protein	P07758	Alpha-1-antitrypsin 1-1 OS=Mus musculus OX=10090 GN=Serpina1a PE=1 SV=4	4.42814	5.91762	5.5562	5.39459	5.33926	5.45444	5.21724	1.48233	4.42645	1.30265	4.54564	3.60373	5.8159	6.19895	7.03244	6.51238		17	1574	7	413	17	Mouse	Mus musculus OX=10386
High	Master Protein	Q99LC3	NADH dehydrogenase [ubiquinone] 1 alpha subcomplex subunit 10, mitochondrial OS=Mus musculus OX=10090 GN=Ndufa10 PE=1 SV=1	4.63246	3.60233	3.68159	4.04972	3.84396	3.63437	4.62138	5.29671	4.38535	4.9298	5.13488	4.79328	3.4993	3.03663	4.0226	4.51576		24	642	23	355	24	Mouse	Mus musculus OX=10387
High	Master Protein	Q9D1G1	Ras-related protein Rab-1B OS=Mus musculus OX=10090 GN=Rab1b PE=1 SV=1	4.4239	4.65604	4.53972	4.67965	4.48959	4.48321	4.62146	4.27025	4.29535	4.16245	4.28628	4.37164	4.5783	4.57842	4.65917	4.5229	Acetyl [N-Term]	13	1206	5	201	13	Mouse	Mus musculus OX=10388
High	Master Protein	Q810U4	Neuronal cell adhesion molecule OS=Mus musculus OX=10090 GN=Nrcam PE=1 SV=2	4.36214	4.40736	4.21667	4.07235	4.02643	4.27553	4.68686	4.3918	3.41863	4.27558	3.86095	4.02849	4.20566	3.98537	3.33624	3.91159		36	1117	22	1256	36	Mouse	Mus musculus OX=10389
High	Master Protein	Q8BWF0	Succinate-semialdehyde dehydrogenase, mitochondrial OS=Mus musculus OX=10090 GN=Aldh5a1 PE=1 SV=1	4.55271	3.29397	3.6257	3.86515	3.40948	3.49636	4.37454	4.88617	4.06282	4.71876	4.7374	4.36566	3.64125	3.20778	3.81792	4.12976		23	711	18	523	23	Mouse	Mus musculus OX=10390
High	Master Protein	P60122	RuvB-like 1 OS=Mus musculus OX=10090 GN=Ruvbl1 PE=1 SV=1	4.3964	5.2881	4.97124	5.00838	5.19861	5.07993	4.95363	3.61748	4.57674	4.06818	4.16125	4.45801	4.8702	5.03143	4.57119	4.4087		19	619	19	456	19	Mouse	Mus musculus OX=10391
High	Master Protein	Q8VE97	Serine/arginine-rich splicing factor 4 OS=Mus musculus OX=10090 GN=Srsf4 PE=2 SV=1	4.30026	4.59065	4.44423	4.52987	4.44262	4.45891	4.36429	3.13521	3.90899	3.50847	3.86332	3.48195	4.42435	4.19253	4.1501	3.88358		13	493	2	489	13	Mouse	Mus musculus OX=10392
High	Master Protein	Q8R191	Synaptogyrin-3 OS=Mus musculus OX=10090 GN=Syngr3 PE=1 SV=1	4.46599	4.04937	4.09826	4.34985	4.03054	3.80846	4.6266	4.83235	3.89082	4.93061	4.76894	4.4239	4.73844	4.27108	4.48005	4.44923	Acetyl [N-Term]	14	395	7	229	14	Mouse	Mus musculus OX=10393
High	Master Protein	Q3ULJ0	Glycerol-3-phosphate dehydrogenase 1-like protein OS=Mus musculus OX=10090 GN=Gpd1l PE=1 SV=2	4.45909	4.52325	4.56922	4.46848	3.97732	3.81745	4.32933	4.19553	3.86749	4.23286	4.14926	4.33369	4.03248	3.90681	3.8824	4.03681		14	410	3	351	14	Mouse	Mus musculus OX=10394
High	Master Protein	Q9DBP5	UMP-CMP kinase OS=Mus musculus OX=10090 GN=Cmpk1 PE=1 SV=1	4.39349	4.6738	4.66325	4.73365	4.65611	4.56466	4.70093	4.25031	4.75239	4.38926	4.48619	4.41853	4.69618	4.75453	4.69156	4.5854		13	720	2	196	13	Mouse	Mus musculus OX=10395
High	Master Protein	P99029	Peroxiredoxin-5, mitochondrial OS=Mus musculus OX=10090 GN=Prdx5 PE=1 SV=2	4.33569	3.20304	3.47031	3.79515	3.60543	3.51026	3.93055	5.1175	4.2974	5.23065	4.63372	4.49122	3.65411	3.06015	3.67734	4.12649		12	1387	7	210	12	Mouse	Mus musculus OX=10396
High	Master Protein	P54823	Probable ATP-dependent RNA helicase DDX6 OS=Mus musculus OX=10090 GN=Ddx6 PE=1 SV=1	4.30645	5.10956	4.84131	4.8538	5.05333	4.9249	4.5243	3.61904	4.05764	3.63538	3.73102	3.69302	4.30276	4.31564	4.24048	3.90004		23	701	2	483	23	Mouse	Mus musculus OX=10397
High	Master Protein	Q8VD37-8	Isoform 7 of SH3-containing GRB2-like protein 3-interacting protein 1 OS=Mus musculus OX=10090 GN=Sgip1	4.48904	4.29757	4.55601	4.56315	4.59199	4.41257	4.52441	4.31098	4.10896	4.37818	4.43876	4.6025	4.77116	4.81253	4.80352	4.44728		27	683	7	826	27	Mouse	Mus musculus OX=10398
High	Master Protein	Q9QZ88-2	Isoform 2 of Vacuolar protein sorting-associated protein 29 OS=Mus musculus OX=10090 GN=Vps29	4.21278	4.96672	4.85459	4.79185	4.82294	4.56973	4.76589	3.88648	4.48012	4.08747	4.3914	4.36258	4.84625	4.93061	4.86578	4.58236		10	413	1	186	10	Mouse	Mus musculus OX=10399
High	Master Protein	Q9CQA3	Succinate dehydrogenase [ubiquinone] iron-sulfur subunit, mitochondrial OS=Mus musculus OX=10090 GN=Sdhb PE=1 SV=1	4.39935	4.12088	4.1912	4.26674	4.35875	4.39185	4.41011	4.62924	4.15173	4.54966	4.55825	4.5727	4.6103	4.70128	4.73257	4.50401		18	731	8	282	18	Mouse	Mus musculus OX=10400
High	Master Protein	P27773	Protein disulfide-isomerase A3 OS=Mus musculus OX=10090 GN=Pdia3 PE=1 SV=2	4.3159	4.00588	3.87452	4.07836	4.1565	4.19114	4.32684	5.07454	4.25867	4.92828	4.54037	4.51422	4.31043	4.16744	4.35254	4.45953		40	1746	18	505	40	Mouse	Mus musculus OX=10401
High	Master Protein	Q8BGH2	Sorting and assembly machinery component 50 homolog OS=Mus musculus OX=10090 GN=Samm50 PE=1 SV=1	4.29487	4.35351	4.40592	4.4604	4.48461	4.43556	4.49329	4.08025	4.18865	4.2019	4.39591	4.52814	4.8814	4.83152	4.88636	4.55756		23	887	6	469	23	Mouse	Mus musculus OX=10402
High	Master Protein	P70349	Histidine triad nucleotide-binding protein 1 OS=Mus musculus OX=10090 GN=Hint1 PE=1 SV=3	4.28572	3.81406	3.93714	4.04506	3.867	3.80993	4.10345	4.82772	4.14192	4.75582	4.58376	4.68129	4.14024	3.92284	4.04797	4.2732		9	808	6	126	9	Mouse	Mus musculus OX=10403
High	Master Protein	Q9JM52	Misshapen-like kinase 1 OS=Mus musculus OX=10090 GN=Mink1 PE=1 SV=3	4.29987	4.64018	4.6733	4.63738	4.63169	4.50784	4.69935	4.28921	4.12884	4.5003	4.25385	4.39987	4.45942	4.46464	4.39283	4.42027		40	899	6	1308	40	Mouse	Mus musculus OX=10404
High	Master Protein	Q8VHW2	Voltage-dependent calcium channel gamma-8 subunit OS=Mus musculus OX=10090 GN=Cacng8 PE=1 SV=1	4.3225	4.55486	4.6856	4.6246	4.58855	4.79284	4.85683	4.64937	4.45598	4.95773	4.66351	5.00025	4.93096	5.2103	5.11407	4.934		12	401	4	423	12	Mouse	Mus musculus OX=10405
High	Master Protein	Q6P4T2	U5 small nuclear ribonucleoprotein 200 kDa helicase OS=Mus musculus OX=10090 GN=Snrnp200 PE=1 SV=1	4.3276	4.84015	4.73028	4.77142	4.81183	4.69031	4.40286	3.3984	4.04818	3.52763	3.94205	3.94863	4.48508	4.44856	4.30383	4.08913		50	859	50	2136	50	Mouse	Mus musculus OX=10406
High	Master Protein	P35585	AP-1 complex subunit mu-1 OS=Mus musculus OX=10090 GN=Ap1m1 PE=1 SV=3	4.12881	4.9107	4.62459	4.68899	4.75014	4.81802	4.62064	3.53767	4.21002	3.70842	3.97577	4.22194	4.76833	4.8878	4.66393	4.2869		19	526	19	423	19	Mouse	Mus musculus OX=10407
High	Master Protein	A2ALS5	Rap1 GTPase-activating protein 1 OS=Mus musculus OX=10090 GN=Rap1gap PE=1 SV=2	4.26903	4.57933	4.52757	4.63095	4.54274	4.67047	4.5148	3.79495	5.28927	3.83459	4.03606	4.27796	4.51323	4.93792	4.95812	4.42303		19	782	3	663	19	Mouse	Mus musculus OX=10408
High	Master Protein	Q9D3D9	ATP synthase subunit delta, mitochondrial OS=Mus musculus OX=10090 GN=Atp5f1d PE=1 SV=1	4.26742	3.19698	3.17191	3.45843	3.68153	3.40442	4.14346	4.59227	3.53458	4.66517	4.87709	4.59367	3.41784	3.42328	3.80719	4.3939		4	218	3	168	4	Mouse	Mus musculus OX=10409
High	Master Protein	Q8BL86	Metallo-beta-lactamase domain-containing protein 2 OS=Mus musculus OX=10090 GN=Mblac2 PE=1 SV=2	4.485	4.73451	4.87513	4.82319	4.8182	4.89474	4.79717	4.26428	4.71769	4.825	4.71692	5.0062	4.97371	5.11955	4.95731	4.97685		13	323	1	279	13	Mouse	Mus musculus OX=10410
High	Master Protein	P56135	ATP synthase subunit f, mitochondrial OS=Mus musculus OX=10090 GN=Atp5mf PE=1 SV=3	4.31442	3.2528	3.4228	3.68273	3.46814	3.27964	4.12376	4.99251	3.80825	4.70874	4.6739	4.41817	3.4957	2.83859	3.64496	4.11381		2	133	2	88	2	Mouse	Mus musculus OX=10411
High	Master Protein	P20917	Myelin-associated glycoprotein OS=Mus musculus OX=10090 GN=Mag PE=1 SV=3	4.25956	3.46451	3.78835	3.07498	2.85298	2.97571	2.48042	4.62735	4.26058	3.75478	4.61726	4.63583	3.65683	1.86989	3.6442	4.03467		14	458	1	627	14	Mouse	Mus musculus OX=10412
High	Master Protein	P41216	Long-chain-fatty-acid--CoA ligase 1 OS=Mus musculus OX=10090 GN=Acsl1 PE=1 SV=2	4.31107	5.03646	5.11291	4.9906	5.22096	5.27225	4.68602	2.92851	4.39345	3.90324	4.34406	5.29258	6.05115	6.21943	6.0149	5.29593	Acetyl [N-Term]	17	295	9	699	17	Mouse	Mus musculus OX=10413
High	Master Protein	Q8K0S0	Phytanoyl-CoA hydroxylase-interacting protein OS=Mus musculus OX=10090 GN=Phyhip PE=1 SV=1	4.25364	4.32277	4.39202	4.32043	3.94653	3.88946	4.95755	4.06721	4.07729	4.7253	4.58146	4.44345	4.53833	4.61088	4.28823	4.41492	Acetyl [N-Term]	17	770	14	330	17	Mouse	Mus musculus OX=10414
High	Master Protein	O55100	Synaptogyrin-1 OS=Mus musculus OX=10090 GN=Syngr1 PE=1 SV=2	4.26434	4.40261	4.40735	4.38951	4.49919	4.2609	4.75036	4.58916	4.25348	4.72915	4.77943	4.83595	5.13396	5.14379	5.07146	4.70957	Acetyl [N-Term]	11	286	5	234	11	Mouse	Mus musculus OX=10415
High	Master Protein	P01027	Complement C3 OS=Mus musculus OX=10090 GN=C3 PE=1 SV=3	4.22434	5.06461	4.52565	4.4509	4.71265	4.8953	4.68592	3.49287	4.62705	3.62766	4.6537	4.1919	5.21373	5.26921	5.7902	5.41244		52	712	52	1663	52	Mouse	Mus musculus OX=10416
High	Master Protein	Q9DCJ5	NADH dehydrogenase [ubiquinone] 1 alpha subcomplex subunit 8 OS=Mus musculus OX=10090 GN=Ndufa8 PE=1 SV=3	4.19478	3.72126	3.90322	4.00824	3.78823	3.87813	4.17456	4.52629	4.13364	4.56833	4.45931	4.51146	4.41664	4.26681	4.44288	4.38818		10	477	8	172	10	Mouse	Mus musculus OX=10417
High	Master Protein	Q9D6R2	Isocitrate dehydrogenase [NAD] subunit alpha, mitochondrial OS=Mus musculus OX=10090 GN=Idh3a PE=1 SV=1	4.0354	3.46914	3.61936	3.76126	3.5623	3.70602	4.13457	4.33267	3.57984	4.18323	4.39432	4.09799	3.83084	3.54061	3.63651	3.88353		22	2224	6	366	22	Mouse	Mus musculus OX=10418
High	Master Protein	Q99LX0	Parkinson disease protein 7 homolog OS=Mus musculus OX=10090 GN=Park7 PE=1 SV=1	3.71859	3.09754	3.28682	3.39424	3.2593	2.93621	3.69627	4.76914	3.7674	4.77625	4.43594	4.54995	3.59116	3.41384	3.42109	3.71585		16	1376	8	189	16	Mouse	Mus musculus OX=10419
High	Master Protein	P48774	Glutathione S-transferase Mu 5 OS=Mus musculus OX=10090 GN=Gstm5 PE=1 SV=1	4.18616	3.63685	3.77193	3.85334	3.65433	2.97673	4.04917	4.34814	3.56134	3.94412	4.48856	4.1853	3.26739	2.88066	3.611	3.65251		16	651	14	224	16	Mouse	Mus musculus OX=10420
High	Master Protein	P19157	Glutathione S-transferase P 1 OS=Mus musculus OX=10090 GN=Gstp1 PE=1 SV=2	4.19703	3.79704	3.92109	3.81348	3.68715	3.62673	3.9	4.93808	4.17564	4.7493	4.60896	4.76829	4.0812	2.73484	3.71857	4.17038		9	498	8	210	9	Mouse	Mus musculus OX=10421
High	Master Protein	Q9CQV8-2	Isoform Short of 14-3-3 protein beta/alpha OS=Mus musculus OX=10090 GN=Ywhab	4.17622	3.4807	3.58901	3.78863	3.23635	2.72525	4.14722	4.47021	3.12751	4.41193	4.52006	4.08893	3.63492	2.81924	3.38964	3.89963	Acetyl [N-Term]	31	5604	6	244	31	Mouse	Mus musculus OX=10422
High	Master Protein	P97797-2	Isoform 2 of Tyrosine-protein phosphatase non-receptor type substrate 1 OS=Mus musculus OX=10090 GN=Sirpa	4.3018	3.73488	3.85758	4.23226	3.53427	3.28398	3.882	4.94551	3.7049	4.52992	4.69406	4.23768	3.95255	2.84332	3.56592	4.19453		15	497	14	509	15	Mouse	Mus musculus OX=10423
High	Master Protein	P35980	60S ribosomal protein L18 OS=Mus musculus OX=10090 GN=Rpl18 PE=1 SV=3	4.16525	4.83514	4.47124	4.51968	4.90653	4.88939	4.52522	4.13653	4.46609	4.22677	4.17871	4.32327	4.63216	4.65453	4.55129	4.27854		9	339	3	188	9	Mouse	Mus musculus OX=10424
High	Master Protein	P49722	Proteasome subunit alpha type-2 OS=Mus musculus OX=10090 GN=Psma2 PE=1 SV=3	4.12748	4.50797	4.12293	4.33297	4.61676	4.30001	3.98148	3.92976	4.30095	4.03473	4.16677	3.89319	4.31574	4.2608	4.29599	4.25159		12	428	12	234	12	Mouse	Mus musculus OX=10425
High	Master Protein	P26645	Myristoylated alanine-rich C-kinase substrate OS=Mus musculus OX=10090 GN=Marcks PE=1 SV=2	4.16216	3.53216	3.55447	3.71984	3.43692	3.51162	3.31322	3.91697	3.81857	3.80449	3.74024	3.78581	2.90522	2.79982	3.30615	3.06273		14	729	12	309	14	Mouse	Mus musculus OX=10426
High	Master Protein	Q3UEB3-2	Isoform 2 of Poly(U)-binding-splicing factor PUF60 OS=Mus musculus OX=10090 GN=Puf60	4.15987	4.32828	4.35196	4.35512	4.08046	4.476	4.07154	2.81424	3.48161	3.15136	3.10677	3.16877	3.98599	3.95779	3.7736	3.45725		19	568	1	547	19	Mouse	Mus musculus OX=10427
High	Master Protein	P67984	60S ribosomal protein L22 OS=Mus musculus OX=10090 GN=Rpl22 PE=1 SV=2	4.15067	4.83156	4.56812	4.65374	4.75079	4.80882	4.46048	3.51188	4.45887	3.74129	3.95737	4.05502	4.64903	4.69097	4.56715	4.21972		4	240	4	128	4	Mouse	Mus musculus OX=10428
High	Master Protein	O35286	Pre-mRNA-splicing factor ATP-dependent RNA helicase DHX15 OS=Mus musculus OX=10090 GN=Dhx15 PE=1 SV=2	4.35377	5.0197	4.79385	4.92816	4.96823	4.8718	4.46011	3.38658	4.13546	3.6013	3.96195	3.93898	4.97794	4.90779	4.78387	4.28081		31	794	31	795	31	Mouse	Mus musculus OX=10429
High	Master Protein	P62717	60S ribosomal protein L18a OS=Mus musculus OX=10090 GN=Rpl18a PE=1 SV=1	4.15408	4.60348	4.43667	4.48114	4.62523	4.58733	4.32969	3.92254	4.30569	4.04611	4.09163	4.21151	4.55458	4.51335	4.49617	4.27375		12	424	12	176	12	Mouse	Mus musculus OX=10430
High	Master Protein	P09671	Superoxide dismutase [Mn], mitochondrial OS=Mus musculus OX=10090 GN=Sod2 PE=1 SV=3	4.17502	2.96	3.42311	3.62725	3.35404	3.01916	3.74829	4.42373	3.62679	4.34162	4.571	4.21955	3.30526	2.91109	3.63153	3.97733		13	709	8	222	13	Mouse	Mus musculus OX=10431
High	Master Protein	Q00898	Alpha-1-antitrypsin 1-5 OS=Mus musculus OX=10090 GN=Serpina1e PE=1 SV=1	4.18657	5.37297	4.95505	4.91454	3.87442	3.76797	4.8343	2.48013	4.79991	3.2401	4.14055	3.76581	4.92586	5.26014	6.10184	5.62471		14	1114	8	413	14	Mouse	Mus musculus OX=10432
High	Master Protein	P35762	CD81 antigen OS=Mus musculus OX=10090 GN=Cd81 PE=1 SV=2	4.12938	3.83388	3.707	3.63914	3.18196	3.28167	3.17142	4.06441	3.627	3.81697	4.39151	4.36397	3.77837	1.62516	3.71336	3.86637		4	144	4	236	4	Mouse	Mus musculus OX=10433
High	Master Protein	Q03173	Protein enabled homolog OS=Mus musculus OX=10090 GN=Enah PE=1 SV=2	4.1232	4.19323	4.13886	4.24448	4.31122	4.32825	3.95182	3.03375	3.90398	3.37231	3.85641	3.58386	4.0315	4.18557	4.00484	3.77945		18	399	6	802	18	Mouse	Mus musculus OX=10434
High	Master Protein	P62482	Voltage-gated potassium channel subunit beta-2 OS=Mus musculus OX=10090 GN=Kcnab2 PE=1 SV=1	4.28822	4.33687	4.37979	4.09355	4.21784	3.38798	4.3586	4.59683	3.5373	4.60553	4.71478	4.4569	3.6321	3.3962	3.7405	4.32249		21	441	17	367	21	Mouse	Mus musculus OX=10435
High	Master Protein	O70435	Proteasome subunit alpha type-3 OS=Mus musculus OX=10090 GN=Psma3 PE=1 SV=3	4.17126	4.76111	4.67791	4.65124	4.71998	4.58498	4.64566	3.7909	4.13162	3.90281	4.148	4.23669	4.50142	4.67627	4.52618	4.23955		11	438	11	255	11	Mouse	Mus musculus OX=10436
High	Master Protein	O70318	Band 4.1-like protein 2 OS=Mus musculus OX=10090 GN=Epb41l2 PE=1 SV=2	4.2671	3.99699	4.13632	4.20842	4.14587	4.08545	4.08012	4.32954	4.69094	4.34663	4.49445	4.48253	4.50566	4.26186	4.51057	4.44695		44	1006	26	988	44	Mouse	Mus musculus OX=10437
High	Master Protein	Q9QYC0	Alpha-adducin OS=Mus musculus OX=10090 GN=Add1 PE=1 SV=2	4.18613	3.19613	3.44666	3.52129	3.13381	2.8644	4.09305	4.80523	3.56744	4.72074	4.59382	4.18063	3.47318	2.71301	3.46226	4.04273		37	2048	17	735	37	Mouse	Mus musculus OX=10438
High	Master Protein	O08547	Vesicle-trafficking protein SEC22b OS=Mus musculus OX=10090 GN=Sec22b PE=1 SV=3	4.09682	4.66134	4.57742	4.61602	4.67805	4.72522	4.42772	3.45092	4.45547	3.9623	3.9095	4.25894	4.72118	4.81165	4.70982	4.279		14	501	14	215	14	Mouse	Mus musculus OX=10439
High	Master Protein	Q91V61	Sideroflexin-3 OS=Mus musculus OX=10090 GN=Sfxn3 PE=1 SV=1	4.1866	2.6258	2.77144	3.43392	2.80464	2.68193	3.63042	4.56852	3.46973	4.37517	4.58652	3.97075	2.87843	2.23798	3.10778	3.86212		18	1000	8	321	18	Mouse	Mus musculus OX=10440
High	Master Protein	O08810	116 kDa U5 small nuclear ribonucleoprotein component OS=Mus musculus OX=10090 GN=Eftud2 PE=1 SV=1	4.05522	4.68988	4.39148	4.42782	4.76398	5.0208	4.28379	3.21931	4.42109	3.62757	3.40548	3.55627	4.21276	4.21625	4.04198	3.74042		29	591	28	971	29	Mouse	Mus musculus OX=10441
High	Master Protein	Q9Z0N1	Eukaryotic translation initiation factor 2 subunit 3, X-linked OS=Mus musculus OX=10090 GN=Eif2s3x PE=1 SV=2	4.09565	4.90273	4.53893	4.59358	4.80722	4.61302	4.61578	3.44796	4.31043	4.02364	4.1519	4.28997	4.73947	4.68242	4.65655	4.38795		18	611	18	472	18	Mouse	Mus musculus OX=10442
High	Master Protein	P62962	Profilin-1 OS=Mus musculus OX=10090 GN=Pfn1 PE=1 SV=2	4.0515	3.26477	3.66349	3.30199	3.27934	3.63834	3.89486	5.04609	3.60612	4.77165	4.48213	4.65801	3.41642	2.73842	3.37925	3.9533		12	1038	6	140	12	Mouse	Mus musculus OX=10443
High	Master Protein	Q9CXZ1	NADH dehydrogenase [ubiquinone] iron-sulfur protein 4, mitochondrial OS=Mus musculus OX=10090 GN=Ndufs4 PE=1 SV=3	4.14805	3.48357	3.86869	3.83766	3.5114	3.6089	4.0567	4.05342	3.48264	3.88096	4.08035	3.9169	4.32381	4.20352	4.31196	4.10573		12	296	6	175	12	Mouse	Mus musculus OX=10444
High	Master Protein	P60824	Cold-inducible RNA-binding protein OS=Mus musculus OX=10090 GN=Cirbp PE=1 SV=1	4.0338	4.34638	4.37338	4.45566	4.18869	4.27347	4.14048	2.33793	3.34198	2.71154	2.731	2.57181	3.78497	3.44475	2.72236	3.01802		5	219	1	172	5	Mouse	Mus musculus OX=10445
High	Master Protein	Q8VCM7	Fibrinogen gamma chain OS=Mus musculus OX=10090 GN=Fgg PE=1 SV=1	4.19985	4.25444	4.44421	4.05336	3.88621	3.78751	4.58996	4.09929	4.10119	4.30215	4.63635	4.6012	4.42336	4.18787	4.39279	4.89259		16	138	16	436	16	Mouse	Mus musculus OX=10446
High	Master Protein	Q80U28	MAP kinase-activating death domain protein OS=Mus musculus OX=10090 GN=Madd PE=1 SV=2	3.81906	4.03532	4.01934	4.13988	4.06504	3.906	4.34669	4.11158	3.63912	3.92428	3.86021	4.08704	4.04486	4.01646	3.92402	3.93147		36	665	11	1577	36	Mouse	Mus musculus OX=10447
High	Master Protein	P62869	Elongin-B OS=Mus musculus OX=10090 GN=Elob PE=1 SV=1	4.01564	4.57209	4.50811	4.49872	4.63766	4.49345	4.21766	3.58621	4.06027	3.83876	3.87113	4.05655	4.45988	4.57239	4.38781	4.16206	Acetyl [N-Term]	10	369	1	118	10	Mouse	Mus musculus OX=10448
High	Master Protein	Q9WTX6	Cullin-1 OS=Mus musculus OX=10090 GN=Cul1 PE=1 SV=1	3.99121	4.49344	4.40854	4.48535	4.48424	4.42341	4.21104	3.27128	3.85318	3.48957	3.70073	3.8293	4.42294	4.5254	4.24825	3.91533		31	788	31	776	31	Mouse	Mus musculus OX=10449
High	Master Protein	Q9JIF0	Protein arginine N-methyltransferase 1 OS=Mus musculus OX=10090 GN=Prmt1 PE=1 SV=1	3.98423	4.84011	4.53613	4.62595	4.56499	4.25954	4.36866	3.31112	4.13912	3.49636	3.97195	3.90652	4.71745	4.56258	4.30861	4.06676		19	528	15	371	19	Mouse	Mus musculus OX=10450
High	Master Protein	Q9CRB9	MICOS complex subunit Mic19 OS=Mus musculus OX=10090 GN=Chchd3 PE=1 SV=1	4.09136	4.24471	4.1426	4.25702	4.36384	4.5439	4.23943	3.8273	4.18075	4.12749	4.0221	4.28453	4.64446	4.60016	4.54712	4.17472		14	256	6	227	14	Mouse	Mus musculus OX=10451
High	Master Protein	Q63844	Mitogen-activated protein kinase 3 OS=Mus musculus OX=10090 GN=Mapk3 PE=1 SV=5	4.0441	4.69692	4.56531	4.5476	4.69528	4.49756	4.09137	3.45918	3.92008	3.69913	3.65141	3.78424	4.07919	4.02171	4.15389	3.69039		20	946	2	380	20	Mouse	Mus musculus OX=10452
High	Master Protein	P18242	Cathepsin D OS=Mus musculus OX=10090 GN=Ctsd PE=1 SV=1	4.05463	4.48517	3.86299	3.93194	4.33124	3.95354	4.05742	4.28541	3.77682	3.86981	4.38936	4.17078	4.33608	4.06556	4.24938	4.32965		14	475	13	410	14	Mouse	Mus musculus OX=10453
High	Master Protein	Q9JM76	Actin-related protein 2/3 complex subunit 3 OS=Mus musculus OX=10090 GN=Arpc3 PE=1 SV=3	3.90182	4.40992	4.24325	4.18721	4.28283	4.06338	4.13938	4.11992	3.27883	4.1941	4.21359	4.26959	4.2556	4.24607	4.1877	4.17024		8	408	3	178	8	Mouse	Mus musculus OX=10454
High	Master Protein	Q9D0M3	Cytochrome c1, heme protein, mitochondrial OS=Mus musculus OX=10090 GN=Cyc1 PE=1 SV=1	3.96874	3.25851	3.4819	3.75773	3.68745	3.27827	4.05202	4.51134	3.80178	4.57285	4.46031	4.24692	3.64373	3.15018	3.59892	3.96299		15	1138	7	325	15	Mouse	Mus musculus OX=10455
High	Master Protein	P47911	60S ribosomal protein L6 OS=Mus musculus OX=10090 GN=Rpl6 PE=1 SV=3	3.96733	3.27691	3.28221	3.68583	3.42354	2.96359	3.92385	4.32831	3.43863	3.94676	4.42753	3.95263	3.55195	3.16728	3.71054	4.00902		15	619	6	296	15	Mouse	Mus musculus OX=10456
High	Master Protein	Q8K183	Pyridoxal kinase OS=Mus musculus OX=10090 GN=Pdxk PE=1 SV=1	3.86136	3.18463	3.07017	3.46365	3.15517	3.18786	3.81451	4.55206	4.03283	4.3331	4.42331	4.16268	3.00665	2.50355	2.79229	3.75493		16	355	14	312	16	Mouse	Mus musculus OX=10457
High	Master Protein	Q9Z172	Small ubiquitin-related modifier 3 OS=Mus musculus OX=10090 GN=Sumo3 PE=1 SV=1	4.0203	4.59311	4.3944	4.60881	4.57654	4.66944	4.19967	3.06694	3.92868	3.37431	3.32026	3.25535	4.08031	3.96564	3.66246	3.36721		3	170	2	110	3	Mouse	Mus musculus OX=10458
High	Master Protein	Q8CAA7	Glucose 1,6-bisphosphate synthase OS=Mus musculus OX=10090 GN=Pgm2l1 PE=1 SV=1	3.93783	4.15348	4.18486	4.14581	4.21791	4.14265	3.54709	3.42899	2.14007	3.46513	3.61817	3.60134	3.30093	3.17127	3.21493	3.39962		33	1497	19	621	33	Mouse	Mus musculus OX=10459
High	Master Protein	Q0VBF8	Protein stum homolog OS=Mus musculus OX=10090 GN=Stum PE=1 SV=1	3.79064	4.1327	4.27891	4.10013	3.5007	3.45314	4.12338	3.33782	2.99455	3.31175	3.61245	3.35575	3.78407	3.69749	3.47825	3.7838	Acetyl [N-Term]	4	289	1	141	4	Mouse	Mus musculus OX=10460
High	Master Protein	P04925	Major prion protein OS=Mus musculus OX=10090 GN=Prnp PE=1 SV=2	3.9041	3.82559	3.88112	3.94169	3.33384	3.38355	3.77402	3.20878	2.76479	3.19867	3.43351	3.22001	3.56202	3.41899	3.5718	3.20533		7	257	4	254	7	Mouse	Mus musculus OX=10461
High	Master Protein	Q91ZZ3	Beta-synuclein OS=Mus musculus OX=10090 GN=Sncb PE=1 SV=1	3.89445	2.34101	2.6885	3.34802	2.2484	2.3288	3.46086	4.06492	3.38418	4.11465	3.98328	3.51877	2.71134	2.0361	2.84389	3.30798	Acetyl [N-Term]	9	910	1	133	9	Mouse	Mus musculus OX=10462
High	Master Protein	Q06138	Calcium-binding protein 39 OS=Mus musculus OX=10090 GN=Cab39 PE=1 SV=2	3.88853	4.47971	4.36331	4.33152	4.27783	4.23201	4.23527	3.17232	3.44075	3.14192	3.72493	3.81493	4.22301	4.40053	4.20676	3.90045		13	492	11	341	13	Mouse	Mus musculus OX=10463
High	Master Protein	P35564	Calnexin OS=Mus musculus OX=10090 GN=Canx PE=1 SV=1	3.88702	2.82793	3.17807	3.25146	3.44491	3.41311	3.56127	4.27548	3.49047	4.1111	3.82825	3.77061	3.277	2.96552	3.3552	3.51322		40	1398	23	591	40	Mouse	Mus musculus OX=10464
High	Master Protein	Q7TQF7	Amphiphysin OS=Mus musculus OX=10090 GN=Amph PE=1 SV=1	3.87324	2.77743	3.15444	3.29438	2.88373	2.71044	3.67544	4.25248	2.17689	3.97862	3.56093	3.6621	3.27522	2.82552	3.06974	3.71711		31	1482	9	686	31	Mouse	Mus musculus OX=10465
High	Master Protein	Q9R111	Guanine deaminase OS=Mus musculus OX=10090 GN=Gda PE=1 SV=1	3.87768	2.53429	2.76589	3.38295	2.84076	2.82084	3.39317	4.37331	3.18936	4.01338	4.23069	3.71088	2.70721	2.50731	2.99744	3.64273		29	1642	18	454	29	Mouse	Mus musculus OX=10466
High	Master Protein	P48320	Glutamate decarboxylase 2 OS=Mus musculus OX=10090 GN=Gad2 PE=1 SV=1	3.84488	2.51344	3.26611	3.17605	3.13842	3.10506	4.43619	4.36931	4.18721	4.62035	5.07762	4.62404	3.64373	3.64593	4.05096	4.6297		18	504	9	585	18	Mouse	Mus musculus OX=10467
High	Master Protein	P31648	Sodium- and chloride-dependent GABA transporter 1 OS=Mus musculus OX=10090 GN=Slc6a1 PE=1 SV=2	3.92322	3.22262	3.56554	3.69778	2.82348	2.93246	3.94805	4.46014	3.57867	4.14511	4.21962	3.84223	3.15859	2.7055	3.20137	3.72465		11	319	4	599	11	Mouse	Mus musculus OX=10468
High	Master Protein	P62484	Abl interactor 2 OS=Mus musculus OX=10090 GN=Abi2 PE=1 SV=1	3.898	4.0147	4.02952	4.14347	3.94549	4.04746	3.92013	3.44908	3.51287	3.77438	3.554	3.74355	4.31364	4.33838	4.18658	3.9091		14	440	2	446	14	Mouse	Mus musculus OX=10469
High	Master Protein	P51410	60S ribosomal protein L9 OS=Mus musculus OX=10090 GN=Rpl9 PE=1 SV=2	3.84087	4.28724	4.16823	4.05158	4.18296	4.14124	4.09277	3.60592	3.84417	3.55301	3.8009	3.94827	4.25755	4.22392	4.38954	4.12716		9	491	2	192	9	Mouse	Mus musculus OX=10470
High	Master Protein	Q8BG51-4	Isoform 4 of Mitochondrial Rho GTPase 1 OS=Mus musculus OX=10090 GN=Rhot1	3.82734	3.69876	3.91112	3.87578	3.73578	3.62562	3.9727	3.30153	3.50433	3.51206	3.76912	3.93777	4.14403	4.19931	4.23654	3.84222		20	450	2	704	20	Mouse	Mus musculus OX=10471
High	Master Protein	Q5DU25	IQ motif and SEC7 domain-containing protein 2 OS=Mus musculus OX=10090 GN=Iqsec2 PE=1 SV=3	3.82382	3.84247	3.80958	3.79644	3.46694	3.54112	4.18349	4.09489	5.15507	4.56757	4.28987	4.3137	4.21479	4.37507	4.23065	4.25794		40	653	5	1478	40	Mouse	Mus musculus OX=10472
High	Master Protein	P31786	Acyl-CoA-binding protein OS=Mus musculus OX=10090 GN=Dbi PE=1 SV=2	3.82204	3.71832	3.7129	3.74832	3.99234	3.91361	3.01372	4.25433	3.78742	4.23773	4.12501	4.47478	3.50087	3.0802	3.87919	4.21356		3	137	3	87	3	Mouse	Mus musculus OX=10473
High	Master Protein	Q7TQ95	Endoplasmic reticulum junction formation protein lunapark OS=Mus musculus OX=10090 GN=Lnpk PE=1 SV=1	3.78284	4.21618	4.1761	4.11723	4.20376	4.22882	4.02428	3.30887	3.68554	3.69771	3.49506	3.84537	4.03241	4.12925	3.95422	3.72622		11	82	6	425	11	Mouse	Mus musculus OX=10474
High	Master Protein	Q8BFR5	Elongation factor Tu, mitochondrial OS=Mus musculus OX=10090 GN=Tufm PE=1 SV=1	3.78286	2.57357	2.78385	3.00691	2.53393	2.81123	3.39573	4.20946	3.32164	4.00321	3.87938	3.54724	2.95481	2.40152	3.2498	3.63825		28	2083	10	452	28	Mouse	Mus musculus OX=10475
High	Master Protein	Q9R1P0	Proteasome subunit alpha type-4 OS=Mus musculus OX=10090 GN=Psma4 PE=1 SV=1	3.83622	4.45725	4.48186	4.19066	4.54098	4.32452	4.15934	3.91739	4.26981	3.80973	3.97355	4.08356	4.26759	4.38071	4.26637	4.2016		15	515	15	261	15	Mouse	Mus musculus OX=10476
High	Master Protein	Q9CV28	Ubiquitin carboxyl-terminal hydrolase MINDY-3 OS=Mus musculus OX=10090 GN=MINDY3 PE=1 SV=2	3.46473	1.99489	2.11191	2.19206	1.01224	1.36428	1.75393	0.855517	NaN	0.665145	1.53016	0.909252	1.73419	1.13685	0.375305	1.05018		2	9	2	444	2	Mouse	Mus musculus OX=10477
High	Master Protein	Q9WTL7	Acyl-protein thioesterase 2 OS=Mus musculus OX=10090 GN=Lypla2 PE=1 SV=1	3.75329	4.12711	3.97017	3.86341	4.25378	4.00777	3.93671	3.72441	3.41893	3.67731	3.54756	4.12306	3.7237	3.92546	3.86867	4.00408		9	272	9	231	9	Mouse	Mus musculus OX=10478
High	Master Protein	Q921F2	TAR DNA-binding protein 43 OS=Mus musculus OX=10090 GN=Tardbp PE=1 SV=1	3.82462	4.54058	4.23035	4.18673	4.38834	4.30748	4.25849	3.5081	4.27231	4.08799	3.69584	3.8084	4.17837	4.32202	4.25022	3.94474		12	468	3	414	12	Mouse	Mus musculus OX=10479
High	Master Protein	Q9D0K2	Succinyl-CoA:3-ketoacid coenzyme A transferase 1, mitochondrial OS=Mus musculus OX=10090 GN=Oxct1 PE=1 SV=1	3.78573	3.53093	3.38332	3.40273	3.34956	3.40103	3.8919	4.2519	2.03476	3.36403	3.84805	3.43824	3.3687	3.36257	3.15363	3.38756		22	2059	13	520	22	Mouse	Mus musculus OX=10480
High	Master Protein	P08226	Apolipoprotein E OS=Mus musculus OX=10090 GN=Apoe PE=1 SV=2	3.93495	4.17854	4.01274	4.4334	4.33649	4.28456	4.62393	3.51154	4.90094	4.09063	3.93687	3.54932	4.15156	4.22926	4.20265	4.35848		19	1119	17	311	19	Mouse	Mus musculus OX=10481
High	Master Protein	Q9D1T0	Leucine-rich repeat and immunoglobulin-like domain-containing nogo receptor-interacting protein 1 OS=Mus musculus OX=10090 GN=Lingo1 PE=1 SV=1	3.81369	3.95623	4.1354	4.26542	3.97765	4.15805	4.63818	3.87765	3.68882	3.64525	3.79002	3.88433	3.61835	4.49957	3.83427	4.50773		16	600	15	614	16	Mouse	Mus musculus OX=10482
High	Master Protein	Q9CQC7	NADH dehydrogenase [ubiquinone] 1 beta subcomplex subunit 4 OS=Mus musculus OX=10090 GN=Ndufb4 PE=1 SV=3	3.73805	1.86746	2.29328	2.59595	2.30917	2.28454	3.47085	4.36624	3.21968	4.18879	4.11349	3.88344	2.40681	1.99015	2.63589	3.30258		7	181	7	129	7	Mouse	Mus musculus OX=10483
High	Master Protein	Q8BFZ3	Beta-actin-like protein 2 OS=Mus musculus OX=10090 GN=Actbl2 PE=1 SV=1	3.80824	2.49136	2.80624	2.70823	2.29421	2.88621	2.96126	1.59613	1.5223	1.32168	2.32307	2.07097	3.00608	2.49246	2.63724	2.19633		19	10762	1	376	19	Mouse	Mus musculus OX=10484
High	Master Protein	Q9D2M8	Ubiquitin-conjugating enzyme E2 variant 2 OS=Mus musculus OX=10090 GN=Ube2v2 PE=1 SV=4	3.71064	3.93637	3.84089	3.88771	3.83591	3.77406	3.77629	3.30544	3.36279	3.30159	3.64977	3.5511	3.86938	3.81829	3.78659	3.72829		9	915	3	145	9	Mouse	Mus musculus OX=10485
High	Master Protein	O70161	Phosphatidylinositol 4-phosphate 5-kinase type-1 gamma OS=Mus musculus OX=10090 GN=Pip5k1c PE=1 SV=2	3.73656	3.55894	3.57779	3.52789	3.43521	3.07522	4.03625	4.09605	2.89034	4.08575	4.13776	4.09968	3.58882	3.32188	3.26436	3.72418		22	684	10	661	22	Mouse	Mus musculus OX=10486
High	Master Protein	Q9R1P1	Proteasome subunit beta type-3 OS=Mus musculus OX=10090 GN=Psmb3 PE=1 SV=1	3.58881	4.28789	3.98706	4.01538	4.20776	3.83544	4.09616	3.31861	3.78033	3.28671	3.84254	3.85011	3.89534	3.92845	4.01517	3.85575		10	248	2	205	10	Mouse	Mus musculus OX=10487
High	Master Protein	Q60634	Flotillin-2 OS=Mus musculus OX=10090 GN=Flot2 PE=1 SV=2	3.74096	4.03724	4.10305	4.02963	3.90554	3.88031	4.09431	3.6238	3.85363	3.74225	3.67367	3.27306	3.7213	3.62012	3.67211	3.73336		24	593	24	428	24	Mouse	Mus musculus OX=10488
High	Master Protein	Q80TL4	PHD finger protein 24 OS=Mus musculus OX=10090 GN=Phf24 PE=1 SV=2	3.81085	3.45124	3.51555	3.68552	3.55341	3.73521	3.30355	4.32693	3.4248	3.84959	3.76892	3.58642	3.57645	3.65681	3.77373	3.5405		24	759	1	400	24	Mouse	Mus musculus OX=10489
High	Master Protein	O35381	Acidic leucine-rich nuclear phosphoprotein 32 family member A OS=Mus musculus OX=10090 GN=Anp32a PE=1 SV=1	3.81043	3.74781	3.58943	3.56557	3.52859	3.71468	4.06236	3.80177	3.72174	4.01693	3.85402	3.60554	3.41268	3.30258	3.38286	3.54428		12	373	5	247	12	Mouse	Mus musculus OX=10490
High	Master Protein	Q9DC70	NADH dehydrogenase [ubiquinone] iron-sulfur protein 7, mitochondrial OS=Mus musculus OX=10090 GN=Ndufs7 PE=1 SV=1	3.7283	3.02421	3.17691	3.16272	3.23558	3.02066	3.56318	4.14658	3.65264	4.08136	4.09732	4.07181	3.31818	3.11951	3.66688	3.82936		10	339	5	224	10	Mouse	Mus musculus OX=10491
High	Master Protein	Q8C0M9	Isoaspartyl peptidase/L-asparaginase OS=Mus musculus OX=10090 GN=Asrgl1 PE=1 SV=1	3.70012	3.48338	3.5118	3.55866	3.57161	3.47949	3.36359	3.72672	3.32157	3.77135	3.95191	3.91769	3.49522	2.92623	3.71036	3.6612		12	382	12	326	12	Mouse	Mus musculus OX=10492
High	Master Protein	P52760	2-iminobutanoate/2-iminopropanoate deaminase OS=Mus musculus OX=10090 GN=Rida PE=1 SV=3	3.72084	4.09072	4.00217	3.74978	3.96711	3.86508	3.69942	3.77497	4.13315	4.12315	4.34031	4.4589	4.21666	3.80955	4.307	4.24108		8	219	8	135	8	Mouse	Mus musculus OX=10493
High	Master Protein	P24472	Glutathione S-transferase A4 OS=Mus musculus OX=10090 GN=Gsta4 PE=1 SV=3	3.67336	3.4358	3.56149	3.51801	3.74037	3.56832	3.48605	3.79058	3.59971	3.61709	3.64648	3.56368	3.72678	3.56318	3.76176	3.50899		9	344	7	222	9	Mouse	Mus musculus OX=10494
High	Master Protein	Q9JKC6	Cell cycle exit and neuronal differentiation protein 1 OS=Mus musculus OX=10090 GN=Cend1 PE=1 SV=1	3.71241	2.38997	2.87067	3.16343	2.83621	2.80514	3.2135	4.22138	3.28784	4.44846	4.41362	4.14631	2.64534	2.56982	3.24589	3.66833		11	275	11	149	11	Mouse	Mus musculus OX=10495
High	Master Protein	P41105	60S ribosomal protein L28 OS=Mus musculus OX=10090 GN=Rpl28 PE=1 SV=2	3.80805	4.47324	4.29079	4.267	4.51588	4.62609	4.25577	3.55338	4.06515	3.70973	3.77108	3.87701	4.37787	4.41673	4.31532	3.92874		7	196	1	137	7	Mouse	Mus musculus OX=10496
High	Master Protein	Q8CHH9	Septin-8 OS=Mus musculus OX=10090 GN=Septin8 PE=1 SV=4	3.69248	2.63384	3.13879	3.2046	2.76414	2.83817	2.77516	3.83692	3.05615	3.65001	3.83229	3.95685	3.32206	2.29893	3.1209	3.49928		29	1804	10	429	29	Mouse	Mus musculus OX=10497
High	Master Protein	Q80YA9	Connector enhancer of kinase suppressor of ras 2 OS=Mus musculus OX=10090 GN=Cnksr2 PE=1 SV=1	3.66219	3.75603	3.95055	3.65059	3.78037	3.55745	4.05897	3.81684	3.85348	4.1266	3.94546	4.16245	3.65118	3.6857	3.57749	3.95774		29	554	2	1032	29	Mouse	Mus musculus OX=10498
High	Master Protein	Q9QVP9	Protein-tyrosine kinase 2-beta OS=Mus musculus OX=10090 GN=Ptk2b PE=1 SV=2	3.77591	3.53673	3.77726	3.46458	3.36069	2.84558	4.26085	4.2283	3.3781	4.66209	4.37782	4.45623	3.76595	3.68458	3.27439	4.26073		39	568	13	1009	39	Mouse	Mus musculus OX=10499
High	Master Protein	Q7TMF3	NADH dehydrogenase [ubiquinone] 1 alpha subcomplex subunit 12 OS=Mus musculus OX=10090 GN=Ndufa12 PE=1 SV=2	3.67841	3.10599	3.32466	3.30614	3.23205	3.21381	3.73383	4.097	3.43206	3.90575	4.05873	4.04869	3.97342	3.94015	4.00364	3.87739	Acetyl [N-Term]	11	364	8	145	11	Mouse	Mus musculus OX=10500
High	Master Protein	Q9CR16	Peptidyl-prolyl cis-trans isomerase D OS=Mus musculus OX=10090 GN=Ppid PE=1 SV=3	3.76885	3.24233	3.34024	3.45701	3.35151	3.26005	3.54425	3.94385	3.56291	3.95309	3.98906	3.82602	3.83898	3.60308	3.68344	3.76247		20	433	6	370	20	Mouse	Mus musculus OX=10501
High	Master Protein	P47708	Rabphilin-3A OS=Mus musculus OX=10090 GN=Rph3a PE=1 SV=2	3.68769	3.67618	4.03763	3.67641	3.95716	3.75172	4.39154	4.55621	3.65388	4.86678	4.2977	4.86042	4.35525	3.83209	3.84251	3.96471		33	891	12	681	33	Mouse	Mus musculus OX=10502
High	Master Protein	Q5RJI5	Serine/threonine-protein kinase BRSK1 OS=Mus musculus OX=10090 GN=Brsk1 PE=1 SV=1	3.73778	4.36734	4.34652	4.35922	4.21533	4.05551	3.80719	3.19939	3.34888	3.41426	3.38971	3.54859	3.95846	4.21659	3.87344	3.4994		27	684	2	778	27	Mouse	Mus musculus OX=10503
High	Master Protein	Q8BKC5	Importin-5 OS=Mus musculus OX=10090 GN=Ipo5 PE=1 SV=3	3.67422	4.13295	4.18981	4.04384	3.85168	3.78368	3.8334	2.15146	2.74011	2.3554	2.8257	2.85514	3.55188	3.34014	3.36764	3.02489		42	1241	3	1097	42	Mouse	Mus musculus OX=10504
High	Master Protein	O88543	COP9 signalosome complex subunit 3 OS=Mus musculus OX=10090 GN=Cops3 PE=1 SV=3	3.80213	4.07756	4.19707	4.07754	4.11745	4.22457	4.2481	3.64683	3.72736	3.59852	3.67035	3.99899	4.23522	4.20074	4.136	3.84381		12	372	12	423	12	Mouse	Mus musculus OX=10505
High	Master Protein	Q91WS0	CDGSH iron-sulfur domain-containing protein 1 OS=Mus musculus OX=10090 GN=Cisd1 PE=1 SV=1	3.65572	2.85499	3.01808	3.33451	3.07101	3.04676	3.55985	4.00151	3.43027	4.00361	3.99668	3.74317	3.12811	2.7452	3.2212	3.60543		7	459	5	108	7	Mouse	Mus musculus OX=10506
High	Master Protein	Q8VHH5	Arf-GAP with GTPase, ANK repeat and PH domain-containing protein 3 OS=Mus musculus OX=10090 GN=Agap3 PE=1 SV=1	3.65995	4.10991	4.04036	3.94675	3.77016	3.44806	4.00368	3.24421	2.73846	3.16286	3.26094	3.33773	3.35875	3.49788	3.3816	3.2832		15	368	2	910	15	Mouse	Mus musculus OX=10507
High	Master Protein	P60761	Neurogranin OS=Mus musculus OX=10090 GN=Nrgn PE=1 SV=1	3.68685	3.20123	3.42708	3.49363	2.98581	2.76782	3.62965	3.90167	2.26019	3.83579	3.44046	3.88425	3.18284	2.86787	2.73416	3.64189	Acetyl [N-Term]	3	147	3	78	3	Mouse	Mus musculus OX=10508
High	Master Protein	Q9R0P5	Destrin OS=Mus musculus OX=10090 GN=Dstn PE=1 SV=3	3.65631	2.61196	2.92478	3.14305	3.06118	2.98505	3.66023	4.14536	3.08068	3.54074	3.91723	3.77631	3.40513	2.79494	3.33867	3.79376		19	1945	6	165	19	Mouse	Mus musculus OX=10509
High	Master Protein	Q61481	Calcium/calmodulin-dependent 3',5'-cyclic nucleotide phosphodiesterase 1A OS=Mus musculus OX=10090 GN=Pde1a PE=1 SV=3	3.68355	3.52575	3.68034	3.78448	3.31376	3.14149	3.58343	3.81334	3.49044	3.34733	3.73675	3.14187	3.42493	3.19406	3.34669	3.90475		14	404	5	545	14	Mouse	Mus musculus OX=10510
High	Master Protein	P14824	Annexin A6 OS=Mus musculus OX=10090 GN=Anxa6 PE=1 SV=3	3.73745	2.83652	2.95741	3.13763	3.38268	3.3465	3.83261	4.02365	3.44403	4.20628	4.02598	4.18234	3.21855	3.1369	3.56109	3.94061		42	1749	18	673	42	Mouse	Mus musculus OX=10511
High	Master Protein	Q9JHU4	Cytoplasmic dynein 1 heavy chain 1 OS=Mus musculus OX=10090 GN=Dync1h1 PE=1 SV=2	3.6313	2.44203	2.73407	3.12935	2.69244	2.62435	2.97358	4.10579	3.06165	3.78024	4.14621	3.61039	2.78141	1.94731	2.8089	3.32935		302	17181	18	4644	302	Mouse	Mus musculus OX=10512
High	Master Protein	Q61553	Fascin OS=Mus musculus OX=10090 GN=Fscn1 PE=1 SV=4	3.67547	3.45152	3.76792	3.7746	3.12917	3.11852	3.30476	3.66901	3.22471	3.58096	3.56667	3.47792	3.43072	3.69704	3.48754	3.60549		35	2382	9	493	35	Mouse	Mus musculus OX=10513
High	Master Protein	Q640R3	Hepatocyte cell adhesion molecule OS=Mus musculus OX=10090 GN=Hepacam PE=1 SV=2	3.6229	3.45154	3.77348	3.75067	3.62934	3.70249	3.69573	3.51726	3.99989	3.85723	4.02786	3.9749	4.01112	3.56808	3.9823	3.97896		10	288	7	418	10	Mouse	Mus musculus OX=10514
High	Master Protein	Q9CQ69	Cytochrome b-c1 complex subunit 8 OS=Mus musculus OX=10090 GN=Uqcrq PE=1 SV=3	3.6351	3.13922	3.27588	3.35372	3.35615	3.28396	3.7205	4.31145	3.71357	4.60002	4.20027	3.97716	3.52815	3.23589	3.50739	3.79095		8	535	7	82	8	Mouse	Mus musculus OX=10515
High	Master Protein	Q8K021	Secretory carrier-associated membrane protein 1 OS=Mus musculus OX=10090 GN=Scamp1 PE=1 SV=1	3.68387	3.39966	3.56775	3.59616	3.60121	3.62518	3.82608	3.94715	3.08814	3.88271	3.41141	3.64376	3.37403	3.4393	3.41832	3.57685		12	503	3	338	12	Mouse	Mus musculus OX=10516
High	Master Protein	Q60692	Proteasome subunit beta type-6 OS=Mus musculus OX=10090 GN=Psmb6 PE=1 SV=3	3.61213	4.3399	3.83745	4.09553	4.23157	4.2435	4.01677	3.89014	3.51027	3.55407	4.03097	3.73975	3.86731	3.75416	3.72679	3.94896		7	210	4	238	7	Mouse	Mus musculus OX=10517
High	Master Protein	Q61699	Heat shock protein 105 kDa OS=Mus musculus OX=10090 GN=Hsph1 PE=1 SV=2	3.78803	3.17643	3.04481	3.16656	3.01859	2.96638	3.68603	4.73076	3.02651	4.43581	3.96655	4.02831	3.15279	2.83977	2.89771	3.61641		46	1619	18	858	46	Mouse	Mus musculus OX=10518
High	Master Protein	Q62443	Neuronal pentraxin-1 OS=Mus musculus OX=10090 GN=Nptx1 PE=1 SV=1	3.75415	3.85013	3.84094	3.544	3.79039	3.67799	4.01002	3.68415	2.55151	3.69073	3.46393	3.43579	3.63116	3.28521	3.36336	3.35855		19	353	6	432	19	Mouse	Mus musculus OX=10519
High	Master Protein	Q3UHD9	Arf-GAP with GTPase, ANK repeat and PH domain-containing protein 2 OS=Mus musculus OX=10090 GN=Agap2 PE=1 SV=1	3.70507	3.96951	4.16604	4.06361	3.92117	3.96164	3.87639	3.73772	3.89483	3.95767	3.69564	4.02201	4.00448	4.49979	4.1859	4.11273		32	659	8	1186	32	Mouse	Mus musculus OX=10520
High	Master Protein	P29699	Alpha-2-HS-glycoprotein OS=Mus musculus OX=10090 GN=Ahsg PE=1 SV=1	3.58648	4.52911	4.26816	4.29106	4.57171	4.77099	3.86994	2.30843	4.31132	2.97244	3.46497	3.49648	4.34478	4.84667	5.48267	5.0923		9	313	9	345	9	Mouse	Mus musculus OX=10521
High	Master Protein	Q9D1A2	Cytosolic non-specific dipeptidase OS=Mus musculus OX=10090 GN=Cndp2 PE=1 SV=1	3.58007	3.40383	3.52182	3.42067	3.39483	3.52385	3.62757	3.72223	3.27707	3.75725	3.6661	3.47217	3.58736	3.2226	3.54246	3.54283		18	691	11	475	18	Mouse	Mus musculus OX=10522
High	Master Protein	P45591	Cofilin-2 OS=Mus musculus OX=10090 GN=Cfl2 PE=1 SV=1	3.57644	3.94364	3.95893	4.0922	4.25551	4.13986	3.75711	3.15614	4.15937	3.84291	3.83472	4.23659	4.78893	4.94316	4.78579	4.30691		14	1966	1	166	14	Mouse	Mus musculus OX=10523
High	Master Protein	P48678	Prelamin-A/C OS=Mus musculus OX=10090 GN=Lmna PE=1 SV=2	3.60306	3.03968	-0.76021	3.07112	3.31911	-0.245379	3.06223	2.48639	2.66003	2.35387	2.50897	0.39073	-0.487064	3.10051	3.09014	0.216792	Acetyl [N-Term]	45	1271	5	665	45	Mouse	Mus musculus OX=10524
High	Master Protein	P20108	Thioredoxin-dependent peroxide reductase, mitochondrial OS=Mus musculus OX=10090 GN=Prdx3 PE=1 SV=1	3.52867	2.41187	2.41971	2.80185	2.50274	2.5309	3.12467	3.74886	2.9295	3.54325	3.89569	3.51563	2.71113	2.3476	2.92126	3.46425		10	759	5	257	10	Mouse	Mus musculus OX=10525
High	Master Protein	P00397	Cytochrome c oxidase subunit 1 OS=Mus musculus OX=10090 GN=Mtco1 PE=1 SV=2	3.59488	2.94802	2.99009	3.53557	2.77604	1.16988	3.58845	3.91181	2.82514	3.18081	4.4025	3.85447	3.96367	3.537	3.52496	3.87355		7	159	5	514	7	Mouse	Mus musculus OX=10526
High	Master Protein	Q8R0S2	IQ motif and SEC7 domain-containing protein 1 OS=Mus musculus OX=10090 GN=Iqsec1 PE=1 SV=2	3.428	3.1215	3.42731	3.46041	3.33186	3.23112	3.92558	3.97022	3.44199	3.96053	3.96797	3.85911	3.64676	3.38949	3.62059	3.74314		37	685	11	961	37	Mouse	Mus musculus OX=10527
High	Master Protein	Q6P9K9	Neurexin-3 OS=Mus musculus OX=10090 GN=Nrxn3 PE=1 SV=2	3.76145	4.06248	4.19145	4.20375	4.06194	3.742	4.30085	3.86507	3.25569	3.57107	3.73593	4.0539	3.62378	3.98012	3.39541	4.0064		32	936	26	1571	32	Mouse	Mus musculus OX=10528
High	Master Protein	Q05816	Fatty acid-binding protein 5 OS=Mus musculus OX=10090 GN=Fabp5 PE=1 SV=3	3.64578	3.19133	3.15746	3.27623	3.26289	2.71871	3.0762	3.82173	3.01192	3.83038	4.01251	3.5756	3.17549	2.29842	3.08999	3.49188		14	595	12	135	14	Mouse	Mus musculus OX=10529
High	Master Protein	G5E829	Plasma membrane calcium-transporting ATPase 1 OS=Mus musculus OX=10090 GN=Atp2b1 PE=1 SV=1	3.69955	2.55611	2.74918	2.73023	2.66151	2.22712	3.32315	4.77967	2.42432	4.48026	3.87544	3.88461	2.54223	1.72864	2.6146	3.21351		70	3947	6	1220	70	Mouse	Mus musculus OX=10530
High	Master Protein	P14115	60S ribosomal protein L27a OS=Mus musculus OX=10090 GN=Rpl27a PE=1 SV=5	3.71626	4.21614	3.93441	4.08828	4.16841	4.15029	3.79541	3.17756	3.59107	3.21945	3.49245	3.58254	4.03635	4.12801	4.00745	3.68687		7	326	1	148	7	Mouse	Mus musculus OX=10531
High	Master Protein	Q68FD5	Clathrin heavy chain 1 OS=Mus musculus OX=10090 GN=Cltc PE=1 SV=3	3.47567	1.45474	2.23233	2.61084	1.98981	0.658499	3.01993	3.72323	1.91415	3.10788	3.69096	3.01635	2.36635	1.79641	2.30182	3.25902		134	14876	3	1675	134	Mouse	Mus musculus OX=10532
High	Master Protein	Q60930	Voltage-dependent anion-selective channel protein 2 OS=Mus musculus OX=10090 GN=Vdac2 PE=1 SV=2	3.57539	2.51781	2.72034	2.93071	2.68759	2.57388	3.21932	3.86934	3.19958	3.75242	3.814	3.49345	2.71015	2.25425	2.86432	3.23738		15	1800	3	295	15	Mouse	Mus musculus OX=10533
High	Master Protein	P70441	Na(+)/H(+) exchange regulatory cofactor NHE-RF1 OS=Mus musculus OX=10090 GN=Slc9a3r1 PE=1 SV=3	3.48436	3.44197	3.56682	3.68884	3.79235	3.75793	3.40352	3.3851	3.76762	3.79958	3.65789	3.84576	3.96047	3.89563	3.97842	3.84419		20	532	11	355	20	Mouse	Mus musculus OX=10534
High	Master Protein	Q9R257	Heme-binding protein 1 OS=Mus musculus OX=10090 GN=Hebp1 PE=1 SV=2	3.43223	3.35032	3.51656	3.55698	3.24263	2.89588	3.38733	3.85267	2.75163	3.80762	3.79264	3.41327	3.24377	3.03575	2.91384	3.40541		10	220	9	190	10	Mouse	Mus musculus OX=10535
High	Master Protein	Q60864	Stress-induced-phosphoprotein 1 OS=Mus musculus OX=10090 GN=Stip1 PE=1 SV=1	3.61317	2.33344	2.42008	3.04953	2.47929	2.42573	3.304	4.36931	3.11435	4.17869	3.93927	3.69527	2.81924	2.16703	2.64509	3.43372	Acetyl [N-Term]	54	2247	12	543	54	Mouse	Mus musculus OX=10536
High	Master Protein	P70414	Sodium/calcium exchanger 1 OS=Mus musculus OX=10090 GN=Slc8a1 PE=1 SV=1	3.65318	3.07372	3.2685	3.3047	2.99593	2.92033	3.32972	3.50632	2.56567	3.29239	3.55433	3.32363	3.32365	3.09367	3.05434	3.27313		16	426	10	970	16	Mouse	Mus musculus OX=10537
High	Master Protein	Q9CWS0	N(G),N(G)-dimethylarginine dimethylaminohydrolase 1 OS=Mus musculus OX=10090 GN=Ddah1 PE=1 SV=3	3.53015	2.84546	2.9206	3.08645	3.06778	3.21591	2.68397	3.93766	3.61741	4.04811	4.06939	4.15351	3.21824	2.93483	3.52132	3.43922		20	1201	10	285	20	Mouse	Mus musculus OX=10538
High	Master Protein	P70670	Nascent polypeptide-associated complex subunit alpha, muscle-specific form OS=Mus musculus OX=10090 GN=Naca PE=1 SV=2	3.57533	4.03363	3.96381	4.0329	4.18084	4.14851	3.80693	2.86852	3.6313	3.07077	3.30447	3.37381	3.99955	4.06293	3.85989	3.50659		6	342	6	2187	6	Mouse	Mus musculus OX=10539
High	Master Protein	P62823	Ras-related protein Rab-3C OS=Mus musculus OX=10090 GN=Rab3c PE=1 SV=1	3.498	2.19291	2.63193	3.01306	2.42115	2.37847	4.1286	4.26716	3.5884	4.33167	4.50675	4.05567	3.18308	2.76882	3.2438	3.81071		17	1006	4	227	17	Mouse	Mus musculus OX=10540
High	Master Protein	P06801	NADP-dependent malic enzyme OS=Mus musculus OX=10090 GN=Me1 PE=1 SV=2	3.41644	2.65417	3.00172	2.95819	3.00504	2.93594	2.51857	3.82443	2.82876	3.57053	3.8069	3.69509	3.35509	3.10335	3.33644	3.63546		22	260	14	572	22	Mouse	Mus musculus OX=10541
High	Master Protein	P35438	Glutamate receptor ionotropic, NMDA 1 OS=Mus musculus OX=10090 GN=Grin1 PE=1 SV=1	3.38692	3.18745	3.39105	3.24848	3.08709	3.01709	3.74707	3.78508	2.80059	3.88593	3.51771	3.70549	3.15008	3.16006	2.95152	3.33403		21	381	21	938	21	Mouse	Mus musculus OX=10542
High	Master Protein	Q64105	Sepiapterin reductase OS=Mus musculus OX=10090 GN=Spr PE=1 SV=1	3.04269	2.39788	2.68733	2.67824	2.60713	2.3624	2.87284	3.14403	2.71683	3.11668	3.0313	3.02764	2.62624	1.91955	2.44421	2.56812		13	219	13	261	13	Mouse	Mus musculus OX=10543
High	Master Protein	Q9CZT8	Ras-related protein Rab-3B OS=Mus musculus OX=10090 GN=Rab3b PE=1 SV=1	3.4851	3.30095	3.28824	3.25836	3.07082	3.15164	3.4284	2.8839	2.16768	2.82196	2.93875	3.05233	3.73516	3.32956	3.51647	2.73968		12	842	2	219	12	Mouse	Mus musculus OX=10544
High	Master Protein	Q06185	ATP synthase subunit e, mitochondrial OS=Mus musculus OX=10090 GN=Atp5me PE=1 SV=2	3.58755	2.35264	2.72344	2.91248	2.72072	2.46508	3.28145	3.91432	2.97082	3.88875	3.87386	3.53684	2.85556	2.26863	2.90436	3.34816		6	248	5	71	6	Mouse	Mus musculus OX=10545
High	Master Protein	Q99K85	Phosphoserine aminotransferase OS=Mus musculus OX=10090 GN=Psat1 PE=1 SV=1	3.49087	3.42314	3.35535	2.97463	3.32455	3.29784	2.45424	3.78077	3.29083	3.50258	3.7735	3.7977	3.29942	2.10256	3.06776	3.18635		14	865	10	370	14	Mouse	Mus musculus OX=10546
High	Master Protein	P62814	V-type proton ATPase subunit B, brain isoform OS=Mus musculus OX=10090 GN=Atp6v1b2 PE=1 SV=1	3.48082	1.7912	2.118	2.36606	2.07365	1.85789	2.72305	4.23439	2.57846	4.16822	3.91873	3.62408	2.36237	1.49335	1.83735	2.75172		34	3108	3	511	34	Mouse	Mus musculus OX=10547
High	Master Protein	P54763	Ephrin type-B receptor 2 OS=Mus musculus OX=10090 GN=Ephb2 PE=1 SV=3	3.66922	4.32699	4.12601	3.99346	4.05841	3.93329	3.74692	2.72759	3.50846	3.22217	3.35151	3.71749	3.92598	4.40111	3.81164	3.75188		23	659	20	986	23	Mouse	Mus musculus OX=10548
High	Master Protein	Q66JS6	Eukaryotic translation initiation factor 3 subunit J-B OS=Mus musculus OX=10090 GN=Eif3j2 PE=1 SV=1	3.4181	3.92343	3.84952	3.89719	3.80268	3.86288	3.41807	2.41867	3.16818	2.7434	2.9453	3.2517	3.9149	3.9594	3.82356	3.41627		13	314	3	263	13	Mouse	Mus musculus OX=10549
High	Master Protein	Q921J2	GTP-binding protein Rheb OS=Mus musculus OX=10090 GN=Rheb PE=1 SV=1	3.43712	4.07885	4.01578	4.02452	4.20233	4.07189	3.69553	3.07321	3.1882	3.07683	3.10508	3.73332	4.29001	4.38955	4.25336	3.72965		9	222	9	184	9	Mouse	Mus musculus OX=10550
High	Master Protein	Q60625	Intercellular adhesion molecule 5 OS=Mus musculus OX=10090 GN=Icam5 PE=1 SV=2	3.45247	2.21328	2.23237	2.61443	1.36448	1.88192	3.51818	4.44284	1.22984	4.47499	3.63112	3.5912	1.76529	0.860042	1.38065	3.42754		20	758	15	917	20	Mouse	Mus musculus OX=10551
High	Master Protein	Q64521	Glycerol-3-phosphate dehydrogenase, mitochondrial OS=Mus musculus OX=10090 GN=Gpd2 PE=1 SV=2	3.49839	2.79299	2.64314	2.74043	2.69895	2.37953	3.52764	4.14449	2.50559	3.78799	3.8689	3.55669	2.42637	2.34173	2.90184	3.37108		43	1733	15	727	43	Mouse	Mus musculus OX=10552
High	Master Protein	Q8CG76	Aflatoxin B1 aldehyde reductase member 2 OS=Mus musculus OX=10090 GN=Akr7a2 PE=1 SV=3	3.43245	3.88408	3.89197	3.21932	4.05622	3.20058	3.99993	2.71694	3.86656	3.41594	3.57358	3.78522	3.45821	4.23254	4.30149	3.17979		10	158	6	367	10	Mouse	Mus musculus OX=10553
High	Master Protein	O88507	Ciliary neurotrophic factor receptor subunit alpha OS=Mus musculus OX=10090 GN=Cntfr PE=1 SV=2	3.4539	4.21069	4.27758	4.19737	4.15972	3.74002	3.69364	2.31064	2.37533	2.0122	2.62773	2.90508	3.71261	3.62367	3.18039	2.44987		8	309	1	372	8	Mouse	Mus musculus OX=10554
High	Master Protein	Q64133	Amine oxidase [flavin-containing] A OS=Mus musculus OX=10090 GN=Maoa PE=1 SV=3	3.37536	4.07345	3.57902	3.58431	3.8344	3.53106	3.49623	3.48567	3.85103	3.46429	3.69906	3.76544	3.77542	3.59169	3.90906	3.59105		18	454	10	526	18	Mouse	Mus musculus OX=10555
High	Master Protein	Q9QZX7	Serine racemase OS=Mus musculus OX=10090 GN=Srr PE=1 SV=1	3.74201	3.59005	3.58375	3.78775	3.78187	3.6457	3.75709	4.01968	2.47481	3.70995	3.64744	3.39692	3.14016	2.83222	2.90611	3.43238		12	291	9	339	12	Mouse	Mus musculus OX=10556
High	Master Protein	P18572	Basigin OS=Mus musculus OX=10090 GN=Bsg PE=1 SV=2	3.52142	2.94344	3.06861	3.24593	3.31982	3.3893	3.31697	4.25028	3.21969	4.08624	3.79534	3.60231	3.53045	3.23484	3.57108	3.69311		11	366	11	389	11	Mouse	Mus musculus OX=10557
High	Master Protein	P55088	Aquaporin-4 OS=Mus musculus OX=10090 GN=Aqp4 PE=1 SV=2	3.28886	2.93276	3.09951	2.78983	3.20964	3.30482	2.76809	3.25465	3.14129	3.98365	3.85695	3.84518	3.47054	3.08882	3.62183	3.81239		11	1153	8	323	11	Mouse	Mus musculus OX=10558
High	Master Protein	Q05793	Basement membrane-specific heparan sulfate proteoglycan core protein OS=Mus musculus OX=10090 GN=Hspg2 PE=1 SV=1	3.41827	3.41415	3.18362	3.54012	3.87985	3.82513	3.54808	2.97489	4.52192	3.15236	3.06716	3.55509	4.21522	3.94841	4.36603	3.86247		62	932	41	3707	62	Mouse	Mus musculus OX=10559
High	Master Protein	Q01097	Glutamate receptor ionotropic, NMDA 2B OS=Mus musculus OX=10090 GN=Grin2b PE=1 SV=3	3.41768	3.0608	3.19619	3.14732	2.89342	2.93941	3.65413	3.68382	2.66151	3.76772	3.48245	3.67936	2.86869	3.22326	3.06105	3.49096		31	441	5	1482	31	Mouse	Mus musculus OX=10560
High	Master Protein	Q8JZQ9	Eukaryotic translation initiation factor 3 subunit B OS=Mus musculus OX=10090 GN=Eif3b PE=1 SV=1	3.41126	3.86025	3.92578	3.87971	3.86205	3.91508	3.71103	2.83856	3.50884	2.84811	3.33147	3.5128	3.99074	3.94699	3.89406	3.59847	Acetyl [N-Term]	29	671	5	803	29	Mouse	Mus musculus OX=10561
High	Master Protein	Q9DCS9	NADH dehydrogenase [ubiquinone] 1 beta subcomplex subunit 10 OS=Mus musculus OX=10090 GN=Ndufb10 PE=1 SV=3	3.66117	2.6678	2.93823	3.1053	3.20899	3.00431	3.5379	4.23092	3.11857	3.99572	3.95721	3.66547	2.90548	1.91709	3.0288	3.52431		11	250	9	176	11	Mouse	Mus musculus OX=10562
High	Master Protein	Q9R0P3	S-formylglutathione hydrolase OS=Mus musculus OX=10090 GN=Esd PE=1 SV=1	3.18042	3.41142	3.52852	3.44175	3.10743	3.03137	3.28094	3.54419	2.76801	3.55723	3.41783	3.40656	2.89627	2.749	2.73289	3.20473		13	463	9	282	13	Mouse	Mus musculus OX=10563
High	Master Protein	O35098	Dihydropyrimidinase-related protein 4 OS=Mus musculus OX=10090 GN=Dpysl4 PE=1 SV=1	3.39761	2.72013	3.00357	3.40796	2.99115	2.73554	3.2946	3.48174	3.19293	3.5577	3.51671	3.21759	2.61222	2.80405	2.9969	3.14584		29	2236	13	572	29	Mouse	Mus musculus OX=10564
High	Master Protein	O89053	Coronin-1A OS=Mus musculus OX=10090 GN=Coro1a PE=1 SV=5	3.31671	2.31892	2.3708	2.74251	2.34022	2.33758	3.30263	4.19598	2.65636	4.03188	3.62613	3.61031	2.70638	2.07924	2.74754	3.18978		24	1094	9	461	24	Mouse	Mus musculus OX=10565
High	Master Protein	Q80UK0	SEC14 domain and spectrin repeat-containing protein 1 OS=Mus musculus OX=10090 GN=Sestd1 PE=1 SV=1	3.41657	4.14364	4.07964	4.08726	4.00324	4.12387	3.66446	2.32942	3.02725	2.47508	2.81738	2.74311	3.46306	3.57992	3.07039	2.96744	Acetyl [N-Term]	13	244	13	696	13	Mouse	Mus musculus OX=10566
High	Master Protein	Q9CZC8	Secernin-1 OS=Mus musculus OX=10090 GN=Scrn1 PE=1 SV=1	3.39709	1.90543	2.97869	3.02874	2.65713	2.69725	3.28538	3.53787	2.53603	3.36634	3.64393	3.50987	2.92935	1.84631	3.01896	3.35317		16	802	10	414	16	Mouse	Mus musculus OX=10567
High	Master Protein	Q9CPP6	NADH dehydrogenase [ubiquinone] 1 alpha subcomplex subunit 5 OS=Mus musculus OX=10090 GN=Ndufa5 PE=1 SV=3	3.54261	3.01527	3.41173	3.38704	3.25262	3.23383	3.43261	3.82544	3.21502	3.90847	3.86644	3.65665	3.82704	3.7035	3.9311	3.84134		10	247	8	116	10	Mouse	Mus musculus OX=10568
High	Master Protein	P52503	NADH dehydrogenase [ubiquinone] iron-sulfur protein 6, mitochondrial OS=Mus musculus OX=10090 GN=Ndufs6 PE=1 SV=2	3.37169	1.53106	1.90236	2.37193	1.93208	1.90465	3.18151	3.91175	2.27974	3.73869	3.64521	3.31497	2.17548	1.68122	2.28687	3.18108		8	255	6	116	8	Mouse	Mus musculus OX=10569
High	Master Protein	Q8C854	Myelin expression factor 2 OS=Mus musculus OX=10090 GN=Myef2 PE=1 SV=1	3.37375	3.96938	3.82728	3.85726	3.74676	3.74858	3.64621	2.75297	3.60841	3.25573	3.22768	3.00375	3.72805	3.53547	3.40498	3.09847		25	543	6	591	25	Mouse	Mus musculus OX=10570
High	Master Protein	Q9R0Q6	Actin-related protein 2/3 complex subunit 1A OS=Mus musculus OX=10090 GN=Arpc1a PE=1 SV=1	3.2439	2.09105	2.40129	2.32189	2.01555	1.45409	3.51561	4.07329	1.46408	3.65843	3.72802	3.62402	2.85568	1.48247	2.58246	3.39701		29	1791	3	370	29	Mouse	Mus musculus OX=10571
High	Master Protein	Q9D379	Epoxide hydrolase 1 OS=Mus musculus OX=10090 GN=Ephx1 PE=1 SV=2	3.29024	4.11272	3.89961	3.83776	4.16014	3.98537	3.6109	2.36967	3.50954	2.80802	2.97507	2.96643	3.85908	3.72585	3.55354	3.27969		8	130	7	455	8	Mouse	Mus musculus OX=10572
High	Master Protein	P21619	Lamin-B2 OS=Mus musculus OX=10090 GN=Lmnb2 PE=1 SV=2	3.4372	3.09719	3.21305	3.45041	3.14815	3.25021	3.5196	3.38039	3.36947	3.60847	3.36621	3.56641	3.57231	3.47272	3.52087	3.57561		29	589	15	596	29	Mouse	Mus musculus OX=10573
High	Master Protein	Q80YX1	Tenascin OS=Mus musculus OX=10090 GN=Tnc PE=1 SV=1	3.50633	4.27738	3.99218	3.95191	3.81472	4.24827	3.22789	1.65473	2.6852	2.0747	2.34711	2.46307	3.00426	2.77253	2.32607	2.35656		31	2408	7	2110	31	Mouse	Mus musculus OX=10574
High	Master Protein	Q3THS6	S-adenosylmethionine synthase isoform type-2 OS=Mus musculus OX=10090 GN=Mat2a PE=1 SV=2	3.40255	3.87308	3.79265	3.84208	3.94858	4.03892	3.57749	2.82791	3.5601	3.03358	3.11697	3.21981	3.89749	3.7989	3.65915	3.28939		19	500	19	395	19	Mouse	Mus musculus OX=10575
High	Master Protein	Q9D1R9	60S ribosomal protein L34 OS=Mus musculus OX=10090 GN=Rpl34 PE=1 SV=2	3.35225	3.92071	3.91825	3.80473	4.12975	3.95211	3.72402	3.02072	3.79009	3.32314	3.21601	3.47579	3.84537	3.83513	3.80199	3.30838		6	295	6	117	6	Mouse	Mus musculus OX=10576
High	Master Protein	Q8BJI1	Sodium-dependent neutral amino acid transporter SLC6A17 OS=Mus musculus OX=10090 GN=Slc6a17 PE=1 SV=1	3.40641	3.08892	3.40407	3.71048	3.96208	3.88485	3.61948	3.67409	3.39172	3.86894	4.03977	4.14094	4.58263	4.70366	4.71767	4.61815		16	296	7	727	16	Mouse	Mus musculus OX=10577
High	Master Protein	Q9Z2Y8	Pyridoxal phosphate homeostasis protein OS=Mus musculus OX=10090 GN=Plpbp PE=1 SV=1	3.34765	3.65547	3.64873	3.74735	3.88458	4.11652	3.43616	3.12812	3.46114	3.18981	3.15315	3.62222	3.93097	4.20112	4.03228	3.72026		12	249	7	274	12	Mouse	Mus musculus OX=10578
High	Master Protein	Q9CQ92	Mitochondrial fission 1 protein OS=Mus musculus OX=10090 GN=Fis1 PE=1 SV=1	3.30011	3.55492	3.42639	3.52664	3.59781	3.55637	3.4804	3.09515	3.5178	3.39184	3.60763	3.74038	3.74994	4.00541	3.88149	3.78421	Acetyl [N-Term]	9	240	4	152	9	Mouse	Mus musculus OX=10579
High	Master Protein	Q80UW2	F-box only protein 2 OS=Mus musculus OX=10090 GN=Fbxo2 PE=1 SV=1	3.21812	2.94436	3.17101	3.26498	3.13397	2.89272	3.27201	3.27739	3.05634	3.11391	3.4696	3.13265	3.05258	3.03737	3.4754	3.10465		14	308	9	297	14	Mouse	Mus musculus OX=10580
High	Master Protein	Q62188	Dihydropyrimidinase-related protein 3 OS=Mus musculus OX=10090 GN=Dpysl3 PE=1 SV=1	3.34946	2.77706	2.64765	2.80002	2.52071	2.2887	3.30898	3.5744	2.47281	3.27271	3.68084	3.25019	2.78634	2.11081	2.9678	3.2112		34	12519	4	570	34	Mouse	Mus musculus OX=10581
High	Master Protein	Q4QQM4	Tumor protein p53-inducible protein 11 OS=Mus musculus OX=10090 GN=Trp53i11 PE=1 SV=1	3.3562	4.17821	4.17035	4.01752	3.97265	4.13663	2.99187	1.21189	2.68454	2.37145	2.21237	2.6474	3.84016	4.11658	4.00987	3.16785		5	255	5	189	5	Mouse	Mus musculus OX=10582
High	Master Protein	P43274	Histone H1.4 OS=Mus musculus OX=10090 GN=H1-4 PE=1 SV=2	3.35546	2.8744	2.80247	3.18173	2.83307	2.86436	2.84783	2.98164	3.58986	2.97511	2.87329	3.01146	3.0273	2.61189	2.93241	2.77751		9	558	2	219	9	Mouse	Mus musculus OX=10583
High	Master Protein	Q64516-1	Isoform 1 of Glycerol kinase OS=Mus musculus OX=10090 GN=Gk	3.45438	3.27896	3.31235	3.33143	3.59984	3.42102	3.33143	3.38283	3.21603	3.58314	3.82744	4.03666	4.80943	4.9453	4.90691	4.23437		24	589	5	524	24	Mouse	Mus musculus OX=10584
High	Master Protein	P22599	Alpha-1-antitrypsin 1-2 OS=Mus musculus OX=10090 GN=Serpina1b PE=1 SV=2	3.33087	4.58961	3.90784	4.17361	4.47659	4.46211	3.87602	1.64821	3.95836	2.38866	3.45739	3.30837	4.22528	4.65105	5.35006	4.89371		16	1530	6	413	16	Mouse	Mus musculus OX=10585
High	Master Protein	P13020	Gelsolin OS=Mus musculus OX=10090 GN=Gsn PE=1 SV=3	3.23439	3.64613	3.53996	3.48994	3.50749	3.70404	3.0397	2.7485	3.46572	2.93848	3.16885	3.23969	3.45664	3.43894	3.70322	3.59391		28	829	14	780	28	Mouse	Mus musculus OX=10586
High	Master Protein	Q5M8N0	CB1 cannabinoid receptor-interacting protein 1 OS=Mus musculus OX=10090 GN=Cnrip1 PE=1 SV=1	3.30843	2.35179	2.6986	1.68003	2.59075	1.42262	3.13807	3.82003	2.00689	3.65965	3.53222	3.37535	2.5735	1.9312	2.0673	2.88768		10	433	3	164	10	Mouse	Mus musculus OX=10587
High	Master Protein	Q99PU5	Long-chain-fatty-acid--CoA ligase ACSBG1 OS=Mus musculus OX=10090 GN=Acsbg1 PE=1 SV=1	3.30737	2.76183	2.80081	2.8522	3.16713	3.10833	2.59444	3.25896	2.80079	3.3613	3.59183	3.40879	3.13731	3.09284	3.45413	3.46057		22	422	18	721	22	Mouse	Mus musculus OX=10588
High	Master Protein	Q9CQX2	Cytochrome b5 type B OS=Mus musculus OX=10090 GN=Cyb5b PE=1 SV=1	3.30702	2.39224	2.59708	2.79906	2.64119	2.58786	3.01001	3.75524	2.26706	3.62835	3.37028	3.23779	2.58097	2.27283	2.66058	3.18637		5	175	5	146	5	Mouse	Mus musculus OX=10589
High	Master Protein	Q9JLZ3	Methylglutaconyl-CoA hydratase, mitochondrial OS=Mus musculus OX=10090 GN=Auh PE=1 SV=1	3.20858	2.95589	3.11348	3.22678	3.25807	3.31426	3.25347	3.11367	3.26182	3.43002	3.35256	3.50389	3.82599	3.90918	3.96088	3.52472		12	325	2	314	12	Mouse	Mus musculus OX=10590
High	Master Protein	Q9WTT4	V-type proton ATPase subunit G 2 OS=Mus musculus OX=10090 GN=Atp6v1g2 PE=1 SV=1	3.29049	2.06441	2.07474	2.54216	2.46154	1.8897	2.99135	4.52149	3.08717	4.41763	3.99565	3.96624	2.31977	1.03264	2.46016	3.18953		9	1016	2	118	9	Mouse	Mus musculus OX=10591
High	Master Protein	Q8VDD5	Myosin-9 OS=Mus musculus OX=10090 GN=Myh9 PE=1 SV=4	3.26499	3.42673	3.5132	3.42764	3.93106	3.99028	3.51542	3.54021	3.69797	3.35652	3.39516	3.74517	4.22752	4.02012	4.11025	3.87014		111	3333	25	1960	111	Mouse	Mus musculus OX=10592
High	Master Protein	Q7TMB8	Cytoplasmic FMR1-interacting protein 1 OS=Mus musculus OX=10090 GN=Cyfip1 PE=1 SV=1	3.26407	3.71114	3.73684	3.7636	3.99222	3.74426	3.54915	3.01376	3.05145	3.05137	3.51094	3.49249	3.80259	3.91019	3.78986	3.56282		48	1870	7	1253	48	Mouse	Mus musculus OX=10593
High	Master Protein	Q9DCT2	NADH dehydrogenase [ubiquinone] iron-sulfur protein 3, mitochondrial OS=Mus musculus OX=10090 GN=Ndufs3 PE=1 SV=2	3.25563	1.41937	2.56002	2.7914	1.80093	1.55587	3.20167	4.07893	2.81794	3.78142	3.79663	3.41443	2.22171	1.48751	2.72775	3.28026		17	650	8	263	17	Mouse	Mus musculus OX=10594
High	Master Protein	Q8R1I1	Cytochrome b-c1 complex subunit 9 OS=Mus musculus OX=10090 GN=Uqcr10 PE=1 SV=1	3.21048	2.85427	2.78104	3.08899	2.87248	2.43425	3.092	3.1474	2.61372	2.97813	3.59108	3.11857	3.18332	3.0365	3.22887	3.20084		2	373	1	64	2	Mouse	Mus musculus OX=10595
High	Master Protein	Q2NL51	Glycogen synthase kinase-3 alpha OS=Mus musculus OX=10090 GN=Gsk3a PE=1 SV=2	3.33118	4.0566	3.87594	3.88242	3.65485	3.75921	3.81512	2.66163	2.74678	2.8198	2.78654	3.11641	3.33746	3.62481	3.24684	3.15065		16	647	3	490	16	Mouse	Mus musculus OX=10596
High	Master Protein	Q61316	Heat shock 70 kDa protein 4 OS=Mus musculus OX=10090 GN=Hspa4 PE=1 SV=1	3.30987	2.20159	2.54952	2.68079	2.55608	2.4795	3.03078	3.78252	2.77674	3.75273	3.51798	3.42915	2.49724	2.37251	2.70836	3.15592		53	2553	16	841	53	Mouse	Mus musculus OX=10597
High	Master Protein	Q9CXS4	Centromere protein V OS=Mus musculus OX=10090 GN=Cenpv PE=1 SV=2	3.34287	4.01632	3.61917	3.72421	3.73916	3.7172	3.58623	2.66001	2.80986	2.78235	2.87634	2.57417	3.18961	2.87575	2.76274	2.49331		10	164	5	252	10	Mouse	Mus musculus OX=10598
High	Master Protein	Q9CR61	NADH dehydrogenase [ubiquinone] 1 beta subcomplex subunit 7 OS=Mus musculus OX=10090 GN=Ndufb7 PE=1 SV=3	3.26921	3.0228	3.04602	3.06083	2.97903	3.06879	3.27665	3.28502	3.02194	3.36639	3.50245	3.42182	3.50707	3.33282	3.46412	3.31646		6	228	4	137	6	Mouse	Mus musculus OX=10599
High	Master Protein	Q9CY27	Very-long-chain enoyl-CoA reductase OS=Mus musculus OX=10090 GN=Tecr PE=1 SV=1	3.23071	3.38647	3.41214	3.42549	3.53925	3.29198	3.48385	3.20751	2.87733	3.03589	3.41421	3.2963	3.51478	3.43516	3.3106	3.23605		10	300	5	308	10	Mouse	Mus musculus OX=10600
High	Master Protein	Q8CHG7	Rap guanine nucleotide exchange factor 2 OS=Mus musculus OX=10090 GN=Rapgef2 PE=1 SV=2	3.30728	3.4597	3.22651	3.44059	3.36296	3.23941	3.42957	3.59157	3.4832	4.01284	3.7775	3.76432	3.38085	3.34786	3.0434	3.51542		38	478	8	1496	38	Mouse	Mus musculus OX=10601
High	Master Protein	P14576	Signal recognition particle 54 kDa protein OS=Mus musculus OX=10090 GN=Srp54 PE=1 SV=2	3.22296	3.97521	3.89083	3.96162	4.22198	4.2374	3.85552	2.60291	3.63939	3.14035	3.12469	3.54074	4.39748	4.52482	4.48797	3.80175		13	312	13	504	13	Mouse	Mus musculus OX=10602
High	Master Protein	Q9Z0P5	Twinfilin-2 OS=Mus musculus OX=10090 GN=Twf2 PE=1 SV=1	3.22249	3.9358	3.88067	3.85246	3.80442	3.55166	3.81326	2.74994	3.66577	2.98665	3.55505	3.63394	3.84983	4.15815	3.87658	3.77939		15	327	5	349	15	Mouse	Mus musculus OX=10603
High	Master Protein	P63082	V-type proton ATPase 16 kDa proteolipid subunit OS=Mus musculus OX=10090 GN=Atp6v0c PE=1 SV=1	3.00603	1.86158	2.42643	2.63724	2.34229	1.74373	3.1746	3.89515	2.8801	3.66869	3.77002	3.44907	2.38855	1.79182	2.17185	2.9773		3	287	2	155	3	Mouse	Mus musculus OX=10604
High	Master Protein	O35864	COP9 signalosome complex subunit 5 OS=Mus musculus OX=10090 GN=Cops5 PE=1 SV=3	3.1778	3.81964	3.73522	3.71813	3.69984	3.43245	3.522	2.66981	3.15245	2.82243	3.20021	3.18408	3.7062	3.80502	3.60565	3.39169		11	499	11	334	11	Mouse	Mus musculus OX=10605
High	Master Protein	Q8BGQ7	Alanine--tRNA ligase, cytoplasmic OS=Mus musculus OX=10090 GN=Aars1 PE=1 SV=1	3.19443	2.61498	2.61215	2.53501	3.00741	2.44884	2.85019	3.47718	2.70069	2.94466	2.81426	2.83935	2.27048	2.67113	2.35476	2.60405		40	1441	12	968	40	Mouse	Mus musculus OX=10606
High	Master Protein	P28660	Nck-associated protein 1 OS=Mus musculus OX=10090 GN=Nckap1 PE=1 SV=2	3.26909	3.86234	3.78788	3.79331	3.6223	3.56561	3.56946	2.39609	2.40554	2.673	3.02843	2.99853	3.75074	3.85096	3.67857	3.45725		67	2043	2	1128	67	Mouse	Mus musculus OX=10607
High	Master Protein	Q9CQJ8	NADH dehydrogenase [ubiquinone] 1 beta subcomplex subunit 9 OS=Mus musculus OX=10090 GN=Ndufb9 PE=1 SV=3	3.37424	2.12216	2.50714	2.51507	2.17592	2.29634	3.29697	4.04181	3.0878	3.86733	3.99755	3.69698	2.51078	1.68741	2.52843	2.94711		10	351	8	179	10	Mouse	Mus musculus OX=10608
High	Master Protein	Q9CQR6	Serine/threonine-protein phosphatase 6 catalytic subunit OS=Mus musculus OX=10090 GN=Ppp6c PE=1 SV=1	3.20838	3.84766	4.05704	3.23573	3.88132	3.32156	3.81569	2.6647	3.59286	2.98431	3.40177	3.17173	3.51746	3.63615	3.58667	3.43322		12	312	12	305	12	Mouse	Mus musculus OX=10609
High	Master Protein	Q9CQR4	Acyl-coenzyme A thioesterase 13 OS=Mus musculus OX=10090 GN=Acot13 PE=1 SV=1	3.09196	2.27558	2.43286	2.50399	2.45833	2.06538	3.04317	3.63846	2.5318	3.66197	3.53618	3.30864	2.6049	1.73067	2.458	2.89343		6	196	5	140	6	Mouse	Mus musculus OX=10610
High	Master Protein	Q9D023	Mitochondrial pyruvate carrier 2 OS=Mus musculus OX=10090 GN=Mpc2 PE=1 SV=1	3.26625	3.4005	3.4305	3.42125	3.5153	3.39502	3.42711	2.99035	3.30653	3.03164	3.28553	3.41009	3.88288	3.6764	3.70778	3.21022		7	275	3	127	7	Mouse	Mus musculus OX=10611
High	Master Protein	Q9WUA6	RAC-gamma serine/threonine-protein kinase OS=Mus musculus OX=10090 GN=Akt3 PE=1 SV=1	3.19102	3.83631	3.74413	3.67807	3.52079	3.30185	3.46723	2.27515	2.59163	2.43225	2.19526	2.84271	3.17277	3.48448	3.1365	2.98059		19	386	16	479	19	Mouse	Mus musculus OX=10612
High	Master Protein	Q3TC72	Fumarylacetoacetate hydrolase domain-containing protein 2A OS=Mus musculus OX=10090 GN=Fahd2 PE=1 SV=1	3.17673	3.46302	3.38654	3.4666	3.3388	3.33346	3.34879	2.71796	3.04547	2.81829	3.00185	2.95271	3.50477	3.45083	3.39077	3.15246		9	144	6	313	9	Mouse	Mus musculus OX=10613
High	Master Protein	E9Q401	Ryanodine receptor 2 OS=Mus musculus OX=10090 GN=Ryr2 PE=1 SV=1	3.17471	3.29367	3.14309	3.04091	3.03124	2.98055	3.5801	3.43476	2.34553	3.33105	3.32812	3.132	2.72467	2.59082	3.4162	3.49013		47	311	47	4966	47	Mouse	Mus musculus OX=10614
High	Master Protein	Q9D2G2	Dihydrolipoyllysine-residue succinyltransferase component of 2-oxoglutarate dehydrogenase complex, mitochondrial OS=Mus musculus OX=10090 GN=Dlst PE=1 SV=1	3.23187	1.82071	2.52285	2.34092	2.50591	2.1352	3.68856	3.83178	2.25224	3.46468	3.49739	3.22765	2.61293	1.97384	2.54272	3.03632		11	625	6	454	11	Mouse	Mus musculus OX=10615
High	Master Protein	Q7M6Y3-5	Isoform 5 of Phosphatidylinositol-binding clathrin assembly protein OS=Mus musculus OX=10090 GN=Picalm	3.18925	3.66895	3.67643	3.61598	3.62363	3.40153	3.25833	2.45418	3.02193	2.78939	3.02657	3.17152	3.59647	4.07381	3.50091	3.47202		14	523	2	655	14	Mouse	Mus musculus OX=10616
High	Master Protein	O70310	Glycylpeptide N-tetradecanoyltransferase 1 OS=Mus musculus OX=10090 GN=Nmt1 PE=1 SV=1	3.15033	3.47933	3.34703	3.21176	3.35758	3.27133	3.23452	2.95327	2.76283	2.91038	3.13669	3.01737	3.32522	3.06385	3.20323	3.2794		13	297	4	496	13	Mouse	Mus musculus OX=10617
High	Master Protein	Q99JY8	Phospholipid phosphatase 3 OS=Mus musculus OX=10090 GN=Plpp3 PE=1 SV=1	3.14167	3.09796	3.29653	3.35716	3.04246	3.27515	3.24065	2.52646	2.81945	2.67087	3.22807	2.94213	2.92348	2.81077	2.96519	2.94224		10	288	5	312	10	Mouse	Mus musculus OX=10618
High	Master Protein	Q9D8B4	NADH dehydrogenase [ubiquinone] 1 alpha subcomplex subunit 11 OS=Mus musculus OX=10090 GN=Ndufa11 PE=1 SV=2	3.1373	3.247	3.19018	3.26723	3.09801	3.07117	3.67008	3.31633	2.66476	3.1659	3.67961	3.46759	3.68664	3.45598	3.65449	3.45534		5	91	4	141	5	Mouse	Mus musculus OX=10619
High	Master Protein	P42932	T-complex protein 1 subunit theta OS=Mus musculus OX=10090 GN=Cct8 PE=1 SV=3	3.05242	2.52829	2.36889	2.52519	2.53086	2.38441	2.83781	3.35224	2.20534	3.01015	3.33436	3.05163	2.60182	2.16342	2.57374	2.88241		35	1955	9	548	35	Mouse	Mus musculus OX=10620
High	Master Protein	Q8VDQ1	Prostaglandin reductase 2 OS=Mus musculus OX=10090 GN=Ptgr2 PE=1 SV=2	3.12478	3.18863	3.41914	3.27648	3.0833	3.1572	3.29948	2.55554	3.05615	2.92165	2.90917	3.15478	3.72862	3.81219	3.6537	3.50274		7	70	3	351	7	Mouse	Mus musculus OX=10621
High	Master Protein	Q9CYH2	Peroxiredoxin-like 2A OS=Mus musculus OX=10090 GN=Prxl2a PE=1 SV=2	3.1211	3.45586	3.3206	3.30224	3.50992	3.44666	3.17442	2.83011	2.91287	2.94684	3.05614	3.17113	3.17381	3.14585	3.17645	3.03916		10	174	7	218	10	Mouse	Mus musculus OX=10622
High	Master Protein	O35658	Complement component 1 Q subcomponent-binding protein, mitochondrial OS=Mus musculus OX=10090 GN=C1qbp PE=1 SV=1	3.03763	1.6841	2.33561	2.93902	1.96093	1.70257	3.05231	3.23321	1.7468	3.09641	3.26676	3.03075	2.66131	2.42047	2.74356	2.98876		5	284	3	278	5	Mouse	Mus musculus OX=10623
High	Master Protein	Q99LR1	Lysophosphatidylserine lipase ABHD12 OS=Mus musculus OX=10090 GN=Abhd12 PE=1 SV=2	3.11375	2.91661	2.91506	3.04245	3.1353	2.54042	3.20143	3.96624	3.17282	3.91125	3.69692	3.69952	2.91449	2.78171	3.32081	3.33064		15	234	6	398	15	Mouse	Mus musculus OX=10624
High	Master Protein	Q641P0	Actin-related protein 3B OS=Mus musculus OX=10090 GN=Actr3b PE=1 SV=1	3.48254	4.13809	3.9485	3.67138	3.8541	3.82585	3.96287	4.12769	2.39381	3.7311	2.91454	3.49097	3.24678	2.81472	3.05164	3.08883		20	771	5	418	20	Mouse	Mus musculus OX=10625
High	Master Protein	P80314	T-complex protein 1 subunit beta OS=Mus musculus OX=10090 GN=Cct2 PE=1 SV=4	3.13449	2.51914	2.34265	2.31439	2.95648	2.34328	2.93279	3.69464	2.49962	3.33079	3.35468	3.31346	2.69999	2.68812	2.92263	3.07664		37	1838	11	535	37	Mouse	Mus musculus OX=10626
High	Master Protein	Q8C419	Probable G-protein coupled receptor 158 OS=Mus musculus OX=10090 GN=Gpr158 PE=1 SV=2	3.1003	2.28693	2.52195	2.28296	2.21103	1.95827	2.97586	2.8632	2.40175	2.60728	2.67715	2.39009	2.44796	3.18172	2.83333	2.57983		20	287	10	1200	20	Mouse	Mus musculus OX=10627
High	Master Protein	P18872	Guanine nucleotide-binding protein G(o) subunit alpha OS=Mus musculus OX=10090 GN=Gnao1 PE=1 SV=3	2.41581	1.01753	1.01318	1.42891	0.716987	1.17491	1.27056	3.2239	2.14964	3.51285	3.4265	2.63467	0.927509	0.491179	1.08941	2.54926		31	6166	2	354	31	Mouse	Mus musculus OX=10628
High	Master Protein	Q6PIC6	Sodium/potassium-transporting ATPase subunit alpha-3 OS=Mus musculus OX=10090 GN=Atp1a3 PE=1 SV=1	2.92303	1.90028	2.12375	2.0449	1.67633	1.92297	2.84489	3.84528	3.16682	3.75521	3.65811	3.28882	2.27966	1.41067	2.14009	2.39963		83	20288	1	1013	83	Mouse	Mus musculus OX=10629
High	Master Protein	Q8BW96	Calcium/calmodulin-dependent protein kinase type 1D OS=Mus musculus OX=10090 GN=Camk1d PE=1 SV=2	3.0852	3.4669	3.4168	3.19204	3.35187	3.12545	3.72889	3.47034	2.68878	3.38318	3.32997	3.57066	3.13627	3.43911	2.94015	3.37798		18	609	2	385	18	Mouse	Mus musculus OX=10630
High	Master Protein	Q93092	Transaldolase OS=Mus musculus OX=10090 GN=Taldo1 PE=1 SV=2	3.07039	2.47464	2.45938	2.43704	2.46092	2.40396	2.70978	3.23817	2.62198	3.06014	3.00974	2.89557	2.75708	2.34712	2.58727	2.74955		20	920	7	337	20	Mouse	Mus musculus OX=10631
High	Master Protein	Q9Z1R2	Large proline-rich protein BAG6 OS=Mus musculus OX=10090 GN=Bag6 PE=1 SV=1	3.02467	3.3316	3.39995	3.21996	3.27445	3.3307	3.12889	2.4615	2.62663	2.66714	2.74428	3.11405	3.4265	3.69717	3.30545	3.31777		15	270	2	1154	15	Mouse	Mus musculus OX=10632
High	Master Protein	P32037	Solute carrier family 2, facilitated glucose transporter member 3 OS=Mus musculus OX=10090 GN=Slc2a3 PE=1 SV=1	3.04885	2.41173	2.35752	3.10538	2.60548	2.46972	2.86341	3.53772	2.29588	3.11693	3.18625	3.20382	3.25686	2.95191	3.4163	3.23901		9	214	7	493	9	Mouse	Mus musculus OX=10633
High	Master Protein	Q9DBH5	Vesicular integral-membrane protein VIP36 OS=Mus musculus OX=10090 GN=Lman2 PE=1 SV=2	3.08811	3.53019	3.48137	3.49966	3.6429	3.53357	3.47221	2.43818	3.06046	2.53836	3.0517	2.84294	3.45898	3.71426	3.49858	3.36721		15	293	4	358	15	Mouse	Mus musculus OX=10634
High	Master Protein	P35486	Pyruvate dehydrogenase E1 component subunit alpha, somatic form, mitochondrial OS=Mus musculus OX=10090 GN=Pdha1 PE=1 SV=1	2.82446	1.64601	1.96306	2.14211	1.93381	1.69851	2.54127	3.33615	2.42863	3.38166	3.12597	2.96799	1.94108	1.27803	2.05608	2.5205		29	2992	2	390	29	Mouse	Mus musculus OX=10635
High	Master Protein	O35215	D-dopachrome decarboxylase OS=Mus musculus OX=10090 GN=Ddt PE=1 SV=3	3.04858	2.31256	2.45113	2.53453	2.42665	2.27705	2.68499	3.10977	2.97731	3.06331	3.21737	2.91969	2.52579	1.76824	2.56624	2.65806		7	116	7	118	7	Mouse	Mus musculus OX=10636
High	Master Protein	Q9CQF3	Cleavage and polyadenylation specificity factor subunit 5 OS=Mus musculus OX=10090 GN=Nudt21 PE=1 SV=1	3.04178	4.0623	3.83488	3.56669	4.12245	3.82511	3.55435	1.51107	2.53819	1.72005	2.42281	2.24346	3.70493	3.5779	3.12986	2.49863		11	325	11	227	11	Mouse	Mus musculus OX=10637
High	Master Protein	Q8BKZ9	Pyruvate dehydrogenase protein X component, mitochondrial OS=Mus musculus OX=10090 GN=Pdhx PE=1 SV=1	3.02658	3.13546	3.05001	3.05033	3.05389	3.015	3.0655	2.859	2.41174	2.86966	2.90454	2.9122	2.88735	2.77673	2.88677	2.94732		13	456	8	501	13	Mouse	Mus musculus OX=10638
High	Master Protein	O08529	Calpain-2 catalytic subunit OS=Mus musculus OX=10090 GN=Capn2 PE=1 SV=4	3.07512	3.5234	3.15119	3.4851	3.84349	3.5755	3.10276	3.25521	3.67786	3.51635	3.82617	3.5895	3.78185	3.81458	3.92812	3.72273		24	566	13	700	24	Mouse	Mus musculus OX=10639
High	Master Protein	Q99KF1	Transmembrane emp24 domain-containing protein 9 OS=Mus musculus OX=10090 GN=Tmed9 PE=1 SV=2	2.59419	3.45836	3.20276	3.34248	3.65879	3.56385	2.88929	1.57605	2.49602	1.84204	2.16184	2.47886	3.17341	3.33605	3.31608	2.65803		9	181	8	235	9	Mouse	Mus musculus OX=10640
High	Master Protein	Q8BVE3	V-type proton ATPase subunit H OS=Mus musculus OX=10090 GN=Atp6v1h PE=1 SV=1	3.00759	2.01689	2.24695	2.45383	2.1963	1.83308	2.58716	3.435	1.96857	3.15133	3.40546	3.12461	2.44318	1.72212	2.15567	2.86843		30	1561	4	483	30	Mouse	Mus musculus OX=10641
High	Master Protein	P31650	Sodium- and chloride-dependent GABA transporter 3 OS=Mus musculus OX=10090 GN=Slc6a11 PE=1 SV=2	2.97861	1.92159	2.11571	2.43063	1.99498	2.16928	2.45471	3.32467	2.98114	2.8925	2.77728	2.30994	1.29077	0.548635	2.24329	2.08385		10	246	5	627	10	Mouse	Mus musculus OX=10642
High	Master Protein	Q3UHL1	CaM kinase-like vesicle-associated protein OS=Mus musculus OX=10090 GN=Camkv PE=1 SV=2	2.99812	0.686213	1.5667	1.72003	1.02414	0.875764	2.67034	3.79433	1.26643	3.71812	2.68226	2.77361	1.32268	0.41371	1.34874	2.54152		31	2356	5	512	31	Mouse	Mus musculus OX=10643
High	Master Protein	O70251	Elongation factor 1-beta OS=Mus musculus OX=10090 GN=Eef1b PE=1 SV=5	2.9377	1.97032	1.83815	2.49749	2.36224	2.25821	2.60327	3.67194	2.52051	2.95369	2.84743	2.63694	2.42306	1.81412	1.92496	2.98465		13	352	5	225	13	Mouse	Mus musculus OX=10644
High	Master Protein	Q9CQ75	NADH dehydrogenase [ubiquinone] 1 alpha subcomplex subunit 2 OS=Mus musculus OX=10090 GN=Ndufa2 PE=1 SV=3	2.86419	1.7028	1.95811	2.31055	1.94554	1.93217	2.72515	3.43427	2.56563	3.32787	3.29413	2.96725	2.09766	1.53224	2.31448	2.69914		5	237	5	99	5	Mouse	Mus musculus OX=10645
High	Master Protein	Q8VBV7	COP9 signalosome complex subunit 8 OS=Mus musculus OX=10090 GN=Cops8 PE=1 SV=1	2.94332	3.177	2.92976	2.95437	3.24053	3.28667	3.03623	2.93226	2.76633	2.74428	2.98831	3.18977	3.25626	3.11958	3.18165	3.10168		6	162	2	209	6	Mouse	Mus musculus OX=10646
High	Master Protein	Q9ERS2	NADH dehydrogenase [ubiquinone] 1 alpha subcomplex subunit 13 OS=Mus musculus OX=10090 GN=Ndufa13 PE=1 SV=3	2.96415	1.76967	2.09693	2.45798	1.95105	1.89015	2.63841	3.53635	2.22267	3.11286	3.4073	3.04655	2.22143	1.74305	2.44096	2.81269		9	407	5	144	9	Mouse	Mus musculus OX=10647
High	Master Protein	Q9CWK8	Sorting nexin-2 OS=Mus musculus OX=10090 GN=Snx2 PE=1 SV=2	2.96453	3.49637	3.50329	3.43559	3.55962	3.52022	3.33363	2.44798	3.38227	2.9249	2.95405	3.01682	3.47577	3.55867	3.45138	3.1941		14	427	1	519	14	Mouse	Mus musculus OX=10648
High	Master Protein	Q8BLR2	Copine-4 OS=Mus musculus OX=10090 GN=Cpne4 PE=1 SV=1	2.81786	2.98812	3.07969	2.71405	2.76448	2.61716	3.65507	3.13213	3.27344	3.62569	3.12697	3.53302	1.81136	2.41487	1.87253	2.97256		19	356	1	557	19	Mouse	Mus musculus OX=10649
High	Master Protein	O35678	Monoglyceride lipase OS=Mus musculus OX=10090 GN=Mgll PE=1 SV=1	3.25764	2.72682	3.04875	2.82226	2.7819	2.55424	3.20117	3.56326	2.61733	3.33805	3.28588	3.12395	2.87605	0.994206	1.94259	2.88426		14	226	14	303	14	Mouse	Mus musculus OX=10650
High	Master Protein	P58252	Elongation factor 2 OS=Mus musculus OX=10090 GN=Eef2 PE=1 SV=2	2.94176	2.70118	2.55072	2.55027	2.74507	2.4751	2.86875	3.432	2.31874	2.96236	3.22523	2.97749	2.57169	2.24928	2.57093	2.77067		56	3634	4	858	56	Mouse	Mus musculus OX=10651
High	Master Protein	O35874	Neutral amino acid transporter A OS=Mus musculus OX=10090 GN=Slc1a4 PE=1 SV=1	2.9486	2.77032	3.00412	2.9002	2.69379	2.94368	2.58277	2.849	1.9491	2.01107	2.67751	2.27208	2.58999	2.67661	2.39101	2.7139		10	171	8	532	10	Mouse	Mus musculus OX=10652
High	Master Protein	P10637-2	Isoform Tau-A of Microtubule-associated protein tau OS=Mus musculus OX=10090 GN=Mapt	2.941	1.54813	1.89288	2.0254	1.57856	1.42452	2.49231	3.36186	1.83617	3.07819	2.79422	2.72773	1.88073	1.24692	1.83877	2.37163		23	3777	3	430	23	Mouse	Mus musculus OX=10653
High	Master Protein	P52480	Pyruvate kinase PKM OS=Mus musculus OX=10090 GN=Pkm PE=1 SV=4	2.94631	3.61109	3.486	3.53762	3.57022	3.34569	3.83508	1.6257	3.35876	2.43637	3.26868	2.90465	4.18038	3.77541	4.04661	3.68988		47	7502	1	531	47	Mouse	Mus musculus OX=10654
High	Master Protein	O89086	RNA-binding protein 3 OS=Mus musculus OX=10090 GN=Rbm3 PE=1 SV=1	2.89299	3.26292	3.02967	3.12936	2.92877	2.58791	2.21441	2.09122	2.8761	2.66282	2.16812	2.2956	3.05993	2.36004	2.02973	2.94443		6	140	3	153	6	Mouse	Mus musculus OX=10655
High	Master Protein	Q9JHI5	Isovaleryl-CoA dehydrogenase, mitochondrial OS=Mus musculus OX=10090 GN=Ivd PE=1 SV=1	2.94391	3.01221	3.1162	3.20825	3.27169	3.1237	3.21208	2.68697	3.1987	2.76878	2.8154	2.87176	3.16083	3.13374	3.32887	3.0325		13	263	7	424	13	Mouse	Mus musculus OX=10656
High	Master Protein	Q9CZS1	Aldehyde dehydrogenase X, mitochondrial OS=Mus musculus OX=10090 GN=Aldh1b1 PE=1 SV=1	2.86974	3.18822	3.05295	2.93917	3.12557	2.75637	2.5831	2.56475	1.67144	2.18326	2.73636	2.47092	2.50887	1.6477	2.3019	2.26555		16	231	14	519	16	Mouse	Mus musculus OX=10657
High	Master Protein	Q9JII6	Aldo-keto reductase family 1 member A1 OS=Mus musculus OX=10090 GN=Akr1a1 PE=1 SV=3	2.94031	1.89624	2.18099	2.38052	2.06692	1.81414	2.54524	3.47703	2.51639	3.28722	3.22858	3.03254	2.12835	1.60218	1.82096	2.72846		20	683	10	325	20	Mouse	Mus musculus OX=10658
High	Master Protein	Q9DC51	Guanine nucleotide-binding protein G(i) subunit alpha-3 OS=Mus musculus OX=10090 GN=Gnai3 PE=1 SV=3	2.94135	3.85944	3.74509	3.72872	3.61722	3.42366	3.38411	1.99744	2.40624	2.00833	2.52826	2.6588	3.19578	3.34128	3.0902	2.81592		21	2255	3	354	21	Mouse	Mus musculus OX=10659
High	Master Protein	Q8VEJ9	Vacuolar protein sorting-associated protein 4A OS=Mus musculus OX=10090 GN=Vps4a PE=1 SV=1	2.95062	3.61267	3.51787	3.58555	3.64021	3.65647	3.3766	2.3328	3.0496	2.69364	2.74623	3.06916	3.50893	3.63905	3.45134	3.12235		15	537	10	437	15	Mouse	Mus musculus OX=10660
High	Master Protein	Q8R081	Heterogeneous nuclear ribonucleoprotein L OS=Mus musculus OX=10090 GN=Hnrnpl PE=1 SV=2	2.92801	2.41485	1.304	1.58727	2.13738	1.28248	2.96601	3.27134	2.31256	3.1721	3.15178	2.81448	1.12593	0.627399	2.35044	1.66801		31	1295	9	586	31	Mouse	Mus musculus OX=10661
High	Master Protein	Q9DAS9	Guanine nucleotide-binding protein G(I)/G(S)/G(O) subunit gamma-12 OS=Mus musculus OX=10090 GN=Gng12 PE=1 SV=3	2.92136	2.88177	3.12974	3.08633	2.68087	2.76651	2.49665	2.27306	3.10298	2.76918	3.12363	3.02803	3.44275	3.34441	3.32325	3.18102		4	113	2	72	4	Mouse	Mus musculus OX=10662
High	Master Protein	P97300-3	Isoform 3 of Neuroplastin OS=Mus musculus OX=10090 GN=Nptn	2.83491	3.3448	3.28199	3.20616	3.3802	3.29406	2.98218	2.22683	2.11705	1.84056	2.71369	2.37745	3.01083	3.04589	2.93641	2.73115		14	871	2	277	14	Mouse	Mus musculus OX=10663
High	Master Protein	Q8C8N2	Protein SCAI OS=Mus musculus OX=10090 GN=Scai PE=1 SV=2	2.90316	2.81412	2.98203	3.02555	2.8443	2.58064	3.53023	3.07367	2.18292	2.54593	3.19942	2.75195	3.14738	3.06878	2.92996	2.94364		21	361	3	606	21	Mouse	Mus musculus OX=10664
High	Master Protein	Q3UVL4	Vacuolar protein sorting-associated protein 51 homolog OS=Mus musculus OX=10090 GN=Vps51 PE=1 SV=2	2.82431	2.93641	3.04143	2.86831	3.04161	2.43602	3.16912	2.48514	2.51448	2.50579	2.84424	2.76922	2.8302	2.95413	2.87688	2.85312		17	334	5	782	17	Mouse	Mus musculus OX=10665
High	Master Protein	Q9DBF1	Alpha-aminoadipic semialdehyde dehydrogenase OS=Mus musculus OX=10090 GN=Aldh7a1 PE=1 SV=4	3.0134	2.1334	2.26011	2.64002	2.732	2.56729	2.50147	3.38655	2.84659	3.22281	3.55862	3.35145	2.42878	2.23324	2.76023	2.86347		19	525	15	539	19	Mouse	Mus musculus OX=10666
High	Master Protein	Q9Z1G4-2	Isoform A1-I of V-type proton ATPase 116 kDa subunit a1 OS=Mus musculus OX=10090 GN=Atp6v0a1	2.8959	1.34559	2.24594	2.03625	2.02581	0.916167	2.34362	3.63479	2.09422	3.41923	3.52197	3.11174	1.96851	1.22635	1.90229	2.89889		36	3277	7	838	36	Mouse	Mus musculus OX=10667
High	Master Protein	Q9D898	Actin-related protein 2/3 complex subunit 5-like protein OS=Mus musculus OX=10090 GN=Arpc5l PE=1 SV=1	2.81783	2.62138	2.71267	2.75106	2.70856	2.59058	3.11436	3.05954	2.34075	3.20566	3.17105	2.80631	2.80739	2.97128	2.56165	2.78328		8	266	2	153	8	Mouse	Mus musculus OX=10668
High	Master Protein	O54865	Guanylate cyclase soluble subunit beta-1 OS=Mus musculus OX=10090 GN=Gucy1b1 PE=1 SV=1	3.02997	3.55155	3.36439	3.31419	3.05609	3.04711	3.64553	2.62464	3.43394	2.84293	3.23234	3.10597	3.22088	3.51634	3.07875	3.43759		22	446	22	620	22	Mouse	Mus musculus OX=10669
High	Master Protein	Q9Z2I0	Mitochondrial proton/calcium exchanger protein OS=Mus musculus OX=10090 GN=Letm1 PE=1 SV=1	2.88271	2.91653	2.93793	3.09867	2.95186	3.01472	3.17205	3.20872	2.71976	3.0338	3.08581	2.90512	3.05094	2.93085	2.82162	2.86946		26	547	13	738	26	Mouse	Mus musculus OX=10670
High	Master Protein	Q8C878	NEDD8-activating enzyme E1 catalytic subunit OS=Mus musculus OX=10090 GN=Uba3 PE=1 SV=2	2.97517	3.35508	3.33472	3.18339	3.32431	3.09284	3.21154	2.20585	2.89307	2.59162	2.9231	2.64371	3.17917	3.4694	2.91493	2.97257		13	302	13	462	13	Mouse	Mus musculus OX=10671
High	Master Protein	Q8R071	Inositol-trisphosphate 3-kinase A OS=Mus musculus OX=10090 GN=Itpka PE=1 SV=1	2.87287	0.893748	1.29182	1.77406	0.49509	0.901834	2.43705	3.99637	1.04584	3.63106	3.48077	2.91489	1.63721	0.0671692	1.80696	2.69289		20	261	20	459	20	Mouse	Mus musculus OX=10672
High	Master Protein	Q9CQI6	Coactosin-like protein OS=Mus musculus OX=10090 GN=Cotl1 PE=1 SV=3	2.87226	2.44502	2.48416	2.36384	2.32199	1.99763	3.27509	3.76846	2.05944	3.25424	3.73242	3.76419	3.10195	2.10686	2.68991	3.12008		13	674	7	142	13	Mouse	Mus musculus OX=10673
High	Master Protein	Q80YN3	Breast carcinoma-amplified sequence 1 homolog OS=Mus musculus OX=10090 GN=Bcas1 PE=1 SV=3	2.90656	2.87854	2.92565	2.51466	2.25936	2.50409	1.16237	3.01316	2.97129	2.81143	2.95389	3.48895	2.83728	1.63169	2.59929	2.44077		10	274	10	633	10	Mouse	Mus musculus OX=10674
High	Master Protein	Q6PGF7	Exocyst complex component 8 OS=Mus musculus OX=10090 GN=Exoc8 PE=1 SV=1	2.86613	3.3589	3.37101	3.38359	3.26366	3.38351	3.35642	2.82882	2.82897	2.99811	2.9862	2.93998	3.33682	3.35688	3.21201	2.97205		24	322	4	716	24	Mouse	Mus musculus OX=10675
High	Master Protein	Q9JIS5	Synaptic vesicle glycoprotein 2A OS=Mus musculus OX=10090 GN=Sv2a PE=1 SV=1	2.96187	1.66432	2.23241	2.41206	1.73489	1.2173	2.94599	3.05613	2.0177	3.07787	3.43089	2.85739	2.26655	1.52476	2.26584	2.72816		26	1178	6	742	26	Mouse	Mus musculus OX=10676
High	Master Protein	P45878	Peptidyl-prolyl cis-trans isomerase FKBP2 OS=Mus musculus OX=10090 GN=Fkbp2 PE=1 SV=1	2.92788	3.15679	3.10624	3.26353	3.49969	3.55531	3.20516	2.46505	3.34956	2.9014	2.92725	3.47459	3.90608	3.97013	3.90774	3.44949		10	307	10	140	10	Mouse	Mus musculus OX=10677
High	Master Protein	O55106	Striatin OS=Mus musculus OX=10090 GN=Strn PE=1 SV=2	2.79268	3.13079	3.21046	3.02853	3.01525	2.81865	2.94379	2.68091	2.89941	3.08266	3.01967	3.21111	3.11968	3.0892	3.00491	3.08689		16	374	2	780	16	Mouse	Mus musculus OX=10678
High	Master Protein	A2ASZ8-5	Isoform 5 of Calcium-binding mitochondrial carrier protein SCaMC-2 OS=Mus musculus OX=10090 GN=Slc25a25	2.91838	3.21459	3.26229	3.26528	3.22688	3.4157	3.36474	2.80342	3.14573	3.10695	3.10073	3.28764	3.60208	3.62875	3.67602	3.22322		9	139	8	501	9	Mouse	Mus musculus OX=10679
High	Master Protein	Q791V5	Mitochondrial carrier homolog 2 OS=Mus musculus OX=10090 GN=Mtch2 PE=1 SV=1	2.54055	1.9135	2.50948	2.38702	1.84885	1.71126	3.25894	3.41101	2.34923	3.41938	3.34252	3.12397	1.87446	1.37522	2.34403	2.89519		11	579	6	303	11	Mouse	Mus musculus OX=10680
High	Master Protein	Q64433	10 kDa heat shock protein, mitochondrial OS=Mus musculus OX=10090 GN=Hspe1 PE=1 SV=2	2.74372	2.11075	2.02178	2.27591	2.26006	2.05873	2.50706	3.25128	2.42374	3.13888	2.98023	2.65497	2.07051	1.42619	2.03751	2.3687		8	2315	2	102	8	Mouse	Mus musculus OX=10681
High	Master Protein	Q921G7	Electron transfer flavoprotein-ubiquinone oxidoreductase, mitochondrial OS=Mus musculus OX=10090 GN=Etfdh PE=1 SV=1	2.93214	2.82557	2.90854	2.81327	3.17068	3.31238	3.26292	3.26775	3.27556	3.5433	3.61263	3.79343	3.96422	3.87218	3.8051	3.93255		21	408	12	616	21	Mouse	Mus musculus OX=10682
High	Master Protein	O35136	Neural cell adhesion molecule 2 OS=Mus musculus OX=10090 GN=Ncam2 PE=1 SV=1	2.69782	2.66627	2.8063	2.89577	2.79457	2.81139	2.92992	2.41259	2.27447	2.42666	2.62963	2.67195	2.59001	2.94608	2.79946	2.7991		30	601	8	837	30	Mouse	Mus musculus OX=10683
High	Master Protein	Q80TS3	Adhesion G protein-coupled receptor L3 OS=Mus musculus OX=10090 GN=Adgrl3 PE=1 SV=3	2.81576	3.27175	3.19459	3.29322	3.05471	3.15065	3.43762	3.03897	1.68496	2.14259	2.33253	2.34568	2.40703	2.34021	2.35257	2.37464		30	391	30	1537	30	Mouse	Mus musculus OX=10684
High	Master Protein	P48036	Annexin A5 OS=Mus musculus OX=10090 GN=Anxa5 PE=1 SV=1	2.76614	2.67499	2.8439	2.88216	3.22972	3.37225	2.72759	3.62045	3.80827	3.36443	3.31432	3.64106	3.54633	3.34546	3.62553	3.4791		22	1274	7	319	22	Mouse	Mus musculus OX=10685
High	Master Protein	Q8BH57	WD repeat-containing protein 48 OS=Mus musculus OX=10090 GN=Wdr48 PE=1 SV=1	2.81107	3.56395	3.48207	3.44698	3.24191	3.24005	3.19975	2.16742	2.51029	2.37858	2.6431	2.67862	3.21135	3.31816	2.97359	2.82696		17	419	1	676	17	Mouse	Mus musculus OX=10686
High	Master Protein	O35633	Vesicular inhibitory amino acid transporter OS=Mus musculus OX=10090 GN=Slc32a1 PE=1 SV=3	2.86801	2.72219	2.7498	2.78917	2.71699	2.77515	2.89957	2.74131	2.63677	2.971	3.31019	3.27782	3.09838	3.08059	3.09712	3.20183		12	367	5	525	12	Mouse	Mus musculus OX=10687
High	Master Protein	P23242	Gap junction alpha-1 protein OS=Mus musculus OX=10090 GN=Gja1 PE=1 SV=2	2.92989	2.11378	2.71943	2.87301	2.80769	2.80152	3.26459	3.51408	3.52492	3.98757	3.69164	3.6554	3.05112	2.51143	3.28389	3.39058		13	393	6	382	13	Mouse	Mus musculus OX=10688
High	Master Protein	Q8BUK6	Protein Hook homolog 3 OS=Mus musculus OX=10090 GN=Hook3 PE=1 SV=2	2.80526	2.87521	2.94196	3.1128	3.07649	3.39326	2.99292	2.0124	2.48617	2.3726	2.43387	2.5179	3.03938	3.22379	2.9779	2.60424		17	273	2	718	17	Mouse	Mus musculus OX=10689
High	Master Protein	P52196	Thiosulfate sulfurtransferase OS=Mus musculus OX=10090 GN=Tst PE=1 SV=3	2.78637	2.51037	2.63963	2.76136	3.03461	3.05168	2.68689	3.01249	2.77962	2.90775	2.99624	3.04781	3.11657	2.7483	2.94234	2.79281		10	333	4	297	10	Mouse	Mus musculus OX=10690
High	Master Protein	Q91V92	ATP-citrate synthase OS=Mus musculus OX=10090 GN=Acly PE=1 SV=1	2.80297	2.0116	1.89421	2.63686	2.24285	1.95311	2.72444	3.53172	2.73815	3.12762	3.30327	3.17885	2.37472	1.9686	2.37508	2.83597		46	1605	8	1091	46	Mouse	Mus musculus OX=10691
High	Master Protein	Q80Z38	SH3 and multiple ankyrin repeat domains protein 2 OS=Mus musculus OX=10090 GN=Shank2 PE=1 SV=2	2.70126	2.84316	2.73575	2.93687	2.77471	2.88544	3.10883	2.97657	2.56789	3.09714	2.6174	2.79457	2.69694	2.69673	2.60535	2.76098		26	314	1	1476	26	Mouse	Mus musculus OX=10692
High	Master Protein	Q9JJZ2	Tubulin alpha-8 chain OS=Mus musculus OX=10090 GN=Tuba8 PE=1 SV=1	3.4319	3.42656	3.35876	3.2488	3.04879	3.00317	2.92397	2.18652	2.80267	2.96979	2.95635	2.9223	3.34257	3.43799	3.07559	2.87017		32	17159	5	449	32	Mouse	Mus musculus OX=10693
High	Master Protein	Q61753	D-3-phosphoglycerate dehydrogenase OS=Mus musculus OX=10090 GN=Phgdh PE=1 SV=3	2.80981	2.09491	2.13799	2.04142	2.13547	1.61312	1.5718	3.0878	2.63145	2.90225	2.97923	2.81236	1.85758	-0.303531	2.18558	2.31907		20	1166	4	533	20	Mouse	Mus musculus OX=10694
High	Master Protein	Q8K4Z3	NAD(P)H-hydrate epimerase OS=Mus musculus OX=10090 GN=Naxe PE=1 SV=1	2.35367	1.64746	2.40642	2.23964	2.39933	2.23602	2.75917	3.16214	2.30967	3.03974	2.99733	2.98026	2.39243	1.99916	2.17453	2.57041		10	256	8	282	10	Mouse	Mus musculus OX=10695
High	Master Protein	Q7TME0	2-lysophosphatidate phosphatase PLPPR4 OS=Mus musculus OX=10090 GN=Plppr4 PE=1 SV=2	2.76736	1.68344	1.5908	1.86149	0.722681	0.582038	1.85535	1.92121	-0.727992	1.81941	0.969425	0.879789	1.51756	1.11793	0.93469	1.2393		23	484	6	766	23	Mouse	Mus musculus OX=10696
High	Master Protein	Q99104	Unconventional myosin-Va OS=Mus musculus OX=10090 GN=Myo5a PE=1 SV=2	2.84373	3.51603	3.6401	3.58228	3.13527	2.87477	2.91927	3.11092	3.79301	3.77406	3.52542	3.80126	4.45129	4.74556	4.26756	4.01146		106	3614	13	1853	106	Mouse	Mus musculus OX=10697
High	Master Protein	Q91VN4	MICOS complex subunit Mic25 OS=Mus musculus OX=10090 GN=Chchd6 PE=1 SV=2	2.82055	1.2403	1.80516	2.17128	1.50836	1.41235	2.68516	3.04371	1.98684	3.0071	3.08456	2.70007	1.8861	1.06773	1.92668	2.48961		9	283	9	273	9	Mouse	Mus musculus OX=10698
High	Master Protein	P63028	Translationally-controlled tumor protein OS=Mus musculus OX=10090 GN=Tpt1 PE=1 SV=1	2.75124	1.63113	1.57916	1.58361	1.50883	1.54379	2.15642	3.96444	1.16739	3.02841	3.57767	2.45072	1.54774	1.05524	1.35855	2.13766		10	517	5	172	10	Mouse	Mus musculus OX=10699
High	Master Protein	Q62418	Drebrin-like protein OS=Mus musculus OX=10090 GN=Dbnl PE=1 SV=2	2.70655	2.56207	2.37389	2.26967	2.1991	2.22464	2.89997	3.34323	2.33838	3.1388	2.88112	2.71807	2.52907	1.91713	2.36666	2.52503		18	394	9	436	18	Mouse	Mus musculus OX=10700
High	Master Protein	P32261	Antithrombin-III OS=Mus musculus OX=10090 GN=Serpinc1 PE=1 SV=1	2.48664	3.77687	3.16784	2.91828	3.35932	3.48353	2.97726	1.35247	2.69057	1.67564	2.08722	2.86402	3.77409	3.58279	4.73783	4.09779		19	332	19	465	19	Mouse	Mus musculus OX=10701
High	Master Protein	P58871	182 kDa tankyrase-1-binding protein OS=Mus musculus OX=10090 GN=Tnks1bp1 PE=1 SV=2	2.74905	1.33964	1.19694	1.26056	1.07167	1.90146	1.99791	2.0838	0.245318	2.0416	1.21832	1.49578	1.33381	1.14106	1.22359	1.40229		24	160	21	1720	24	Mouse	Mus musculus OX=10702
High	Master Protein	Q91V12	Cytosolic acyl coenzyme A thioester hydrolase OS=Mus musculus OX=10090 GN=Acot7 PE=1 SV=2	2.81383	1.92519	2.18886	2.08068	1.95136	1.78437	2.37047	3.67348	2.16559	3.3327	3.23858	3.03608	2.12843	1.2051	2.37506	2.77637		18	1697	5	381	18	Mouse	Mus musculus OX=10703
High	Master Protein	Q8BJU0	Small glutamine-rich tetratricopeptide repeat-containing protein alpha OS=Mus musculus OX=10090 GN=Sgta PE=1 SV=2	2.70805	3.14131	3.01975	3.10236	3.0158	3.07295	2.77211	2.42099	2.24481	2.56995	2.53032	2.69566	2.84546	2.8786	2.67486	2.70063		10	333	6	315	10	Mouse	Mus musculus OX=10704
High	Master Protein	Q8BMS1	Trifunctional enzyme subunit alpha, mitochondrial OS=Mus musculus OX=10090 GN=Hadha PE=1 SV=1	2.96404	1.85484	1.74536	2.2405	2.9138	2.29687	2.35085	3.78606	2.78233	3.30991	3.13013	3.36477	2.09244	2.18644	2.62508	2.92937		23	630	16	763	23	Mouse	Mus musculus OX=10705
High	Master Protein	Q14BI2	Metabotropic glutamate receptor 2 OS=Mus musculus OX=10090 GN=Grm2 PE=1 SV=2	2.7483	2.90828	2.66014	2.84711	1.93152	1.49005	2.24626	2.25434	2.13803	2.67127	2.50932	1.906	1.00108	0.934376	1.26406	1.30615		15	265	3	872	15	Mouse	Mus musculus OX=10706
High	Master Protein	Q78XF5	Oligosaccharyltransferase complex subunit OSTC OS=Mus musculus OX=10090 GN=Ostc PE=1 SV=1	2.73175	3.30228	3.0154	3.00535	3.78541	3.76929	3.19307	2.11051	3.38875	2.79202	2.71315	3.26033	3.99623	4.25928	4.08823	3.74603		1	28	1	149	1	Mouse	Mus musculus OX=10707
High	Master Protein	P00416	Cytochrome c oxidase subunit 3 OS=Mus musculus OX=10090 GN=mt-Co3 PE=1 SV=2	2.78476	2.92696	2.9234	2.48035	3.28057	3.46285	2.98568	3.8971	3.2815	3.6352	3.53044	3.82829	3.52378	3.25089	3.77016	3.724		1	30	1	261	1	Mouse	Mus musculus OX=10708
High	Master Protein	O09131	Glutathione S-transferase omega-1 OS=Mus musculus OX=10090 GN=Gsto1 PE=1 SV=2	2.74237	2.81319	2.93089	2.74944	2.80837	2.6499	2.95354	2.29517	2.24651	2.16185	2.68754	2.73152	2.83422	2.92355	2.82433	2.68764		9	201	7	240	9	Mouse	Mus musculus OX=10709
High	Master Protein	P10639	Thioredoxin OS=Mus musculus OX=10090 GN=Txn PE=1 SV=3	2.68498	1.93057	2.02121	2.28483	1.90434	1.79643	2.40393	3.06064	1.85717	2.87463	2.9942	2.5114	2.24917	1.68457	2.10363	2.42746		7	211	4	105	7	Mouse	Mus musculus OX=10710
High	Master Protein	P24527	Leukotriene A-4 hydrolase OS=Mus musculus OX=10090 GN=Lta4h PE=1 SV=4	2.84114	3.53654	3.42071	3.28636	3.35572	3.37411	3.48374	2.2775	3.32754	2.73303	2.92384	2.71477	3.2434	2.90186	2.93059	2.8726		25	628	11	611	25	Mouse	Mus musculus OX=10711
High	Master Protein	Q8BHE3	Caytaxin OS=Mus musculus OX=10090 GN=Atcay PE=1 SV=1	2.71108	2.74972	2.68465	2.74869	2.44905	2.29636	3.02762	2.80396	2.60922	2.77156	2.90891	2.97718	2.86471	2.87499	2.90455	2.91155		9	260	6	372	9	Mouse	Mus musculus OX=10712
High	Master Protein	Q9EP69	Phosphatidylinositol-3-phosphatase SAC1 OS=Mus musculus OX=10090 GN=Sacm1l PE=1 SV=1	2.73277	3.07705	2.98116	3.14649	3.23624	3.16031	2.94903	2.53399	3.04836	2.64762	2.9806	2.94753	3.359	3.61714	3.27238	2.93617		21	378	5	587	21	Mouse	Mus musculus OX=10713
High	Master Protein	Q91ZA3	Propionyl-CoA carboxylase alpha chain, mitochondrial OS=Mus musculus OX=10090 GN=Pcca PE=1 SV=2	2.84366	2.87216	2.93499	2.95086	2.99218	2.98271	3.00076	2.83213	2.75174	2.94291	2.91481	3.06623	3.04695	3.1711	3.03593	3.08649		20	331	10	724	20	Mouse	Mus musculus OX=10714
High	Master Protein	Q61584	Fragile X mental retardation syndrome-related protein 1 OS=Mus musculus OX=10090 GN=Fxr1 PE=1 SV=2	2.72281	3.27221	3.15741	3.19926	3.40799	3.31114	2.96759	2.00202	2.77512	2.25733	2.37759	2.44392	3.15933	3.24845	2.94273	2.61609		19	343	1	677	19	Mouse	Mus musculus OX=10715
High	Master Protein	P17095	High mobility group protein HMG-I/HMG-Y OS=Mus musculus OX=10090 GN=Hmga1 PE=1 SV=4	2.61237	3.29122	2.98788	2.99728	3.1702	3.40907	2.85497	1.23888	2.42106	1.68426	1.73646	1.8196	2.97296	3.04503	2.58383	2.18973		4	187	3	107	4	Mouse	Mus musculus OX=10716
High	Master Protein	P14231	Sodium/potassium-transporting ATPase subunit beta-2 OS=Mus musculus OX=10090 GN=Atp1b2 PE=1 SV=2	2.68441	2.41964	2.53016	2.57015	2.64254	2.46029	2.51941	3.09722	2.55775	3.14949	3.29903	3.27245	2.55808	2.26931	2.86105	2.92603		14	1091	1	290	14	Mouse	Mus musculus OX=10717
High	Master Protein	Q9JJI8	60S ribosomal protein L38 OS=Mus musculus OX=10090 GN=Rpl38 PE=1 SV=3	2.63269	3.37601	3.17658	3.32351	3.40523	3.21183	3.08716	2.37103	3.40211	2.61084	2.69577	2.794	3.29072	3.26393	3.2368	2.92167		5	407	5	70	5	Mouse	Mus musculus OX=10718
High	Master Protein	P40336	Vacuolar protein sorting-associated protein 26A OS=Mus musculus OX=10090 GN=Vps26a PE=1 SV=1	2.61636	3.44419	3.35981	3.2649	3.31477	2.98667	2.63335	1.48139	2.39499	1.8419	2.51464	2.36368	3.28977	3.48852	3.39369	2.89121		12	319	11	327	12	Mouse	Mus musculus OX=10719
High	Master Protein	Q9WV55	Vesicle-associated membrane protein-associated protein A OS=Mus musculus OX=10090 GN=Vapa PE=1 SV=2	2.55787	1.65749	1.79904	2.1851	1.67933	1.30448	2.24533	3.35634	1.86375	2.82838	2.9705	2.79619	1.60774	0.945676	1.65746	2.1704		17	661	7	249	17	Mouse	Mus musculus OX=10720
High	Master Protein	Q8C754	Vacuolar protein sorting-associated protein 52 homolog OS=Mus musculus OX=10090 GN=Vps52 PE=1 SV=1	2.48587	2.85575	3.00094	2.99134	2.75057	2.69033	2.89896	2.32783	2.38936	2.36352	2.40706	2.51206	2.76682	2.93572	2.64183	2.7802		15	302	2	723	15	Mouse	Mus musculus OX=10721
High	Master Protein	P10605	Cathepsin B OS=Mus musculus OX=10090 GN=Ctsb PE=1 SV=2	2.66827	3.30482	2.53021	2.81382	3.03613	2.37559	2.42581	2.85521	2.3948	2.22845	2.7055	2.47065	2.98307	2.93327	2.81331	2.62798		12	233	11	339	12	Mouse	Mus musculus OX=10722
High	Master Protein	P59764	Dedicator of cytokinesis protein 4 OS=Mus musculus OX=10090 GN=Dock4 PE=1 SV=1	2.85044	2.92198	3.00763	2.73708	2.45604	2.34496	2.99319	2.8271	8.07481	3.17788	3.04571	2.86155	2.39319	2.38268	2.07967	2.88581		24	428	3	1978	24	Mouse	Mus musculus OX=10723
High	Master Protein	Q9CYT6	Adenylyl cyclase-associated protein 2 OS=Mus musculus OX=10090 GN=Cap2 PE=1 SV=1	2.66037	2.00943	2.01916	1.72634	2.38936	1.81182	2.58841	3.56985	1.82314	2.99894	3.20152	3.06823	2.00243	0.81778	1.91082	2.26752		21	853	11	476	21	Mouse	Mus musculus OX=10724
High	Master Protein	Q01768	Nucleoside diphosphate kinase B OS=Mus musculus OX=10090 GN=Nme2 PE=1 SV=1	2.65972	1.8159	2.0491	2.16242	2.12639	1.98911	2.67804	3.16423	2.75455	2.84286	3.01906	2.72665	2.5321	1.75454	2.33218	2.53392		11	2031	2	152	11	Mouse	Mus musculus OX=10725
High	Master Protein	P12849	cAMP-dependent protein kinase type I-beta regulatory subunit OS=Mus musculus OX=10090 GN=Prkar1b PE=1 SV=2	2.40859	2.00041	1.85942	1.96156	1.59372	1.62467	3.20213	2.31086	2.83721	2.66781	2.95849	2.60381	2.06762	1.87722	1.86471	2.16762		11	303	1	381	11	Mouse	Mus musculus OX=10726
High	Master Protein	Q00493	Carboxypeptidase E OS=Mus musculus OX=10090 GN=Cpe PE=1 SV=2	2.65779	1.59421	1.78977	2.15223	1.95396	2.27702	2.05586	3.20675	1.73516	3.12868	2.73722	2.65949	1.61167	1.29483	1.29666	2.51926		21	700	6	476	21	Mouse	Mus musculus OX=10727
High	Master Protein	Q9R1V6	Disintegrin and metalloproteinase domain-containing protein 22 OS=Mus musculus OX=10090 GN=Adam22 PE=1 SV=2	2.65802	2.03365	2.2007	2.51172	1.4243	1.3757	2.53895	2.74911	2.24749	2.60312	2.94174	2.56543	2.33517	1.84606	2.30959	2.5086		18	208	12	904	18	Mouse	Mus musculus OX=10728
High	Master Protein	P11276	Fibronectin OS=Mus musculus OX=10090 GN=Fn1 PE=1 SV=4	2.64995	3.25368	3.05427	3.22631	4.09552	4.2468	3.10816	2.03185	4.65558	2.32301	2.50796	2.87616	4.71892	4.91813	5.22538	4.61075		47	601	25	2477	47	Mouse	Mus musculus OX=10729
High	Master Protein	Q8R5C5	Beta-centractin OS=Mus musculus OX=10090 GN=Actr1b PE=1 SV=1	2.64808	2.7765	2.35872	2.87848	2.687	2.23104	3.15516	3.16214	2.26904	2.8779	3.30742	2.90232	2.9441	2.63277	2.75543	2.9908		20	883	2	376	20	Mouse	Mus musculus OX=10730
High	Master Protein	O88998	Noelin OS=Mus musculus OX=10090 GN=Olfm1 PE=1 SV=1	2.64534	3.17724	2.88611	3.23789	3.52945	3.63101	3.90951	2.86728	2.78745	2.62292	2.68993	3.05331	3.66829	4.11574	3.95133	3.31744		12	309	1	485	12	Mouse	Mus musculus OX=10731
High	Master Protein	P54822	Adenylosuccinate lyase OS=Mus musculus OX=10090 GN=Adsl PE=1 SV=2	2.83475	3.1971	3.13529	3.03217	3.13462	3.30203	2.95885	2.4375	2.97784	2.76331	2.57906	2.97982	3.31381	3.54607	3.34954	3.01249		6	82	3	484	6	Mouse	Mus musculus OX=10732
High	Master Protein	Q6PH08	ERC protein 2 OS=Mus musculus OX=10090 GN=Erc2 PE=1 SV=2	2.7846	2.21476	2.3102	2.34139	1.88842	1.67911	3.02147	3.23946	1.55461	3.09254	2.97229	2.55464	2.12682	1.76071	1.92638	2.52561		32	551	27	957	32	Mouse	Mus musculus OX=10733
High	Master Protein	Q80XN0	D-beta-hydroxybutyrate dehydrogenase, mitochondrial OS=Mus musculus OX=10090 GN=Bdh1 PE=1 SV=2	2.87575	3.28405	2.98888	3.20009	3.59307	3.68958	2.86189	2.13737	2.59056	2.33008	2.15414	2.18324	2.43639	2.07057	2.27731	2.07207		11	355	7	343	11	Mouse	Mus musculus OX=10734
High	Master Protein	Q9EPJ9	ADP-ribosylation factor GTPase-activating protein 1 OS=Mus musculus OX=10090 GN=Arfgap1 PE=1 SV=2	2.60683	1.51009	1.83328	1.97647	1.66485	1.46873	2.14666	2.97918	1.79831	2.82041	2.96689	2.58622	2.09441	1.88524	1.79052	2.283		14	197	11	414	14	Mouse	Mus musculus OX=10735
High	Master Protein	Q9JKK7	Tropomodulin-2 OS=Mus musculus OX=10090 GN=Tmod2 PE=1 SV=2	2.62168	1.00413	2.45766	1.80082	0.771032	2.58334	2.25455	2.96906	1.14095	2.73513	2.56901	2.53084	2.03156	1.17864	1.97756	2.25635		22	935	6	351	22	Mouse	Mus musculus OX=10736
High	Master Protein	Q99L43	Phosphatidate cytidylyltransferase 2 OS=Mus musculus OX=10090 GN=Cds2 PE=1 SV=1	2.61743	2.15913	2.21044	2.26028	2.14836	2.0678	2.6104	2.79423	1.88935	2.26993	2.79648	2.59892	1.53541	1.23019	1.76227	2.09548		8	147	6	444	8	Mouse	Mus musculus OX=10737
High	Master Protein	Q8R3Z5	Voltage-dependent L-type calcium channel subunit beta-1 OS=Mus musculus OX=10090 GN=Cacnb1 PE=1 SV=1	2.47729	2.63742	2.58589	2.61865	2.51414	2.39009	2.90028	2.69236	2.14732	2.72859	2.53448	2.57697	2.48463	2.55674	2.3385	2.50325		12	278	7	597	12	Mouse	Mus musculus OX=10738
High	Master Protein	Q9D1E6	Tubulin-folding cofactor B OS=Mus musculus OX=10090 GN=Tbcb PE=1 SV=2	2.68305	2.54268	2.51967	2.69359	2.52628	2.67592	2.97808	2.88268	2.7584	2.87918	2.79257	2.71178	2.82283	2.56263	2.68299	2.5567	Acetyl [N-Term]	9	211	6	244	9	Mouse	Mus musculus OX=10739
High	Master Protein	P70663	SPARC-like protein 1 OS=Mus musculus OX=10090 GN=Sparcl1 PE=1 SV=3	2.61724	2.26156	2.7187	3.10792	2.87749	2.89272	2.56212	1.82987	2.72128	2.06474	1.94526	2.3058	2.86219	2.92041	2.93881	2.59062		22	443	16	650	22	Mouse	Mus musculus OX=10740
High	Master Protein	P10637-3	Isoform Tau-B of Microtubule-associated protein tau OS=Mus musculus OX=10090 GN=Mapt	2.65115	1.26063	1.29917	1.17254	0.849916	1.1989	1.93237	2.84647	1.50787	2.60985	2.55205	2.30068	1.3988	0.240853	1.22439	1.84045		18	3634	1	364	18	Mouse	Mus musculus OX=10741
High	Master Protein	Q9ERG2	Striatin-3 OS=Mus musculus OX=10090 GN=Strn3 PE=1 SV=1	2.52252	2.77139	2.63749	2.8411	2.61064	2.6217	2.47363	2.31783	2.28085	2.35954	2.28071	2.14163	2.47495	2.59638	2.36311	2.15656		12	293	4	796	12	Mouse	Mus musculus OX=10742
High	Master Protein	Q99N28	Cell adhesion molecule 3 OS=Mus musculus OX=10090 GN=Cadm3 PE=1 SV=1	2.5799	1.71464	2.00689	2.18389	1.47203	1.4138	2.31331	3.49133	2.53419	3.39881	2.97698	2.83154	1.70573	1.2588	1.52721	2.17967		16	545	8	396	16	Mouse	Mus musculus OX=10743
High	Master Protein	P20060	Beta-hexosaminidase subunit beta OS=Mus musculus OX=10090 GN=Hexb PE=1 SV=2	2.99858	3.99152	3.41734	3.27476	3.55264	3.58423	3.40093	3.03247	3.12746	2.37526	2.90856	2.82881	3.58939	3.57103	3.22042	3.01328		18	269	15	536	18	Mouse	Mus musculus OX=10744
High	Master Protein	Q9CW03	Structural maintenance of chromosomes protein 3 OS=Mus musculus OX=10090 GN=Smc3 PE=1 SV=2	2.59063	3.43229	3.35712	3.29485	3.2853	3.25901	2.7855	1.45006	2.45378	1.83598	2.12613	2.03904	3.26674	3.10833	2.83565	2.44339		25	352	25	1217	25	Mouse	Mus musculus OX=10745
High	Master Protein	Q8BHN3	Neutral alpha-glucosidase AB OS=Mus musculus OX=10090 GN=Ganab PE=1 SV=1	2.55302	1.90188	1.9964	2.07259	2.31984	2.0628	2.41782	2.96634	1.96999	2.74123	2.78159	2.65928	1.89525	1.66218	2.18616	2.33013		38	1022	19	944	38	Mouse	Mus musculus OX=10746
High	Master Protein	Q3TDK6	Protein rogdi homolog OS=Mus musculus OX=10090 GN=Rogdi PE=1 SV=2	2.51832	2.21652	2.36667	2.41216	2.36417	2.21603	2.6671	2.89833	2.06096	2.81227	2.64493	2.71052	2.44296	2.47034	2.3507	2.61727		8	158	4	287	8	Mouse	Mus musculus OX=10747
High	Master Protein	Q9WUR9	Adenylate kinase 4, mitochondrial OS=Mus musculus OX=10090 GN=Ak4 PE=1 SV=1	2.56938	0.892249	1.4961	1.50927	1.43821	1.09769	1.59173	3.26384	0.890598	2.73902	2.61651	2.26612	1.17655	0.644333	0.891243	2.31742		9	261	7	223	9	Mouse	Mus musculus OX=10748
High	Master Protein	P21447	ATP-dependent translocase ABCB1 OS=Mus musculus OX=10090 GN=Abcb1a PE=1 SV=3	2.36833	3.06742	3.16457	3.31157	3.00954	2.87767	2.35462	1.38494	2.50042	1.61157	1.71353	2.02763	3.05501	2.91887	2.89968	2.26219		13	114	13	1276	13	Mouse	Mus musculus OX=10749
High	Master Protein	Q9JMH9-1	Isoform 1 of Unconventional myosin-XVIIIa OS=Mus musculus OX=10090 GN=Myo18a	2.55446	2.91589	2.82275	2.79782	2.71887	2.76344	2.73071	2.55834	1.94764	2.56838	2.42763	2.60087	2.76492	2.88842	2.77358	2.59705		54	983	16	2035	54	Mouse	Mus musculus OX=10750
High	Master Protein	Q8CC35	Synaptopodin OS=Mus musculus OX=10090 GN=Synpo PE=1 SV=2	2.43705	1.67199	1.94083	2.53842	1.92845	1.74204	3.05739	3.4865	1.54628	3.53541	2.69565	2.65781	1.17811	1.62913	2.06471	2.80247		15	223	11	929	15	Mouse	Mus musculus OX=10751
High	Master Protein	Q9EQZ6	Rap guanine nucleotide exchange factor 4 OS=Mus musculus OX=10090 GN=Rapgef4 PE=1 SV=1	2.42517	2.16677	2.36746	2.46328	2.70282	2.39013	2.78654	2.21433	1.83709	2.39393	2.54082	2.14591	2.68139	2.5606	2.56932	2.4822		17	248	17	1011	17	Mouse	Mus musculus OX=10752
High	Master Protein	P28661	Septin-4 OS=Mus musculus OX=10090 GN=Septin4 PE=1 SV=1	2.54577	1.40575	1.42588	2.15282	0.920938	1.31068	1.35799	2.36682	3.15512	2.37	2.75906	2.54444	2.17261	0.735697	2.23483	2.0766		19	395	4	478	19	Mouse	Mus musculus OX=10753
High	Master Protein	Q9CZ44	NSFL1 cofactor p47 OS=Mus musculus OX=10090 GN=Nsfl1c PE=1 SV=1	2.60955	1.64386	1.84601	2.34766	1.81112	1.95304	2.43016	3.0061	2.14639	2.78694	2.64817	2.43776	1.95726	1.67806	2.10796	2.3529		20	637	8	370	20	Mouse	Mus musculus OX=10754
High	Master Protein	P62812	Gamma-aminobutyric acid receptor subunit alpha-1 OS=Mus musculus OX=10090 GN=Gabra1 PE=1 SV=1	2.56061	2.82707	2.83563	2.64308	2.51279	2.46419	2.26999	2.18377	1.48627	1.95746	2.06897	1.73938	0.996208	1.10829	1.40264	1.41267		11	179	5	455	11	Mouse	Mus musculus OX=10755
High	Master Protein	Q3UHH2	Solute carrier family 22 member 23 OS=Mus musculus OX=10090 GN=Slc22a23 PE=2 SV=1	2.54638	2.1194	2.08836	2.23031	1.70556	1.10483	2.00546	0.131477	-0.406876	0.0720301	1.09843	1.01635	2.23832	1.88864	1.96459	1.46236		3	34	2	689	3	Mouse	Mus musculus OX=10756
High	Master Protein	Q8BFT9	Synaptic vesicle 2-related protein OS=Mus musculus OX=10090 GN=Svop PE=1 SV=1	2.53661	1.13508	1.71741	1.78752	0.820202	1.44222	1.61242	1.40914	-2.88012	1.04845	1.20438	1.25787	1.8372	1.92995	1.93847	1.56118	Acetyl [N-Term]	4	16	4	548	4	Mouse	Mus musculus OX=10757
High	Master Protein	Q6PCP5	Mitochondrial fission factor OS=Mus musculus OX=10090 GN=Mff PE=1 SV=1	2.53626	2.81027	2.96637	2.79705	3.01587	2.65697	3.04041	2.44777	2.61319	2.50634	2.67319	2.61732	3.11599	3.22815	3.20431	2.82426		12	374	2	291	12	Mouse	Mus musculus OX=10758
High	Master Protein	P51174	Long-chain specific acyl-CoA dehydrogenase, mitochondrial OS=Mus musculus OX=10090 GN=Acadl PE=1 SV=2	2.53182	2.11397	2.21429	2.26697	2.44425	2.22324	2.30071	2.18666	2.30141	2.23638	2.65768	2.245	2.30346	1.77217	2.37288	2.06984		11	223	9	430	11	Mouse	Mus musculus OX=10759
High	Master Protein	P03911	NADH-ubiquinone oxidoreductase chain 4 OS=Mus musculus OX=10090 GN=Mtnd4 PE=1 SV=1	2.53017	0.950339	1.3343	1.896	1.62863	1.45332	2.34831	2.95863	2.00879	2.44939	3.0769	2.53693	1.50583	0.292923	1.80857	2.43977		5	176	5	459	5	Mouse	Mus musculus OX=10760
High	Master Protein	Q9Z1L5	Voltage-dependent calcium channel subunit alpha-2/delta-3 OS=Mus musculus OX=10090 GN=Cacna2d3 PE=1 SV=1	2.50247	2.67791	2.74747	2.75273	1.98392	2.09877	2.56688	2.31837	0.666049	2.04631	2.23594	1.82999	1.1771	0.814929	1.07457	1.85032		18	291	18	1091	18	Mouse	Mus musculus OX=10761
High	Master Protein	P21278	Guanine nucleotide-binding protein subunit alpha-11 OS=Mus musculus OX=10090 GN=Gna11 PE=1 SV=1	2.47714	2.71488	3.13382	2.94925	2.55596	2.43562	2.84418	2.90528	1.9488	2.91357	2.66054	2.91049	2.76655	2.81086	2.69306	3.0666		19	1101	5	359	19	Mouse	Mus musculus OX=10762
High	Master Protein	Q6PB66	Leucine-rich PPR motif-containing protein, mitochondrial OS=Mus musculus OX=10090 GN=Lrpprc PE=1 SV=2	2.47702	1.57372	1.59145	1.85408	1.56772	1.64386	2.04742	2.45759	1.83473	2.42405	2.30464	2.23376	1.44931	1.13989	1.6141	2.08496		33	610	22	1392	33	Mouse	Mus musculus OX=10763
High	Master Protein	Q9R1V7	Disintegrin and metalloproteinase domain-containing protein 23 OS=Mus musculus OX=10090 GN=Adam23 PE=1 SV=1	2.49096	2.48724	2.53316	2.70443	2.10983	2.20928	2.62414	2.57346	2.52213	2.83625	2.73201	2.81774	2.51204	2.92453	2.50953	2.92196		16	368	3	829	16	Mouse	Mus musculus OX=10764
High	Master Protein	P97765	WW domain-binding protein 2 OS=Mus musculus OX=10090 GN=Wbp2 PE=1 SV=1	2.65896	2.89415	2.75543	2.77616	2.6556	2.40488	2.65407	2.26722	2.08694	2.37002	2.303	1.99312	2.4	2.23263	2.15716	1.94021		9	286	2	261	9	Mouse	Mus musculus OX=10765
High	Master Protein	P68254	14-3-3 protein theta OS=Mus musculus OX=10090 GN=Ywhaq PE=1 SV=1	2.50555	2.06389	2.11369	2.18145	1.95495	1.76451	2.00731	3.2752	2.40117	3.11968	2.81691	2.85457	1.99658	1.57377	2.09843	2.33143		27	5845	4	245	27	Mouse	Mus musculus OX=10766
High	Master Protein	O35143	ATPase inhibitor, mitochondrial OS=Mus musculus OX=10090 GN=Atp5if1 PE=1 SV=2	2.49852	1.40808	1.68874	2.26946	1.69635	1.85327	2.27216	3.50367	2.52775	3.8625	3.1567	3.00405	1.65798	1.48587	1.88383	2.42982		7	317	6	106	7	Mouse	Mus musculus OX=10767
High	Master Protein	P70232	Neural cell adhesion molecule L1-like protein OS=Mus musculus OX=10090 GN=Chl1 PE=1 SV=2	2.45039	2.60225	2.42653	2.56304	2.12197	2.612	2.54799	2.46024	2.01128	2.29663	2.20098	1.79533	2.04302	1.86081	1.54738	1.86895		22	483	1	1209	22	Mouse	Mus musculus OX=10768
High	Master Protein	P02468	Laminin subunit gamma-1 OS=Mus musculus OX=10090 GN=Lamc1 PE=1 SV=2	2.57079	2.83547	3.00653	3.28121	3.20688	3.26423	2.79295	2.23586	4.41256	2.41177	1.8243	2.53051	2.9683	3.09304	3.4203	3.21989		30	420	15	1607	30	Mouse	Mus musculus OX=10769
High	Master Protein	Q8R570	Synaptosomal-associated protein 47 OS=Mus musculus OX=10090 GN=Snap47 PE=1 SV=1	2.3658	1.15912	1.10352	2.11896	1.78563	1.25956	2.36838	3.02011	1.14209	2.7135	2.75517	2.50593	2.15313	2.21694	2.26296	2.33024		15	98	15	413	15	Mouse	Mus musculus OX=10770
High	Master Protein	P38647	Stress-70 protein, mitochondrial OS=Mus musculus OX=10090 GN=Hspa9 PE=1 SV=3	2.57324	1.52329	1.51155	1.8891	2.03364	1.92739	2.32573	3.35696	2.29442	3.17988	2.75238	2.78082	1.84553	1.51424	1.9336	2.29813		48	3636	4	679	48	Mouse	Mus musculus OX=10771
High	Master Protein	Q60803	TNF receptor-associated factor 3 OS=Mus musculus OX=10090 GN=Traf3 PE=1 SV=2	2.4806	2.89204	2.80235	2.80984	2.658	2.72076	2.59869	1.94839	1.939	1.97097	1.77218	2.0072	2.19182	2.24557	2.09199	2.0542		6	51	1	567	6	Mouse	Mus musculus OX=10772
High	Master Protein	Q9DCW4	Electron transfer flavoprotein subunit beta OS=Mus musculus OX=10090 GN=Etfb PE=1 SV=3	2.49571	1.7987	1.92082	2.06282	2.38743	2.14871	2.28665	2.74446	2.19592	2.75076	2.70699	2.54783	2.20694	1.59915	2.13286	2.29989		13	600	7	255	13	Mouse	Mus musculus OX=10773
High	Master Protein	Q8BRT1	CLIP-associating protein 2 OS=Mus musculus OX=10090 GN=Clasp2 PE=1 SV=1	2.7176	2.09713	1.9897	2.37189	1.92588	1.92423	2.10068	2.68594	2.17208	2.68287	2.55939	2.47472	2.505	2.23394	2.51401	2.1277		63	1973	13	1286	63	Mouse	Mus musculus OX=10774
High	Master Protein	Q61036-2	Isoform 2 of Serine/threonine-protein kinase PAK 3 OS=Mus musculus OX=10090 GN=Pak3	2.46833	2.63318	2.49319	2.73529	2.72973	3.23252	2.99136	1.64616	2.06955	1.02365	1.60754	2.59491	2.64117	3.1263	2.66489	2.61734		25	1383	3	544	25	Mouse	Mus musculus OX=10775
High	Master Protein	Q9D8W7	OCIA domain-containing protein 2 OS=Mus musculus OX=10090 GN=Ociad2 PE=1 SV=1	2.47078	1.86	2.14999	1.87457	1.96965	0.949462	2.03368	3.0569	0.887593	2.70483	2.76062	2.63373	2.24623	1.20727	1.41891	2.48041		7	260	4	154	7	Mouse	Mus musculus OX=10776
High	Master Protein	P27048	Small nuclear ribonucleoprotein-associated protein B OS=Mus musculus OX=10090 GN=Snrpb PE=1 SV=1	2.45654	3.21664	2.86986	2.89923	3.11687	2.94513	2.62876	1.34673	2.68289	2.02119	2.06959	2.42913	2.81459	2.63575	2.61204	2.0223		10	351	10	231	10	Mouse	Mus musculus OX=10777
High	Master Protein	Q2PFD7	PH and SEC7 domain-containing protein 3 OS=Mus musculus OX=10090 GN=Psd3 PE=1 SV=2	2.44843	0.441201	1.15638	1.60141	0.647179	-0.0850163	1.66636	3.00982	1.43356	2.77242	2.33918	1.76598	0.504362	-0.403802	0.684399	1.83922		32	857	10	1037	32	Mouse	Mus musculus OX=10778
High	Master Protein	O55023	Inositol monophosphatase 1 OS=Mus musculus OX=10090 GN=Impa1 PE=1 SV=1	2.52109	1.839	1.93118	1.95399	1.91393	1.76178	2.29388	2.97721	2.07692	2.87408	2.78185	2.65904	2.04822	1.12647	1.67555	1.94067		12	273	10	277	12	Mouse	Mus musculus OX=10779
High	Master Protein	P17809	Solute carrier family 2, facilitated glucose transporter member 1 OS=Mus musculus OX=10090 GN=Slc2a1 PE=1 SV=4	2.63144	2.85787	2.92054	2.87523	3.16582	3.09954	2.48739	2.52028	3.47377	2.63419	2.6808	2.87956	3.31348	3.34268	3.47235	2.84218		7	308	1	492	7	Mouse	Mus musculus OX=10780
High	Master Protein	Q99L04	Dehydrogenase/reductase SDR family member 1 OS=Mus musculus OX=10090 GN=Dhrs1 PE=1 SV=1	2.48519	3.43536	2.31028	2.301	4.04943	4.03568	1.89923	4.25506	2.20519	3.16959	3.69983	3.04161	3.02806	3.75326	3.60421	3.90795		19	254	13	313	19	Mouse	Mus musculus OX=10781
High	Master Protein	Q9DCZ1	GMP reductase 1 OS=Mus musculus OX=10090 GN=Gmpr PE=1 SV=1	2.67675	3.02929	2.99382	2.95657	2.557	2.41373	2.91465	2.80234	2.28779	2.62983	2.88947	2.62992	2.84833	3.02159	2.73786	2.65531		10	239	8	345	10	Mouse	Mus musculus OX=10782
High	Master Protein	O55126	Protein NipSnap homolog 2 OS=Mus musculus OX=10090 GN=Nipsnap2 PE=1 SV=1	2.44	2.02477	1.86967	1.87679	1.97209	1.89872	2.27794	2.63231	1.78319	2.77598	2.70753	2.37418	1.87033	1.69904	1.9354	2.14438		14	417	7	281	14	Mouse	Mus musculus OX=10783
High	Master Protein	Q8K1M6	Dynamin-1-like protein OS=Mus musculus OX=10090 GN=Dnm1l PE=1 SV=2	2.42043	0.0248899	0.810412	1.07374	0.567294	0.379588	1.49593	2.93194	1.36848	2.86491	1.91022	1.67463	0.782408	0.0505438	0.927467	1.53565	Acetyl [N-Term]	51	2478	5	742	51	Mouse	Mus musculus OX=10784
High	Master Protein	P60487	Pyridoxal phosphate phosphatase OS=Mus musculus OX=10090 GN=Pdxp PE=1 SV=1	2.4377	0.168888	0.648208	1.76428	0.100018	0.453118	1.84917	2.90857	1.65119	2.83061	3.06708	1.95981	0.780657	0.0587158	0.677799	1.92564		15	505	10	292	15	Mouse	Mus musculus OX=10785
High	Master Protein	Q9WUM4	Coronin-1C OS=Mus musculus OX=10090 GN=Coro1c PE=1 SV=2	2.50675	2.02509	2.15688	2.13855	2.13095	2.19043	2.84554	3.1345	2.10004	3.03834	2.81655	2.92658	2.26929	1.90493	2.26144	2.56735		30	1015	9	474	30	Mouse	Mus musculus OX=10786
High	Master Protein	P03921	NADH-ubiquinone oxidoreductase chain 5 OS=Mus musculus OX=10090 GN=Mtnd5 PE=1 SV=3	2.62438	1.34312	2.01904	1.96356	1.94279	1.41339	2.60516	3.24263	2.10952	2.73395	3.33178	2.79777	2.24735	1.47279	2.19781	2.68973		5	77	5	607	5	Mouse	Mus musculus OX=10787
High	Master Protein	P08556	GTPase NRas OS=Mus musculus OX=10090 GN=Nras PE=1 SV=1	2.43067	3.27179	3.16478	3.14252	2.73943	3.00214	2.71066	1.45817	2.29084	2.0403	1.86846	2.24885	2.76118	2.60245	2.31627	2.3135		12	613	2	189	12	Mouse	Mus musculus OX=10788
High	Master Protein	Q9QXB9	Developmentally-regulated GTP-binding protein 2 OS=Mus musculus OX=10090 GN=Drg2 PE=1 SV=1	2.51456	2.64514	2.62872	2.76047	2.52988	2.53693	2.55857	2.07887	2.1404	2.26749	2.52592	2.59184	2.84818	2.94141	2.8351	2.66303		11	345	10	364	11	Mouse	Mus musculus OX=10789
High	Master Protein	P63046	Sulfotransferase 4A1 OS=Mus musculus OX=10090 GN=Sult4a1 PE=1 SV=1	2.79256	3.10495	3.27695	3.22706	3.44338	2.99389	3.04222	2.14232	1.34187	1.81593	2.9605	2.9805	3.34484	3.64125	3.55554	3.06981		12	272	3	284	12	Mouse	Mus musculus OX=10790
High	Master Protein	Q9DCH4	Eukaryotic translation initiation factor 3 subunit F OS=Mus musculus OX=10090 GN=Eif3f PE=1 SV=2	2.47928	2.87703	2.94278	2.86316	3.026	3.0908	2.7625	1.90828	2.46073	2.15056	2.16108	2.34306	2.94675	3.00939	3.03311	2.41671		10	354	1	361	10	Mouse	Mus musculus OX=10791
High	Master Protein	Q5DQR4	Syntaxin-binding protein 5-like OS=Mus musculus OX=10090 GN=Stxbp5l PE=1 SV=1	2.40935	1.92463	2.53768	2.28586	1.88797	1.99563	2.58783	2.76937	1.66735	2.78957	2.72525	2.78298	2.57514	2.19278	2.27559	2.62173		21	279	6	1185	21	Mouse	Mus musculus OX=10792
High	Master Protein	Q8R0F8	Acylpyruvase FAHD1, mitochondrial OS=Mus musculus OX=10090 GN=Fahd1 PE=1 SV=2	2.41178	1.89863	1.76673	-0.302107	2.98566	3.76196	2.56499	3.46911	4.13842	4.48687	2.41253	3.77493	-3.10793	-2.96992	2.09758	2.07894		8	248	4	227	8	Mouse	Mus musculus OX=10793
High	Master Protein	Q8CHP8	Glycerol-3-phosphate phosphatase OS=Mus musculus OX=10090 GN=Pgp PE=1 SV=1	2.40861	1.73472	1.79677	1.92962	1.63411	1.93049	1.97094	2.07732	1.97931	1.93698	2.65295	2.1389	1.879	1.79083	1.94527	2.0879		10	230	4	321	10	Mouse	Mus musculus OX=10794
High	Master Protein	Q7TNV0	Protein DEK OS=Mus musculus OX=10090 GN=Dek PE=1 SV=1	2.4087	3.17472	3.27522	3.12531	2.74846	2.55025	2.1183	-0.0738802	0.752702	0.185582	0.610054	1.11146	2.30079	2.457	2.08689	1.41731		6	143	1	380	6	Mouse	Mus musculus OX=10795
High	Master Protein	P40240	CD9 antigen OS=Mus musculus OX=10090 GN=Cd9 PE=1 SV=2	2.40412	2.85893	2.60293	2.08618	2.20914	2.2994	-0.380199	2.63137	1.88101	2.09288	2.85981	3.07102	2.88092	1.41631	2.30935	2.613		4	85	4	226	4	Mouse	Mus musculus OX=10796
High	Master Protein	Q8BFQ8	Glutamine amidotransferase-like class 1 domain-containing protein 1 OS=Mus musculus OX=10090 GN=Gatd1 PE=1 SV=1	2.41021	2.75228	2.59558	2.57991	1.40193	2.66507	1.86481	2.13097	1.81888	2.31974	2.25215	1.91169	2.50513	1.3056	2.11876	2.39051		5	77	3	220	5	Mouse	Mus musculus OX=10797
High	Master Protein	P28028-1	Isoform 1 of Serine/threonine-protein kinase B-raf OS=Mus musculus OX=10090 GN=Braf	2.39652	2.56677	2.50982	2.79349	2.6614	2.62242	2.75339	2.06011	1.7383	2.17768	2.098	2.32677	2.54494	2.83086	2.52888	2.36455		16	276	11	804	16	Mouse	Mus musculus OX=10798
High	Master Protein	D3YVF0	A-kinase anchor protein 5 OS=Mus musculus OX=10090 GN=Akap5 PE=1 SV=2	2.3957	-0.705708	0.714849	1.64957	-0.294156	-1.27944	1.88582	2.79638	0.878717	2.7143	2.43211	2.14026	0.707268	-0.480583	1.176	1.90814		18	177	18	745	18	Mouse	Mus musculus OX=10799
High	Master Protein	P48318	Glutamate decarboxylase 1 OS=Mus musculus OX=10090 GN=Gad1 PE=1 SV=2	2.41612	1.96207	2.33121	1.64221	2.06879	1.68091	2.54705	2.86964	1.22551	1.94886	2.69679	2.58161	2.27327	2.30384	2.13398	2.52959		12	301	6	593	12	Mouse	Mus musculus OX=10800
High	Master Protein	Q91V09	WD repeat-containing protein 13 OS=Mus musculus OX=10090 GN=Wdr13 PE=1 SV=1	2.50485	2.83717	2.76276	2.80851	2.6636	2.5916	2.8387	2.77323	3.08163	3.02644	3.07929	3.32412	2.91364	2.9	2.8506	2.8304		16	359	4	485	16	Mouse	Mus musculus OX=10801
High	Master Protein	Q9D0F9	Phosphoglucomutase-1 OS=Mus musculus OX=10090 GN=Pgm1 PE=1 SV=4	2.38089	1.69091	1.71851	1.88506	1.87663	1.80866	2.04046	2.68422	2.12468	2.65355	2.6452	2.46178	1.86071	1.58887	1.97746	2.1599		37	1331	6	562	37	Mouse	Mus musculus OX=10802
High	Master Protein	Q9R1Q9	V-type proton ATPase subunit S1 OS=Mus musculus OX=10090 GN=Atp6ap1 PE=1 SV=1	1.92268	2.06695	2.37319	2.39049	2.19214	2.25391	2.04794	1.7903	2.53576	2.22223	2.65174	2.76454	2.98026	3.02931	3.07248	2.80303		5	55	4	463	5	Mouse	Mus musculus OX=10803
High	Master Protein	Q60870	Receptor expression-enhancing protein 5 OS=Mus musculus OX=10090 GN=Reep5 PE=1 SV=1	-1.17872	1.64661	1.6737	-2.05224	2.05263	1.52254	-2.01298	-0.794225	-2.2597	-0.884491	-1.34812	2.35036	-2.67586	-0.487455	1.84702	2.29197		3	174	2	185	3	Mouse	Mus musculus OX=10804
High	Master Protein	D3Z7P3	Glutaminase kidney isoform, mitochondrial OS=Mus musculus OX=10090 GN=Gls PE=1 SV=1	2.4888	1.04894	1.68071	1.68663	1.87664	1.49231	1.88048	2.98913	1.60355	2.92887	2.68016	2.53522	1.5991	1.39065	1.61992	2.47097		42	2774	2	674	42	Mouse	Mus musculus OX=10805
High	Master Protein	O55222	Integrin-linked protein kinase OS=Mus musculus OX=10090 GN=Ilk PE=1 SV=2	0.993073	1.23645	2.7057	2.80116	1.7355	1.86498	2.24803	0.433022	2.54556	1.42387	1.8566	1.29288	2.81747	1.78644	2.67723	2.38307		10	154	10	452	10	Mouse	Mus musculus OX=10806
High	Master Protein	Q61292	Laminin subunit beta-2 OS=Mus musculus OX=10090 GN=Lamb2 PE=1 SV=2	2.32227	2.01925	1.94794	2.32104	2.28964	2.68794	2.60645	2.7185	4.34231	2.87775	1.90808	2.85959	2.71357	2.57097	3.19876	3.09761		37	397	25	1799	37	Mouse	Mus musculus OX=10807
High	Master Protein	Q922S4	cGMP-dependent 3',5'-cyclic phosphodiesterase OS=Mus musculus OX=10090 GN=Pde2a PE=1 SV=4	2.35847	1.3843	1.52457	1.93381	0.982069	1.35459	1.70144	2.59465	1.70609	2.35291	2.61669	2.25467	1.75399	0.917784	1.27562	1.94211		36	1019	7	939	36	Mouse	Mus musculus OX=10808
High	Master Protein	P57780	Alpha-actinin-4 OS=Mus musculus OX=10090 GN=Actn4 PE=1 SV=1	1.82458	1.45915	1.04974	1.10955	1.3598	1.42927	1.62033	2.38627	2.36378	2.35824	2.17661	2.25165	1.13946	1.02326	1.3967	2.31314		61	2859	6	912	61	Mouse	Mus musculus OX=10809
High	Master Protein	Q9JLJ2	4-trimethylaminobutyraldehyde dehydrogenase OS=Mus musculus OX=10090 GN=Aldh9a1 PE=1 SV=1	2.35477	2.60302	2.67307	2.71449	2.8979	2.88698	2.93825	2.20526	2.81105	2.32285	2.57279	2.60472	2.79959	2.73717	2.7641	2.40023		14	537	9	494	14	Mouse	Mus musculus OX=10810
High	Master Protein	Q99KJ8	Dynactin subunit 2 OS=Mus musculus OX=10090 GN=Dctn2 PE=1 SV=3	2.70782	1.00289	1.94383	2.00036	1.20486	1.1622	1.98	3.0109	1.88991	2.81642	2.6935	2.74101	1.73107	1.23501	1.60237	2.35982		18	681	11	402	18	Mouse	Mus musculus OX=10811
High	Master Protein	Q05920	Pyruvate carboxylase, mitochondrial OS=Mus musculus OX=10090 GN=Pc PE=1 SV=1	2.05655	1.18951	1.34227	1.36182	1.63242	1.44929	1.81271	2.68352	1.90901	2.48524	2.2676	1.98234	1.0816	0.968164	1.71667	1.7965		40	774	11	1178	40	Mouse	Mus musculus OX=10812
High	Master Protein	Q11011	Puromycin-sensitive aminopeptidase OS=Mus musculus OX=10090 GN=Npepps PE=1 SV=2	2.34371	2.00584	1.92758	1.87503	1.71446	1.73675	2.02384	3.39001	2.6537	3.41819	3.096	3.00893	1.30973	1.425	2.08566	2.63606		43	2324	9	920	43	Mouse	Mus musculus OX=10813
High	Master Protein	Q9WVE8	Protein kinase C and casein kinase substrate in neurons protein 2 OS=Mus musculus OX=10090 GN=Pacsin2 PE=1 SV=1	2.50395	2.60584	2.52463	2.69307	2.70928	2.65932	2.92986	2.34506	2.75183	2.60992	2.87555	2.7538	3.18179	3.0847	3.03238	2.88925		16	392	5	486	16	Mouse	Mus musculus OX=10814
High	Master Protein	Q9D6J6	NADH dehydrogenase [ubiquinone] flavoprotein 2, mitochondrial OS=Mus musculus OX=10090 GN=Ndufv2 PE=1 SV=2	2.34043	1.20381	1.36415	1.64355	1.26824	1.42476	2.24484	2.89507	1.84645	2.81548	2.63496	2.40658	1.46624	1.17627	1.45696	2.06908		11	557	3	248	11	Mouse	Mus musculus OX=10815
High	Master Protein	P80317	T-complex protein 1 subunit zeta OS=Mus musculus OX=10090 GN=Cct6a PE=1 SV=3	2.60263	2.37066	2.44166	2.06437	2.08005	2.12001	2.51813	2.85659	1.83184	2.58114	3.03778	2.49917	2.03049	1.64947	2.03036	2.70682		26	1508	6	531	26	Mouse	Mus musculus OX=10816
High	Master Protein	Q03734	Serine protease inhibitor A3M OS=Mus musculus OX=10090 GN=Serpina3m PE=1 SV=2	2.2595	3.72493	3.35021	2.88996	2.78514	2.73011	2.67295	-1.24702	2.29643	-0.378225	2.27684	2.03345	2.88686	3.65886	4.72572	4.23661		10	708	3	418	10	Mouse	Mus musculus OX=10817
High	Master Protein	Q80VP0	Tectonin beta-propeller repeat-containing protein 1 OS=Mus musculus OX=10090 GN=Tecpr1 PE=1 SV=1	2.39295	1.89011	1.93657	2.22563	2.1388	1.99094	2.35503	2.84628	1.842	2.73966	2.62114	2.66358	2.35555	1.94554	2.03954	2.24872		21	278	13	1166	21	Mouse	Mus musculus OX=10818
High	Master Protein	D3YZU1	SH3 and multiple ankyrin repeat domains protein 1 OS=Mus musculus OX=10090 GN=Shank1 PE=1 SV=1	2.37337	1.72405	1.98003	2.04026	2.03198	1.69503	2.43211	3.12167	1.69067	3.07391	2.51931	2.60848	1.97127	1.86659	2.01234	2.62183		29	303	12	2167	29	Mouse	Mus musculus OX=10819
High	Master Protein	P29533	Vascular cell adhesion protein 1 OS=Mus musculus OX=10090 GN=Vcam1 PE=1 SV=1	2.47574	3.08639	3.07922	3.00686	3.10193	3.10884	2.98398	1.79459	2.40008	1.9469	2.10194	2.18833	2.40764	2.41734	2.44061	2.16578		10	87	9	739	10	Mouse	Mus musculus OX=10820
High	Master Protein	Q8BLF1	Neutral cholesterol ester hydrolase 1 OS=Mus musculus OX=10090 GN=Nceh1 PE=1 SV=1	1.85763	0.628701	0.503098	1.21837	0.44947	-0.296955	1.37095	2.14932	0.934806	3.06069	1.92146	1.5938	1.29604	0.103559	0.567974	1.52532		12	201	8	408	12	Mouse	Mus musculus OX=10821
High	Master Protein	Q9CR57	60S ribosomal protein L14 OS=Mus musculus OX=10090 GN=Rpl14 PE=1 SV=3	2.31964	1.17641	1.06521	1.31716	1.35238	1.14399	1.50534	2.84835	1.47487	2.50081	2.35827	2.34453	1.04545	0.769751	1.31523	2.11417		6	430	3	217	6	Mouse	Mus musculus OX=10822
High	Master Protein	O08688	Calpain-5 OS=Mus musculus OX=10090 GN=Capn5 PE=1 SV=1	2.31873	2.56907	2.4545	2.43322	2.32021	2.12169	2.49366	2.00922	1.46459	1.96486	2.02563	2.01187	1.69653	1.98814	1.9221	2.06073		15	245	5	640	15	Mouse	Mus musculus OX=10823
High	Master Protein	Q99M71	Mammalian ependymin-related protein 1 OS=Mus musculus OX=10090 GN=Epdr1 PE=1 SV=1	2.31796	1.63426	1.7078	1.78067	1.63544	1.92952	2.44334	2.28265	2.23764	2.47447	2.5144	2.48134	2.30332	1.03895	1.27374	2.21349		7	151	6	224	7	Mouse	Mus musculus OX=10824
High	Master Protein	Q8BH95	Enoyl-CoA hydratase, mitochondrial OS=Mus musculus OX=10090 GN=Echs1 PE=1 SV=1	2.31783	1.99172	1.97068	1.60376	1.7033	1.89739	2.50915	3.12923	2.69344	3.07525	2.825	2.6476	1.86591	1.15917	1.72906	2.03056		12	608	8	290	12	Mouse	Mus musculus OX=10825
High	Master Protein	Q91XU3	Phosphatidylinositol 5-phosphate 4-kinase type-2 gamma OS=Mus musculus OX=10090 GN=Pip4k2c PE=1 SV=1	2.37075	2.43635	2.56766	2.39391	2.42284	2.31898	2.48242	2.51259	1.80138	2.52485	2.25632	2.34031	1.93927	1.85886	1.76955	2.34106		11	315	11	421	11	Mouse	Mus musculus OX=10826
High	Master Protein	Q91W43	Glycine dehydrogenase (decarboxylating), mitochondrial OS=Mus musculus OX=10090 GN=Gldc PE=1 SV=1	2.3297	2.79397	2.90439	2.84845	2.52808	2.74305	2.60842	1.07558	1.63582	1.26643	0.827459	1.49394	2.0241	2.21507	2.02065	1.69486		6	35	3	1025	6	Mouse	Mus musculus OX=10827
High	Master Protein	Q9Z1Z0	General vesicular transport factor p115 OS=Mus musculus OX=10090 GN=Uso1 PE=1 SV=2	2.30322	2.62923	2.33538	2.43548	2.71913	2.82604	2.41768	1.91727	1.55078	2.01716	1.49661	1.71393	1.80653	1.52701	1.6746	1.816		25	473	11	959	25	Mouse	Mus musculus OX=10828
High	Master Protein	Q91VI7	Ribonuclease inhibitor OS=Mus musculus OX=10090 GN=Rnh1 PE=1 SV=1	2.29988	1.13325	1.42709	1.29961	1.20514	1.403	1.90012	2.40495	0.582855	2.25792	2.20753	2.00677	1.70673	0.313374	0.825893	1.86034		12	157	12	456	12	Mouse	Mus musculus OX=10829
High	Master Protein	Q9DB05	Alpha-soluble NSF attachment protein OS=Mus musculus OX=10090 GN=Napa PE=1 SV=1	2.31024	1.27249	1.96994	2.05107	1.99945	1.57302	2.65465	2.90357	1.50939	2.87845	2.6051	2.52499	1.97085	1.44327	1.48529	2.09517		24	1129	7	295	24	Mouse	Mus musculus OX=10830
High	Master Protein	O89112	Glutathione S-transferase LANCL1 OS=Mus musculus OX=10090 GN=Lancl1 PE=1 SV=1	2.19714	1.24935	1.60015	1.64166	1.4974	1.32591	2.14971	2.60724	1.93112	2.61674	2.83905	2.62911	1.57256	1.17933	1.60868	1.98409		15	412	11	399	15	Mouse	Mus musculus OX=10831
High	Master Protein	Q8C729	Protein FAM126B OS=Mus musculus OX=10090 GN=Fam126b PE=1 SV=1	2.29431	2.42876	2.60397	2.53917	2.53938	2.76076	2.99254	2.55691	2.43796	2.57835	2.38062	2.48242	2.56295	2.25872	2.33039	2.56739		10	100	3	530	10	Mouse	Mus musculus OX=10832
High	Master Protein	P28665	Murinoglobulin-1 OS=Mus musculus OX=10090 GN=Mug1 PE=1 SV=3	2.29091	4.28347	3.62257	3.04399	2.99148	3.50136	3.46357	0.834	3.47264	1.28926	3.54567	2.57506	3.99455	4.15892	6.05284	4.71115		36	502	36	1476	36	Mouse	Mus musculus OX=10833
High	Master Protein	O55137	Acyl-coenzyme A thioesterase 1 OS=Mus musculus OX=10090 GN=Acot1 PE=1 SV=1	2.15718	2.03594	2.10912	2.11612	2.25396	1.97639	1.97333	2.2396	1.90937	2.24709	2.38782	2.4251	2.47052	2.19618	2.35767	2.23666		8	104	2	419	8	Mouse	Mus musculus OX=10834
High	Master Protein	Q9CQH3	NADH dehydrogenase [ubiquinone] 1 beta subcomplex subunit 5, mitochondrial OS=Mus musculus OX=10090 GN=Ndufb5 PE=1 SV=1	2.32992	1.0373	1.48353	1.77466	1.42064	1.05224	2.10003	2.85507	1.62732	2.71603	2.85022	2.3277	1.53628	0.85385	1.64726	2.23681		10	119	10	189	10	Mouse	Mus musculus OX=10835
High	Master Protein	Q00623	Apolipoprotein A-I OS=Mus musculus OX=10090 GN=Apoa1 PE=1 SV=2	2.25369	3.70653	3.4943	3.04371	3.61571	3.7996	3.59921	1.17794	3.61757	1.45463	3.42045	2.76377	4.49682	4.64552	5.38572	4.90064		16	395	16	264	16	Mouse	Mus musculus OX=10836
High	Master Protein	Q9CPV4	Glyoxalase domain-containing protein 4 OS=Mus musculus OX=10090 GN=Glod4 PE=1 SV=1	2.33947	1.75741	1.93367	1.94465	1.94288	1.84963	1.68359	2.71338	2.23583	2.6452	2.48363	2.42501	2.02131	1.21408	1.98083	2.06431		18	541	10	298	18	Mouse	Mus musculus OX=10837
High	Master Protein	Q9JJK2	LanC-like protein 2 OS=Mus musculus OX=10090 GN=Lancl2 PE=1 SV=1	2.54351	1.22841	1.48623	1.9556	1.20827	0.986192	2.25167	3.06567	1.09904	2.53766	3.22095	2.6177	1.77308	0.701046	1.15207	2.06832		19	562	11	450	19	Mouse	Mus musculus OX=10838
High	Master Protein	Q9Z1F9	SUMO-activating enzyme subunit 2 OS=Mus musculus OX=10090 GN=Uba2 PE=1 SV=1	2.28437	2.84228	2.74599	2.66062	2.7819	2.503	2.72032	1.67624	2.01575	1.69094	2.16559	2.16566	2.73337	2.84437	2.75473	2.39457		20	388	6	638	20	Mouse	Mus musculus OX=10839
High	Master Protein	P70404	Isocitrate dehydrogenase [NAD] subunit gamma 1, mitochondrial OS=Mus musculus OX=10090 GN=Idh3g PE=1 SV=1	2.37539	0.690287	NaN	1.69523	-0.0525622	1.15103	2.04012	2.6897	-0.444829	2.06551	2.60284	2.21905	1.61823	1.14292	1.4166	2.19422		16	1556	2	393	16	Mouse	Mus musculus OX=10840
High	Master Protein	Q9ERI6	Retinol dehydrogenase 14 OS=Mus musculus OX=10090 GN=Rdh14 PE=1 SV=1	2.20933	2.45582	2.4993	2.47859	2.37358	2.47378	2.48886	2.14469	2.25022	2.22456	2.11493	2.3043	2.3559	2.51604	2.50738	2.29447		12	221	4	334	12	Mouse	Mus musculus OX=10841
High	Master Protein	Q9D1K2	V-type proton ATPase subunit F OS=Mus musculus OX=10090 GN=Atp6v1f PE=1 SV=2	1.6899	2.30248	2.23727	2.06969	2.41242	2.05481	1.81799	2.31852	1.42831	2.09622	2.69736	2.63075	2.55212	2.52892	2.84252	2.7063		9	244	3	119	9	Mouse	Mus musculus OX=10842
High	Master Protein	P0C7L0	WAS/WASL-interacting protein family member 3 OS=Mus musculus OX=10090 GN=Wipf3 PE=1 SV=1	2.59929	1.39467	2.0176	1.60621	1.48793	1.5182	2.93501	3.80196	0.672155	3.61617	2.89668	3.52912	2.22325	1.58487	1.94662	2.71725		11	195	9	485	11	Mouse	Mus musculus OX=10843
High	Master Protein	P01029	Complement C4-B OS=Mus musculus OX=10090 GN=C4b PE=1 SV=3	2.24767	3.74498	2.99679	2.80959	3.47445	3.63402	2.87991	1.78694	2.8144	1.3873	2.24161	2.31152	3.44438	3.57302	3.78678	3.45749		31	334	31	1738	31	Mouse	Mus musculus OX=10844
High	Master Protein	P47802	Metaxin-1 OS=Mus musculus OX=10090 GN=Mtx1 PE=1 SV=1	2.21061	2.0982	1.82406	2.20016	1.89245	2.14903	2.41876	2.08175	1.66557	1.90751	2.28058	2.35037	2.37225	2.42389	2.5311	2.15802		12	151	7	317	12	Mouse	Mus musculus OX=10845
High	Master Protein	P47738	Aldehyde dehydrogenase, mitochondrial OS=Mus musculus OX=10090 GN=Aldh2 PE=1 SV=1	2.20724	2.20562	2.10291	2.25053	2.54109	2.27343	1.82508	2.48523	2.67708	2.46138	2.43155	2.41461	2.50875	2.14665	2.21147	2.30809		22	771	9	519	22	Mouse	Mus musculus OX=10846
High	Master Protein	Q91Z53	Glyoxylate reductase/hydroxypyruvate reductase OS=Mus musculus OX=10090 GN=Grhpr PE=1 SV=1	2.30556	2.12803	2.02531	2.10694	1.27838	1.76166	2.25886	2.65161	2.19846	2.44528	2.27679	2.36905	2.09951	1.01109	1.66543	2.52468		11	253	8	328	11	Mouse	Mus musculus OX=10847
High	Master Protein	P24549	Retinal dehydrogenase 1 OS=Mus musculus OX=10090 GN=Aldh1a1 PE=1 SV=5	2.18276	2.77553	2.66966	2.64557	2.82347	3.01944	2.26433	2.38388	3.6314	2.90077	2.62665	3.3804	2.97942	3.11263	3.50853	3.32289		17	331	11	501	17	Mouse	Mus musculus OX=10848
High	Master Protein	Q99LY9	NADH dehydrogenase [ubiquinone] iron-sulfur protein 5 OS=Mus musculus OX=10090 GN=Ndufs5 PE=1 SV=3	2.35541	-0.780473	-0.261192	0.587571	-0.585637	0.591033	2.16293	2.887	1.46986	2.79818	2.79214	2.34424	1.51754	0.55509	1.45489	1.95745		6	83	6	106	6	Mouse	Mus musculus OX=10849
High	Master Protein	P56399	Ubiquitin carboxyl-terminal hydrolase 5 OS=Mus musculus OX=10090 GN=Usp5 PE=1 SV=1	2.16607	1.28516	1.53102	1.67787	1.4866	1.40424	1.92775	2.91342	1.59357	2.80884	2.40315	2.28318	1.44787	0.987196	1.47024	1.90629		38	1523	6	858	38	Mouse	Mus musculus OX=10850
High	Master Protein	Q9CR95	Adaptin ear-binding coat-associated protein 1 OS=Mus musculus OX=10090 GN=Necap1 PE=1 SV=2	2.14512	0.596109	1.17478	1.46011	0.796341	0.552732	1.56923	2.89483	1.43552	2.77419	2.40387	2.22541	1.21349	0.338982	1.05337	1.86257		12	501	4	275	12	Mouse	Mus musculus OX=10851
High	Master Protein	O88343	Electrogenic sodium bicarbonate cotransporter 1 OS=Mus musculus OX=10090 GN=Slc4a4 PE=1 SV=2	2.23647	0.756669	1.93343	1.52422	1.81657	1.34695	1.23028	2.19296	1.72853	1.7698	2.88216	1.42209	0.7047	0.409923	2.9783	2.31641		30	865	6	1079	30	Mouse	Mus musculus OX=10852
High	Master Protein	O35326	Serine/arginine-rich splicing factor 5 OS=Mus musculus OX=10090 GN=Srsf5 PE=1 SV=2	2.18584	2.65555	2.52841	2.55431	2.3096	2.51118	2.44688	0.593676	1.72829	1.27291	1.58984	1.29826	2.24788	1.95119	1.92586	1.68574		8	233	7	269	8	Mouse	Mus musculus OX=10853
High	Master Protein	Q8R5H1	Ubiquitin carboxyl-terminal hydrolase 15 OS=Mus musculus OX=10090 GN=Usp15 PE=1 SV=1	2.16466	2.77156	2.69137	2.64566	2.80011	2.82671	2.18873	1.8639	2.4934	1.73254	2.02858	2.35235	2.43931	2.40216	2.47695	1.98804		19	247	3	981	19	Mouse	Mus musculus OX=10854
High	Master Protein	O70443	Guanine nucleotide-binding protein G(z) subunit alpha OS=Mus musculus OX=10090 GN=Gnaz PE=1 SV=4	2.16346	1.02363	1.33699	1.64528	1.07601	-0.99216	1.63586	2.42004	1.2965	2.18981	2.42153	2.14804	1.56359	-1.05618	1.44971	1.80974		20	762	6	355	20	Mouse	Mus musculus OX=10855
High	Master Protein	Q8BKX1	Brain-specific angiogenesis inhibitor 1-associated protein 2 OS=Mus musculus OX=10090 GN=Baiap2 PE=1 SV=2	2.16105	1.03439	1.28482	1.58931	0.727792	0.263953	2.13276	2.87552	1.00469	2.83077	2.43511	2.05206	1.1802	-0.707377	0.550848	1.99445		27	755	6	535	27	Mouse	Mus musculus OX=10856
High	Master Protein	Q9QXS6	Drebrin OS=Mus musculus OX=10090 GN=Dbn1 PE=1 SV=4	2.35121	0.965168	1.61767	1.69734	1.16028	1.54475	2.51069	3.45826	0.93255	3.35079	2.2438	2.33179	1.30131	0.506546	1.4902	2.16106		40	2075	12	706	40	Mouse	Mus musculus OX=10857
High	Master Protein	O89029	Matrilin-4 OS=Mus musculus OX=10090 GN=Matn4 PE=1 SV=1	2.08829	2.04613	2.25138	2.05768	1.9682	1.72295	0.577934	1.45924	1.64923	1.93249	1.85561	2.61337	0.362938	0.149015	1.0576	1.0526		13	177	13	624	13	Mouse	Mus musculus OX=10858
High	Master Protein	Q9EQ20	Methylmalonate-semialdehyde dehydrogenase [acylating], mitochondrial OS=Mus musculus OX=10090 GN=Aldh6a1 PE=1 SV=1	2.44858	1.72615	1.91267	1.81844	2.00576	1.97587	2.05851	2.97179	2.48494	2.95792	3.01861	2.86159	2.32048	1.98122	2.22953	2.22035		26	859	11	535	26	Mouse	Mus musculus OX=10859
High	Master Protein	O54991	Contactin-associated protein 1 OS=Mus musculus OX=10090 GN=Cntnap1 PE=1 SV=2	1.96687	0.98249	0.508888	1.04101	1.17746	0.43531	1.32704	1.87669	0.527718	1.47825	1.99347	1.48321	0.403379	-0.515145	0.265903	1.25086		27	740	8	1385	27	Mouse	Mus musculus OX=10860
High	Master Protein	O70172	Phosphatidylinositol 5-phosphate 4-kinase type-2 alpha OS=Mus musculus OX=10090 GN=Pip4k2a PE=1 SV=1	2.09359	1.99078	1.87415	1.85617	1.54109	1.52333	1.84851	1.80555	1.50264	1.7154	1.82716	1.99889	2.1053	2.00719	2.0714	1.92569		14	394	2	405	14	Mouse	Mus musculus OX=10861
High	Master Protein	Q9ESJ4	NCK-interacting protein with SH3 domain OS=Mus musculus OX=10090 GN=Nckipsd PE=1 SV=2	2.10622	0.822246	1.25373	1.39065	1.13492	0.915509	1.67618	2.61131	1.33648	2.42887	2.26922	2.11529	0.94017	0.805288	1.29365	1.87524		18	141	16	714	18	Mouse	Mus musculus OX=10862
High	Master Protein	Q8CCB4	Vacuolar protein sorting-associated protein 53 homolog OS=Mus musculus OX=10090 GN=Vps53 PE=1 SV=1	2.19736	2.66131	2.58144	2.40705	2.41933	2.25482	2.61697	2.08734	2.03728	2.12447	1.99958	2.52997	2.53512	2.51894	2.37212	2.63817		17	235	4	832	17	Mouse	Mus musculus OX=10863
High	Master Protein	P16460	Argininosuccinate synthase OS=Mus musculus OX=10090 GN=Ass1 PE=1 SV=1	2.51098	2.48823	2.34397	2.40896	2.44918	1.83074	2.4501	2.62118	2.87299	2.59789	2.96169	2.157	2.00893	0.906431	2.07077	2.14101		14	304	7	412	14	Mouse	Mus musculus OX=10864
High	Master Protein	O54950	5'-AMP-activated protein kinase subunit gamma-1 OS=Mus musculus OX=10090 GN=Prkag1 PE=1 SV=2	2.12098	2.65096	2.83771	2.76908	2.88419	2.68481	2.47514	1.58123	2.08102	1.46661	2.11033	2.19361	2.34044	2.00924	1.96651	2.05489		10	148	9	330	10	Mouse	Mus musculus OX=10865
High	Master Protein	P70206	Plexin-A1 OS=Mus musculus OX=10090 GN=Plxna1 PE=1 SV=1	1.91874	-2.05996	-1.07214	-0.601518	-2.28279	-2.3647	-0.475729	0.641784	-0.371689	0.519276	0.302488	-0.685076	-1.08507	NaN	-2.55082	-1.01033		46	1149	6	1894	46	Mouse	Mus musculus OX=10866
High	Master Protein	P55288	Cadherin-11 OS=Mus musculus OX=10090 GN=Cdh11 PE=1 SV=1	2.4894	2.76588	2.9528	2.8812	2.17724	1.80849	1.72693	0.177097	1.02475	0.576182	1.06487	1.61639	2.06489	2.25901	1.93023	0.888983		8	171	8	796	8	Mouse	Mus musculus OX=10867
High	Master Protein	Q9DCT8	Cysteine-rich protein 2 OS=Mus musculus OX=10090 GN=Crip2 PE=1 SV=1	2.09709	0	0.168963	1.62557	0.286386	0.391543	0.283314	0.803637	2.33731	1.9326	2.59234	0.882837	0.691389	0.379719	0.68465	1.73283		9	514	4	208	9	Mouse	Mus musculus OX=10868
High	Master Protein	Q71M36	Chondroitin sulfate proteoglycan 5 OS=Mus musculus OX=10090 GN=Cspg5 PE=1 SV=2	2.18897	2.61037	2.68958	2.82009	2.45508	2.58806	1.72061	1.95767	2.68375	2.29312	1.93879	2.22235	2.48215	2.51979	2.23759	2.07664		10	248	6	566	10	Mouse	Mus musculus OX=10869
High	Master Protein	Q8VH51	RNA-binding protein 39 OS=Mus musculus OX=10090 GN=Rbm39 PE=1 SV=2	2.11368	2.84312	2.79303	2.86557	2.8212	2.93461	2.50105	1.24038	2.22108	1.74548	1.98338	1.91985	2.80837	2.66572	2.69085	2.11796		11	175	11	530	11	Mouse	Mus musculus OX=10870
High	Master Protein	P18826	Phosphorylase b kinase regulatory subunit alpha, skeletal muscle isoform OS=Mus musculus OX=10090 GN=Phka1 PE=1 SV=3	2.08097	2.08473	2.38976	2.31532	2.24622	2.51921	2.39867	1.62396	1.82643	1.891	1.81389	2.11522	2.62938	2.81669	2.74784	2.46864		4	23	1	1241	4	Mouse	Mus musculus OX=10871
High	Master Protein	P45376	Aldo-keto reductase family 1 member B1 OS=Mus musculus OX=10090 GN=Akr1b1 PE=1 SV=3	2.07994	1.45015	1.46657	1.74116	1.32291	1.22669	2.00677	2.27915	1.64268	2.11727	2.27325	2.12306	1.51675	1.08909	1.68974	1.89894		12	533	6	316	12	Mouse	Mus musculus OX=10872
High	Master Protein	P59017	Bcl-2-like protein 13 OS=Mus musculus OX=10090 GN=Bcl2l13 PE=1 SV=2	2.07381	1.47513	2.39259	2.75212	1.98213	2.8225	2.79896	2.4599	0.567593	2.44701	1.8462	2.1579	1.62045	1.90516	1.79885	1.72559		5	81	5	434	5	Mouse	Mus musculus OX=10873
High	Master Protein	Q9CQ54	NADH dehydrogenase [ubiquinone] 1 subunit C2 OS=Mus musculus OX=10090 GN=Ndufc2 PE=1 SV=1	2.27961	1.08322	1.64268	1.5603	1.45553	1.26231	2.1309	2.87389	2.00199	2.73488	2.74503	2.49132	1.30647	1.02198	1.5369	2.32693		7	216	7	120	7	Mouse	Mus musculus OX=10874
High	Master Protein	A6H5Z3	Exocyst complex component 6B OS=Mus musculus OX=10090 GN=Exoc6b PE=1 SV=1	2.13933	2.47422	2.39893	2.30523	2.71948	2.63865	2.26935	1.3593	1.72609	1.788	1.79134	2.19071	2.36056	2.56507	2.61055	2.2938		13	320	11	810	13	Mouse	Mus musculus OX=10875
High	Master Protein	Q8BXR9	Oxysterol-binding protein-related protein 6 OS=Mus musculus OX=10090 GN=Osbpl6 PE=1 SV=1	1.98403	2.73513	2.65484	2.65344	2.62809	2.73532	1.71181	0.670198	1.46502	1.23052	1.74823	1.94736	2.92622	3.02834	2.70308	2.13141		18	179	4	959	18	Mouse	Mus musculus OX=10876
High	Master Protein	Q4V9Z5-2	Isoform 2 of Seizure 6-like protein 2 OS=Mus musculus OX=10090 GN=Sez6l2	2.45348	2.78801	2.65588	2.68872	2.4946	2.79493	2.84002	1.9365	2.1427	1.86296	1.7313	2.23387	2.16935	2.38314	2.29606	2.20773		10	186	10	923	10	Mouse	Mus musculus OX=10877
High	Master Protein	Q9CWJ9	Bifunctional purine biosynthesis protein ATIC OS=Mus musculus OX=10090 GN=Atic PE=1 SV=2	2.05803	1.87337	1.94947	2.07794	1.90522	1.98373	1.96688	2.22331	2.02707	2.15337	2.27458	2.37199	2.11168	1.67021	1.9203	1.89922		22	511	14	592	22	Mouse	Mus musculus OX=10878
High	Master Protein	B0V2N1	Receptor-type tyrosine-protein phosphatase S OS=Mus musculus OX=10090 GN=Ptprs PE=1 SV=1	2.15596	-0.542276	0.0902433	0.199524	-1.0423	-1.74523	0.867411	1.66874	-0.637613	1.50053	1.08137	0.773258	-0.00234985	-1.43605	-1.66833	0.451462		42	1059	9	1907	42	Mouse	Mus musculus OX=10879
High	Master Protein	Q9CX86	Heterogeneous nuclear ribonucleoprotein A0 OS=Mus musculus OX=10090 GN=Hnrnpa0 PE=1 SV=1	0.28635	1.61008	1.29019	1.22841	1.14366	-0.773486	1.84849	1.83122	0.72439	1.42817	1.03625	1.10731	-0.942215	-1.28512	1.02212	0.934877		12	485	5	305	12	Mouse	Mus musculus OX=10880
High	Master Protein	P21614	Vitamin D-binding protein OS=Mus musculus OX=10090 GN=Gc PE=1 SV=2	2.10646	3.68111	2.99528	2.85532	3.24548	3.44825	2.73195	-1.06998	2.72212	0.791625	2.10583	1.80463	3.21936	3.78277	4.4539	3.98735		19	388	19	476	19	Mouse	Mus musculus OX=10881
High	Master Protein	Q99M87	DnaJ homolog subfamily A member 3, mitochondrial OS=Mus musculus OX=10090 GN=Dnaja3 PE=1 SV=1	1.97901	0.834473	-1.61412	-2.05166	0.540602	0.935109	0.928396	1.53889	0.726561	1.3322	1.11653	1.4813	0.578405	0.538452	0.519211	0.259783		10	129	5	480	10	Mouse	Mus musculus OX=10882
High	Master Protein	Q922Q1	Mitochondrial amidoxime reducing component 2 OS=Mus musculus OX=10090 GN=Mtarc2 PE=1 SV=1	2.05919	1.28064	1.47022	1.64217	1.65224	1.67567	1.6099	2.09419	1.59595	1.70702	2.26885	1.96147	1.29626	1.51466	1.76572	1.82607		9	188	6	338	9	Mouse	Mus musculus OX=10883
High	Master Protein	Q62433	Protein NDRG1 OS=Mus musculus OX=10090 GN=Ndrg1 PE=1 SV=1	2.01222	1.49023	1.67021	1.08463	0.109564	0.932225	-0.193684	1.61876	1.75103	0.732735	1.86705	1.99795	1.99619	-0.78701	1.22419	1.60705		9	541	5	394	9	Mouse	Mus musculus OX=10884
High	Master Protein	Q9CPY7	Cytosol aminopeptidase OS=Mus musculus OX=10090 GN=Lap3 PE=1 SV=3	2.03575	1.79355	1.90154	1.66725	2.02179	1.77128	1.50747	2.74316	1.69591	2.09443	2.5808	2.62732	1.96192	1.22528	1.89058	2.00909		26	624	14	519	26	Mouse	Mus musculus OX=10885
High	Master Protein	P51880	Fatty acid-binding protein, brain OS=Mus musculus OX=10090 GN=Fabp7 PE=1 SV=2	2.05418	2.7271	2.35407	2.31131	2.8747	3.04209	1.69426	1.44223	1.50575	1.39259	1.02794	1.11939	1.15321	0.87373	1.20391	0.969219		5	197	4	132	5	Mouse	Mus musculus OX=10886
High	Master Protein	Q99LC5	Electron transfer flavoprotein subunit alpha, mitochondrial OS=Mus musculus OX=10090 GN=Etfa PE=1 SV=2	2.0297	0.0598879	1.39037	1.67413	2.32903	1.73561	1.99036	3.07307	2.31528	2.4912	2.66846	2.46299	1.75508	1.1758	1.76453	2.33137		17	604	6	333	17	Mouse	Mus musculus OX=10887
High	Master Protein	Q99PL6	UBX domain-containing protein 6 OS=Mus musculus OX=10090 GN=Ubxn6 PE=1 SV=1	1.97301	1.76867	1.83979	1.6936	1.71454	1.83031	2.05471	1.97337	1.36384	1.83232	1.94426	1.73293	1.99482	1.56392	1.65719	1.80072		12	164	8	442	12	Mouse	Mus musculus OX=10888
High	Master Protein	Q9CY64	Biliverdin reductase A OS=Mus musculus OX=10090 GN=Blvra PE=1 SV=1	1.77343	1.4948	1.61286	1.83037	1.69024	1.64764	1.54299	1.75072	1.28875	1.69035	1.56254	1.78768	1.44015	1.64117	1.85969	1.60971		9	282	6	295	9	Mouse	Mus musculus OX=10889
High	Master Protein	Q56A07	Sodium channel subunit beta-2 OS=Mus musculus OX=10090 GN=Scn2b PE=1 SV=1	2.00397	1.92884	2.02151	1.94317	1.4113	1.21898	2.20571	2.45991	1.31959	2.20255	2.4448	2.17009	2.1199	1.78066	1.98724	2.02989		8	135	4	215	8	Mouse	Mus musculus OX=10890
High	Master Protein	Q920E5	Farnesyl pyrophosphate synthase OS=Mus musculus OX=10090 GN=Fdps PE=1 SV=1	1.79108	1.90945	1.82407	1.7304	1.97884	2.1169	1.24016	2.61915	2.31495	2.34604	1.834	2.07111	1.84811	1.67563	1.4618	1.64299		12	240	9	353	12	Mouse	Mus musculus OX=10891
High	Master Protein	Q9DCZ4	MICOS complex subunit Mic26 OS=Mus musculus OX=10090 GN=Apoo PE=1 SV=2	1.92489	0.63263	1.05824	1.09888	0.937582	0.887458	1.92835	2.99916	1.54694	2.89429	2.36894	2.09715	1.05794	0.146043	1.1032	1.7281		7	124	6	198	7	Mouse	Mus musculus OX=10892
High	Master Protein	Q922J6	Tetraspanin-2 OS=Mus musculus OX=10090 GN=Tspan2 PE=1 SV=1	2.0713	1.94796	2.01577	1.42972	0.981112	1.34684	0.461176	1.99378	1.25246	1.0183	1.94284	2.24313	1.67317	0.0276194	1.62349	1.64386		3	90	3	221	3	Mouse	Mus musculus OX=10893
High	Master Protein	Q9QYB5	Gamma-adducin OS=Mus musculus OX=10090 GN=Add3 PE=1 SV=2	2.14512	1.61726	1.50112	1.53079	1.63379	1.32311	2.09859	2.63556	1.36211	2.37265	2.48365	2.43867	1.59608	1.09454	1.65142	2.14299		25	630	1	706	25	Mouse	Mus musculus OX=10894
High	Master Protein	P28184	Metallothionein-3 OS=Mus musculus OX=10090 GN=Mt3 PE=1 SV=1	1.9862	1.29165	1.5308	1.64638	1.62401	1.69591	1.57803	2.71176	1.52845	2.80711	2.09205	2.08358	1.80752	1.10248	1.79159	2.10639	Acetyl [N-Term]	5	160	5	68	5	Mouse	Mus musculus OX=10895
High	Master Protein	Q9D3A9	Protein tweety homolog 1 OS=Mus musculus OX=10090 GN=Ttyh1 PE=1 SV=1	1.83574	1.39949	1.50032	1.56579	1.71363	1.50035	0.874985	1.8439	1.86084	2.37063	2.31467	2.5418	1.43587	1.00696	1.69107	1.86721		5	105	5	450	5	Mouse	Mus musculus OX=10896
High	Master Protein	Q4ACU6	SH3 and multiple ankyrin repeat domains protein 3 OS=Mus musculus OX=10090 GN=Shank3 PE=1 SV=3	1.98311	1.07997	1.54687	1.96159	1.64169	1.16465	2.45861	2.78495	1.3478	2.68548	2.18341	2.28774	1.55674	1.99525	1.64839	1.99769		30	195	11	1730	30	Mouse	Mus musculus OX=10897
High	Master Protein	Q9CZW5	Mitochondrial import receptor subunit TOM70 OS=Mus musculus OX=10090 GN=Tomm70 PE=1 SV=2	1.98094	1.09651	1.34553	1.41248	1.47141	1.18466	1.74001	2.64545	1.62719	2.61142	2.38569	2.14217	1.33528	0.816253	1.25739	1.72385		30	1104	6	611	30	Mouse	Mus musculus OX=10898
High	Master Protein	Q80TZ3	Putative tyrosine-protein phosphatase auxilin OS=Mus musculus OX=10090 GN=Dnajc6 PE=1 SV=2	2.90162	1.50428	1.83183	2.24044	0.889751	1.1747	1.97047	3.29142	2.103	3.2188	3.11628	2.52389	1.76403	1.84045	2.05018	2.17445		32	1086	9	938	32	Mouse	Mus musculus OX=10899
High	Master Protein	Q922B1	ADP-ribose glycohydrolase MACROD1 OS=Mus musculus OX=10090 GN=Macrod1 PE=1 SV=2	2.00022	2.43548	2.48623	2.44644	2.70353	2.59672	2.12885	1.28076	2.19712	1.47532	1.28899	2.06229	2.94914	2.93736	2.81927	1.96319		7	143	2	323	7	Mouse	Mus musculus OX=10900
High	Master Protein	P97370	Sodium/potassium-transporting ATPase subunit beta-3 OS=Mus musculus OX=10090 GN=Atp1b3 PE=1 SV=1	1.9683	0.937999	1.35275	1.42502	1.11398	1.19673	0.881002	1.95385	1.70338	1.31179	1.86979	1.94021	1.64607	0.264507	1.39038	1.89276		6	143	5	278	6	Mouse	Mus musculus OX=10901
High	Master Protein	P80316	T-complex protein 1 subunit epsilon OS=Mus musculus OX=10090 GN=Cct5 PE=1 SV=1	2.45812	1.208	1.86629	1.62211	2.32273	1.40421	2.21273	3.6706	2.24744	2.70301	2.90177	2.72833	1.83103	1.50784	1.40633	2.42705		32	1518	10	541	32	Mouse	Mus musculus OX=10902
High	Master Protein	Q9EQ06	Estradiol 17-beta-dehydrogenase 11 OS=Mus musculus OX=10090 GN=Hsd17b11 PE=1 SV=1	1.90211	1.52183	1.66531	1.73273	1.34572	0.969322	1.52438	1.86824	1.25918	1.67729	1.90497	1.45325	1.50329	0.803659	1.18141	1.63575		8	108	6	298	8	Mouse	Mus musculus OX=10903
High	Master Protein	Q9Z0P4	Paralemmin-1 OS=Mus musculus OX=10090 GN=Palm PE=1 SV=1	1.9606	0.202806	1.05433	1.27896	0.609296	0.260421	1.43787	2.44298	1.38226	2.31337	2.14785	2.09946	1.11346	0.792297	1.30929	2.00362	Acetyl [N-Term]	13	235	12	383	13	Mouse	Mus musculus OX=10904
High	Master Protein	Q8VCT3	Aminopeptidase B OS=Mus musculus OX=10090 GN=Rnpep PE=1 SV=2	2.08341	1.98795	1.84447	2.03663	2.1823	1.92974	2.17962	2.36929	2.32792	2.44486	2.61777	2.38355	2.25431	1.96141	2.32665	2.37313		16	308	10	650	16	Mouse	Mus musculus OX=10905
High	Master Protein	O08539	Myc box-dependent-interacting protein 1 OS=Mus musculus OX=10090 GN=Bin1 PE=1 SV=1	1.92568	0.606538	1.06056	0.884745	0.280367	0.583767	0.898705	2.26373	1.00846	2.07626	1.95535	1.97585	0.8993	-0.469465	0.650297	1.38508		29	1222	7	588	29	Mouse	Mus musculus OX=10906
High	Master Protein	P08103	Tyrosine-protein kinase HCK OS=Mus musculus OX=10090 GN=Hck PE=1 SV=4	2.00951	2.4949	2.45941	2.42808	2.33675	2.42422	2.04798	1.1533	1.66143	1.45295	1.26442	1.60485	1.92532	2.10271	1.74812	1.60607		4	138	1	524	4	Mouse	Mus musculus OX=10907
High	Master Protein	Q61206	Platelet-activating factor acetylhydrolase IB subunit alpha2 OS=Mus musculus OX=10090 GN=Pafah1b2 PE=1 SV=2	1.3661	0.473471	0.540013	0.260538	-0.171268	0.798084	1.70986	2.26777	1.65759	1.82515	2.03004	1.99453	0.758502	-0.579641	0.719099	1.37387		8	415	1	229	8	Mouse	Mus musculus OX=10908
High	Master Protein	O35295	Transcriptional activator protein Pur-beta OS=Mus musculus OX=10090 GN=Purb PE=1 SV=3	1.95368	0.649657	1.02816	1.23592	0.871798	1.11055	1.33614	2.32401	1.05602	1.84889	1.59376	1.47256	0.649836	0.224716	0.965876	1.16359		14	533	3	324	14	Mouse	Mus musculus OX=10909
High	Master Protein	P47915	60S ribosomal protein L29 OS=Mus musculus OX=10090 GN=Rpl29 PE=1 SV=2	2.07326	1.50041	1.34396	1.5789	1.78663	1.74652	2.03155	2.75149	2.02802	2.5758	2.00958	2.15682	1.49067	1.21257	1.57282	1.7919		4	85	4	160	4	Mouse	Mus musculus OX=10910
High	Master Protein	P97855	Ras GTPase-activating protein-binding protein 1 OS=Mus musculus OX=10090 GN=G3bp1 PE=1 SV=1	1.475	2.24136	2.3623	2.32353	2.47212	2.36429	1.88441	0.196869	1.77861	0.548878	0.890823	1.00785	1.79338	2.2471	2.12536	1.42542		10	193	2	465	10	Mouse	Mus musculus OX=10911
High	Master Protein	Q5SUR0	Phosphoribosylformylglycinamidine synthase OS=Mus musculus OX=10090 GN=Pfas PE=1 SV=1	1.94988	-1.02577	0.0551472	0.781154	-0.397804	0.316388	0.587505	1.98803	-0.445795	0.597659	1.95975	1.53342	1.41253	0.232005	0.793858	1.62572		9	193	5	1337	9	Mouse	Mus musculus OX=10912
High	Master Protein	Q8CGF7	Transcription elongation regulator 1 OS=Mus musculus OX=10090 GN=Tcerg1 PE=1 SV=2	2.0639	2.82142	2.78129	2.62478	2.55564	2.63781	2.52279	1.48822	2.19744	1.70037	1.8521	1.9344	2.05486	2.23959	1.89065	1.5476		14	200	14	1100	14	Mouse	Mus musculus OX=10913
High	Master Protein	O09111	NADH dehydrogenase [ubiquinone] 1 beta subcomplex subunit 11, mitochondrial OS=Mus musculus OX=10090 GN=Ndufb11 PE=1 SV=2	2.02241	0.512364	0.923857	1.29045	1.03635	0.887878	1.71374	2.83421	1.68936	2.55204	2.56101	2.0941	1.28995	0.673231	1.31379	1.90806		3	110	3	151	3	Mouse	Mus musculus OX=10914
High	Master Protein	Q9QYB8	Beta-adducin OS=Mus musculus OX=10090 GN=Add2 PE=1 SV=4	1.77494	0.753259	0.727712	1.24993	0.179075	0.218802	1.23172	2.74974	1.45262	2.50639	1.76981	1.91064	1.29665	-0.303342	0.472994	0.803902		32	1865	10	725	32	Mouse	Mus musculus OX=10915
High	Master Protein	Q925N0	Sideroflexin-5 OS=Mus musculus OX=10090 GN=Sfxn5 PE=1 SV=2	1.30341	0.617661	1.34235	1.05718	0.674634	0.285713	1.28135	0.451048	0.0601158	0.3244	0.801079	0.260357	1.54694	1.19763	1.47725	0.924183		14	605	2	342	14	Mouse	Mus musculus OX=10916
High	Master Protein	Q6ZQ38	Cullin-associated NEDD8-dissociated protein 1 OS=Mus musculus OX=10090 GN=Cand1 PE=1 SV=2	1.3019	0.917405	0.372949	0.913568	0.494699	0.919349	1.43898	1.42601	0.664104	1.10114	1.83487	-0.0421124	-0.0707607	-1.22231	-0.755892	1.30216		71	3476	4	1230	71	Mouse	Mus musculus OX=10917
High	Master Protein	Q9CQZ6	NADH dehydrogenase [ubiquinone] 1 beta subcomplex subunit 3 OS=Mus musculus OX=10090 GN=Ndufb3 PE=1 SV=1	1.7592	1.81935	1.33518	1.51073	0.98625	1.23552	2.05095	2.41173	1.78618	2.39079	2.42656	2.12712	1.80847	1.45625	1.79421	2.03802		4	85	3	104	4	Mouse	Mus musculus OX=10918
High	Master Protein	Q80ZW2	Protein THEM6 OS=Mus musculus OX=10090 GN=Them6 PE=1 SV=1	1.93312	2.13521	2.1915	2.04704	2.22501	2.18842	2.08408	1.54106	1.88812	1.65635	1.80733	1.73283	2.0356	2.05217	1.95898	1.83914		7	106	4	207	7	Mouse	Mus musculus OX=10919
High	Master Protein	Q6X893	Choline transporter-like protein 1 OS=Mus musculus OX=10090 GN=Slc44a1 PE=1 SV=3	1.60698	1.51234	1.62835	0.977281	1.16421	1.58424	0.473564	1.75823	1.76429	1.55738	2.02594	2.06752	2.30485	0.37782	1.4716	2.08112		7	147	4	653	7	Mouse	Mus musculus OX=10920
High	Master Protein	P56393	Cytochrome c oxidase subunit 7B, mitochondrial OS=Mus musculus OX=10090 GN=Cox7b PE=3 SV=1	2.16332	1.07526	1.4168	1.6077	1.31696	0.936169	1.97492	2.36896	1.21981	1.90782	2.54575	2.1227	1.54643	0.985254	1.58714	1.88192		2	61	2	80	2	Mouse	Mus musculus OX=10921
High	Master Protein	O88704	Potassium/sodium hyperpolarization-activated cyclic nucleotide-gated channel 1 OS=Mus musculus OX=10090 GN=Hcn1 PE=1 SV=1	1.92025	1.49462	1.53307	1.95703	1.46445	1.55296	1.93833	2.14184	1.62823	1.76325	2.12968	2.02594	2.38089	2.24964	2.23387	2.0353		10	98	5	910	10	Mouse	Mus musculus OX=10922
High	Master Protein	Q8BP47	Asparagine--tRNA ligase, cytoplasmic OS=Mus musculus OX=10090 GN=NARS1 PE=1 SV=2	2.14507	1.24438	1.31199	1.43709	1.34661	1.30219	1.75223	2.89189	1.42957	2.23765	2.4598	2.13321	1.04498	0.834588	1.3505	1.72875		18	539	8	559	18	Mouse	Mus musculus OX=10923
High	Master Protein	Q9R1T4	Septin-6 OS=Mus musculus OX=10090 GN=Septin6 PE=1 SV=4	1.96234	0.660647	0.830989	1.51397	0.424837	0.191453	1.65903	2.5155	1.74498	2.38572	2.53741	1.96932	1.09039	0.0544167	1.15224	1.52907		31	2338	7	434	31	Mouse	Mus musculus OX=10924
High	Master Protein	P51830	Adenylate cyclase type 9 OS=Mus musculus OX=10090 GN=Adcy9 PE=1 SV=1	2.02989	1.14661	1.41104	1.40523	1.13184	0.786158	1.53675	2.33629	0.724527	2.17243	2.04677	2.17249	1.46574	0.848168	1.49702	1.80155		15	120	15	1353	15	Mouse	Mus musculus OX=10925
High	Master Protein	Q9CQI3	Glia maturation factor beta OS=Mus musculus OX=10090 GN=Gmfb PE=1 SV=3	1.52691	0.889733	0.932748	0.990811	-0.193863	0.124487	1.47517	2.32883	0.120753	1.77232	1.48398	1.76316	1.38057	-0.0534372	0.672331	1.37761		6	465	2	142	6	Mouse	Mus musculus OX=10926
High	Master Protein	Q8BHC1	Ras-related protein Rab-39B OS=Mus musculus OX=10090 GN=Rab39b PE=1 SV=1	2.06308	2.50709	2.22577	2.23283	2.52281	2.13662	2.48919	1.23465	0.850307	1.17811	2.05907	1.93649	2.70554	2.32104	2.59894	2.30697	Acetyl [N-Term]	11	249	1	213	11	Mouse	Mus musculus OX=10927
High	Master Protein	Q9Z268	RasGAP-activating-like protein 1 OS=Mus musculus OX=10090 GN=Rasal1 PE=1 SV=2	1.88922	0.421459	0.606174	0.860089	-0.236505	-0.11869	0.642889	2.75388	0.752994	2.36978	2.40217	1.70911	0.310677	-1.34781	-0.0515175	1.16292		25	406	13	799	25	Mouse	Mus musculus OX=10928
High	Master Protein	P58774-2	Isoform 2 of Tropomyosin beta chain OS=Mus musculus OX=10090 GN=Tpm2	2.04458	2.1339	2.17008	2.08041	2.086	2.02378	2.09537	1.09928	1.38172	1.48009	1.08659	1.62798	1.76006	1.62127	1.90936	1.66777		20	958	3	284	20	Mouse	Mus musculus OX=10929
High	Master Protein	Q9JJY3	Sphingomyelin phosphodiesterase 3 OS=Mus musculus OX=10090 GN=Smpd3 PE=1 SV=1	0.170082	-1.33745	-1.02594	-1.21924	-1.58573	-1.57697	-0.2195	0.995844	-1.29031	0.858873	0.305342	0.426298	-0.845089	2.2032	-1.25268	-0.229697		12	176	4	655	12	Mouse	Mus musculus OX=10930
High	Master Protein	Q61214	Dual specificity tyrosine-phosphorylation-regulated kinase 1A OS=Mus musculus OX=10090 GN=Dyrk1a PE=1 SV=1	1.8472	2.44088	2.43823	2.784	2.6942	3.10863	1.82696	0.915501	1.42048	0.8684	1.29275	1.41243	2.36986	2.11222	2.09439	2.01133		9	58	5	763	9	Mouse	Mus musculus OX=10931
High	Master Protein	O08914	Fatty-acid amide hydrolase 1 OS=Mus musculus OX=10090 GN=Faah PE=1 SV=1	1.86831	1.49376	1.42522	1.55548	0.687894	0.97542	2.0022	2.19805	1.41422	2.01924	2.16653	2.06853	1.81966	1.62244	1.71607	1.96417		11	105	10	579	11	Mouse	Mus musculus OX=10932
High	Master Protein	Q9JM14	5'(3')-deoxyribonucleotidase, cytosolic type OS=Mus musculus OX=10090 GN=Nt5c PE=1 SV=1	1.74486	0.754742	1.18268	1.47906	0.535747	0.77192	1.52068	1.67986	1.47561	1.49775	1.78556	1.38509	0.654339	-0.181616	0.698507	1.41914		7	137	4	200	7	Mouse	Mus musculus OX=10933
High	Master Protein	Q9D819	Inorganic pyrophosphatase OS=Mus musculus OX=10090 GN=Ppa1 PE=1 SV=1	1.95724	0.825321	1.39769	1.51294	1.27494	0.776235	1.91249	3.0921	2.13093	2.8428	2.719	2.58386	1.39943	0.657052	1.41639	1.8654		22	831	11	289	22	Mouse	Mus musculus OX=10934
High	Master Protein	Q9QXK7	Cleavage and polyadenylation specificity factor subunit 3 OS=Mus musculus OX=10090 GN=Cpsf3 PE=1 SV=2	1.47667	2.15442	1.93816	2.05144	1.30447	0.977983	2.08758	-0.229404	0.200342	0.195662	1.06477	0.968117	2.63983	2.17874	1.98906	1.48407		2	12	2	684	2	Mouse	Mus musculus OX=10935
High	Master Protein	O70503	Very-long-chain 3-oxoacyl-CoA reductase OS=Mus musculus OX=10090 GN=Hsd17b12 PE=1 SV=1	1.79245	1.67614	1.41144	1.40587	2.22777	1.82595	1.54484	2.15308	1.05591	1.51058	2.38801	2.20221	1.69779	1.74529	2.04805	1.88835		8	140	8	312	8	Mouse	Mus musculus OX=10936
High	Master Protein	Q5FWK3	Rho GTPase-activating protein 1 OS=Mus musculus OX=10090 GN=Arhgap1 PE=1 SV=1	1.58535	-0.999162	-0.535803	1.51292	-0.133673	1.32903	0.169746	0.755871	-0.212584	0.418577	0.851246	0.437241	-0.0503979	-0.856808	1.70871	0.221603	Acetyl [N-Term]	23	624	4	439	23	Mouse	Mus musculus OX=10937
High	Master Protein	Q5EBJ4	Ermin OS=Mus musculus OX=10090 GN=Ermn PE=1 SV=1	1.76216	1.54955	1.67618	1.30897	1.0463	1.58226	1.22154	2.13632	1.11438	1.30359	1.89245	2.22993	2.32665	0.778841	1.12373	2.05807		10	128	9	281	10	Mouse	Mus musculus OX=10938
High	Master Protein	Q61838	Pregnancy zone protein OS=Mus musculus OX=10090 GN=Pzp PE=1 SV=3	2.76646	4.45645	4.35179	4.31704	4.37051	4.20942	3.65585	1.96555	4.23329	3.60588	4.3613	2.85962	6.13698	5.89531	6.09566	5.53018		41	583	40	1495	41	Mouse	Mus musculus OX=10939
High	Master Protein	Q62426	Cystatin-B OS=Mus musculus OX=10090 GN=Cstb PE=1 SV=1	1.81902	1.30093	1.32554	1.63353	1.74904	1.69774	1.6948	2.2594	1.83271	2.15241	2.07592	2.03914	1.67814	1.38119	1.6015	1.78639		3	102	3	98	3	Mouse	Mus musculus OX=10940
High	Master Protein	Q8R0A5	Transcription elongation factor A protein-like 3 OS=Mus musculus OX=10090 GN=Tceal3 PE=1 SV=2	1.82207	0.650128	1.03005	1.29924	1.0595	1.00638	2.00331	2.3738	1.2618	2.30349	2.03983	1.92507	0.404797	0.699594	1.06838	1.36113	Acetyl [N-Term]	6	164	3	200	6	Mouse	Mus musculus OX=10941
High	Master Protein	Q9CZB0	Succinate dehydrogenase cytochrome b560 subunit, mitochondrial OS=Mus musculus OX=10090 GN=Sdhc PE=1 SV=1	1.76736	0.6006	0.929502	1.14389	1.06744	0.612232	1.65014	2.18816	1.04771	1.86361	2.20185	1.81998	1.05028	0.809587	1.01366	1.52832		6	116	6	169	6	Mouse	Mus musculus OX=10942
High	Master Protein	O35682	Myeloid-associated differentiation marker OS=Mus musculus OX=10090 GN=Myadm PE=1 SV=2	1.61987	2.068	1.54341	1.87776	2.23568	1.48879	2.16048	1.96264	1.25949	1.22689	1.74635	2.08081	2.26419	2.39659	2.35153	1.8633		5	111	4	320	5	Mouse	Mus musculus OX=10943
High	Master Protein	P12023	Amyloid-beta A4 protein OS=Mus musculus OX=10090 GN=App PE=1 SV=3	1.84572	2.33175	2.25127	1.99315	2.17981	1.85327	2.07578	1.18579	1.53931	1.2108	1.08135	1.34332	1.6399	1.45755	1.15852	1.49858		24	804	2	770	24	Mouse	Mus musculus OX=10944
High	Master Protein	P35550	rRNA 2'-O-methyltransferase fibrillarin OS=Mus musculus OX=10090 GN=Fbl PE=1 SV=2	1.90562	2.57661	2.33352	2.51034	2.58447	2.51801	2.33293	1.31787	2.19943	1.39379	1.63092	1.49312	2.32037	1.9415	2.12819	1.64527		8	354	6	327	8	Mouse	Mus musculus OX=10945
High	Master Protein	Q8C0T5	Signal-induced proliferation-associated 1-like protein 1 OS=Mus musculus OX=10090 GN=Sipa1l1 PE=1 SV=2	1.81159	1.04038	1.41111	1.49565	1.32239	1.34234	2.09934	1.95967	0.706099	2.07973	1.8968	1.58022	1.18179	0.967226	1.28172	1.52113		23	200	8	1782	23	Mouse	Mus musculus OX=10946
High	Master Protein	P11983	T-complex protein 1 subunit alpha OS=Mus musculus OX=10090 GN=Tcp1 PE=1 SV=3	1.80891	0.530305	0.837021	0.976761	0.680598	0.953118	1.31592	2.33073	1.39775	2.18672	1.9714	1.71365	0.532688	0.169537	0.978853	1.22414	Acetyl [N-Term]	33	1989	6	556	33	Mouse	Mus musculus OX=10947
High	Master Protein	Q9QWI6	SRC kinase signaling inhibitor 1 OS=Mus musculus OX=10090 GN=Srcin1 PE=1 SV=2	1.8205	0.564864	1.12449	1.50854	0.627996	0.398416	1.57982	2.33097	1.46136	2.30472	2.03002	1.70844	1.13078	0.445827	1.20008	1.74977		56	1587	11	1250	56	Mouse	Mus musculus OX=10948
High	Master Protein	Q6PA06	Atlastin-2 OS=Mus musculus OX=10090 GN=Atl2 PE=1 SV=1	1.80596	2.14893	2.14584	2.18401	2.25259	2.00361	1.93601	0.936625	1.48206	1.28067	1.30629	1.47934	2.03931	2.05285	1.91147	1.54072		11	201	10	583	11	Mouse	Mus musculus OX=10949
High	Master Protein	Q8K3J1	NADH dehydrogenase [ubiquinone] iron-sulfur protein 8, mitochondrial OS=Mus musculus OX=10090 GN=Ndufs8 PE=1 SV=1	1.80395	0.434977	0.757296	0.837595	0.919051	0.403094	1.31798	2.0059	1.1265	1.53752	1.94468	1.44565	1.01806	0.457104	1.11502	1.18865		10	346	2	212	10	Mouse	Mus musculus OX=10950
High	Master Protein	Q8CAY6	Acetyl-CoA acetyltransferase, cytosolic OS=Mus musculus OX=10090 GN=Acat2 PE=1 SV=2	2.19691	0.624146	1.02447	1.05346	0.74944	0.930063	1.71869	2.93418	1.48542	2.82589	2.87377	2.53764	0.367601	-0.0742836	0.536255	1.75486		12	299	9	397	12	Mouse	Mus musculus OX=10951
High	Master Protein	P15508	Spectrin beta chain, erythrocytic OS=Mus musculus OX=10090 GN=Sptb PE=1 SV=4	1.81022	0.846622	1.10207	1.26818	0.971581	1.22617	2.3824	2.31393	0.509463	2.20744	1.78035	1.37937	0.0717678	-0.0766888	0.211294	1.14602		31	1021	15	2128	31	Mouse	Mus musculus OX=10952
High	Master Protein	Q9CQS4	Solute carrier family 25 member 46 OS=Mus musculus OX=10090 GN=Slc25a46 PE=1 SV=1	1.65017	1.33333	1.92878	1.92175	2.6925	2.04406	1.77744	2.19307	1.8901	2.27314	2.3656	2.22111	2.50152	2.62306	2.25039	2.26599		10	211	5	418	10	Mouse	Mus musculus OX=10953
High	Master Protein	Q61330	Contactin-2 OS=Mus musculus OX=10090 GN=Cntn2 PE=1 SV=2	1.78912	1.98502	2.19006	2.18428	1.49127	2.14995	1.69029	1.53088	0.984406	1.38301	1.35792	1.3958	1.63567	1.00883	1.24862	0.836071		13	124	7	1040	13	Mouse	Mus musculus OX=10954
High	Master Protein	Q9D1P4	Cysteine and histidine-rich domain-containing protein 1 OS=Mus musculus OX=10090 GN=Chordc1 PE=1 SV=1	1.6083	1.87887	1.83856	1.75174	1.65167	1.74729	1.72956	1.24954	0.755822	1.25875	1.25052	1.2526	1.38625	1.14856	1.4327	1.31778		13	403	6	331	13	Mouse	Mus musculus OX=10955
High	Master Protein	P08113	Endoplasmin OS=Mus musculus OX=10090 GN=Hsp90b1 PE=1 SV=2	1.80226	1.72922	1.87736	1.86262	2.13954	1.45406	2.17184	2.179	1.60227	1.84421	2.1784	2.22939	2.50522	2.1198	2.3701	2.3271		51	3445	6	802	51	Mouse	Mus musculus OX=10956
High	Master Protein	Q68FH0	Plakophilin-4 OS=Mus musculus OX=10090 GN=Pkp4 PE=1 SV=1	1.72984	1.48026	1.72314	1.62247	0.88207	0.719786	1.7634	1.66074	1.27602	1.7051	1.48853	1.45406	0.829779	0.595819	0.515598	1.17242		19	284	3	1190	19	Mouse	Mus musculus OX=10957
High	Master Protein	P55012	Solute carrier family 12 member 2 OS=Mus musculus OX=10090 GN=Slc12a2 PE=1 SV=2	1.77771	1.98986	2.11932	1.68037	2.64243	2.13967	1.59987	1.80641	2.13771	1.69207	2.05615	1.89229	2.47181	1.65728	1.92469	1.65399		15	252	5	1205	15	Mouse	Mus musculus OX=10958
High	Master Protein	Q8CFI7	DNA-directed RNA polymerase II subunit RPB2 OS=Mus musculus OX=10090 GN=Polr2b PE=1 SV=2	1.72049	2.35128	2.07066	2.27014	2.32456	2.30525	1.94581	0.582994	1.51072	0.826525	1.14978	1.01311	1.96382	1.81027	1.55559	1.30756		16	249	16	1174	16	Mouse	Mus musculus OX=10959
High	Master Protein	Q9D415	Disks large-associated protein 1 OS=Mus musculus OX=10090 GN=Dlgap1 PE=1 SV=3	1.78532	1.05352	1.54577	1.49951	1.11933	1.3006	1.80041	1.54769	1.74736	2.25238	2.01633	1.73966	1.95242	1.32971	1.79837	1.8563		11	230	2	992	11	Mouse	Mus musculus OX=10960
High	Master Protein	Q99JY0	Trifunctional enzyme subunit beta, mitochondrial OS=Mus musculus OX=10090 GN=Hadhb PE=1 SV=1	2.49711	2.00795	2.24548	2.21642	2.5815	2.58465	2.71898	2.9979	2.57486	2.82026	2.89895	3.15809	2.32693	1.71908	2.59883	2.43908		20	522	13	475	20	Mouse	Mus musculus OX=10961
High	Master Protein	Q3UTJ2	Sorbin and SH3 domain-containing protein 2 OS=Mus musculus OX=10090 GN=Sorbs2 PE=1 SV=2	1.76941	1.53819	1.67454	1.70237	2.17764	2.1581	2.25157	1.92084	2.74891	2.27596	1.92776	2.28525	1.98753	2.096	2.24387	2.34019		21	273	8	1180	21	Mouse	Mus musculus OX=10962
High	Master Protein	Q9D883	Splicing factor U2AF 35 kDa subunit OS=Mus musculus OX=10090 GN=U2af1 PE=1 SV=4	1.78826	2.57333	2.17197	2.33798	2.38274	2.51872	2.0102	0.816347	1.83152	1.24068	1.34095	1.30829	2.06407	1.91707	1.65235	1.4356		6	222	6	239	6	Mouse	Mus musculus OX=10963
High	Master Protein	P99028	Cytochrome b-c1 complex subunit 6, mitochondrial OS=Mus musculus OX=10090 GN=Uqcrh PE=1 SV=2	1.76607	-1.25511	-0.461449	1.29148	-0.30752	-0.0378637	1.49166	2.51604	-1.67398	2.50467	2.31267	2.12566	-0.821289	-1.51348	-0.142811	1.95819		4	79	4	89	4	Mouse	Mus musculus OX=10964
High	Master Protein	Q9QUN9	Dickkopf-related protein 3 OS=Mus musculus OX=10090 GN=Dkk3 PE=2 SV=1	1.75859	2.87418	2.63791	2.67624	2.37068	2.67672	2.09863	0.704401	1.77944	1.19633	1.14788	1.322	1.9422	2.22576	1.58479	1.63457		8	283	5	349	8	Mouse	Mus musculus OX=10965
High	Master Protein	Q9EQF6	Dihydropyrimidinase-related protein 5 OS=Mus musculus OX=10090 GN=Dpysl5 PE=1 SV=1	1.94669	0.0236053	0.528077	1.30594	-0.396626	0.169231	1.3153	1.87013	1.38571	1.93479	2.52005	1.06208	0.500017	-1.39744	0.799566	0.956303	Acetyl [N-Term]	37	4842	9	564	37	Mouse	Mus musculus OX=10966
High	Master Protein	Q6NXK7	Inactive dipeptidyl peptidase 10 OS=Mus musculus OX=10090 GN=Dpp10 PE=1 SV=1	1.75156	0.819966	0.685978	1.67467	0.504725	0.388994	1.49555	1.61961	1.23487	1.45668	1.9939	1.10451	0.687262	0.652204	1.29202	1.27927		14	183	7	797	14	Mouse	Mus musculus OX=10967
High	Master Protein	O54946	DnaJ homolog subfamily B member 6 OS=Mus musculus OX=10090 GN=Dnajb6 PE=1 SV=4	1.88918	2.3092	2.43721	2.16071	2.33958	2.7895	2.42094	1.56266	1.76554	1.92333	1.6916	1.94085	2.65573	2.77388	2.47849	2.09875		8	242	1	365	8	Mouse	Mus musculus OX=10968
High	Master Protein	Q9QZQ8	Core histone macro-H2A.1 OS=Mus musculus OX=10090 GN=Macroh2a1 PE=1 SV=3	1.74766	1.85523	1.70682	2.06273	1.66292	1.6749	1.90644	1.2063	1.72345	1.35946	1.44859	1.15092	1.48324	1.34289	1.64232	1.17647		19	885	3	372	19	Mouse	Mus musculus OX=10969
High	Master Protein	Q3UUG6	TBC1 domain family member 24 OS=Mus musculus OX=10090 GN=Tbc1d24 PE=1 SV=2	1.49837	0.92781	0.699423	1.22076	1.03694	0.488812	1.48552	2.12705	0.37791	1.55448	2.34829	2.08568	0.955936	0.418436	0.724514	1.30754		13	366	7	561	13	Mouse	Mus musculus OX=10970
High	Master Protein	P53810	Phosphatidylinositol transfer protein alpha isoform OS=Mus musculus OX=10090 GN=Pitpna PE=1 SV=2	1.75922	1.09788	1.04931	1.528	1.01148	0.474575	1.27343	2.57387	1.53886	2.5276	2.16421	2.07723	1.66235	0.348943	1.0546	1.8763		24	806	3	271	24	Mouse	Mus musculus OX=10971
High	Master Protein	E9Q3L2	Phosphatidylinositol 4-kinase alpha OS=Mus musculus OX=10090 GN=Pi4ka PE=1 SV=2	1.75384	1.37134	1.30178	1.58132	1.61063	1.58641	1.56894	1.77562	1.521	1.82159	1.99823	1.87249	1.82087	1.66908	1.86634	1.82792		59	1059	12	2105	59	Mouse	Mus musculus OX=10972
High	Master Protein	Q08460	Calcium-activated potassium channel subunit alpha-1 OS=Mus musculus OX=10090 GN=Kcnma1 PE=1 SV=2	1.75246	1.65698	2.00877	1.98004	1.64508	1.6668	2.27104	1.87454	1.20835	1.7476	1.90042	1.88944	1.8727	2.35408	2.21427	2.09786		16	202	3	1209	16	Mouse	Mus musculus OX=10973
High	Master Protein	Q8BGH4	Receptor expression-enhancing protein 1 OS=Mus musculus OX=10090 GN=Reep1 PE=1 SV=1	1.62635	2.80405	2.61243	2.61236	2.63237	2.20271	1.97602	1.28313	1.28311	1.03226	1.10222	1.45938	1.70024	1.70862	1.47302	1.28912		8	260	1	201	8	Mouse	Mus musculus OX=10974
High	Master Protein	P28474	Alcohol dehydrogenase class-3 OS=Mus musculus OX=10090 GN=Adh5 PE=1 SV=3	1.73871	0.593073	1.04543	0.608263	0.662951	0.293988	1.40028	2.50556	1.64948	2.13248	1.95966	2.36884	1.23792	-0.00480843	0.546671	0.909255		18	380	9	374	18	Mouse	Mus musculus OX=10975
High	Master Protein	Q99J85	Neuronal pentraxin receptor OS=Mus musculus OX=10090 GN=Nptxr PE=1 SV=1	1.82582	1.89212	1.76607	1.45107	1.73055	1.60663	1.91698	1.89121	0.537153	1.91407	1.63853	1.7716	1.37014	1.4812	1.00693	1.40816		15	403	9	493	15	Mouse	Mus musculus OX=10976
High	Master Protein	Q9CQZ5	NADH dehydrogenase [ubiquinone] 1 alpha subcomplex subunit 6 OS=Mus musculus OX=10090 GN=Ndufa6 PE=1 SV=1	1.59853	2.86645	3.05999	3.08335	0.889194	1.29044	1.93043	2.84599	2.69398	2.83088	2.49846	2.80551	0.903339	0.380356	1.13338	1.77417		6	213	5	131	6	Mouse	Mus musculus OX=10977
High	Master Protein	P29758	Ornithine aminotransferase, mitochondrial OS=Mus musculus OX=10090 GN=Oat PE=1 SV=1	1.47259	0.698828	0.747169	0.831004	1.20084	0.834811	0.848545	1.56574	1.21678	1.44147	1.79097	1.29391	0.908592	0.30566	0.938286	1.14603		17	422	11	439	17	Mouse	Mus musculus OX=10978
High	Master Protein	P21981	Protein-glutamine gamma-glutamyltransferase 2 OS=Mus musculus OX=10090 GN=Tgm2 PE=1 SV=4	1.44077	2.074	1.72305	2.34772	2.04935	2.14781	1.46401	0.725032	3.35988	1.28416	1.66202	1.81639	2.51703	2.4503	3.13632	2.68343		13	258	13	686	13	Mouse	Mus musculus OX=10979
High	Master Protein	Q08943	FACT complex subunit SSRP1 OS=Mus musculus OX=10090 GN=Ssrp1 PE=1 SV=2	1.72492	2.31928	2.08103	2.07204	2.36879	2.50389	1.62778	0.352421	1.28197	0.741524	0.799004	0.683203	1.83831	1.78531	1.26406	1.29444		10	200	10	708	10	Mouse	Mus musculus OX=10980
High	Master Protein	Q922B2	Aspartate--tRNA ligase, cytoplasmic OS=Mus musculus OX=10090 GN=Dars1 PE=1 SV=2	1.80132	1.2315	1.23318	1.46608	1.32268	0.884471	1.31357	2.35953	1.78406	1.69906	2.16174	1.94515	1.35767	0.67155	1.43593	1.78574		27	1029	8	501	27	Mouse	Mus musculus OX=10981
High	Master Protein	Q9WUM3	Coronin-1B OS=Mus musculus OX=10090 GN=Coro1b PE=1 SV=1	1.14245	0.0989447	0.264202	0.471441	0.104828	0.487884	0.876743	1.33079	0.343895	1.2268	0.86956	0.800119	0.63422	0.239656	0.547737	0.714542		15	348	6	484	15	Mouse	Mus musculus OX=10982
High	Master Protein	P34884	Macrophage migration inhibitory factor OS=Mus musculus OX=10090 GN=Mif PE=1 SV=2	2.35975	1.45413	1.94815	1.9271	1.93446	1.67913	1.97903	2.774	1.50451	2.65395	2.72006	2.64892	2.02682	1.46218	1.9299	2.35559		2	63	2	115	2	Mouse	Mus musculus OX=10983
High	Master Protein	Q9JJ43	RNA binding protein fox-1 homolog 1 OS=Mus musculus OX=10090 GN=Rbfox1 PE=1 SV=3	1.76645	1.20573	1.02459	1.06262	1.08458	1.68464	1.57212	0.592335	0.423887	0.664051	0.274731	0.520313	0.993952	0.793406	0.84757	0.706533		4	26	4	396	4	Mouse	Mus musculus OX=10984
High	Master Protein	P54071	Isocitrate dehydrogenase [NADP], mitochondrial OS=Mus musculus OX=10090 GN=Idh2 PE=1 SV=3	1.90856	2.14034	1.47064	2.09645	2.29771	2.28482	1.75379	2.32729	1.55282	2.09938	2.3328	2.4186	2.32513	2.33352	2.26067	2.12331		27	2404	7	452	27	Mouse	Mus musculus OX=10985
High	Master Protein	Q8C1A5	Thimet oligopeptidase OS=Mus musculus OX=10090 GN=Thop1 PE=1 SV=1	1.70371	0.699914	0.736881	1.0286	0.876755	0.834836	1.53272	1.95346	0.758434	1.85462	1.9014	1.496	0.386839	0.310678	0.236986	1.32817		16	329	9	687	16	Mouse	Mus musculus OX=10986
High	Master Protein	P11627	Neural cell adhesion molecule L1 OS=Mus musculus OX=10090 GN=L1cam PE=1 SV=1	1.92912	0.0917063	-0.2709	1.18402	-2.11846	-1.17652	0.674961	1.76263	1.34523	1.69172	1.80927	1.19504	0.270557	-2.06273	0.402922	0.769854		18	659	8	1260	18	Mouse	Mus musculus OX=10987
High	Master Protein	Q6PD03	Serine/threonine-protein phosphatase 2A 56 kDa regulatory subunit alpha isoform OS=Mus musculus OX=10090 GN=Ppp2r5a PE=1 SV=1	1.70067	2.36384	2.18278	2.20001	2.32871	2.2501	1.26843	0.832321	1.35398	1.08426	1.55606	1.81056	2.39917	2.3513	2.42785	1.84535		13	171	11	486	13	Mouse	Mus musculus OX=10988
High	Master Protein	Q80TL0	Protein phosphatase 1E OS=Mus musculus OX=10090 GN=Ppm1e PE=1 SV=2	1.67701	0.606034	1.30753	1.08597	1.02477	0.974773	1.49023	2.39643	0.58717	2.34132	2.09794	2.39751	1.27113	0.231615	1.19215	1.97612		27	899	4	749	27	Mouse	Mus musculus OX=10989
High	Master Protein	Q9WUC3	Lymphocyte antigen 6H OS=Mus musculus OX=10090 GN=Ly6h PE=1 SV=2	1.69573	0.117581	0.440173	1.29497	0.0933332	0.163033	0.473475	1.89894	0.643109	1.62818	1.40759	0.924204	0.118322	-0.49734	0.512506	1.17325		6	736	1	139	6	Mouse	Mus musculus OX=10990
High	Master Protein	P09405	Nucleolin OS=Mus musculus OX=10090 GN=Ncl PE=1 SV=2	1.76925	1.14872	1.12641	1.31223	1.2359	0.756694	1.48069	1.74406	1.39907	1.49546	1.66205	1.26428	0.877745	0.51256	0.834713	1.1257		25	812	12	707	25	Mouse	Mus musculus OX=10991
High	Master Protein	Q99JR1	Sideroflexin-1 OS=Mus musculus OX=10090 GN=Sfxn1 PE=1 SV=3	1.31952	0.640093	0.938671	1.23031	1.03241	0.987843	1.71001	2.15766	1.21162	2.13743	1.88244	1.81777	1.07182	0.860505	1.16994	1.46465		13	443	7	322	13	Mouse	Mus musculus OX=10992
High	Master Protein	Q91WG7	Diacylglycerol kinase gamma OS=Mus musculus OX=10090 GN=Dgkg PE=1 SV=1	1.6914	0.572451	1.24413	1.0665	0.562153	0.47142	1.66296	2.10486	0.55611	1.88369	1.49989	1.31548	0.11364	-0.20857	-0.0361385	1.30771		13	148	13	788	13	Mouse	Mus musculus OX=10993
High	Master Protein	Q8BNW9	Kelch repeat and BTB domain-containing protein 11 OS=Mus musculus OX=10090 GN=Kbtbd11 PE=1 SV=3	1.68291	1.07074	1.12038	1.14942	0.947492	0.772666	1.8778	2.26496	0.581448	2.31168	1.93991	2.06761	0.692402	-0.446539	0.790184	1.60205		20	343	12	633	20	Mouse	Mus musculus OX=10994
High	Master Protein	Q6PFD5	Disks large-associated protein 3 OS=Mus musculus OX=10090 GN=Dlgap3 PE=1 SV=1	1.8678	0.708112	1.42477	1.54482	1.47564	1.22615	2.11519	2.35808	0.691683	2.46441	2.13168	2.13501	1.84406	1.58896	1.88067	1.97908		16	245	1	977	16	Mouse	Mus musculus OX=10995
High	Master Protein	Q9QZF2	Glypican-1 OS=Mus musculus OX=10090 GN=Gpc1 PE=1 SV=1	1.68151	1.40881	1.79448	1.12927	1.49915	1.13481	1.92838	2.62983	0.112524	2.28459	1.82229	2.1132	1.41908	0.285656	0.103285	1.50746		14	341	8	557	14	Mouse	Mus musculus OX=10996
High	Master Protein	Q91YJ2	Sorting nexin-4 OS=Mus musculus OX=10090 GN=Snx4 PE=1 SV=1	1.60405	2.14076	2.02841	1.83022	1.83857	1.78001	1.96046	1.50859	1.57281	1.525	1.42007	1.43539	1.88002	1.93064	1.88692	1.49667		14	168	3	450	14	Mouse	Mus musculus OX=10997
High	Master Protein	Q9CQL1	Protein mago nashi homolog 2 OS=Mus musculus OX=10090 GN=Magohb PE=2 SV=1	1.8166	2.57608	2.5034	2.46329	2.51095	2.21445	1.95014	0.454861	1.58571	0.594847	1.13849	0.915003	1.91068	1.86254	1.64309	1.27143		7	174	7	146	7	Mouse	Mus musculus OX=10998
High	Master Protein	P12367	cAMP-dependent protein kinase type II-alpha regulatory subunit OS=Mus musculus OX=10090 GN=Prkar2a PE=1 SV=2	1.67987	1.15496	1.07856	1.19664	1.60239	1.13864	1.51419	1.79142	1.24233	1.34928	0.992786	1.0304	1.03843	1.11483	0.914196	1.03207		13	694	4	401	13	Mouse	Mus musculus OX=10999
High	Master Protein	Q9QXZ0	Microtubule-actin cross-linking factor 1 OS=Mus musculus OX=10090 GN=Macf1 PE=1 SV=2	1.67071	0.568077	1.30147	0.862129	0.770821	1.0274	1.16983	2.06018	0.76822	1.83613	1.60255	1.44704	0.649965	0.356058	0.983393	1.31407		132	2266	25	7354	132	Mouse	Mus musculus OX=11000
High	Master Protein	Q8VCW8	Medium-chain acyl-CoA ligase ACSF2, mitochondrial OS=Mus musculus OX=10090 GN=Acsf2 PE=1 SV=1	1.60087	1.20841	1.33109	1.27049	1.52737	1.23609	1.27615	1.27558	0.63431	0.915157	1.39271	1.07717	1.00355	0.347664	0.986124	0.936783		9	184	9	615	9	Mouse	Mus musculus OX=11001
High	Master Protein	Q9D289	Trafficking protein particle complex subunit 6B OS=Mus musculus OX=10090 GN=Trappc6b PE=1 SV=1	1.66856	2.22024	2.03957	2.01769	2.15774	2.023	1.88847	0.988515	1.47294	0.916746	1.49609	1.69709	1.9688	2.31548	2.15778	1.95992		8	99	8	158	8	Mouse	Mus musculus OX=11002
High	Master Protein	P56546	C-terminal-binding protein 2 OS=Mus musculus OX=10090 GN=Ctbp2 PE=1 SV=2	1.68184	1.91627	1.64769	1.92694	2.05391	2.02199	1.73278	0.531372	1.559	0.931652	1.24815	1.40022	2.12837	2.18936	2.10605	1.7325		7	222	5	445	7	Mouse	Mus musculus OX=11003
High	Master Protein	Q8R164	Valacyclovir hydrolase OS=Mus musculus OX=10090 GN=Bphl PE=1 SV=1	1.74072	0.663392	0.876614	1.22601	1.12825	1.0674	1.65785	2.11462	1.4087	2.24725	2.04909	2.00389	1.19223	0.659094	1.18662	1.20984		11	170	10	291	11	Mouse	Mus musculus OX=11004
High	Master Protein	O08795	Glucosidase 2 subunit beta OS=Mus musculus OX=10090 GN=Prkcsh PE=1 SV=1	1.66297	0.558566	0.802748	0.901331	1.29707	1.30113	1.4677	1.93955	1.18502	1.87145	1.59029	1.58764	1.36198	1.10094	1.34213	1.53614		10	237	8	521	10	Mouse	Mus musculus OX=11005
High	Master Protein	Q8BJY1	26S proteasome non-ATPase regulatory subunit 5 OS=Mus musculus OX=10090 GN=Psmd5 PE=1 SV=4	1.51094	1.1466	1.20656	1.21457	1.38218	1.17312	1.35052	1.97914	1.21784	1.869	1.73974	1.65217	0.950161	0.45493	0.779955	1.29215		14	210	10	504	14	Mouse	Mus musculus OX=11006
High	Master Protein	P23492	Purine nucleoside phosphorylase OS=Mus musculus OX=10090 GN=Pnp PE=1 SV=2	1.65998	2.82902	2.23669	2.07253	2.50455	2.21562	1.99998	1.74209	2.32156	1.63319	2.38821	2.13416	2.87016	2.98584	3.74136	3.28127		9	174	7	289	9	Mouse	Mus musculus OX=11007
High	Master Protein	Q91YQ5	Dolichyl-diphosphooligosaccharide--protein glycosyltransferase subunit 1 OS=Mus musculus OX=10090 GN=Rpn1 PE=1 SV=1	1.65905	1.05629	1.11608	1.29775	1.41046	1.27611	1.37747	1.9175	1.29754	1.63569	1.77633	1.55316	1.39635	0.980923	1.48814	1.47828		29	952	7	608	29	Mouse	Mus musculus OX=11008
High	Master Protein	Q99KX1	Myeloid leukemia factor 2 OS=Mus musculus OX=10090 GN=Mlf2 PE=1 SV=1	1.65517	1.7259	1.87421	1.61482	1.75226	1.93257	2.06051	2.24286	1.20606	2.12222	1.86631	1.86202	1.87828	1.63625	1.69485	1.52294		5	186	5	247	5	Mouse	Mus musculus OX=11009
High	Master Protein	Q9DBS2	Tumor protein p63-regulated gene 1-like protein OS=Mus musculus OX=10090 GN=Tprg1l PE=1 SV=1	1.65511	1.30499	1.40862	1.49279	1.2863	0.520036	1.79189	2.00861	1.09993	1.90354	2.02909	2.02634	1.78177	0.952154	1.36225	1.85667		8	136	6	266	8	Mouse	Mus musculus OX=11010
High	Master Protein	P57776-3	Isoform 3 of Elongation factor 1-delta OS=Mus musculus OX=10090 GN=Eef1d	1.68309	1.04709	1.07474	1.8951	1.5123	1.89805	1.28082	2.40296	2.5337	2.82678	1.94301	2.39555	1.42993	1.86365	1.60516	1.77016		17	369	7	660	17	Mouse	Mus musculus OX=11011
High	Master Protein	P55264	Adenosine kinase OS=Mus musculus OX=10090 GN=Adk PE=1 SV=2	1.5822	1.3909	1.3871	1.48119	1.70067	1.41874	1.22853	1.63451	1.52325	1.67885	1.69934	1.73748	1.41927	1.26758	1.63954	1.62802		11	389	5	361	11	Mouse	Mus musculus OX=11012
High	Master Protein	Q9WV54	Acid ceramidase OS=Mus musculus OX=10090 GN=Asah1 PE=1 SV=1	1.64651	1.78992	1.5741	1.6081	1.47243	1.42342	1.5037	1.35025	1.47927	1.30593	1.60604	1.15416	1.62621	1.22467	1.42316	1.36601		8	88	7	394	8	Mouse	Mus musculus OX=11013
High	Master Protein	Q99KY4	Cyclin-G-associated kinase OS=Mus musculus OX=10090 GN=Gak PE=1 SV=2	1.73857	2.18099	1.9585	2.01947	2.05481	2.16216	2.07696	2.10493	1.685	2.17369	1.96495	1.98556	1.83902	1.91094	1.90148	1.7654		23	340	8	1305	23	Mouse	Mus musculus OX=11014
High	Master Protein	Q6Q477	Plasma membrane calcium-transporting ATPase 4 OS=Mus musculus OX=10090 GN=Atp2b4 PE=1 SV=1	1.66534	-1.79115	-1.75849	1.6586	-2.62392	-2.42131	-0.559105	0.829834	1.52264	0.585419	1.5714	-1.10837	-1.05571	NaN	0.214708	0.169743		28	1289	7	1205	28	Mouse	Mus musculus OX=11015
High	Master Protein	P03930	ATP synthase protein 8 OS=Mus musculus OX=10090 GN=Mtatp8 PE=1 SV=1	1.62796	1.03836	1.3417	1.55852	1.24543	0.993474	1.36496	2.18047	1.18864	2.24109	2.23089	1.99235	1.2881	0.911018	1.36671	1.8346		2	34	2	67	2	Mouse	Mus musculus OX=11016
High	Master Protein	P70336	Rho-associated protein kinase 2 OS=Mus musculus OX=10090 GN=Rock2 PE=1 SV=1	1.89852	0.649334	0.886686	0.821726	0.841902	0.79194	1.44401	2.18528	1.07295	3.03923	1.95507	1.99613	0.694637	0.534759	0.867121	1.44197		48	709	14	1388	48	Mouse	Mus musculus OX=11017
High	Master Protein	Q62351	Transferrin receptor protein 1 OS=Mus musculus OX=10090 GN=Tfrc PE=1 SV=1	1.61982	1.85236	1.51497	1.27994	1.92981	1.71599	1.28471	1.66398	1.2506	1.45176	1.50812	1.37897	1.01222	0.933748	1.25142	1.39738		15	223	11	763	15	Mouse	Mus musculus OX=11018
High	Master Protein	Q8R366	Immunoglobulin superfamily member 8 OS=Mus musculus OX=10090 GN=Igsf8 PE=1 SV=2	1.74667	0.327361	0.0784502	1.13841	-0.125667	0.348351	0.27397	3.08612	1.79076	2.41758	1.81953	1.38862	0.361008	-0.957713	0.841639	1.02704		15	285	12	611	15	Mouse	Mus musculus OX=11019
High	Master Protein	B9EJA2	Cortactin-binding protein 2 OS=Mus musculus OX=10090 GN=Cttnbp2 PE=1 SV=2	1.29908	0.170556	0.82152	0.888494	0.67491	0.357766	1.52708	2.2788	1.09506	2.14485	1.69627	1.7035	0.743599	0.366684	0.817152	1.50081		17	125	13	1648	17	Mouse	Mus musculus OX=11020
High	Master Protein	P70202	Latexin OS=Mus musculus OX=10090 GN=Lxn PE=1 SV=2	1.59797	1.03603	1.0176	1.19557	0.817309	0.641731	1.03238	2.15708	1.45575	1.97708	2.08595	1.61264	0.98044	0.0860834	0.965704	1.07897		4	151	4	222	4	Mouse	Mus musculus OX=11021
High	Master Protein	Q8C522	Endonuclease domain-containing 1 protein OS=Mus musculus OX=10090 GN=Endod1 PE=1 SV=2	1.57357	0.792048	1.18808	0.575993	0.386235	0.661655	0.678816	2.0372	1.43676	1.72604	1.87593	1.63093	1.07821	-0.69943	0.881544	1.29476		10	157	10	501	10	Mouse	Mus musculus OX=11022
High	Master Protein	Q8BH04	Phosphoenolpyruvate carboxykinase [GTP], mitochondrial OS=Mus musculus OX=10090 GN=Pck2 PE=1 SV=1	1.42804	1.18333	1.21791	1.344	1.23807	1.06812	1.05139	1.88585	1.30458	1.79562	1.56161	1.32505	0.794413	0.564571	1.16211	1.25184		11	88	7	640	11	Mouse	Mus musculus OX=11023
High	Master Protein	Q64514-2	Isoform Short of Tripeptidyl-peptidase 2 OS=Mus musculus OX=10090 GN=Tpp2	1.5428	0.340106	0.316841	0.724769	0.708849	0.352782	1.23544	2.15924	0.191982	1.76543	1.81266	1.53312	0.385963	-0.0348682	0.49033	1.2365		47	1068	14	1249	47	Mouse	Mus musculus OX=11024
High	Master Protein	Q61147	Ceruloplasmin OS=Mus musculus OX=10090 GN=Cp PE=1 SV=2	1.9257	3.33822	2.9292	2.99681	3.06483	2.85185	2.5418	1.82309	3.02611	2.13194	2.43371	2.37318	3.07831	3.31963	3.66362	3.18293		21	315	21	1061	21	Mouse	Mus musculus OX=11025
High	Master Protein	Q80WM4	Hyaluronan and proteoglycan link protein 4 OS=Mus musculus OX=10090 GN=Hapln4 PE=2 SV=2	1.57148	1.46465	1.48867	1.40874	1.16082	1.10902	1.72786	1.36695	1.38819	1.27248	1.83031	1.61355	1.71915	1.39059	1.51653	1.36918		11	143	10	400	11	Mouse	Mus musculus OX=11026
High	Master Protein	Q9Z140	Copine-6 OS=Mus musculus OX=10090 GN=Cpne6 PE=1 SV=1	1.57158	0.932633	1.2444	0.699122	0.814896	0.464622	1.58919	2.68141	-0.0390053	2.87911	1.82047	1.71329	0.27352	-0.796761	-0.0705795	1.45299		34	1178	6	557	34	Mouse	Mus musculus OX=11027
High	Master Protein	P23953	Carboxylesterase 1C OS=Mus musculus OX=10090 GN=Ces1c PE=1 SV=4	1.55665	3.16403	2.58731	2.46671	3.36592	3.38222	1.93351	-0.513485	2.12042	0.383484	1.73263	1.13395	2.60313	3.11251	4.12328	3.56617		12	242	12	554	12	Mouse	Mus musculus OX=11028
High	Master Protein	O88851	Putative hydrolase RBBP9 OS=Mus musculus OX=10090 GN=Rbbp9 PE=1 SV=2	1.56593	1.75676	1.68329	1.8539	1.37458	1.7714	1.5931	1.90552	2.17711	1.9563	1.9671	2.03549	1.59673	1.23258	1.54349	1.61623		10	138	7	186	10	Mouse	Mus musculus OX=11029
High	Master Protein	Q9ESW4	Acylglycerol kinase, mitochondrial OS=Mus musculus OX=10090 GN=Agk PE=1 SV=1	2.00213	0.519465	0.558151	1.00752	1.28802	0.461613	1.39734	2.53198	1.03731	1.86578	2.34624	1.88251	0.468502	0.247226	0.427103	1.69551		19	520	7	421	19	Mouse	Mus musculus OX=11030
High	Master Protein	Q80X90	Filamin-B OS=Mus musculus OX=10090 GN=Flnb PE=1 SV=3	1.55043	2.4247	2.16452	2.17844	2.84126	2.85485	1.89116	1.25079	3.34733	1.47604	1.69831	1.75501	2.82948	2.80451	3.00829	2.4928		37	260	11	2602	37	Mouse	Mus musculus OX=11031
High	Master Protein	A2AQ25	Sickle tail protein OS=Mus musculus OX=10090 GN=Skt PE=1 SV=1	1.57416	1.52696	1.40017	1.44682	1.70983	2.0285	1.66994	1.36102	2.1008	1.58541	1.54105	1.57358	1.56686	1.45198	1.69957	1.4715		21	260	6	1946	21	Mouse	Mus musculus OX=11032
High	Master Protein	Q80TJ1-4	Isoform 4 of Calcium-dependent secretion activator 1 OS=Mus musculus OX=10090 GN=Cadps	1.54586	0.587714	1.06581	0.841464	1.52676	1.56826	1.79856	2.13529	-1.07403	1.90187	1.95751	1.83769	0.925274	-1.36015	1.11419	1.41435		63	2068	4	1351	63	Mouse	Mus musculus OX=11033
High	Master Protein	P37040	NADPH--cytochrome P450 reductase OS=Mus musculus OX=10090 GN=Por PE=1 SV=2	1.72659	1.53485	1.51297	1.35424	0.861933	0.328712	1.44362	1.87253	1.7332	1.73994	1.90487	1.64048	1.61387	1.62701	1.02315	0.97847		26	634	10	678	26	Mouse	Mus musculus OX=11034
High	Master Protein	Q8BWT1	3-ketoacyl-CoA thiolase, mitochondrial OS=Mus musculus OX=10090 GN=Acaa2 PE=1 SV=3	1.53207	0.616508	0.862324	1.13511	2.14763	1.32947	0.945557	1.6961	1.17949	1.40005	1.42661	1.1291	1.3042	-0.0332365	0.731556	0.844824		11	331	5	397	11	Mouse	Mus musculus OX=11035
High	Master Protein	P24668	Cation-dependent mannose-6-phosphate receptor OS=Mus musculus OX=10090 GN=M6pr PE=1 SV=1	1.19241	0.700963	0.942931	1.19081	1.94596	1.98399	1.20173	1.46375	2.02109	1.66165	1.42152	1.59408	1.24958	1.62453	1.59675	1.52536		8	152	4	278	8	Mouse	Mus musculus OX=11036
High	Master Protein	Q61941	NAD(P) transhydrogenase, mitochondrial OS=Mus musculus OX=10090 GN=Nnt PE=1 SV=2	1.5385	0.507317	0.4455	1.22859	1.2424	0.870176	1.85316	2.05287	2.93616	2.55981	1.83581	1.71207	1.77122	0.54803	1.31584	1.64494		40	1897	11	1086	40	Mouse	Mus musculus OX=11037
High	Master Protein	Q9DCD0	6-phosphogluconate dehydrogenase, decarboxylating OS=Mus musculus OX=10090 GN=Pgd PE=1 SV=3	1.37272	0.712443	0.65587	0.895976	0.734661	0.805616	0.845045	1.55574	1.31623	1.5037	1.55359	1.36144	1.1957	0.52084	1.06912	1.36297		24	906	7	483	24	Mouse	Mus musculus OX=11038
High	Master Protein	O35566	CD151 antigen OS=Mus musculus OX=10090 GN=Cd151 PE=1 SV=2	1.71996	2.23344	2.12926	2.06396	2.21535	2.01843	2.01178	1.42391	1.52211	1.37501	1.84665	2.08722	2.54806	2.59362	2.57716	2.15676		5	48	5	253	5	Mouse	Mus musculus OX=11039
High	Master Protein	Q3UV70	[Pyruvate dehydrogenase [acetyl-transferring]]-phosphatase 1, mitochondrial OS=Mus musculus OX=10090 GN=Pdp1 PE=1 SV=1	1.52521	2.29038	1.84638	1.7665	1.86928	2.12817	1.59698	0.859708	1.74723	1.11277	1.51428	1.69004	2.7986	2.80828	2.77966	1.9633		12	220	1	538	12	Mouse	Mus musculus OX=11040
High	Master Protein	Q60632	COUP transcription factor 1 OS=Mus musculus OX=10090 GN=Nr2f1 PE=2 SV=2	1.51993	2.30513	2.08859	1.97631	2.25961	2.19999	1.86636	-0.194549	0.0575218	-0.808617	-0.237741	-0.426685	1.33257	0.815952	0.375671	0.274149		7	119	2	422	7	Mouse	Mus musculus OX=11041
High	Master Protein	Q99KC8	von Willebrand factor A domain-containing protein 5A OS=Mus musculus OX=10090 GN=Vwa5a PE=1 SV=2	1.51856	1.81432	1.91238	1.8218	1.929	1.97165	1.58505	1.47098	1.21739	1.23422	1.68348	1.50989	2.22177	1.72392	1.88317	1.79261		15	181	10	793	15	Mouse	Mus musculus OX=11042
High	Master Protein	Q3UM45	Protein phosphatase 1 regulatory subunit 7 OS=Mus musculus OX=10090 GN=Ppp1r7 PE=1 SV=2	2.01222	0.559207	0.760695	0.929245	0.344021	0.373865	1.6132	2.61438	0.725584	2.23037	2.16998	2.28784	0.785555	0.0865421	0.815228	1.68195		23	635	10	361	23	Mouse	Mus musculus OX=11043
High	Master Protein	Q8CGC7	Bifunctional glutamate/proline--tRNA ligase OS=Mus musculus OX=10090 GN=Eprs1 PE=1 SV=4	1.61631	0.815797	0.752988	0.732864	1.09517	1.14996	1.01964	2.2688	0.857199	1.94221	1.84692	1.74471	0.795317	0.217223	1.00385	1.3002		35	764	14	1512	35	Mouse	Mus musculus OX=11044
High	Master Protein	Q80UG5	Septin-9 OS=Mus musculus OX=10090 GN=Septin9 PE=1 SV=1	1.50647	0.50961	0.998696	1.71881	0.905941	-0.0392408	0.702902	1.929	0.930474	1.43057	2.01701	1.42882	1.42523	0.551483	0.933971	1.40771		23	755	7	583	23	Mouse	Mus musculus OX=11045
High	Master Protein	P06909	Complement factor H OS=Mus musculus OX=10090 GN=Cfh PE=1 SV=2	1.47781	2.91962	2.35866	2.40472	2.6001	2.75911	2.12022	-0.0348577	2.32722	0.928561	1.28461	1.0577	3.01225	3.17117	3.45548	2.8491		24	187	24	1234	24	Mouse	Mus musculus OX=11046
High	Master Protein	Q64442	Sorbitol dehydrogenase OS=Mus musculus OX=10090 GN=Sord PE=1 SV=3	0.582039	-0.724475	0.0776024	-0.186455	-0.0068531	-0.173364	-0.00886536	0.728524	0.297623	0.636919	0.550507	0.344666	-0.225004	-0.98286	1.04744	-0.0654831		7	57	7	357	7	Mouse	Mus musculus OX=11047
High	Master Protein	O08756	3-hydroxyacyl-CoA dehydrogenase type-2 OS=Mus musculus OX=10090 GN=Hsd17b10 PE=1 SV=4	1.83262	0.333523	0.522069	0.662764	0.938441	0.465497	1.5648	2.51104	0.640436	2.27916	2.36204	1.66647	1.08599	0.470625	0.963675	1.88708		10	477	8	261	10	Mouse	Mus musculus OX=11048
High	Master Protein	Q91VM9	Inorganic pyrophosphatase 2, mitochondrial OS=Mus musculus OX=10090 GN=Ppa2 PE=1 SV=1	1.46597	-0.574794	0.0262012	0.587269	0.029129	0.457038	0.581978	2.27159	0.0415154	1.58759	1.57332	1.37409	-0.269146	1.32285	0.137611	0.847496		13	93	12	330	13	Mouse	Mus musculus OX=11049
High	Master Protein	P21661	Neuroendocrine convertase 2 OS=Mus musculus OX=10090 GN=Pcsk2 PE=1 SV=1	1.58536	0.754242	1.1005	1.13389	0.708876	0.560568	1.35862	1.45561	0.930921	1.30774	1.47857	1.35786	0.761057	0.348085	0.846451	1.19629		3	12	3	637	3	Mouse	Mus musculus OX=11050
High	Master Protein	A2ASQ1	Agrin OS=Mus musculus OX=10090 GN=Agrn PE=1 SV=1	1.4198	1.57968	1.35489	1.47624	1.61134	1.62663	1.19496	0.997351	2.13594	0.991554	0.830154	1.05424	1.7447	1.71771	1.79544	1.53521		17	250	12	1950	17	Mouse	Mus musculus OX=11051
High	Master Protein	Q8R016	Bleomycin hydrolase OS=Mus musculus OX=10090 GN=Blmh PE=1 SV=1	1.47367	0.68645	0.683156	0.744033	1.50403	0.93888	1.69186	2.07775	0.6045	1.8364	2.07726	2.02788	1.4132	1.18368	1.84626	1.74828		14	349	7	455	14	Mouse	Mus musculus OX=11052
High	Master Protein	P56695	Wolframin OS=Mus musculus OX=10090 GN=Wfs1 PE=1 SV=1	1.57457	1.16372	1.10982	1.28159	0.575806	0.658017	1.31938	2.20368	1.03582	1.40602	1.7578	1.4507	1.22174	0.453782	1.40598	1.527		15	146	9	890	15	Mouse	Mus musculus OX=11053
High	Master Protein	P59281-2	Isoform 2 of Rho GTPase-activating protein 39 OS=Mus musculus OX=10090 GN=Arhgap39	1.47282	1.73055	1.7479	1.71644	1.75138	1.533	1.729	2.1274	1.00338	2.18251	1.61529	1.85798	1.46105	1.53493	1.07962	1.65607		20	171	11	1076	20	Mouse	Mus musculus OX=11054
High	Master Protein	P45952	Medium-chain specific acyl-CoA dehydrogenase, mitochondrial OS=Mus musculus OX=10090 GN=Acadm PE=1 SV=1	1.0943	0.746803	0.839134	0.889714	1.15188	1.02057	1.07879	1.39825	0.923796	1.40124	1.33627	1.41174	1.13823	0.915299	1.10704	1.32038		11	136	7	421	11	Mouse	Mus musculus OX=11055
High	Master Protein	O35639	Annexin A3 OS=Mus musculus OX=10090 GN=Anxa3 PE=1 SV=4	1.4551	1.89154	1.70158	1.66772	2.07066	2.12147	1.54745	1.35074	2.25938	1.56679	1.54197	1.84447	2.60031	2.44472	2.57793	2.00051		14	183	13	323	14	Mouse	Mus musculus OX=11056
High	Master Protein	Q9DB73	NADH-cytochrome b5 reductase 1 OS=Mus musculus OX=10090 GN=Cyb5r1 PE=1 SV=1	1.56497	0.98328	0.856665	1.06764	2.08831	1.8505	1.92596	1.99782	0.991899	1.88929	2.24621	2.102	1.49069	1.29315	1.1626	2.18703		11	208	8	305	11	Mouse	Mus musculus OX=11057
High	Master Protein	Q8VBZ3	Cleft lip and palate transmembrane protein 1 homolog OS=Mus musculus OX=10090 GN=Clptm1 PE=1 SV=1	1.35114	1.4713	1.54991	1.7703	1.65043	1.13488	1.47895	1.28845	1.10389	1.46972	1.53538	1.43549	1.59417	1.55877	1.67176	1.5723		12	183	6	664	12	Mouse	Mus musculus OX=11058
High	Master Protein	O70252	Heme oxygenase 2 OS=Mus musculus OX=10090 GN=Hmox2 PE=1 SV=1	1.43975	0.343294	0.376513	0.569674	-0.08004	0.112391	1.1835	2.05375	0.220883	1.4784	1.68731	1.5899	0.461153	-1.12408	-0.48036	0.513031		13	164	9	315	13	Mouse	Mus musculus OX=11059
High	Master Protein	Q6ZPQ6	Membrane-associated phosphatidylinositol transfer protein 2 OS=Mus musculus OX=10090 GN=Pitpnm2 PE=1 SV=2	1.37471	0.99233	0.775906	1.37171	0.343256	0.593223	2.12791	1.43912	1.0381	1.69497	1.52141	1.0538	0.817785	0.621897	1.14701	1.1073		12	92	6	1335	12	Mouse	Mus musculus OX=11060
High	Master Protein	O88531	Palmitoyl-protein thioesterase 1 OS=Mus musculus OX=10090 GN=Ppt1 PE=1 SV=2	1.43349	1.05885	1.12195	1.09288	1.01098	0.926051	1.25461	1.22295	1.14695	1.26454	1.52777	1.2406	1.24127	0.956377	1.24821	1.07238		8	122	7	306	8	Mouse	Mus musculus OX=11061
High	Master Protein	Q8BTM8	Filamin-A OS=Mus musculus OX=10090 GN=Flna PE=1 SV=5	1.4326	1.45757	1.15917	1.72556	1.98985	2.44191	1.79985	1.97982	3.4072	1.59185	1.17078	2.16271	2.17809	1.9553	2.23604	2.49112		85	1780	17	2647	85	Mouse	Mus musculus OX=11062
High	Master Protein	B2RY56	RNA-binding protein 25 OS=Mus musculus OX=10090 GN=Rbm25 PE=1 SV=2	1.45728	2.06662	1.88766	2.01653	1.93718	2.013	1.65519	0.584598	1.53059	0.898014	0.955423	0.902225	1.69416	1.44874	1.23473	1.05775		10	220	10	838	10	Mouse	Mus musculus OX=11063
High	Master Protein	O08917	Flotillin-1 OS=Mus musculus OX=10090 GN=Flot1 PE=1 SV=1	-0.107422	-2.12514	-1.39102	-0.756701	-2.04647	-2.88708	-0.730259	0.357585	-0.864964	0.120165	0.077795	-0.501074	-1.32567	-2.98423	-0.901272	-1.01169		21	663	4	428	21	Mouse	Mus musculus OX=11064
High	Master Protein	Q9JK42	[Pyruvate dehydrogenase (acetyl-transferring)] kinase isozyme 2, mitochondrial OS=Mus musculus OX=10090 GN=Pdk2 PE=1 SV=2	1.42761	-0.205833	1.20549	0.311819	0.365417	0.421356	1.35712	1.4795	0.0606976	1.39087	1.50546	1.39259	1.71226	1.39997	1.75949	1.47451		9	117	2	407	9	Mouse	Mus musculus OX=11065
High	Master Protein	Q9Z0R6	Intersectin-2 OS=Mus musculus OX=10090 GN=Itsn2 PE=1 SV=2	1.08557	1.5754	1.22328	1.31819	1.43074	1.72747	1.15409	0.189628	1.17737	0.32154	0.409365	0.160246	0.959122	0.835031	0.83005	0.661323		7	110	3	1659	7	Mouse	Mus musculus OX=11066
High	Master Protein	Q925I1	ATPase family AAA domain-containing protein 3 OS=Mus musculus OX=10090 GN=Atad3 PE=1 SV=1	1.42098	1.35874	1.09643	1.6329	1.30842	1.71138	1.30849	1.51102	0.37927	1.45868	1.24994	1.29737	0.488377	0.595146	0.394829	0.874099		19	438	8	591	19	Mouse	Mus musculus OX=11067
High	Master Protein	P26638	Serine--tRNA ligase, cytoplasmic OS=Mus musculus OX=10090 GN=Sars1 PE=1 SV=3	1.11452	0.546043	0.124604	0.283652	0.550335	0.204574	0.567295	2.37202	0.912789	1.88584	1.62539	1.3474	0.107948	-0.364141	0.296291	0.825384		21	773	6	512	21	Mouse	Mus musculus OX=11068
High	Master Protein	O08532-5	Isoform 2E of Voltage-dependent calcium channel subunit alpha-2/delta-1 OS=Mus musculus OX=10090 GN=Cacna2d1	1.57228	1.18915	0.89727	1.22568	0.880464	-0.0593538	1.37423	2.34057	0.499026	2.15818	2.1862	1.44869	1.56419	0.578013	-0.00656128	1.43105		37	1254	8	1091	37	Mouse	Mus musculus OX=11069
High	Master Protein	Q8C8R3-4	Isoform 4 of Ankyrin-2 OS=Mus musculus OX=10090 GN=Ank2	1.33958	1.43936	1.60303	1.61571	1.20757	1.31178	1.47605	1.07981	1.82709	1.28523	1.55855	1.60111	1.71244	1.57577	1.85972	1.47854		161	6332	3	3959	161	Mouse	Mus musculus OX=11070
High	Master Protein	Q9JKB1	Ubiquitin carboxyl-terminal hydrolase isozyme L3 OS=Mus musculus OX=10090 GN=Uchl3 PE=1 SV=2	1.59263	2.48126	2.36516	2.22069	2.56688	2.14966	1.74517	1.15589	0.783089	1.24355	1.54883	1.70097	2.09151	2.35451	2.12417	1.75722		8	131	2	230	8	Mouse	Mus musculus OX=11071
High	Master Protein	A2RT62	F-box/LRR-repeat protein 16 OS=Mus musculus OX=10090 GN=Fbxl16 PE=1 SV=1	1.41002	1.33825	1.4628	1.39073	1.20991	0.805685	1.98496	1.70056	0.676251	1.60314	1.6255	1.63957	1.23092	1.37057	1.40391	1.4926		10	215	2	479	10	Mouse	Mus musculus OX=11072
High	Master Protein	Q9EPN1	Neurobeachin OS=Mus musculus OX=10090 GN=Nbea PE=1 SV=1	1.46331	0.870168	1.12867	1.2916	0.591853	0.781246	1.59306	1.67083	-0.595609	1.4262	1.37429	1.41915	1.82443	1.56279	1.7051	1.70127		76	1645	10	2936	76	Mouse	Mus musculus OX=11073
High	Master Protein	Q8BG73	SH3 domain-binding glutamic acid-rich-like protein 2 OS=Mus musculus OX=10090 GN=Sh3bgrl2 PE=1 SV=1	1.26466	1.83568	1.63691	1.9123	1.82425	2.13586	1.53549	1.22906	2.07332	1.92963	0.513916	1.5118	1.56061	1.78181	1.45089	1.42519		4	49	2	107	4	Mouse	Mus musculus OX=11074
High	Master Protein	Q9DBR3-2	Isoform 2 of Armadillo repeat-containing protein 8 OS=Mus musculus OX=10090 GN=Armc8	1.37128	2.10651	1.98771	1.79442	2.0045	2.01737	1.50032	-0.226632	-0.357759	0.152694	0.655178	0.913464	1.46501	1.37892	1.06013	0.837124		5	96	1	399	5	Mouse	Mus musculus OX=11075
High	Master Protein	P53986	Monocarboxylate transporter 1 OS=Mus musculus OX=10090 GN=Slc16a1 PE=1 SV=1	1.40002	1.69609	1.55688	1.50159	1.72413	1.8209	1.11275	1.48725	1.57027	1.21729	1.73374	1.62935	2.14443	2.18869	2.20965	2.03795		9	196	6	493	9	Mouse	Mus musculus OX=11076
High	Master Protein	Q9WV34	MAGUK p55 subfamily member 2 OS=Mus musculus OX=10090 GN=Mpp2 PE=1 SV=1	1.30975	0.412099	0.368046	0.929794	-0.195152	0.0319395	1.59943	1.37057	0.813194	1.45158	1.35891	0.73291	0.0375443	-0.113659	0.26561	0.970063		24	693	5	552	24	Mouse	Mus musculus OX=11077
High	Master Protein	Q9QYF9	Protein NDRG3 OS=Mus musculus OX=10090 GN=Ndrg3 PE=1 SV=1	1.51539	0.66582	0.918953	1.01343	0.699326	0.789149	1.23974	1.84175	0.905445	1.96408	1.73093	1.74175	0.693989	0.160237	0.777996	1.33104	Acetyl [N-Term]	11	451	4	375	11	Mouse	Mus musculus OX=11078
High	Master Protein	Q9CQ80	Vacuolar protein-sorting-associated protein 25 OS=Mus musculus OX=10090 GN=Vps25 PE=1 SV=1	1.39202	1.98328	2.29771	2.26725	2.41623	2.20179	2.52586	1.11408	1.3275	1.09309	1.44081	1.32993	2.02662	1.66868	2.29094	1.66715		6	91	6	176	6	Mouse	Mus musculus OX=11079
High	Master Protein	P16388	Potassium voltage-gated channel subfamily A member 1 OS=Mus musculus OX=10090 GN=Kcna1 PE=1 SV=1	1.3906	0.636005	0.798851	0.70669	0.577961	0.206408	0.852356	1.85005	1.55727	1.84261	1.77252	1.67341	0.591974	0.631205	0.477617	1.1081		8	155	3	495	8	Mouse	Mus musculus OX=11080
High	Master Protein	P51660	Peroxisomal multifunctional enzyme type 2 OS=Mus musculus OX=10090 GN=Hsd17b4 PE=1 SV=3	1.38872	1.2503	0.971354	0.955099	1.13274	1.29926	0.754826	1.62362	1.35678	1.53775	1.67632	1.56915	1.4511	0.250931	1.20179	1.69855		16	435	11	735	16	Mouse	Mus musculus OX=11081
High	Master Protein	P05132	cAMP-dependent protein kinase catalytic subunit alpha OS=Mus musculus OX=10090 GN=Prkaca PE=1 SV=3	1.49699	1.5372	1.44563	1.77795	1.28066	1.25372	1.47122	1.38932	0.916872	1.57007	1.38952	1.49314	0.96954	1.44428	1.26565	1.60629		27	963	3	351	27	Mouse	Mus musculus OX=11082
High	Master Protein	Q3V3R1	Monofunctional C1-tetrahydrofolate synthase, mitochondrial OS=Mus musculus OX=10090 GN=Mthfd1l PE=1 SV=2	1.50089	1.27253	1.04738	1.28019	1.37689	1.06914	1.20094	1.65439	0.802177	1.48006	1.31658	1.12795	0.386337	0.503599	0.742592	0.998997		13	127	10	977	13	Mouse	Mus musculus OX=11083
High	Master Protein	Q99L47	Hsc70-interacting protein OS=Mus musculus OX=10090 GN=St13 PE=1 SV=1	1.37648	0.401947	0.639748	0.834786	0.855164	0.621303	0.990746	1.77101	0.971199	1.64546	1.65191	1.49573	0.944292	0.550453	0.949646	1.16991		10	970	3	371	10	Mouse	Mus musculus OX=11084
High	Master Protein	D3YZI9	PiggyBac transposable element-derived protein 5 OS=Mus musculus OX=10090 GN=Pgbd5 PE=1 SV=1	1.37965	1.64383	1.53609	1.38423	1.19246	0.97849	1.85768	1.59473	0.912304	1.6123	1.57246	1.59125	1.23182	1.24037	0.738632	1.41811		10	92	2	523	10	Mouse	Mus musculus OX=11085
High	Master Protein	P28352	DNA-(apurinic or apyrimidinic site) endonuclease OS=Mus musculus OX=10090 GN=Apex1 PE=1 SV=2	1.55065	2.02108	1.88624	1.82743	2.08658	1.8762	1.80158	0.193789	-1.31699	-0.721762	-0.613289	-0.986423	-1.29606	-2.42419	-1.44384	-1.21023		14	474	2	317	14	Mouse	Mus musculus OX=11086
High	Master Protein	Q922R8	Protein disulfide-isomerase A6 OS=Mus musculus OX=10090 GN=Pdia6 PE=1 SV=3	1.41238	1.13089	1.31207	1.40995	1.63929	1.65935	1.38051	2.30475	1.32058	2.09393	1.4095	1.73038	0.980669	1.13267	1.57613	1.34022		18	702	8	440	18	Mouse	Mus musculus OX=11087
High	Master Protein	Q9CZ42-2	Isoform 2 of ATP-dependent (S)-NAD(P)H-hydrate dehydratase OS=Mus musculus OX=10090 GN=Naxd	1.4411	0.793023	0.965663	1.09986	0.887871	0.895155	1.33422	2.02011	1.03303	1.92271	1.87132	1.78341	1.29831	0.938472	1.3376	1.36532	Acetyl [N-Term]	9	226	8	298	9	Mouse	Mus musculus OX=11088
High	Master Protein	Q9EQ80	NIF3-like protein 1 OS=Mus musculus OX=10090 GN=Nif3l1 PE=1 SV=4	1.65775	0.0190716	0.152033	0.136893	-0.363854	0.447742	1.07664	1.33145	1.1015	1.31015	1.39398	1.33075	1.12287	0.784279	0.941126	0.971562		7	77	6	376	7	Mouse	Mus musculus OX=11089
High	Master Protein	P27659	60S ribosomal protein L3 OS=Mus musculus OX=10090 GN=Rpl3 PE=1 SV=3	1.37308	1.52309	0.916866	1.74218	2.1298	1.10785	0.96386	2.15515	1.37522	1.74492	1.75459	1.46713	-0.316956	0.565487	0.933071	0.725495		22	759	3	403	22	Mouse	Mus musculus OX=11090
High	Master Protein	Q6ZQ29-2	Isoform 2 of Serine/threonine-protein kinase TAO2 OS=Mus musculus OX=10090 GN=Taok2	1.25833	1.54356	1.55261	1.6011	1.4007	1.48453	1.62424	1.32502	0.991316	1.04957	0.777885	1.03977	1.36901	1.31576	1.4348	1.03945		14	197	12	1055	14	Mouse	Mus musculus OX=11091
High	Master Protein	Q9DCC4	Pyrroline-5-carboxylate reductase 3 OS=Mus musculus OX=10090 GN=Pycr3 PE=1 SV=2	0.796461	0.849786	0.963923	1.00246	0.574852	0.704976	0.999296	0.782158	-0.0135431	0.718589	0.801353	1.08728	0.830317	1.11044	1.40767	1.12111		5	69	2	274	5	Mouse	Mus musculus OX=11092
High	Master Protein	Q6P4S6	Serine/threonine-protein kinase SIK3 OS=Mus musculus OX=10090 GN=Sik3 PE=1 SV=3	1.36371	1.0211	1.42137	1.34127	1.47407	1.47623	1.13185	1.36696	0.446281	1.33802	1.2038	1.1824	1.56608	1.39748	1.46484	0.90163		11	104	1	1311	11	Mouse	Mus musculus OX=11093
High	Master Protein	Q8BLK3	Limbic system-associated membrane protein OS=Mus musculus OX=10090 GN=Lsamp PE=1 SV=1	1.15701	0.582541	0.751736	0.945041	0.364863	0.391303	1.03421	1.74533	1.02565	1.64456	1.30911	1.18021	0.188709	-0.345769	0.416031	1.00384		14	1183	1	341	14	Mouse	Mus musculus OX=11094
High	Master Protein	O35685	Nuclear migration protein nudC OS=Mus musculus OX=10090 GN=Nudc PE=1 SV=1	1.3574	0.424945	0.581688	0.739455	0.675735	0.423848	1.08415	2.15076	0.77336	1.52883	1.67617	1.41944	0.843346	0.105837	0.626156	1.12149		19	420	8	332	19	Mouse	Mus musculus OX=11095
High	Master Protein	P08003	Protein disulfide-isomerase A4 OS=Mus musculus OX=10090 GN=Pdia4 PE=1 SV=3	0.962132	1.13037	0.7328	0.71044	1.34111	1.22512	1.01439	1.60334	1.04921	1.51221	1.35587	1.4162	1.12465	0.919227	1.34062	1.28955		24	469	9	638	24	Mouse	Mus musculus OX=11096
High	Master Protein	Q9Z0H8	CAP-Gly domain-containing linker protein 2 OS=Mus musculus OX=10090 GN=Clip2 PE=1 SV=2	1.19667	0.295651	0.277079	0.747676	0.597064	0.477442	0.769886	1.52478	1.25471	1.59043	1.4002	1.4586	0.869968	0.562017	1.23911	1.06617		42	937	11	1047	42	Mouse	Mus musculus OX=11097
High	Master Protein	Q8BX70	Vacuolar protein sorting-associated protein 13C OS=Mus musculus OX=10090 GN=Vps13c PE=1 SV=2	1.34169	0.930402	1.24896	1.17586	0.951154	1.20444	1.32396	1.82496	1.47956	1.98324	1.94448	1.74785	1.79571	1.1952	1.31269	1.69105		22	207	10	3748	22	Mouse	Mus musculus OX=11098
High	Master Protein	Q9Z1P6	NADH dehydrogenase [ubiquinone] 1 alpha subcomplex subunit 7 OS=Mus musculus OX=10090 GN=Ndufa7 PE=1 SV=3	1.35924	-0.70684	0.343027	0.433308	0.116257	0.142503	1.20608	1.6582	0.318203	1.50098	1.46836	1.10225	0.148312	-0.163851	0.406013	0.595227		7	205	4	113	7	Mouse	Mus musculus OX=11099
High	Master Protein	Q9CPW0	Contactin-associated protein-like 2 OS=Mus musculus OX=10090 GN=Cntnap2 PE=1 SV=2	1.11201	-1.03833	-0.62803	-0.109686	-1.79682	-1.29083	-0.162228	1.32154	0.090868	0.97526	1.263	0.376774	-0.506826	-2.0418	-0.498804	0.0652618		27	300	9	1332	27	Mouse	Mus musculus OX=11100
High	Master Protein	P61022	Calcineurin B homologous protein 1 OS=Mus musculus OX=10090 GN=Chp1 PE=1 SV=2	1.49158	1.9292	1.89485	1.88386	1.74328	1.83708	1.9381	1.24248	1.75655	1.52297	1.31759	1.57108	2.02448	2.19017	2.14244	1.71741		5	150	5	195	5	Mouse	Mus musculus OX=11101
High	Master Protein	Q9D0S9	Histidine triad nucleotide-binding protein 2, mitochondrial OS=Mus musculus OX=10090 GN=Hint2 PE=1 SV=1	1.68111	1.40481	1.47065	1.40965	1.63744	1.39506	1.79299	2.01496	1.48738	2.1398	1.7243	1.72346	1.63581	1.44266	1.58222	1.6588		4	72	4	163	4	Mouse	Mus musculus OX=11102
High	Master Protein	Q8K212	Phosphofurin acidic cluster sorting protein 1 OS=Mus musculus OX=10090 GN=Pacs1 PE=1 SV=2	1.33472	-0.15788	0.42111	0.827213	-0.0970039	0.0124855	0.867504	1.76375	0.47228	1.53838	1.374	1.1495	0.423817	-0.383123	0.299067	0.98176		30	897	6	961	30	Mouse	Mus musculus OX=11103
High	Master Protein	Q3URE1	Malonate--CoA ligase ACSF3, mitochondrial OS=Mus musculus OX=10090 GN=Acsf3 PE=1 SV=2	1.33108	2.1302	2.17119	2.00423	2.01901	0.203416	1.47958	0.389713	0.157991	0.389964	1.52085	1.23994	1.73334	1.69164	1.92832	1.63115		5	35	2	583	5	Mouse	Mus musculus OX=11104
High	Master Protein	Q9D024	Coiled-coil domain-containing protein 47 OS=Mus musculus OX=10090 GN=Ccdc47 PE=1 SV=2	1.44618	1.65689	1.68153	1.70863	1.78804	1.77752	1.75776	0.871036	1.74417	0.90239	1.19461	1.37408	2.02824	2.02191	1.84077	1.57409		15	110	3	483	15	Mouse	Mus musculus OX=11105
High	Master Protein	P50114	Protein S100-B OS=Mus musculus OX=10090 GN=S100b PE=1 SV=2	0.233332	0.920387	0.975589	2.03853	1.23461	0.119154	1.66307	0.307404	1.87325	1.21058	1.17931	0.466967	1.5243	0.90749	1.40786	1.08151		2	7	2	92	2	Mouse	Mus musculus OX=11106
High	Master Protein	Q6ZPE2	Myotubularin-related protein 5 OS=Mus musculus OX=10090 GN=Sbf1 PE=1 SV=2	1.42089	-0.869216	-0.0344715	0.254684	-0.856509	0.0182085	1.38335	2.41876	0.886344	2.34316	1.9274	2.1736	0.422491	-1.56385	-0.0888176	1.689		52	1008	13	1867	52	Mouse	Mus musculus OX=11107
High	Master Protein	Q9D8E6	60S ribosomal protein L4 OS=Mus musculus OX=10090 GN=Rpl4 PE=1 SV=3	1.3165	0.680337	0.521856	0.781334	0.886761	0.76971	1.11454	1.79792	0.744272	1.39343	1.29738	1.24182	0.728218	0.419789	0.771074	1.09688		22	976	4	419	22	Mouse	Mus musculus OX=11108
High	Master Protein	P97441	Zinc transporter 3 OS=Mus musculus OX=10090 GN=Slc30a3 PE=1 SV=1	0.980806	-3.44379	-1.14805	-0.875276	0.0579605	0.152987	1.60556	1.62435	0.747272	1.64179	-0.0850487	1.01949	-1.33893	-3.04967	0.781685	0.775177	Acetyl [N-Term]	7	69	5	388	7	Mouse	Mus musculus OX=11109
High	Master Protein	Q99KP3	Lambda-crystallin homolog OS=Mus musculus OX=10090 GN=Cryl1 PE=1 SV=3	1.31212	1.51812	1.65433	1.5025	1.71078	1.74382	1.65441	1.15761	0.881863	1.22907	1.20861	1.42959	1.55787	1.69766	1.89822	1.26943		4	7	3	319	4	Mouse	Mus musculus OX=11110
High	Master Protein	Q9Z1G3	V-type proton ATPase subunit C 1 OS=Mus musculus OX=10090 GN=Atp6v1c1 PE=1 SV=4	1.69996	1.30498	1.57381	0.29574	1.68876	1.37389	1.69562	2.48653	0.772568	2.2998	1.56428	1.8722	1.46581	1.00406	1.18921	1.53832		31	1087	3	382	31	Mouse	Mus musculus OX=11111
High	Master Protein	O70133	ATP-dependent RNA helicase A OS=Mus musculus OX=10090 GN=Dhx9 PE=1 SV=2	1.1225	1.08052	1.01448	1.17123	0.944778	1.07369	1.27327	0.890278	0.534098	0.847268	0.945135	0.780291	0.556435	0.47062	0.629492	0.771667		33	1335	5	1380	33	Mouse	Mus musculus OX=11112
High	Master Protein	P61211	ADP-ribosylation factor-like protein 1 OS=Mus musculus OX=10090 GN=Arl1 PE=1 SV=1	0.954636	1.59215	1.61203	1.47046	1.77933	1.5203	1.02553	0.352995	1.31832	0.513888	0.991293	1.12059	1.76273	1.61322	1.73915	1.29166		5	126	5	181	5	Mouse	Mus musculus OX=11113
High	Master Protein	P46978	Dolichyl-diphosphooligosaccharide--protein glycosyltransferase subunit STT3A OS=Mus musculus OX=10090 GN=Stt3a PE=1 SV=1	1.50418	1.70566	1.81011	1.666	1.92824	1.53341	1.494	0.840445	1.74225	1.01056	1.23119	1.31471	1.64369	1.68015	1.85529	1.17142		7	184	7	705	7	Mouse	Mus musculus OX=11114
High	Master Protein	Q60854	Serpin B6 OS=Mus musculus OX=10090 GN=Serpinb6 PE=1 SV=1	1.29364	1.21555	1.18556	1.10909	1.22599	1.0463	1.07497	1.62079	1.54788	1.54009	1.4642	1.60959	1.48018	0.827265	1.28905	1.39047	Acetyl [N-Term]	13	181	11	378	13	Mouse	Mus musculus OX=11115
High	Master Protein	Q9WU78	Programmed cell death 6-interacting protein OS=Mus musculus OX=10090 GN=Pdcd6ip PE=1 SV=3	1.28948	0.0695276	0.309085	0.746989	0.314718	0.223255	0.766586	1.95063	0.695747	1.82167	1.5418	1.28902	0.439972	-0.0532475	0.606527	0.897587		33	767	10	869	33	Mouse	Mus musculus OX=11116
High	Master Protein	Q6NS52-2	Isoform 2 of Diacylglycerol kinase beta OS=Mus musculus OX=10090 GN=Dgkb	1.28661	-0.149885	0.514046	0.671867	-0.0646267	-1.73378	1.27069	1.78165	0.164608	1.70324	1.51917	0.764143	-0.733238	-0.412445	-1.49397	1.58238		11	78	3	795	11	Mouse	Mus musculus OX=11117
High	Master Protein	O89023	Tripeptidyl-peptidase 1 OS=Mus musculus OX=10090 GN=Tpp1 PE=1 SV=2	1.27753	0.465611	0.855462	0.842049	0.798948	0.34024	1.13242	1.28001	0.711277	1.21974	1.30503	1.11053	0.418892	0.694046	1.04177	1.1489		5	33	5	562	5	Mouse	Mus musculus OX=11118
High	Master Protein	Q61703	Inter-alpha-trypsin inhibitor heavy chain H2 OS=Mus musculus OX=10090 GN=Itih2 PE=1 SV=1	1.36136	3.20455	2.74577	1.7802	2.75815	3.14652	2.69026	0.295474	2.73081	1.21379	2.14167	2.2463	3.42573	2.93764	3.20714	3.26902		14	261	14	946	14	Mouse	Mus musculus OX=11119
High	Master Protein	P24369	Peptidyl-prolyl cis-trans isomerase B OS=Mus musculus OX=10090 GN=Ppib PE=1 SV=2	1.24246	1.14805	0.945621	1.03565	1.36456	1.18993	1.35349	1.41978	1.00041	1.15522	1.32395	1.30932	1.13527	1.39581	1.30442	1.30108		14	1415	5	216	14	Mouse	Mus musculus OX=11120
High	Master Protein	P63094	Guanine nucleotide-binding protein G(s) subunit alpha isoforms short OS=Mus musculus OX=10090 GN=Gnas PE=1 SV=1	1.26413	1.9809	1.53031	1.72715	1.77284	2.10444	1.55471	0.159035	0.854434	-0.137527	0.55504	NaN	1.45434	1.34924	1.08786	0.759068		19	1107	1	394	19	Mouse	Mus musculus OX=11121
High	Master Protein	Q99KB8	Hydroxyacylglutathione hydrolase, mitochondrial OS=Mus musculus OX=10090 GN=Hagh PE=1 SV=2	1.32018	0.169214	-0.0269823	0.686584	0.509905	0.55515	1.06864	1.82936	0.565989	1.7312	1.70368	1.53456	0.461447	0.0458698	0.709009	1.20319		7	462	4	309	7	Mouse	Mus musculus OX=11122
High	Master Protein	Q8VHY0	Chondroitin sulfate proteoglycan 4 OS=Mus musculus OX=10090 GN=Cspg4 PE=1 SV=3	1.36872	1.8963	1.90968	1.67607	1.91541	2.45745	1.22309	-0.739717	1.22004	0.561772	0.674717	1.33377	1.06782	0.973306	0.950436	0.665886		12	54	9	2327	12	Mouse	Mus musculus OX=11123
High	Master Protein	Q9D8N0	Elongation factor 1-gamma OS=Mus musculus OX=10090 GN=Eef1g PE=1 SV=3	1.23855	0.370366	0.381766	0.49637	0.495008	0.245978	0.68474	1.98562	1.20138	1.87499	1.59477	1.36123	0.25687	-0.205844	0.378162	0.649414		25	1612	4	437	25	Mouse	Mus musculus OX=11124
High	Master Protein	F8VPU2	FERM, ARHGEF and pleckstrin domain-containing protein 1 OS=Mus musculus OX=10090 GN=Farp1 PE=1 SV=1	0.959734	0.825888	0.870606	0.944634	0.746277	0.955717	0.777201	1.32226	0.956802	1.5975	1.4797	1.34787	1.28856	1.16367	0.848417	1.19048		30	873	6	1048	30	Mouse	Mus musculus OX=11125
High	Master Protein	Q9CYG7	Mitochondrial import receptor subunit TOM34 OS=Mus musculus OX=10090 GN=Tomm34 PE=1 SV=1	1.23438	0.957471	1.24204	0.904247	1.289	1.06622	1.35955	1.71257	0.579845	1.65844	1.36866	1.629	1.05778	0.784786	0.915548	1.16929		10	170	7	309	10	Mouse	Mus musculus OX=11126
High	Master Protein	Q8BTV1	Tumor suppressor candidate 3 OS=Mus musculus OX=10090 GN=Tusc3 PE=1 SV=1	1.23159	1.98376	1.68825	1.68365	1.88375	1.66226	1.51434	0.827084	1.34728	0.97367	1.18278	1.33617	1.94026	1.87398	1.90154	1.40449		6	67	6	347	6	Mouse	Mus musculus OX=11127
High	Master Protein	Q6P9K8	Caskin-1 OS=Mus musculus OX=10090 GN=Caskin1 PE=1 SV=2	1.24747	-0.952682	0.135412	0.437563	-0.776373	-1.63851	0.988794	2.21288	0.227325	1.98381	1.33558	1.064	-0.558643	-1.75973	-0.00012207	0.638238		29	586	14	1431	29	Mouse	Mus musculus OX=11128
High	Master Protein	P58281-2	Isoform 2 of Dynamin-like 120 kDa protein, mitochondrial OS=Mus musculus OX=10090 GN=Opa1	1.22047	-0.447522	0.123456	0.373298	-0.114492	-0.399576	1.0566	1.79114	0.305204	1.57444	1.27115	1.15112	0.375622	-0.951337	0.57268	0.827823		56	2260	5	997	56	Mouse	Mus musculus OX=11129
High	Master Protein	P63087	Serine/threonine-protein phosphatase PP1-gamma catalytic subunit OS=Mus musculus OX=10090 GN=Ppp1cc PE=1 SV=1	1.22026	0.801272	-0.436728	0.961052	2.14136	1.34709	1.30621	1.23252	1.05668	-1.55157	1.7587	1.73416	0.92695	1.05713	1.01292	1.91157		21	1345	3	323	21	Mouse	Mus musculus OX=11130
High	Master Protein	Q80U78	Pumilio homolog 1 OS=Mus musculus OX=10090 GN=Pum1 PE=1 SV=2	1.27119	1.84899	1.71836	1.73302	1.88625	1.71568	1.47247	0.339789	0.905731	0.765038	0.952425	0.605949	1.56298	1.56172	1.13992	1.13663		10	122	7	1189	10	Mouse	Mus musculus OX=11131
High	Master Protein	Q61490	CD166 antigen OS=Mus musculus OX=10090 GN=Alcam PE=1 SV=3	1.20773	0.420633	-0.0979652	1.06355	-1.35776	-0.128563	0.759768	2.07889	1.07785	1.71565	1.9161	1.29067	0.486401	-0.0296116	0.238846	1.32248		20	596	6	583	20	Mouse	Mus musculus OX=11132
High	Master Protein	P09103	Protein disulfide-isomerase OS=Mus musculus OX=10090 GN=P4hb PE=1 SV=2	1.21893	1.53514	1.25444	1.32063	1.69504	1.59207	1.42443	2.35528	2.00257	2.03015	1.9004	1.81295	1.56028	1.30122	1.61387	1.64424		28	1107	9	509	28	Mouse	Mus musculus OX=11133
High	Master Protein	P08122	Collagen alpha-2(IV) chain OS=Mus musculus OX=10090 GN=Col4a2 PE=1 SV=4	1.20501	1.31276	1.15503	1.52034	1.74838	1.89457	1.31419	0.878052	2.33433	1.06508	0.690628	1.37009	1.96507	1.79197	1.71765	1.63836		9	247	3	1707	9	Mouse	Mus musculus OX=11134
High	Master Protein	Q9CQW1	Synaptobrevin homolog YKT6 OS=Mus musculus OX=10090 GN=Ykt6 PE=1 SV=1	1.62304	0.0714464	0.193224	0.460828	0.70215	0.633626	0.770107	1.9447	0.509003	1.38437	1.94546	1.57155	0.981031	0.0317593	1.19205	1.26541		12	466	4	198	12	Mouse	Mus musculus OX=11135
High	Master Protein	Q9CTY5	Calcium uptake protein 3, mitochondrial OS=Mus musculus OX=10090 GN=Micu3 PE=2 SV=2	1.34917	1.54025	1.61424	1.39938	1.18857	1.02703	2.18533	1.63471	0.798388	1.33211	1.67671	1.60557	1.16963	1.46237	1.3031	1.6054		13	170	6	523	13	Mouse	Mus musculus OX=11136
High	Master Protein	Q8BGD9	Eukaryotic translation initiation factor 4B OS=Mus musculus OX=10090 GN=Eif4b PE=1 SV=1	1.19707	0.0319605	0.330074	0.619963	0.429914	0.570164	1.20037	1.86616	0.585398	1.77223	1.57091	1.22177	0.857533	-0.497219	0.947414	1.27255		21	518	9	611	21	Mouse	Mus musculus OX=11137
High	Master Protein	Q9WV72	Ankyrin repeat and SOCS box protein 3 OS=Mus musculus OX=10090 GN=Asb3 PE=1 SV=2	1.2103	-0.117779	-0.607298	-0.335558	0.0557823	1.09162	0.319529	-1.30546	-0.45384	-0.93333	-1.18331	-0.0669746	0.632761	0.0589619	0.394268	-0.676377		1	3	1	525	1	Mouse	Mus musculus OX=11138
High	Master Protein	Q61282	Aggrecan core protein OS=Mus musculus OX=10090 GN=Acan PE=1 SV=2	1.3895	1.61211	1.85864	0.858159	2.59562	2.81644	2.09419	1.55139	0.53761	1.23139	1.62846	2.58301	1.63449	2.56782	2.50878	1.67379		15	237	6	2132	15	Mouse	Mus musculus OX=11139
High	Master Protein	P16045	Galectin-1 OS=Mus musculus OX=10090 GN=Lgals1 PE=1 SV=3	1.18332	1.25747	1.06168	1.28364	1.63755	1.63494	1.23567	1.72458	1.79328	1.6932	1.7305	1.7915	1.72335	1.31683	1.63926	1.88679		7	309	4	135	7	Mouse	Mus musculus OX=11140
High	Master Protein	O88485	Cytoplasmic dynein 1 intermediate chain 1 OS=Mus musculus OX=10090 GN=Dync1i1 PE=1 SV=2	1.17694	-1.6133	-0.689714	-0.363156	-1.49477	-1.38035	-0.365129	1.58834	-0.412964	1.12788	1.19347	0.885092	-0.669909	-0.836767	0.183573	0.683022		21	616	3	628	21	Mouse	Mus musculus OX=11141
High	Master Protein	Q9R0P4	Small acidic protein OS=Mus musculus OX=10090 GN=Smap PE=1 SV=1	1.5612	1.92881	1.98034	2.15041	2.16352	2.44561	1.78026	0.764058	1.6952	1.26985	1.10384	1.28767	2.21161	2.16416	1.8564	1.4844		5	140	5	181	5	Mouse	Mus musculus OX=11142
High	Master Protein	P23818	Glutamate receptor 1 OS=Mus musculus OX=10090 GN=Gria1 PE=1 SV=1	1.09307	0.316581	0.838991	-0.0800781	0.506855	0.213264	1.52406	1.90396	0.25795	1.80279	1.28582	1.47473	0.732254	0.14586	0.193981	1.15932		32	623	3	907	32	Mouse	Mus musculus OX=11143
High	Master Protein	P26040	Ezrin OS=Mus musculus OX=10090 GN=Ezr PE=1 SV=3	1.21815	1.20224	1.06141	0.813101	1.83812	1.70814	0.775805	1.83975	0.893867	1.55149	1.4509	1.78826	1.90189	1.35925	1.70152	1.53098		40	3092	5	586	40	Mouse	Mus musculus OX=11144
High	Master Protein	Q3UIU2	NADH dehydrogenase [ubiquinone] 1 beta subcomplex subunit 6 OS=Mus musculus OX=10090 GN=Ndufb6 PE=1 SV=3	2.42501	0.704191	1.29888	1.69287	1.82143	1.32081	2.67967	2.77479	1.24402	2.41281	2.93124	2.34781	1.88209	1.13381	2.07698	2.23997		5	116	4	128	5	Mouse	Mus musculus OX=11145
High	Master Protein	Q8VEH5	EPM2A-interacting protein 1 OS=Mus musculus OX=10090 GN=Epm2aip1 PE=1 SV=1	1.13514	-0.150622	0.63763	0.77467	0.245042	0.215247	0.950773	1.39724	0.589359	1.29998	1.40608	1.05007	-0.182068	-0.358618	-0.173765	0.757212		13	132	9	606	13	Mouse	Mus musculus OX=11146
High	Master Protein	Q78ZA7	Nucleosome assembly protein 1-like 4 OS=Mus musculus OX=10090 GN=Nap1l4 PE=1 SV=1	1.16327	0.698123	0.0359993	0.681408	0.390945	0.784753	0.454744	0.426848	0.567814	0.312802	0.476627	0.446331	0.58684	0.317008	0.605909	0.433735		9	457	2	375	9	Mouse	Mus musculus OX=11147
High	Master Protein	O08677	Kininogen-1 OS=Mus musculus OX=10090 GN=Kng1 PE=1 SV=1	0.909235	2.97996	2.08081	1.94615	2.8608	2.92992	1.43053	-1.28583	2.74491	-0.49112	1.5864	1.25673	2.8978	3.30319	4.02307	3.55259		15	286	15	661	15	Mouse	Mus musculus OX=11148
High	Master Protein	Q921H8	3-ketoacyl-CoA thiolase A, peroxisomal OS=Mus musculus OX=10090 GN=Acaa1a PE=1 SV=1	0.919451	0.651765	0.411797	0.909414	0.836779	0.607486	0.196733	1.43615	-0.068676	1.04086	0.91539	0.924534	0.570089	0.0588331	0.756645	0.782874		11	58	10	424	11	Mouse	Mus musculus OX=11149
High	Master Protein	O35607	Bone morphogenetic protein receptor type-2 OS=Mus musculus OX=10090 GN=Bmpr2 PE=1 SV=1	1.16561	1.69288	1.65664	1.66154	1.37064	1.40105	1.58074	0.720575	0.526034	0.460548	0.477041	0.714918	1.07886	1.23312	1.03593	0.794456		8	122	8	1038	8	Mouse	Mus musculus OX=11150
High	Master Protein	O70325	Phospholipid hydroperoxide glutathione peroxidase OS=Mus musculus OX=10090 GN=Gpx4 PE=1 SV=4	1.15761	0.353704	0.322447	0.683746	0.299759	-0.296329	0.687035	1.21185	0.742191	1.03309	1.26695	0.87797	0.659147	-1.49841	0.435928	0.788147		10	216	6	197	10	Mouse	Mus musculus OX=11151
High	Master Protein	Q8K010	5-oxoprolinase OS=Mus musculus OX=10090 GN=Oplah PE=1 SV=1	1.15158	1.50017	1.128	1.33148	1.29214	1.4018	0.834234	1.08259	0.996687	1.28939	1.00756	1.16367	1.24235	0.895308	1.15411	1.06102		15	160	15	1288	15	Mouse	Mus musculus OX=11152
High	Master Protein	O08586	Phosphatidylinositol 3,4,5-trisphosphate 3-phosphatase and dual-specificity protein phosphatase PTEN OS=Mus musculus OX=10090 GN=Pten PE=1 SV=1	1.26142	1.79594	1.72011	1.66439	1.35808	1.49749	1.53223	0.744664	1.51966	0.95204	1.0726	1.1901	1.41169	1.35389	1.32307	1.16671		6	100	6	403	6	Mouse	Mus musculus OX=11153
High	Master Protein	Q9JMD0	BUB3-interacting and GLEBS motif-containing protein ZNF207 OS=Mus musculus OX=10090 GN=Znf207 PE=1 SV=1	1.13969	2.00231	1.80678	1.82117	1.81093	1.78689	1.48366	0.22615	1.30318	0.441936	0.830488	0.706034	1.57486	1.47497	1.22469	1.04156		4	96	4	495	4	Mouse	Mus musculus OX=11154
High	Master Protein	Q9Z0J4	Nitric oxide synthase, brain OS=Mus musculus OX=10090 GN=Nos1 PE=1 SV=1	1.29221	0.510269	0.712992	0.959888	0.310622	0.425578	1.72341	1.21181	0.768665	2.22057	1.54844	0.921377	0.456894	-0.131503	-0.00242043	0.52935		16	92	16	1429	16	Mouse	Mus musculus OX=11155
High	Master Protein	Q9Z1T2	Thrombospondin-4 OS=Mus musculus OX=10090 GN=Thbs4 PE=1 SV=1	0.859648	1.65559	1.3686	1.43437	1.63041	1.76189	0.808971	-0.276285	1.28051	0.728205	0.543886	1.20592	1.92085	1.89029	1.80262	1.29698		2	5	2	963	2	Mouse	Mus musculus OX=11156
High	Master Protein	Q9DCP2	Sodium-coupled neutral amino acid transporter 3 OS=Mus musculus OX=10090 GN=Slc38a3 PE=1 SV=1	1.12717	0.740725	1.21416	1.11035	1.64675	1.48443	1.0847	1.37455	1.78924	1.61163	1.88794	1.98583	1.64671	2.09651	2.2106	2.11765		5	45	5	505	5	Mouse	Mus musculus OX=11157
High	Master Protein	Q8R4N0	Citramalyl-CoA lyase, mitochondrial OS=Mus musculus OX=10090 GN=Clybl PE=1 SV=2	1.00914	-0.111983	0.233536	0.369017	0.687561	0.555498	0.757238	1.20336	1.00885	1.13452	1.38722	1.22238	0.80451	0.354721	0.782387	0.943261		7	68	5	338	7	Mouse	Mus musculus OX=11158
High	Master Protein	Q61879	Myosin-10 OS=Mus musculus OX=10090 GN=Myh10 PE=1 SV=2	1.27052	0.231255	0.858135	1.01996	1.02971	0.870497	1.13447	1.66415	1.04105	1.58113	1.53249	1.33546	0.752831	0.651487	0.764277	1.21489		134	4503	9	1976	134	Mouse	Mus musculus OX=11159
High	Master Protein	Q8BYK6	YTH domain-containing family protein 3 OS=Mus musculus OX=10090 GN=Ythdf3 PE=1 SV=2	0.985416	1.59942	1.52742	1.50583	1.7269	1.7964	1.32468	0.426432	1.12878	0.89195	0.760227	1.02158	1.54454	1.68771	1.49105	1.01991		9	194	4	585	9	Mouse	Mus musculus OX=11160
High	Master Protein	O08716	Fatty acid-binding protein 9 OS=Mus musculus OX=10090 GN=Fabp9 PE=1 SV=2	1.14133	0.436191	0.852734	0.977883	0.0694199	-0.364871	1.81673	1.58041	0.0635557	1.30569	1.60315	1.11926	1.08256	0.807837	1.0443	1.40543		2	63	1	132	2	Mouse	Mus musculus OX=11161
High	Master Protein	Q9WUB3	Glycogen phosphorylase, muscle form OS=Mus musculus OX=10090 GN=Pygm PE=1 SV=3	0.986506	-2.61495	-1.36237	0.187095	-0.700862	-1.40324	-0.61713	1.36074	1.00249	0.604277	1.17879	0.461155	-0.553463	-1.27249	-0.220646	0.440861		32	1188	8	842	32	Mouse	Mus musculus OX=11162
High	Master Protein	Q8K1Z0	Ubiquinone biosynthesis protein COQ9, mitochondrial OS=Mus musculus OX=10090 GN=Coq9 PE=1 SV=1	0.922619	0.409207	0.750954	0.80842	0.603212	0.416492	0.892704	1.39527	0.412848	1.35486	1.26603	1.21816	0.72542	0.535652	0.801771	1.18295		5	93	3	313	5	Mouse	Mus musculus OX=11163
High	Master Protein	Q9D7X3	Dual specificity protein phosphatase 3 OS=Mus musculus OX=10090 GN=Dusp3 PE=1 SV=1	1.09406	0.532578	0.633289	0.864029	0.853241	0.614705	0.844538	1.34308	0.513714	1.26506	1.49606	1.29201	0.73498	0.471451	0.783838	0.938347		6	274	2	185	6	Mouse	Mus musculus OX=11164
High	Master Protein	Q6IRU2	Tropomyosin alpha-4 chain OS=Mus musculus OX=10090 GN=Tpm4 PE=1 SV=3	1.08787	0.777305	0.656086	1.15615	1.22731	1.54641	0.898479	0.994543	1.29534	0.838957	0.443153	1.10393	1.57657	1.44187	1.36365	1.11988		15	579	6	248	15	Mouse	Mus musculus OX=11165
High	Master Protein	P10711	Transcription elongation factor A protein 1 OS=Mus musculus OX=10090 GN=Tcea1 PE=1 SV=2	1.06342	2.06664	1.42671	1.43711	2.04465	1.90786	1.59506	0.619281	1.28706	0.654833	0.98926	0.983355	1.37032	1.54593	1.07191	0.841424		8	142	1	301	8	Mouse	Mus musculus OX=11166
High	Master Protein	P32233	Developmentally-regulated GTP-binding protein 1 OS=Mus musculus OX=10090 GN=Drg1 PE=1 SV=1	1.09871	1.96204	1.69985	1.4822	1.74358	1.91866	1.70611	0.549452	1.33175	0.669209	0.941938	1.12657	1.33687	1.79508	1.50109	1.22071		9	188	8	367	9	Mouse	Mus musculus OX=11167
High	Master Protein	P70398	Probable ubiquitin carboxyl-terminal hydrolase FAF-X OS=Mus musculus OX=10090 GN=Usp9x PE=1 SV=2	1.09409	-0.250823	0.0810356	0.139557	0.0421228	-0.832128	0.667967	1.33189	-0.882292	1.03065	1.33161	0.965006	0.677876	-0.766625	-0.00436783	1.00022		85	2075	10	2559	85	Mouse	Mus musculus OX=11168
High	Master Protein	Q9R0X4	Acyl-coenzyme A thioesterase 9, mitochondrial OS=Mus musculus OX=10090 GN=Acot9 PE=1 SV=1	1.21069	0.415661	0.451836	0.45336	0.603024	-0.00263119	0.888115	1.51651	0.620317	1.23123	1.8799	1.51574	1.11528	0.0774994	0.784306	1.35472		11	164	10	439	11	Mouse	Mus musculus OX=11169
High	Master Protein	P47955	60S acidic ribosomal protein P1 OS=Mus musculus OX=10090 GN=Rplp1 PE=1 SV=1	1.00323	0.416385	0.120429	0.442407	1.81225	0.335732	0.839467	2.7526	3.76818	4.90558	0.620939	2.73949	0.0773411	0.252085	-0.667002	1.1403		1	17	1	114	1	Mouse	Mus musculus OX=11170
High	Master Protein	O54774	AP-3 complex subunit delta-1 OS=Mus musculus OX=10090 GN=Ap3d1 PE=1 SV=1	1.86193	1.14766	0.665171	1.29004	1.71137	1.04914	1.61432	2.52955	1.36149	2.34106	2.02152	2.10374	1.09417	1.00101	1.48384	1.72184		45	923	10	1199	45	Mouse	Mus musculus OX=11171
High	Master Protein	Q8R3P0	Aspartoacylase OS=Mus musculus OX=10090 GN=Aspa PE=1 SV=2	0.976805	1.19982	0.886188	0.443553	0.134071	0.495228	-0.112123	1.16852	1.08892	0.36388	1.14956	1.41513	1.35283	-1.26463	0.637402	0.799212		6	77	6	312	6	Mouse	Mus musculus OX=11172
High	Master Protein	P20444	Protein kinase C alpha type OS=Mus musculus OX=10090 GN=Prkca PE=1 SV=3	1.07795	1.57662	1.45341	1.26976	1.18528	1.42472	2.48218	1.78944	2.68619	2.60557	2.30378	3.04489	1.80118	2.1344	1.49555	2.20589		37	1358	2	672	37	Mouse	Mus musculus OX=11173
High	Master Protein	B1AWN6	Sodium channel protein type 2 subunit alpha OS=Mus musculus OX=10090 GN=Scn2a PE=1 SV=1	-0.280367	-1.29863	-1.00401	-0.910236	-1.46578	-0.406877	0.648962	1.66679	-0.0350647	0.713461	1.35057	0.78178	-1.0357	-2.10446	0.0845032	0.31543		29	539	4	2006	29	Mouse	Mus musculus OX=11174
High	Master Protein	Q99PJ0	Neurotrimin OS=Mus musculus OX=10090 GN=Ntm PE=1 SV=2	1.06908	0.143293	-0.182129	0.936586	-0.538189	-0.0655861	0.224882	1.05247	0.802595	0.916248	0.884459	0.174311	-0.490902	-1.41525	0.0594101	0.139746		11	554	2	344	11	Mouse	Mus musculus OX=11175
High	Master Protein	Q9Z0S1	3'(2'),5'-bisphosphate nucleotidase 1 OS=Mus musculus OX=10090 GN=Bpnt1 PE=1 SV=2	1.00563	-1.15756	-1.09034	-0.956263	-1.07667	-1.36786	-0.384495	1.66068	-1.11249	1.3024	1.24666	1.06482	-0.215651	-1.16273	-1.24693	-0.27476		12	330	4	308	12	Mouse	Mus musculus OX=11176
High	Master Protein	Q9QXL2	Kinesin-like protein KIF21A OS=Mus musculus OX=10090 GN=Kif21a PE=1 SV=2	0.905857	-0.657401	-0.587843	0.257669	-0.576962	-0.794435	0.430038	1.59363	2.71299	1.45287	1.46196	1.03707	-0.115046	-0.877857	1.06925	1.10181		43	1125	9	1672	43	Mouse	Mus musculus OX=11177
High	Master Protein	Q9WV32	Actin-related protein 2/3 complex subunit 1B OS=Mus musculus OX=10090 GN=Arpc1b PE=1 SV=4	1.06231	1.86008	1.31938	1.17936	2.04015	1.84309	1.03873	0.942095	2.21169	0.768486	1.02901	1.23206	1.72215	1.85898	2.17281	1.54054		11	233	10	372	11	Mouse	Mus musculus OX=11178
High	Master Protein	O54901	OX-2 membrane glycoprotein OS=Mus musculus OX=10090 GN=Cd200 PE=1 SV=1	1.07929	0.502606	0.58038	0.629201	-0.281361	-0.320983	0.926886	1.26621	0.771959	1.12754	1.20974	0.8673	0.198505	0.194213	0.550875	0.840179		4	43	4	278	4	Mouse	Mus musculus OX=11179
High	Master Protein	P34914	Bifunctional epoxide hydrolase 2 OS=Mus musculus OX=10090 GN=Ephx2 PE=1 SV=2	0.752131	-0.572765	-0.606693	-0.0758591	0.0433874	0.108701	-0.480934	1.40403	0.402425	1.37582	1.52874	1.05934	-0.226044	-0.597079	0.486633	1.13537		10	107	10	554	10	Mouse	Mus musculus OX=11180
High	Master Protein	P11404	Fatty acid-binding protein, heart OS=Mus musculus OX=10090 GN=Fabp3 PE=1 SV=5	0.998669	-0.30036	-0.00471878	-0.0812893	-0.354451	-1.54175	0.330622	0.919606	0.361151	0.5562	1.19068	1.04368	0.0143356	-0.614882	0.470987	0.671556		7	1237	3	133	7	Mouse	Mus musculus OX=11181
High	Master Protein	P25976	Nucleolar transcription factor 1 OS=Mus musculus OX=10090 GN=Ubtf PE=1 SV=1	0.865564	1.6687	1.45535	1.49637	1.47395	1.56293	1.4017	-0.332812	0.829637	0.00837708	0.231358	-0.50131	0.644585	0.203062	0.278093	0.329632		9	95	9	765	9	Mouse	Mus musculus OX=11182
High	Master Protein	Q9EPC1	Alpha-parvin OS=Mus musculus OX=10090 GN=Parva PE=1 SV=1	1.01814	1.73162	1.59653	1.54434	1.5749	1.51554	1.3226	-0.373463	1.52393	0.342409	1.03943	0.888735	1.79736	1.77558	1.81926	1.38584		7	115	7	372	7	Mouse	Mus musculus OX=11183
High	Master Protein	Q91WQ3	Tyrosine--tRNA ligase, cytoplasmic OS=Mus musculus OX=10090 GN=Yars1 PE=1 SV=3	1.00485	-0.0801554	0.334852	0.125731	0.50191	0.488397	0.860151	1.54945	-0.247721	0.86241	1.00294	0.764109	0.367525	-0.588029	0.303734	0.591604		30	918	5	528	30	Mouse	Mus musculus OX=11184
High	Master Protein	Q99MN9	Propionyl-CoA carboxylase beta chain, mitochondrial OS=Mus musculus OX=10090 GN=Pccb PE=1 SV=2	1.07676	0.619365	0.396664	0.604658	0.86151	0.580493	1.45431	1.95636	1.0348	1.8582	1.66207	1.26211	0.904781	0.761701	1.01786	1.40643		15	287	6	541	15	Mouse	Mus musculus OX=11185
High	Master Protein	Q3UQ44	Ras GTPase-activating-like protein IQGAP2 OS=Mus musculus OX=10090 GN=Iqgap2 PE=1 SV=2	1.031	0.12649	0.573035	0.324777	-1.81497	-2.83393	1.25483	2.57442	-0.10299	0.332292	-0.49037	-0.76511	-1.66128	0.0196648	-1.04944	-0.506359		29	448	10	1575	29	Mouse	Mus musculus OX=11186
High	Master Protein	Q9WUA2	Phenylalanine--tRNA ligase beta subunit OS=Mus musculus OX=10090 GN=Farsb PE=1 SV=2	1.11837	-0.37287	-0.34556	-0.0236168	-0.82722	0.145776	0.933201	1.41212	0.118117	1.20523	1.1274	0.649912	-0.115812	-0.954165	0.0373249	0.459304		23	954	7	589	23	Mouse	Mus musculus OX=11187
High	Master Protein	Q9D1C8	Vacuolar protein sorting-associated protein 28 homolog OS=Mus musculus OX=10090 GN=Vps28 PE=1 SV=1	1.02856	1.98527	1.88587	1.8126	1.94223	1.89628	1.65946	0.568549	0.55511	0.671304	0.909395	1.03205	1.37185	1.51933	1.45866	0.993464	Acetyl [N-Term]	8	106	2	221	8	Mouse	Mus musculus OX=11188
High	Master Protein	Q71LX4	Talin-2 OS=Mus musculus OX=10090 GN=Tln2 PE=1 SV=3	1.02422	-0.630372	0.866323	0.282778	0.339151	-1.12381	0.785107	1.19547	-0.116934	1.15504	0.944328	0.883457	0.0197792	-0.0983248	0.0880699	0.598606		82	2141	10	2375	82	Mouse	Mus musculus OX=11189
High	Master Protein	Q922Q4	Pyrroline-5-carboxylate reductase 2 OS=Mus musculus OX=10090 GN=Pycr2 PE=1 SV=1	1.03851	0.798297	1.04184	0.831863	1.19792	0.951726	0.917164	1.13128	0.729137	1.10221	0.989931	1.11924	0.820799	0.61143	0.813646	0.831737		7	125	4	320	7	Mouse	Mus musculus OX=11190
High	Master Protein	Q9Z0R4	Intersectin-1 OS=Mus musculus OX=10090 GN=Itsn1 PE=1 SV=2	0.990759	-1.30908	-0.574514	-0.478905	-1.03954	-1.25762	0.38434	1.14714	-1.02873	0.961735	0.687317	0.615261	-0.285563	-1.78626	-0.675661	0.376785		39	673	12	1714	39	Mouse	Mus musculus OX=11191
High	Master Protein	Q8K274	Ketosamine-3-kinase OS=Mus musculus OX=10090 GN=Fn3krp PE=1 SV=2	1.01816	1.04271	1.0916	1.12303	1.04303	0.67907	1.35616	1.05028	0.140283	1.04336	1.24061	1.03074	1.12699	0.803952	0.909546	0.939592		8	139	6	309	8	Mouse	Mus musculus OX=11192
High	Master Protein	Q99JY9	Actin-related protein 3 OS=Mus musculus OX=10090 GN=Actr3 PE=1 SV=3	0.799377	0.338361	0.411239	0.550449	0.446973	0.457233	1.05524	1.31386	0.497872	1.4409	1.12306	1.1048	0.734686	0.180843	0.654501	0.947275		24	1984	1	418	24	Mouse	Mus musculus OX=11193
High	Master Protein	Q91YR1	Twinfilin-1 OS=Mus musculus OX=10090 GN=Twf1 PE=1 SV=2	0.858442	0.290747	0.365421	0.450042	0.733943	0.958231	1.1517	1.67295	1.06532	1.6632	1.16479	1.28873	0.649984	0.0685091	0.497412	0.982454		13	382	5	350	13	Mouse	Mus musculus OX=11194
High	Master Protein	Q8BTG7-3	Isoform 3 of Protein NDRG4 OS=Mus musculus OX=10090 GN=Ndrg4	0.977772	1.05075	1.03594	0.958308	0.246954	0.0506916	0.641823	-0.345613	-0.566666	-0.144562	0.453754	-0.18667	-0.262501	-0.306307	0.193871	0.286711		12	604	4	404	12	Mouse	Mus musculus OX=11195
High	Master Protein	Q78PY7	Staphylococcal nuclease domain-containing protein 1 OS=Mus musculus OX=10090 GN=Snd1 PE=1 SV=1	0.481024	-0.315034	0.31651	0.298922	0.404129	-0.211189	0.828661	1.33355	-0.277308	1.11485	0.862644	0.764763	-0.277201	0.0341806	0.319744	0.728117		32	843	8	910	32	Mouse	Mus musculus OX=11196
High	Master Protein	O55234	Proteasome subunit beta type-5 OS=Mus musculus OX=10090 GN=Psmb5 PE=1 SV=3	1.02098	0.335204	0.358717	0.4158	-0.239109	-0.304478	0.832802	0.24216	-0.963387	0.0450916	1.08199	0.221846	0.588364	-0.304422	0.238373	0.57144		12	390	3	264	12	Mouse	Mus musculus OX=11197
High	Master Protein	P25444	40S ribosomal protein S2 OS=Mus musculus OX=10090 GN=Rps2 PE=1 SV=3	0.996197	0.800654	0.585954	0.57892	0.710278	0.754863	0.846399	1.66258	0.843723	1.25956	1.14863	1.02193	0.689388	0.596811	0.702419	0.740688		14	555	1	293	14	Mouse	Mus musculus OX=11198
High	Master Protein	Q8BL66	Early endosome antigen 1 OS=Mus musculus OX=10090 GN=Eea1 PE=1 SV=2	1.18571	-0.468678	-0.0620375	-0.169756	-0.139346	0.21389	0.65778	1.25716	-0.137669	0.827637	0.688845	0.65053	-0.112158	-0.202055	-0.295807	0.49231		30	470	15	1411	30	Mouse	Mus musculus OX=11199
High	Master Protein	P24270	Catalase OS=Mus musculus OX=10090 GN=Cat PE=1 SV=4	1.0565	0.509522	0.627049	0.73354	0.919329	1.00507	0.927286	0.895354	0.723869	1.12398	1.08519	1.08321	0.870218	0.393553	0.793745	0.987379		12	147	9	527	12	Mouse	Mus musculus OX=11200
High	Master Protein	Q8QZS1	3-hydroxyisobutyryl-CoA hydrolase, mitochondrial OS=Mus musculus OX=10090 GN=Hibch PE=1 SV=1	0.955658	0.0983944	0.395494	0.409677	0.78354	0.523482	1.10709	1.67212	0.758242	1.81314	1.74069	1.53345	0.729305	0.102871	0.598675	1.01413		13	212	10	385	13	Mouse	Mus musculus OX=11201
High	Master Protein	P23506	Protein-L-isoaspartate(D-aspartate) O-methyltransferase OS=Mus musculus OX=10090 GN=Pcmt1 PE=1 SV=3	1.00473	0.182352	0.470738	0.541874	0.18403	0.033124	0.858969	2.52359	0.114691	2.60616	1.23418	0.936424	0.473337	-0.757408	-0.00860214	0.479786		15	761	5	227	15	Mouse	Mus musculus OX=11202
High	Master Protein	Q9QZ06	Toll-interacting protein OS=Mus musculus OX=10090 GN=Tollip PE=1 SV=1	0.974655	0.0575933	0.168623	0.470212	0.284354	-0.307146	0.202011	1.29912	0.489131	1.02732	1.20989	0.715139	-0.0719261	-0.539043	0.154963	0.533911		5	184	3	274	5	Mouse	Mus musculus OX=11203
High	Master Protein	Q8C052	Microtubule-associated protein 1S OS=Mus musculus OX=10090 GN=Map1s PE=1 SV=2	0.814678	0.038312	0.332748	0.655994	0.155245	0.277579	0.588367	0.593557	-0.185549	1.13708	1.16171	0.481524	0.168825	-0.29517	-0.325296	0.757683		11	130	10	973	11	Mouse	Mus musculus OX=11204
High	Master Protein	Q9CQX8	28S ribosomal protein S36, mitochondrial OS=Mus musculus OX=10090 GN=Mrps36 PE=1 SV=1	0.923777	-0.130496	0.314615	0.890753	0.326577	0.140209	0.998142	1.6241	1.0829	1.76881	1.59511	1.33228	0.493853	-0.401248	0.438881	0.889206		3	113	3	102	3	Mouse	Mus musculus OX=11205
High	Master Protein	Q9JL62	Glycolipid transfer protein OS=Mus musculus OX=10090 GN=Gltp PE=1 SV=3	0.963346	0.13679	1.20835	-0.270773	-0.289931	-0.0629768	-1.38727	0.37947	-0.617275	-0.160023	1.16397	1.27032	1.38434	-1.0871	0.272192	0.286087		5	82	5	209	5	Mouse	Mus musculus OX=11206
High	Master Protein	Q9ESM3	Hyaluronan and proteoglycan link protein 2 OS=Mus musculus OX=10090 GN=Hapln2 PE=1 SV=1	0.962784	1.00277	0.961703	0.0715666	-0.0861607	0.569678	-0.872517	0.585739	0.468988	-0.619559	0.721157	0.871244	0.719875	-1.34968	-0.0314255	0.226093		6	68	4	341	6	Mouse	Mus musculus OX=11207
High	Master Protein	Q9D1D4	Transmembrane emp24 domain-containing protein 10 OS=Mus musculus OX=10090 GN=Tmed10 PE=1 SV=1	0.957914	2.27735	2.10569	2.08328	2.25625	1.70887	1.75877	0.29254	1.54739	0.399645	1.03876	1.26395	1.84403	2.14863	2.00436	1.46651		7	231	1	219	7	Mouse	Mus musculus OX=11208
High	Master Protein	Q08642	Protein-arginine deiminase type-2 OS=Mus musculus OX=10090 GN=Padi2 PE=1 SV=2	0.864937	1.45395	1.32675	1.13083	0.977046	0.765086	0.83909	1.67681	1.25108	1.47933	1.53413	1.20318	1.0518	0.870349	0.963024	0.967164		5	49	5	673	5	Mouse	Mus musculus OX=11209
High	Master Protein	P36916	Guanine nucleotide-binding protein-like 1 OS=Mus musculus OX=10090 GN=Gnl1 PE=1 SV=4	1.18869	0.464938	0.514808	0.680302	0.60596	0.50839	0.874308	1.10983	0.27758	1.08844	1.29226	0.846104	0.610212	0.142446	0.435646	0.860302		24	757	5	607	24	Mouse	Mus musculus OX=11210
High	Master Protein	Q9CY58	Plasminogen activator inhibitor 1 RNA-binding protein OS=Mus musculus OX=10090 GN=Serbp1 PE=1 SV=2	0.869255	1.16204	0.964173	1.05951	1.16242	1.43268	1.24439	0.841402	1.15578	1.0306	0.788544	1.06196	1.21877	1.15994	1.01726	0.874195		18	708	3	407	18	Mouse	Mus musculus OX=11211
High	Master Protein	Q6P8I4	PEST proteolytic signal-containing nuclear protein OS=Mus musculus OX=10090 GN=Pcnp PE=1 SV=1	0.946182	1.35769	1.38595	1.39102	1.54995	1.57083	1.21173	0.704698	1.47116	0.922253	0.881514	1.00135	1.85752	1.92214	1.71179	1.21898		6	226	2	178	6	Mouse	Mus musculus OX=11212
High	Master Protein	P16014	Secretogranin-1 OS=Mus musculus OX=10090 GN=Chgb PE=1 SV=2	1.22131	1.02763	1.38553	1.20248	1.04226	0.895898	1.30078	1.09581	0.00621986	1.18211	0.884838	1.35018	0.667427	0.976795	0.42037	1.28414		5	115	5	677	5	Mouse	Mus musculus OX=11213
High	Master Protein	P30416	Peptidyl-prolyl cis-trans isomerase FKBP4 OS=Mus musculus OX=10090 GN=Fkbp4 PE=1 SV=5	0.900951	0.131772	-0.0341606	-0.101292	0.160183	0.0933161	0.447805	1.4009	0.809096	1.26088	1.42965	1.22212	0.331551	-0.0740347	0.3564	0.725529		22	700	8	458	22	Mouse	Mus musculus OX=11214
High	Master Protein	Q76MZ3	Serine/threonine-protein phosphatase 2A 65 kDa regulatory subunit A alpha isoform OS=Mus musculus OX=10090 GN=Ppp2r1a PE=1 SV=3	1.12237	1.00599	0.528054	0.687323	2.13472	0.920168	0.751444	-1.77232	-0.0615826	-0.698408	1.72209	1.18289	0.119139	-0.207969	0.120823	0.866242		39	3922	1	589	39	Mouse	Mus musculus OX=11215
High	Master Protein	O35963	Ras-related protein Rab-33B OS=Mus musculus OX=10090 GN=Rab33b PE=1 SV=1	0.928343	1.47447	1.46684	1.49195	1.55453	1.31341	0.88604	-0.0323849	0.702589	0.606753	0.537161	0.793932	1.73828	1.62121	1.46894	1.04454		6	270	3	229	6	Mouse	Mus musculus OX=11216
High	Master Protein	Q8JZK9	Hydroxymethylglutaryl-CoA synthase, cytoplasmic OS=Mus musculus OX=10090 GN=Hmgcs1 PE=1 SV=1	0.937588	1.22548	0.845406	0.557459	1.17765	1.15637	1.04824	1.47641	0.91361	1.01657	1.00736	0.99696	0.386703	0.389384	0.642385	0.506476		16	327	7	520	16	Mouse	Mus musculus OX=11217
High	Master Protein	Q9Z2H5	Band 4.1-like protein 1 OS=Mus musculus OX=10090 GN=Epb41l1 PE=1 SV=2	1.1354	-0.372177	0.182003	0.459	-0.328362	-1.18675	1.31788	1.71755	-0.369766	1.63797	1.39975	0.942327	0.0209751	-0.535482	-0.258759	0.895624		43	2120	8	879	43	Mouse	Mus musculus OX=11218
High	Master Protein	Q9Z0X1	Apoptosis-inducing factor 1, mitochondrial OS=Mus musculus OX=10090 GN=Aifm1 PE=1 SV=1	0.935766	-0.592467	-0.252403	0.0181742	0.371897	-0.48835	0.695845	1.37685	0.685966	1.36409	1.25838	0.988905	0.483582	-0.59549	0.471107	0.821072		19	756	5	612	19	Mouse	Mus musculus OX=11219
High	Master Protein	Q61233	Plastin-2 OS=Mus musculus OX=10090 GN=Lcp1 PE=1 SV=4	0.775684	1.54036	0.855491	0.822364	1.27627	1.3153	0.939444	0.602955	1.50949	0.879871	1.0209	1.15127	2.38134	2.17874	2.43631	1.94814		17	272	13	627	17	Mouse	Mus musculus OX=11220
High	Master Protein	P80313	T-complex protein 1 subunit eta OS=Mus musculus OX=10090 GN=Cct7 PE=1 SV=1	0.851749	0.573751	0.672024	0.147976	0.551305	0.606775	0.233908	1.12165	0.493243	0.757789	1.06526	1.14695	0.0322685	-1.60712	-0.525417	0.485384	Acetyl [N-Term]	33	2187	3	544	33	Mouse	Mus musculus OX=11221
High	Master Protein	Q9CPW4	Actin-related protein 2/3 complex subunit 5 OS=Mus musculus OX=10090 GN=Arpc5 PE=1 SV=3	1.03155	0.497518	0.605962	0.394131	0.317394	0.0710421	1.12846	1.65208	-0.0711765	1.50798	1.17439	1.25395	0.783075	-0.209684	0.499086	0.861748		10	411	1	151	10	Mouse	Mus musculus OX=11222
High	Master Protein	Q8QZY9	Splicing factor 3B subunit 4 OS=Mus musculus OX=10090 GN=Sf3b4 PE=1 SV=1	0.925734	1.76312	1.58364	1.42656	1.60575	1.52143	1.08973	0.0683975	1.03126	0.344251	0.678198	0.684719	1.39335	1.20228	1.26406	0.827687		2	41	2	424	2	Mouse	Mus musculus OX=11223
High	Master Protein	G3X9K3	Brefeldin A-inhibited guanine nucleotide-exchange protein 1 OS=Mus musculus OX=10090 GN=Arfgef1 PE=1 SV=1	1.20013	1.69374	1.71554	1.65182	1.41763	1.3526	1.72216	0.702112	1.67804	0.968038	1.23452	1.02713	1.22241	1.23611	1.38759	0.880333		20	253	1	1846	20	Mouse	Mus musculus OX=11224
High	Master Protein	Q9D4H8	Cullin-2 OS=Mus musculus OX=10090 GN=Cul2 PE=1 SV=2	0.378319	-1.81648	-1.34876	-2.19815	-2.32307	0.895705	0.709629	0.384524	1.20961	0.988067	0.504892	1.13818	1.13356	1.2631	1.60671	1.45387		20	433	4	745	20	Mouse	Mus musculus OX=11225
High	Master Protein	Q9DC07	LIM zinc-binding domain-containing Nebulette OS=Mus musculus OX=10090 GN=Nebl PE=1 SV=1	0.937288	-0.32594	0.398394	0.444109	0.0201817	-0.413368	0.948997	1.82823	0.47858	1.80449	1.4216	1.31047	0.354013	0.0484066	0.663967	1.01631	Acetyl [N-Term]	20	645	3	270	20	Mouse	Mus musculus OX=11226
High	Master Protein	Q9DCB4	cAMP-regulated phosphoprotein 21 OS=Mus musculus OX=10090 GN=Arpp21 PE=1 SV=2	0.87961	1.42885	1.32719	1.27749	1.38412	1.69972	1.13439	-0.181363	0.968039	0.587106	0.445494	0.723454	1.27414	1.4477	1.15161	0.710111		1	14	1	807	1	Mouse	Mus musculus OX=11227
High	Master Protein	P24288	Branched-chain-amino-acid aminotransferase, cytosolic OS=Mus musculus OX=10090 GN=Bcat1 PE=1 SV=2	1.35363	0.307572	0.535484	0.480965	0.355736	0.26756	0.722219	1.86773	0.734792	1.84128	1.8738	1.58836	0.537537	-0.170116	0.0765934	1.19293		9	103	7	386	9	Mouse	Mus musculus OX=11228
High	Master Protein	Q80Y24	Prickle-like protein 2 OS=Mus musculus OX=10090 GN=Prickle2 PE=1 SV=3	0.939709	1.29146	1.39512	1.32683	1.09585	1.16855	1.43358	1.67368	0.311802	1.63023	1.14011	1.58145	1.01604	1.24018	0.839453	1.09254		12	100	5	845	12	Mouse	Mus musculus OX=11229
High	Master Protein	P31750	RAC-alpha serine/threonine-protein kinase OS=Mus musculus OX=10090 GN=Akt1 PE=1 SV=2	0.913172	1.53917	1.34546	1.31629	1.38079	1.10141	1.18872	0.243044	1.17179	0.618408	0.874809	0.622091	1.25419	1.07513	1.20757	0.865837		10	209	6	480	10	Mouse	Mus musculus OX=11230
High	Master Protein	Q8BHW2	Protein OSCP1 OS=Mus musculus OX=10090 GN=Oscp1 PE=1 SV=1	0.908121	0.574985	0.581121	0.713978	0.502131	0.399289	0.984837	0.219034	0.00753689	0.414694	0.705051	0.54541	0.731356	0.472065	0.318865	0.612692		6	50	3	379	6	Mouse	Mus musculus OX=11231
High	Master Protein	Q9D6E4	Tetratricopeptide repeat protein 9B OS=Mus musculus OX=10090 GN=Ttc9b PE=1 SV=1	1.92579	2.54522	2.24873	2.34069	2.21866	1.78843	0.349566	-0.24403	-0.23093	-0.245512	-0.547159	0.101521	1.57312	0.913047	2.23125	0.634274		3	103	3	239	3	Mouse	Mus musculus OX=11232
High	Master Protein	O08576	RUN domain-containing protein 3A OS=Mus musculus OX=10090 GN=Rundc3a PE=1 SV=1	1.06832	1.41113	1.32077	1.48024	0.94276	0.872121	1.12712	0.440191	0.744946	0.536079	1.04596	0.578037	1.15163	1.10597	1.00551	0.73248		7	145	7	446	7	Mouse	Mus musculus OX=11233
High	Master Protein	Q61696	Heat shock 70 kDa protein 1A OS=Mus musculus OX=10090 GN=Hspa1a PE=1 SV=2	1.05069	1.90179	2.03676	1.99396	1.78284	0.930304	1.62952	1.47908	0.74502	1.20472	1.47886	1.16969	2.0469	2.5063	2.22111	1.73926		28	2014	6	641	28	Mouse	Mus musculus OX=11234
High	Master Protein	Q62465	Synaptic vesicle membrane protein VAT-1 homolog OS=Mus musculus OX=10090 GN=Vat1 PE=1 SV=3	0.879551	0.939046	0.721887	0.858061	1.25624	1.27664	0.64448	1.13225	1.70533	1.32309	0.969133	1.33893	0.89139	0.621828	1.08686	0.858072		13	715	5	406	13	Mouse	Mus musculus OX=11235
High	Master Protein	Q64444	Carbonic anhydrase 4 OS=Mus musculus OX=10090 GN=Ca4 PE=1 SV=1	0.771725	-0.239496	0.379672	0.450891	-0.0374794	0.0151262	0.397369	1.0534	1.14048	1.13762	0.893023	0.828762	0.15243	0.0815697	0.317566	0.628647		4	81	4	305	4	Mouse	Mus musculus OX=11236
High	Master Protein	P58389	Serine/threonine-protein phosphatase 2A activator OS=Mus musculus OX=10090 GN=Ptpa PE=1 SV=1	0.984167	0.295552	0.309169	0.487181	-0.135453	0.0611849	-0.225273	1.36048	-0.150404	0.99336	1.51801	0.745853	-0.198986	-1.7825	0.0143776	0.387518		14	541	3	323	14	Mouse	Mus musculus OX=11237
High	Master Protein	P00158	Cytochrome b OS=Mus musculus OX=10090 GN=Mt-Cyb PE=1 SV=1	0.888514	0.63468	0.863451	0.944654	0.762369	0.0595293	0.77405	1.10632	0.323555	1.01966	1.15681	1.16068	1.21789	1.05547	1.34871	1.08465		3	44	2	381	3	Mouse	Mus musculus OX=11238
High	Master Protein	O08997	Copper transport protein ATOX1 OS=Mus musculus OX=10090 GN=Atox1 PE=1 SV=1	0.887001	0.55383	0.535166	0.726236	1.02585	0.720461	0.527119	1.71243	0.702311	1.35813	1.09051	1.03213	0.989553	0.587646	0.771276	1.62469		4	68	4	68	4	Mouse	Mus musculus OX=11239
High	Master Protein	P97492	Regulator of G-protein signaling 14 OS=Mus musculus OX=10090 GN=Rgs14 PE=1 SV=2	0.536194	-0.208894	0.766039	0.0493469	0.0213299	0.198014	0.8435	2.47358	-0.705013	1.8931	1.74437	2.23823	1.30028	-0.127729	0.712748	1.03251		17	166	14	547	17	Mouse	Mus musculus OX=11240
High	Master Protein	Q3UMT1	Protein phosphatase 1 regulatory subunit 12C OS=Mus musculus OX=10090 GN=Ppp1r12c PE=1 SV=1	0.869341	1.31837	1.18475	1.23704	1.15699	1.23639	0.829189	0.11106	0.0563622	0.0631618	0.0430374	0.434902	0.833681	0.825434	0.655109	0.540125		6	16	3	782	6	Mouse	Mus musculus OX=11241
High	Master Protein	O55091	Protein IMPACT OS=Mus musculus OX=10090 GN=Impact PE=1 SV=2	0.871572	-0.538344	-0.507851	0.10735	-0.618176	-0.230828	0.122093	1.02096	0.25838	0.794151	0.994181	0.553133	-0.00712013	-0.623221	-0.0350151	0.405035		7	69	6	318	7	Mouse	Mus musculus OX=11242
High	Master Protein	Q01405	Protein transport protein Sec23A OS=Mus musculus OX=10090 GN=Sec23a PE=1 SV=2	0.615076	1.25864	1.21701	1.09014	1.21837	1.26149	0.961575	0.448034	1.25141	0.679085	0.569407	0.781057	1.11827	1.03255	1.10913	0.734591		22	684	2	765	22	Mouse	Mus musculus OX=11243
High	Master Protein	P27601	Guanine nucleotide-binding protein subunit alpha-13 OS=Mus musculus OX=10090 GN=Gna13 PE=1 SV=1	0.522966	-1.36194	-1.49242	-0.987452	-1.42381	0.029861	-1.36182	-0.372124	-0.863693	-0.320721	0.881565	-0.681133	0.103373	-1.28354	-1.01991	0.520143		16	858	3	377	16	Mouse	Mus musculus OX=11244
High	Master Protein	Q9DCS3	Enoyl-[acyl-carrier-protein] reductase, mitochondrial OS=Mus musculus OX=10090 GN=Mecr PE=1 SV=2	0.853939	0.720955	0.71376	0.8168	0.856424	0.907832	1.15935	1.46936	0.742867	1.24057	1.12777	1.25917	0.913649	0.994621	1.11097	1.0231		6	80	3	373	6	Mouse	Mus musculus OX=11245
High	Master Protein	P47963	60S ribosomal protein L13 OS=Mus musculus OX=10090 GN=Rpl13 PE=1 SV=3	0.852949	0.337426	0.154578	0.449608	0.504551	0.435503	0.568499	1.16108	0.564121	0.925012	0.771168	0.606253	0.350861	0.0137472	0.0936031	0.456072		10	360	2	211	10	Mouse	Mus musculus OX=11246
High	Master Protein	Q8K3W0	BRISC and BRCA1-A complex member 2 OS=Mus musculus OX=10090 GN=Babam2 PE=1 SV=2	1.03625	1.42757	1.20118	1.94645	1.30338	1.69118	1.82838	0.200193	1.42492	1.10523	1.03988	1.5658	1.62173	1.85756	1.65867	1.44368		5	102	5	383	5	Mouse	Mus musculus OX=11247
High	Master Protein	Q61290	Voltage-dependent R-type calcium channel subunit alpha-1E OS=Mus musculus OX=10090 GN=Cacna1e PE=1 SV=1	0.845877	0.394847	0.83823	0.718107	0.32658	0.205791	1.16899	1.47887	0.584909	1.51582	1.21271	1.14302	0.336084	0.633052	0.168478	1.03761		14	112	4	2272	14	Mouse	Mus musculus OX=11248
High	Master Protein	Q9DBE8	Alpha-1,3/1,6-mannosyltransferase ALG2 OS=Mus musculus OX=10090 GN=Alg2 PE=1 SV=2	0.842972	-1.27236	-0.235504	-0.634418	-0.464125	-0.926414	0.311741	1.46305	-0.11858	0.699765	1.0028	0.198149	-1.17834	-1.16681	0.0951633	0.337181		8	44	8	415	8	Mouse	Mus musculus OX=11249
High	Master Protein	Q9Z127	Large neutral amino acids transporter small subunit 1 OS=Mus musculus OX=10090 GN=Slc7a5 PE=1 SV=2	1.064	0.674115	0.615683	0.685413	1.12055	0.772978	0.449526	1.20958	0.785369	0.852433	0.972759	0.723129	0.636522	0.573896	0.798592	0.735783		5	84	4	512	5	Mouse	Mus musculus OX=11250
High	Master Protein	Q8CCN5	Breast carcinoma-amplified sequence 3 homolog OS=Mus musculus OX=10090 GN=Bcas3 PE=1 SV=2	0.887241	0.773461	0.830011	0.832945	0.359442	0.178667	0.979118	1.00056	0.520103	1.17092	1.23647	1.19386	0.792439	0.78183	0.866005	0.921413		11	99	3	928	11	Mouse	Mus musculus OX=11251
High	Master Protein	O08842	GDNF family receptor alpha-2 OS=Mus musculus OX=10090 GN=Gfra2 PE=1 SV=2	0.838469	1.37054	1.07219	1.50491	1.34769	1.76046	1.64094	-0.25575	0.538088	-0.19302	0.087059	0.5529	1.85264	2.15032	1.51842	1.03534		7	138	7	464	7	Mouse	Mus musculus OX=11252
High	Master Protein	P63321	Ras-related protein Ral-A OS=Mus musculus OX=10090 GN=Rala PE=1 SV=1	0.756409	-0.118653	0.235999	0.283493	-0.0752344	-0.108663	0.469862	1.06679	0.153824	0.909597	1.02991	0.793575	0.305124	-0.416525	0.237906	0.495569		13	1494	2	206	13	Mouse	Mus musculus OX=11253
High	Master Protein	P56395	Cytochrome b5 OS=Mus musculus OX=10090 GN=Cyb5a PE=1 SV=2	0.834263	1.08515	1.19228	1.27373	1.55435	1.31919	0.812672	0.596552	0.80038	0.867313	1.09129	1.10686	1.30846	1.44995	1.2463	1.24789		4	127	1	134	4	Mouse	Mus musculus OX=11254
High	Master Protein	Q61097	Kinase suppressor of Ras 1 OS=Mus musculus OX=10090 GN=Ksr1 PE=1 SV=1	0.810087	0.291822	0.552274	0.269885	0.252907	0.370097	0.778589	1.45152	-0.178448	1.24243	1.02056	1.20409	0.683224	0.523981	0.318939	0.900795		12	106	7	873	12	Mouse	Mus musculus OX=11255
High	Master Protein	Q9Z2W0	Aspartyl aminopeptidase OS=Mus musculus OX=10090 GN=Dnpep PE=1 SV=2	0.830484	0.0709686	0.0600853	0.391657	-0.00773811	0.311727	0.444239	1.39551	0.673298	1.25957	1.26374	1.05694	0.56321	-0.648945	0.433887	0.763885		10	169	8	473	10	Mouse	Mus musculus OX=11256
High	Master Protein	Q8VHL1	Histone-lysine N-methyltransferase SETD7 OS=Mus musculus OX=10090 GN=Setd7 PE=1 SV=2	0.82909	0.126273	0.565878	0.52261	0.451326	0.230774	0.672207	0.933319	0.342832	1.26254	1.13258	1.1864	1.48046	1.2861	1.34563	1.28097		8	95	4	366	8	Mouse	Mus musculus OX=11257
High	Master Protein	Q9CZD3	Glycine--tRNA ligase OS=Mus musculus OX=10090 GN=Gars1 PE=1 SV=1	0.729172	0.23621	-1.31636	-0.352499	0.346719	0.708534	0.481813	1.71325	-1.13434	1.11287	0.495043	1.05281	0.0328732	0.602853	0.288639	1.00314		27	709	7	729	27	Mouse	Mus musculus OX=11258
High	Master Protein	Q6PAM0	5'-AMP-activated protein kinase subunit beta-2 OS=Mus musculus OX=10090 GN=Prkab2 PE=1 SV=1	0.495275	-0.849842	-1.11213	-0.240461	-1.00356	-1.0021	-0.0696583	-0.601106	-2.65339	0.227676	-0.356886	-0.66049	-0.880922	0.887423	-1.06489	0.995472		4	51	4	271	4	Mouse	Mus musculus OX=11259
High	Master Protein	Q3U0V1	Far upstream element-binding protein 2 OS=Mus musculus OX=10090 GN=Khsrp PE=1 SV=2	0.835545	-0.474501	-0.176503	0.196623	-0.344917	-0.0884066	0.781443	1.08697	-0.241629	0.980676	0.470388	0.360874	-0.398968	-0.959721	-0.460005	0.136313		26	933	5	748	26	Mouse	Mus musculus OX=11260
High	Master Protein	Q64520	Guanylate kinase OS=Mus musculus OX=10090 GN=Guk1 PE=1 SV=2	0.608126	1.26756	1.21525	1.13321	1.01676	1.08032	1.12378	0.84482	1.07462	0.94911	0.996637	1.22851	1.45645	1.49047	1.46593	1.34468		4	255	2	198	4	Mouse	Mus musculus OX=11261
High	Master Protein	A2AQ07	Tubulin beta-1 chain OS=Mus musculus OX=10090 GN=Tubb1 PE=1 SV=1	1.47166	1.96822	2.13063	2.08094	1.54131	2.20488	1.38789	0.197157	0.491261	0.453435	-0.247963	0.619757	1.21725	1.24085	0.958405	0.582041		7	7097	1	451	7	Mouse	Mus musculus OX=11262
High	Master Protein	Q80Z24	Neuronal growth regulator 1 OS=Mus musculus OX=10090 GN=Negr1 PE=1 SV=1	0.815948	-0.139777	-0.129549	0.270855	-0.68867	-0.665634	0.302486	0.905159	-0.228487	0.864149	0.798088	0.121063	-0.325356	-1.77865	-0.61014	0.0602646		14	531	2	348	14	Mouse	Mus musculus OX=11263
High	Master Protein	Q8VDP6	CDP-diacylglycerol--inositol 3-phosphatidyltransferase OS=Mus musculus OX=10090 GN=Cdipt PE=1 SV=1	0.262726	0.53905	0.855673	1.11562	0.481602	0.461727	1.16755	0.186068	-0.233013	0.301963	0.680853	0.119183	0.798822	0.41506	0.0920105	-0.0295868		5	67	2	213	5	Mouse	Mus musculus OX=11264
High	Master Protein	Q60598	Src substrate cortactin OS=Mus musculus OX=10090 GN=Cttn PE=1 SV=2	0.811388	-0.421084	0.0982647	0.0618744	0.0737143	0.0841227	1.1774	2.00218	0.314631	2.02006	1.19528	1.30494	0.201433	-0.190449	0.0762959	0.964359		27	819	6	546	27	Mouse	Mus musculus OX=11265
High	Master Protein	Q8K341-2	Isoform 2 of Alpha-tubulin N-acetyltransferase 1 OS=Mus musculus OX=10090 GN=Atat1	0.431553	1.57445	-2.11485	-2.82902	-1.34832	-3.87232	-0.329643	-0.102509	-2.94345	0.0886192	0.124502	0.287622	-3.07794	-0.449886	-2.32912	-1.97531	Acetyl [N-Term]	16	566	3	398	16	Mouse	Mus musculus OX=11266
High	Master Protein	Q5SYD0	Unconventional myosin-Id OS=Mus musculus OX=10090 GN=Myo1d PE=1 SV=1	0.919205	1.43028	1.55353	1.6104	1.54547	1.79865	1.40017	0.468742	3.50797	1.43209	1.68565	1.61242	2.81984	2.50756	3.15674	2.28189		7	15	7	1006	7	Mouse	Mus musculus OX=11267
High	Master Protein	P10518	Delta-aminolevulinic acid dehydratase OS=Mus musculus OX=10090 GN=Alad PE=1 SV=1	0.798588	0.914223	0.705831	0.942251	1.01504	0.424766	0.508184	1.10328	1.13733	0.930397	1.13279	1.00904	0.914007	0.569916	0.908997	0.726221	Acetyl [N-Term]	9	107	5	330	9	Mouse	Mus musculus OX=11268
High	Master Protein	Q922D8	C-1-tetrahydrofolate synthase, cytoplasmic OS=Mus musculus OX=10090 GN=Mthfd1 PE=1 SV=4	1.07636	-0.158602	0.423723	0.14323	0.779152	0.790174	0.214848	1.63682	1.05054	1.5992	1.33085	1.51464	0.783636	-0.0616798	1.11786	0.50305		30	487	12	935	30	Mouse	Mus musculus OX=11269
High	Master Protein	Q9QZM0	Ubiquilin-2 OS=Mus musculus OX=10090 GN=Ubqln2 PE=1 SV=2	0.796873	-0.000711441	0.261902	0.429493	0.134168	0.0501528	0.472099	1.43408	0.120839	1.2997	1.0296	0.862041	0.110582	-0.2084	0.0521317	0.832176		11	304	3	638	11	Mouse	Mus musculus OX=11270
High	Master Protein	Q91YQ3	Cold shock domain-containing protein C2 OS=Mus musculus OX=10090 GN=Csdc2 PE=1 SV=2	1.37685	1.47484	1.52	2.02025	2.88897	2.64597	1.56353	0.540814	2.39448	1.83274	0.954643	2.63251	3.08857	3.25002	3.14597	2.31403		5	199	5	154	5	Mouse	Mus musculus OX=11271
High	Master Protein	P51791-3	Isoform 3 of H(+)/Cl(-) exchange transporter 3 OS=Mus musculus OX=10090 GN=Clcn3	0.794012	0.627238	1.08849	0.981216	0.866556	0.762755	1.02575	0.875816	0.993565	1.13908	1.05871	1.00613	1.31152	1.10549	1.19632	1.10781		10	106	8	866	10	Mouse	Mus musculus OX=11272
High	Master Protein	P22315	Ferrochelatase, mitochondrial OS=Mus musculus OX=10090 GN=Fech PE=1 SV=2	0.641808	-1.22707	-0.0147343	-0.302786	-0.359724	-0.834099	0.746693	1.49965	0.0315075	1.30817	1.07056	0.900229	0.185326	-1.44585	-0.157705	0.745001		11	101	6	420	11	Mouse	Mus musculus OX=11273
High	Master Protein	Q62241	U1 small nuclear ribonucleoprotein C OS=Mus musculus OX=10090 GN=Snrpc PE=1 SV=1	0.932947	1.58874	1.44197	1.48725	1.72622	1.72766	0.992561	-0.178535	0.526996	0.357394	0.28371	0.612312	1.26306	0.95533	0.834921	0.330112		3	69	3	159	3	Mouse	Mus musculus OX=11274
High	Master Protein	P14106	Complement C1q subcomponent subunit B OS=Mus musculus OX=10090 GN=C1qb PE=1 SV=2	0.827208	1.73753	0.740673	0.981894	1.33012	1.49178	0.986223	1.55262	0.872196	1.28211	1.14936	0.890079	1.72278	1.45755	1.4345	1.46439		3	81	3	253	3	Mouse	Mus musculus OX=11275
High	Master Protein	P28658	Ataxin-10 OS=Mus musculus OX=10090 GN=Atxn10 PE=1 SV=2	0.645061	-0.0232868	-0.566374	-0.321728	0.0155668	0.465264	0.626789	2.00057	-0.397036	1.5094	1.26145	1.10532	-0.302364	0.0177307	-0.570612	0.723438		14	263	9	475	14	Mouse	Mus musculus OX=11276
High	Master Protein	P37804	Transgelin OS=Mus musculus OX=10090 GN=Tagln PE=1 SV=3	0.77883	1.04823	0.336376	1.29052	0.851307	0.419307	0.616982	1.20357	3.6059	1.46139	0.633551	2.43714	0.619829	0.999231	2.32127	2.82108		12	204	5	201	12	Mouse	Mus musculus OX=11277
High	Master Protein	Q9CQE8	RNA transcription, translation and transport factor protein OS=Mus musculus OX=10090 GN=RTRAF PE=1 SV=1	1.34175	1.78924	1.87814	2.2045	1.92668	1.45403	1.03505	0.00968742	0.273153	0.364772	0.941523	0.879862	1.79433	1.94725	1.20727	0.819344		7	45	2	244	7	Mouse	Mus musculus OX=11278
High	Master Protein	P56379	ATP synthase subunit ATP5MPL, mitochondrial OS=Mus musculus OX=10090 GN=Atp5mpl PE=1 SV=1	1.16829	0.0672569	0.207587	0.560541	-0.0267181	-0.0195074	0.508593	1.80936	0.815034	2.24996	1.31299	0.822828	0.315445	-0.335203	0.384264	0.578659		4	89	4	58	4	Mouse	Mus musculus OX=11279
High	Master Protein	P85094	Isochorismatase domain-containing protein 2A OS=Mus musculus OX=10090 GN=Isoc2a PE=1 SV=1	0.759596	-1.06195	0.150406	-0.327908	-0.503572	-0.549363	-0.844507	-1.578	-1.36383	-1.94999	-0.335402	-1.16108	0.500816	0.660236	-0.551464	-1.12774		3	17	3	206	3	Mouse	Mus musculus OX=11280
High	Master Protein	Q62190	Macrophage-stimulating protein receptor OS=Mus musculus OX=10090 GN=Mst1r PE=1 SV=3	0.733694	1.22291	1.06403	1.21292	1.12445	1.03774	0.715633	-0.397254	0.322791	-0.181755	-0.190668	-0.0628548	0.589796	0.446838	0.511419	0.147282		2	121	1	1378	2	Mouse	Mus musculus OX=11281
High	Master Protein	Q80UG2	Plexin-A4 OS=Mus musculus OX=10090 GN=Plxna4 PE=1 SV=3	0.673105	-0.32484	-0.399584	-0.491552	-0.766352	-0.816208	0.339079	1.05498	-1.41875	1.10946	0.938017	0.906031	-0.130116	-0.778074	-1.20527	0.353724		53	1456	9	1893	53	Mouse	Mus musculus OX=11282
High	Master Protein	Q922Q9	Chitinase domain-containing protein 1 OS=Mus musculus OX=10090 GN=Chid1 PE=1 SV=1	0.675034	1.0693	0.75548	1.09355	0.354022	0.900338	0.88446	-0.262009	0.241455	-0.812622	0.385771	0.289682	0.797388	0.937005	0.747976	0.410705		6	37	3	393	6	Mouse	Mus musculus OX=11283
High	Master Protein	Q91ZJ5	UTP--glucose-1-phosphate uridylyltransferase OS=Mus musculus OX=10090 GN=Ugp2 PE=1 SV=3	0.0204182	0.538321	-0.284126	1.00769	-0.509541	-0.346644	-0.514179	1.34713	0.911402	1.41576	1.52283	1.53022	0.0277901	-1.03392	0.0244942	1.63637		24	917	5	508	24	Mouse	Mus musculus OX=11284
High	Master Protein	Q9DAK9	14 kDa phosphohistidine phosphatase OS=Mus musculus OX=10090 GN=Phpt1 PE=1 SV=1	0.742846	0.387847	0.52414	0.582432	0.60902	0.360066	0.607803	1.14326	1.00589	1.07563	0.911751	0.925423	0.582443	0.306428	0.620089	0.64137		5	241	4	124	5	Mouse	Mus musculus OX=11285
High	Master Protein	Q80WJ7	Protein LYRIC OS=Mus musculus OX=10090 GN=Mtdh PE=1 SV=1	0.820219	-0.314639	-0.171179	0.331903	0.439403	-0.11316	0.872057	1.39546	0.0958786	1.02029	1.1805	1.09264	0.273474	-0.463823	0.22772	0.478697		14	319	6	579	14	Mouse	Mus musculus OX=11286
High	Master Protein	Q8CGA0	Protein phosphatase 1F OS=Mus musculus OX=10090 GN=Ppm1f PE=1 SV=1	0.888037	0.059823	0.748227	0.748437	0.733257	0.432123	0.641695	0.95857	0.839373	0.80973	0.901882	0.445112	0.659321	0.0725155	0.708332	0.829893		8	92	6	452	8	Mouse	Mus musculus OX=11287
High	Master Protein	Q61035	Histidine--tRNA ligase, cytoplasmic OS=Mus musculus OX=10090 GN=Hars1 PE=1 SV=2	0.740873	-0.339764	0.050539	-0.11603	-0.149246	0.0414639	0.585745	1.50532	0.192478	0.997874	0.828472	0.764198	0.0244503	-0.950233	-0.0404949	0.451231		20	544	4	509	20	Mouse	Mus musculus OX=11288
High	Master Protein	Q8CGK3	Lon protease homolog, mitochondrial OS=Mus musculus OX=10090 GN=Lonp1 PE=1 SV=2	0.73959	-0.181815	0.192314	0.378933	0.320639	-0.109576	0.826967	1.05185	0.0533085	0.90495	1.10609	0.638699	0.375011	-0.370452	0.420406	0.648508		21	487	8	949	21	Mouse	Mus musculus OX=11289
High	Master Protein	Q62059-2	Isoform V1 of Versican core protein OS=Mus musculus OX=10090 GN=Vcan	0.807924	1.88916	1.52979	1.31034	1.41721	1.98029	1.33989	0.137433	0.336123	-2.02563	-2.21141	-2.31597	-1.84511	-2.471	-1.65843	-1.71441		21	1239	1	2397	21	Mouse	Mus musculus OX=11290
High	Master Protein	Q9D6L8	Peptidyl-prolyl cis-trans isomerase-like 3 OS=Mus musculus OX=10090 GN=Ppil3 PE=1 SV=1	0.735157	1.8868	2.01781	2.02611	1.59248	1.44405	1.41775	-1.49934	0.499192	-0.0952749	0.770908	1.01661	2.00867	2.3457	1.674	1.42703		6	105	6	161	6	Mouse	Mus musculus OX=11291
High	Master Protein	Q62420	Endophilin-A1 OS=Mus musculus OX=10090 GN=Sh3gl2 PE=1 SV=2	0.812185	-0.703505	0.028306	0.389571	-0.281933	0.122182	0.381674	1.58734	-0.0467157	1.6811	1.14396	1.08939	0.336521	-0.926491	-0.484612	0.756266		24	1928	3	352	24	Mouse	Mus musculus OX=11292
High	Master Protein	G5E8K5	Ankyrin-3 OS=Mus musculus OX=10090 GN=Ank3 PE=1 SV=1	0.370756	-0.653993	-0.617972	-0.258567	-0.894207	-1.50511	-0.014595	1.08913	-0.615641	0.866266	0.782988	0.52603	-0.637171	-1.88803	-0.744438	-0.245239		48	1660	5	1961	48	Mouse	Mus musculus OX=11293
High	Master Protein	A2ADY9	Protein DDI1 homolog 2 OS=Mus musculus OX=10090 GN=Ddi2 PE=1 SV=1	0.646238	0.823638	0.898674	1.01386	1.19931	1.03195	0.873276	1.02312	1.00697	1.37543	1.16827	1.26916	1.51772	1.36595	1.41051	1.25236		5	118	5	399	5	Mouse	Mus musculus OX=11294
High	Master Protein	Q8BHJ7	Gamma-aminobutyric acid receptor subunit alpha-5 OS=Mus musculus OX=10090 GN=Gabra5 PE=1 SV=1	0.598274	0.93991	1.02754	0.889357	0.998692	1.10806	0.354534	-0.126238	0.457422	0.585372	0.0501423	0.723389	0.382683	0.396695	0.69381	0.437064		8	124	1	463	8	Mouse	Mus musculus OX=11295
High	Master Protein	O08638	Myosin-11 OS=Mus musculus OX=10090 GN=Myh11 PE=1 SV=1	0.801991	0.224151	0.0023489	0.724846	-0.131255	-0.421607	0.392931	0.430641	3.69817	1.60606	0.262014	1.35728	-0.410248	-0.503778	1.34023	1.86555		54	1032	14	1972	54	Mouse	Mus musculus OX=11296
High	Master Protein	Q99L13	3-hydroxyisobutyrate dehydrogenase, mitochondrial OS=Mus musculus OX=10090 GN=Hibadh PE=1 SV=1	0.556601	-0.285996	-0.140091	0.154076	0.253597	0.159531	0.0880375	0.656489	0.553242	0.740709	1.04125	0.83353	0.521719	-0.230773	0.663643	0.807779		7	113	5	335	7	Mouse	Mus musculus OX=11297
High	Master Protein	Q6PDL0	Cytoplasmic dynein 1 light intermediate chain 2 OS=Mus musculus OX=10090 GN=Dync1li2 PE=1 SV=2	0.716059	-0.0692348	-0.0318823	0.0654163	-0.244743	-0.217594	0.090477	0.572665	-0.174562	0.136475	0.617458	0.30757	0.0922585	-0.356449	0.0758896	0.217361		20	761	3	492	20	Mouse	Mus musculus OX=11298
High	Master Protein	Q8JZN5	Complex I assembly factor ACAD9, mitochondrial OS=Mus musculus OX=10090 GN=Acad9 PE=1 SV=2	0.975325	-0.206872	-0.044301	0.246788	0.553571	-0.631326	0.819998	1.49683	0.662792	1.45404	1.30895	1.2645	-0.0878849	-0.427328	0.219675	0.723574		12	220	7	625	12	Mouse	Mus musculus OX=11299
High	Master Protein	Q8BL65	Actin-binding LIM protein 2 OS=Mus musculus OX=10090 GN=Ablim2 PE=1 SV=1	0.618664	-0.811282	-0.373768	-0.0934639	-1.1028	-0.321437	0.714407	1.42931	0.780276	1.43519	1.09888	0.991753	-0.520786	-1.72779	-0.381165	0.561205		16	265	10	612	16	Mouse	Mus musculus OX=11300
High	Master Protein	Q80U23-2	Isoform 2 of Syntaphilin OS=Mus musculus OX=10090 GN=Snph	0.721537	-0.927953	0.0419216	0.122519	-1.5801	-0.963508	0.170765	1.0825	-0.4641	0.960237	1.03663	0.766449	0.00727081	-0.960471	-0.186222	0.626181		15	265	5	528	15	Mouse	Mus musculus OX=11301
High	Master Protein	Q8C0C7	Phenylalanine--tRNA ligase alpha subunit OS=Mus musculus OX=10090 GN=Farsa PE=1 SV=1	0.735031	0.403496	0.62924	0.699051	0.247207	-0.160399	0.863972	1.47615	0.521536	1.21374	1.12897	0.771133	0.634739	0.276275	0.362793	0.717105		15	470	8	508	15	Mouse	Mus musculus OX=11302
High	Master Protein	Q8R3H7	Heparan sulfate 2-O-sulfotransferase 1 OS=Mus musculus OX=10090 GN=Hs2st1 PE=1 SV=2	0.70406	0.967244	1.0602	1.19149	1.45185	1.35145	0.628281	-0.101559	0.992783	0.388715	0.470816	1.03448	1.04446	1.10168	1.22805	0.932348		7	76	7	356	7	Mouse	Mus musculus OX=11303
High	Master Protein	P50544	Very long-chain specific acyl-CoA dehydrogenase, mitochondrial OS=Mus musculus OX=10090 GN=Acadvl PE=1 SV=3	0.704041	-0.180253	-0.0113811	0.0503769	0.649477	0.331413	0.226917	1.21252	0.100267	0.882337	0.952112	0.892315	0.656351	-0.140148	0.41256	0.610168		10	201	8	656	10	Mouse	Mus musculus OX=11304
High	Master Protein	Q9JKY5	Huntingtin-interacting protein 1-related protein OS=Mus musculus OX=10090 GN=Hip1r PE=1 SV=2	0.701309	-1.74762	-1.09318	-1.079	-1.09751	-0.861581	-0.0390263	0.905432	-0.0380011	0.798556	0.707924	0.684357	-1.15882	-1.61557	-0.592251	0.0296764		16	272	6	1068	16	Mouse	Mus musculus OX=11305
High	Master Protein	Q9Z130	Heterogeneous nuclear ribonucleoprotein D-like OS=Mus musculus OX=10090 GN=Hnrnpdl PE=1 SV=1	0.653635	1.24964	0.788386	1.11458	1.04746	1.47067	0.462254	NaN	0.386674	NaN	-0.296793	0.150896	0.907087	1.07661	0.629944	0.376256	Acetyl [N-Term]	17	816	1	301	17	Mouse	Mus musculus OX=11306
High	Master Protein	P29391	Ferritin light chain 1 OS=Mus musculus OX=10090 GN=Ftl1 PE=1 SV=2	0.657816	0.23622	0.39708	0.480852	0.360981	1.11285	0.189634	-0.0174999	1.15602	0.0660114	0.687998	0.73921	1.89606	1.61591	1.19301	0.655354		7	59	7	183	7	Mouse	Mus musculus OX=11307
High	Master Protein	Q9JMA1	Ubiquitin carboxyl-terminal hydrolase 14 OS=Mus musculus OX=10090 GN=Usp14 PE=1 SV=3	0.893244	-0.115944	-0.186273	0.215034	0.0316925	-0.250273	0.450314	1.32162	0.000601768	0.974081	0.935884	0.67289	-0.481398	-1.94576	0.0818291	0.559885		26	990	5	493	26	Mouse	Mus musculus OX=11308
High	Master Protein	Q924M7	Mannose-6-phosphate isomerase OS=Mus musculus OX=10090 GN=Mpi PE=1 SV=1	0.623697	-0.264781	-0.207723	-0.18276	-0.1098	-0.788463	0.401403	0.913864	0.0210419	0.786257	1.045	0.733469	0.012619	-0.297391	0.013092	0.461225		10	249	7	423	10	Mouse	Mus musculus OX=11309
High	Master Protein	Q8QZT2	Centriole, cilia and spindle-associated protein OS=Mus musculus OX=10090 GN=Ccsap PE=1 SV=1	0.690212	-0.542695	-0.191949	0.0679798	-1.42753	-0.972606	1.1923	1.67553	-1.11146	1.44647	0.880135	0.760176	-0.30138	-1.91857	-1.18187	0.187756		8	92	7	252	8	Mouse	Mus musculus OX=11310
High	Master Protein	Q8BZ98	Dynamin-3 OS=Mus musculus OX=10090 GN=Dnm3 PE=1 SV=1	0.793407	-0.582123	-0.248178	0.350769	-1.8447	-0.705503	0.439461	0.712087	0.161535	0.308908	0.996119	0.0174694	-0.0986996	-2.95529	-0.0275192	0.254141		37	2200	3	863	37	Mouse	Mus musculus OX=11311
High	Master Protein	Q9QZS0	Collagen alpha-3(IV) chain OS=Mus musculus OX=10090 GN=Col4a3 PE=1 SV=2	0.894495	1.30937	1.07128	1.26711	1.68708	1.60793	0.971998	0.128693	2.9967	0.774832	0.56641	1.15126	2.01863	1.8347	2.42122	1.91346		1	29	1	1669	1	Mouse	Mus musculus OX=11312
High	Master Protein	Q80X80	Phospholipid transfer protein C2CD2L OS=Mus musculus OX=10090 GN=C2cd2l PE=1 SV=3	0.684835	-1.0786	-0.670597	-0.571228	-0.820347	-1.35414	0.824312	1.20705	-0.427032	1.00603	0.795345	0.658413	-0.77828	-1.83893	-0.496386	0.387968		15	172	10	706	15	Mouse	Mus musculus OX=11313
High	Master Protein	O35598	Disintegrin and metalloproteinase domain-containing protein 10 OS=Mus musculus OX=10090 GN=Adam10 PE=1 SV=2	0.63574	1.09862	1.22235	0.789095	0.722663	0.56726	0.312105	-0.386156	0.633625	0.180206	0.544954	0.432486	0.713591	0.628159	0.455862	0.459961		5	91	5	749	5	Mouse	Mus musculus OX=11314
High	Master Protein	P49586	Choline-phosphate cytidylyltransferase A OS=Mus musculus OX=10090 GN=Pcyt1a PE=1 SV=1	0.664972	1.17351	1.11483	1.0525	1.12944	1.2805	0.977638	-0.328105	1.11752	0.298184	0.235079	0.590788	1.19612	1.2167	1.12624	0.767672		6	187	6	367	6	Mouse	Mus musculus OX=11315
High	Master Protein	Q9R1P4	Proteasome subunit alpha type-1 OS=Mus musculus OX=10090 GN=Psma1 PE=1 SV=1	0.682005	-0.192916	-0.753866	-1.37451	-0.599995	-0.246713	0.443003	0.818297	-0.420619	0.708124	1.23867	0.929619	-1.07616	-1.77974	0.0351315	0.802976		21	873	4	263	21	Mouse	Mus musculus OX=11316
High	Master Protein	Q8BQP9	Regulator of G-protein signaling 7-binding protein OS=Mus musculus OX=10090 GN=Rgs7bp PE=1 SV=1	0.595007	0.40591	0.525764	0.575247	0.202724	-0.209037	0.303827	0.384501	0.0210934	0.324268	0.468714	0.336363	0.765709	0.60122	0.69276	0.387354		3	79	3	257	3	Mouse	Mus musculus OX=11317
High	Master Protein	P03888	NADH-ubiquinone oxidoreductase chain 1 OS=Mus musculus OX=10090 GN=Mtnd1 PE=1 SV=3	0.67804	-0.39931	-0.649703	-0.328331	-0.367228	-0.766577	0.992191	0.621286	-1.16474	-0.0757751	1.16756	-0.326036	-0.139238	-0.0688906	-0.246	0.780054		3	64	2	318	3	Mouse	Mus musculus OX=11318
High	Master Protein	Q8BGN3	Glycerophosphocholine cholinephosphodiesterase ENPP6 OS=Mus musculus OX=10090 GN=Enpp6 PE=1 SV=1	0.633419	0.740745	0.833055	0.460781	0.184214	-0.807106	-0.51491	-0.230589	-0.200994	-0.800101	0.151133	0.344025	0.923717	-2.80446	-0.402975	-0.49682		5	86	5	440	5	Mouse	Mus musculus OX=11319
High	Master Protein	P32921	Tryptophan--tRNA ligase, cytoplasmic OS=Mus musculus OX=10090 GN=Wars1 PE=1 SV=2	0.588678	0.103891	0.256567	0.121732	0.156296	0.133531	0.35519	1.37265	0.300084	1.14192	0.91622	1.0227	0.256418	-0.220406	0.320816	0.603144		18	387	9	481	18	Mouse	Mus musculus OX=11320
High	Master Protein	P54830	Tyrosine-protein phosphatase non-receptor type 5 OS=Mus musculus OX=10090 GN=Ptpn5 PE=1 SV=2	0.6297	-0.353538	-0.191755	0.0149727	-0.171617	-1.04471	0.384295	0.649013	-1.1899	0.152536	1.08024	0.566977	0.155781	-0.4582	0.0103245	0.497265		6	72	3	541	6	Mouse	Mus musculus OX=11321
High	Master Protein	Q7M6Z0	Reticulon-4 receptor-like 2 OS=Mus musculus OX=10090 GN=Rtn4rl2 PE=1 SV=1	0.657429	1.17146	1.14555	1.21877	1.46892	1.61234	1.28463	0.389309	0.513949	0.49873	0.485668	1.17459	1.19022	1.73944	1.4202	1.2754		4	169	4	420	4	Mouse	Mus musculus OX=11322
High	Master Protein	Q6ZQ73	Cullin-associated NEDD8-dissociated protein 2 OS=Mus musculus OX=10090 GN=Cand2 PE=1 SV=2	0.703409	0.943643	0.782492	0.785628	1.60412	1.69359	1.27124	0.884547	1.68709	1.37871	0.454912	1.09077	0.369766	0.290073	0.502625	0.204704		9	173	2	1235	9	Mouse	Mus musculus OX=11323
High	Master Protein	Q9JLB0-2	Isoform Alpha of MAGUK p55 subfamily member 6 OS=Mus musculus OX=10090 GN=Mpp6	0.992052	1.00805	0.991807	0.679511	0.967038	-0.0180597	0.762508	-1.12637	0.721663	0.212524	1.137	0.84609	0.254461	1.21585	1.38269	1.30545	Acetyl [N-Term]	24	915	3	539	24	Mouse	Mus musculus OX=11324
High	Master Protein	Q9WTP7	GTP:AMP phosphotransferase AK3, mitochondrial OS=Mus musculus OX=10090 GN=Ak3 PE=1 SV=3	0.820148	-0.306583	0.332023	0.0360184	0.669551	0.592319	0.656015	0.995203	0.396557	0.825007	1.08193	0.961555	0.717661	0.0958595	0.698284	0.908632		14	383	5	227	14	Mouse	Mus musculus OX=11325
High	Master Protein	Q9WVA4	Transgelin-2 OS=Mus musculus OX=10090 GN=Tagln2 PE=1 SV=4	0.65719	1.43137	0.994537	1.07612	1.61887	1.58582	0.569504	0.259987	1.26066	-0.03755	0.452894	0.876497	1.45355	1.3947	1.40212	1.18954		14	1417	4	199	14	Mouse	Mus musculus OX=11326
High	Master Protein	Q9CRB6	Tubulin polymerization-promoting protein family member 3 OS=Mus musculus OX=10090 GN=Tppp3 PE=1 SV=1	0.737658	0.678428	0.849468	0.303976	0.605607	0.775574	0.167913	0.249658	0.45355	-0.702486	0.798126	0.841421	1.17801	-0.336252	0.485991	0.66593		8	127	3	176	8	Mouse	Mus musculus OX=11327
High	Master Protein	Q99JP6-2	Isoform 2 of Homer protein homolog 3 OS=Mus musculus OX=10090 GN=Homer3	0.647892	0.220901	0.596669	0.0943708	0.156193	-0.0651903	0.781319	1.11684	0.76897	1.53197	0.559973	0.848972	0.288225	0.193844	0.236967	0.785784		10	115	7	359	10	Mouse	Mus musculus OX=11328
High	Master Protein	Q9JKR6	Hypoxia up-regulated protein 1 OS=Mus musculus OX=10090 GN=Hyou1 PE=1 SV=1	0.607019	-0.189031	-0.239105	0.105509	0.436035	0.131368	0.652487	1.41634	0.311015	0.977924	0.90134	0.678955	0.0413055	0.142799	0.42045	0.684238		29	749	8	999	29	Mouse	Mus musculus OX=11329
High	Master Protein	Q99J08	SEC14-like protein 2 OS=Mus musculus OX=10090 GN=Sec14l2 PE=1 SV=1	-0.275206	-0.353397	-0.844633	-0.172579	-1.00568	-1.11298	-0.577047	1.45617	-0.957264	0.875828	0.674515	0.452389	-0.654142	-0.585762	-0.256416	0.599052		13	112	7	403	13	Mouse	Mus musculus OX=11330
High	Master Protein	Q04857	Collagen alpha-1(VI) chain OS=Mus musculus OX=10090 GN=Col6a1 PE=1 SV=1	0.453548	1.3246	1.4597	1.87151	0.839728	0.178554	1.21504	-0.70527	1.47954	-0.345303	0.377842	0.208233	0.987082	0.999197	0.738861	0.735155		17	307	6	1025	17	Mouse	Mus musculus OX=11331
High	Master Protein	P63085	Mitogen-activated protein kinase 1 OS=Mus musculus OX=10090 GN=Mapk1 PE=1 SV=3	0.64509	0.0305829	NaN	0.247383	NaN	0.0652657	1.65165	0.775725	0.0872111	1.02002	0.768507	0.900982	0.742195	NaN	0.862655	NaN		29	1852	1	358	29	Mouse	Mus musculus OX=11332
High	Master Protein	P61750	ADP-ribosylation factor 4 OS=Mus musculus OX=10090 GN=Arf4 PE=1 SV=2	0.526098	0.324666	0.194323	0.255961	0.571097	0.358307	0.214827	1.19872	0.588199	0.924115	0.72761	0.825617	-0.0235996	-0.294879	0.106642	0.481096		12	2793	2	180	12	Mouse	Mus musculus OX=11333
High	Master Protein	P56375	Acylphosphatase-2 OS=Mus musculus OX=10090 GN=Acyp2 PE=1 SV=2	0.674946	-2.1642	-1.55894	-1.79408	-2.46084	-2.40453	0.366739	0.703373	-2.20305	0.679015	0.707493	0.657425	-1.76766	-3.04648	0.384068	0.523301		4	27	4	106	4	Mouse	Mus musculus OX=11334
High	Master Protein	Q6NV83	U2 snRNP-associated SURP motif-containing protein OS=Mus musculus OX=10090 GN=U2surp PE=1 SV=3	0.475067	1.03341	1.04633	1.15976	1.0724	1.22075	0.848946	-0.430428	0.125952	-0.262758	-0.0362415	-0.134239	0.668934	0.678959	0.0843964	0.042655		8	75	8	1029	8	Mouse	Mus musculus OX=11335
High	Master Protein	Q3UPL0	Protein transport protein Sec31A OS=Mus musculus OX=10090 GN=Sec31a PE=1 SV=2	0.632406	-0.696137	0.218077	0.707676	0.145069	0.197888	1.04239	1.52943	0.649306	1.26883	0.920853	0.894363	-0.246635	-0.551292	-0.283056	0.481188		26	518	12	1230	26	Mouse	Mus musculus OX=11336
High	Master Protein	Q8CBE3	WD repeat-containing protein 37 OS=Mus musculus OX=10090 GN=Wdr37 PE=1 SV=1	0.628786	-1.12226	-0.802968	-0.214495	-0.751324	-1.01979	-0.0837231	1.34904	-0.886936	1.1497	0.703184	0.861795	-0.571751	-1.17979	-0.365133	0.267035		18	338	5	496	18	Mouse	Mus musculus OX=11337
High	Master Protein	Q9Z0U1	Tight junction protein ZO-2 OS=Mus musculus OX=10090 GN=Tjp2 PE=1 SV=2	0.603657	0.690313	0.69923	0.639532	0.56637	0.375995	0.609262	0.459219	1.14078	0.582073	0.736717	0.689251	0.78903	0.627052	0.767347	0.857664		7	96	6	1167	7	Mouse	Mus musculus OX=11338
High	Master Protein	Q9R1C7	Pre-mRNA-processing factor 40 homolog A OS=Mus musculus OX=10090 GN=Prpf40a PE=1 SV=1	0.624252	1.36858	1.1655	1.25724	1.26929	1.39477	1.02601	-0.424925	0.705756	-0.00742817	0.242119	-0.147278	1.06987	0.9966	0.672125	0.519341		8	108	8	953	8	Mouse	Mus musculus OX=11339
High	Master Protein	Q9EP72	ER membrane protein complex subunit 7 OS=Mus musculus OX=10090 GN=Emc7 PE=1 SV=1	0.698019	1.26055	1.10946	1.16612	1.29183	1.28866	1.06665	0.345591	1.18639	0.673964	0.737318	0.922472	1.52568	1.573	1.41817	1.06743		3	123	3	241	3	Mouse	Mus musculus OX=11340
High	Master Protein	Q9D6U8	Protein FAM162A OS=Mus musculus OX=10090 GN=Fam162a PE=1 SV=1	0.611212	0.086997	0.0986433	0.27016	0.280946	0.133842	0.400795	1.56952	0.605522	1.29772	0.968805	0.918575	0.126726	-0.067749	0.585258	0.610487		7	158	5	155	7	Mouse	Mus musculus OX=11341
High	Master Protein	Q99MN1	Lysine--tRNA ligase OS=Mus musculus OX=10090 GN=Kars1 PE=1 SV=1	0.305174	-0.341459	-0.667431	-0.30666	-0.289053	-0.302245	-0.40131	1.11564	-0.14901	1.05449	0.66519	0.937923	-0.478626	-0.792041	-0.117413	0.147326		14	276	6	595	14	Mouse	Mus musculus OX=11342
High	Master Protein	Q6URW6	Myosin-14 OS=Mus musculus OX=10090 GN=Myh14 PE=1 SV=1	0.607517	0.0612612	0.388079	0	0.47414	0.490495	0.896347	1.24371	1.39906	1.32425	1.33976	1.55909	1.81182	1.70233	1.69351	1.58814		29	579	4	2000	29	Mouse	Mus musculus OX=11343
High	Master Protein	Q9CQA1	Trafficking protein particle complex subunit 5 OS=Mus musculus OX=10090 GN=Trappc5 PE=1 SV=1	0.743645	1.24933	1.16723	1.0614	0.985703	0.521485	1.09735	0.339261	0.212223	0.260297	0.728464	0.679054	0.884523	1.13105	0.955303	0.833263		6	119	6	188	6	Mouse	Mus musculus OX=11344
High	Master Protein	P67778	Prohibitin OS=Mus musculus OX=10090 GN=Phb PE=1 SV=1	0.683844	-0.501234	-0.107928	-0.0296516	-0.148679	-0.300253	0.464523	1.14229	0.0459766	1.07954	0.987526	0.672152	-0.168396	-0.592165	-0.0559559	0.510895		20	1367	1	272	20	Mouse	Mus musculus OX=11345
High	Master Protein	Q9Z2U0	Proteasome subunit alpha type-7 OS=Mus musculus OX=10090 GN=Psma7 PE=1 SV=1	0.703211	-0.0684958	0.110845	0.0847321	0.520989	-0.0662441	0.485607	1.44874	0.462366	1.23127	1.35358	1.11913	0.310366	-0.0351372	0.37376	0.810702		15	807	2	248	15	Mouse	Mus musculus OX=11346
High	Master Protein	Q8K2P7	Sodium-coupled neutral amino acid transporter 1 OS=Mus musculus OX=10090 GN=Slc38a1 PE=1 SV=1	-0.497274	0.603626	0.624979	0.550082	0.838215	0.550732	0.162241	-2.49405	-0.845018	-1.49238	0.202864	0.822388	1.80992	0.875922	0.823721	-0.217715		5	86	5	485	5	Mouse	Mus musculus OX=11347
High	Master Protein	P40237	CD82 antigen OS=Mus musculus OX=10090 GN=Cd82 PE=1 SV=1	0.590904	0.755457	0.831081	0.315764	-0.459805	0.0765734	0.0517426	0.918819	0.402276	0.487834	1.0064	1.1246	0.690285	-1.21947	0.0307827	0.606979		4	72	4	266	4	Mouse	Mus musculus OX=11348
High	Master Protein	Q923D2	Flavin reductase (NADPH) OS=Mus musculus OX=10090 GN=Blvrb PE=1 SV=3	0.32143	-0.183624	0.0486937	0.365849	0.465057	0.541982	0.667358	0.500273	1.01268	0.401524	0.784954	0.450918	0.427702	0.47241	0.617434	0.491472		5	93	3	206	5	Mouse	Mus musculus OX=11349
High	Master Protein	P63042	Stathmin-4 OS=Mus musculus OX=10090 GN=Stmn4 PE=1 SV=1	0.953716	2.15672	1.93944	1.53451	1.50994	1.11912	0.0946903	-1.11305	0.325556	-0.308991	-0.279268	0.404415	1.10382	1.59594	0.822275	0.782427		5	145	4	189	5	Mouse	Mus musculus OX=11350
High	Master Protein	Q8R3D1	TBC1 domain family member 13 OS=Mus musculus OX=10090 GN=Tbc1d13 PE=1 SV=1	0.589647	1.23793	1.29002	0.85232	1.40981	1.18389	1.05524	-0.274927	0.520473	-0.195807	0.292948	0.349525	1.0146	0.890598	0.745113	0.374305		7	129	1	400	7	Mouse	Mus musculus OX=11351
High	Master Protein	Q9JIA1	Leucine-rich glioma-inactivated protein 1 OS=Mus musculus OX=10090 GN=Lgi1 PE=1 SV=1	0.581154	-0.187584	-0.388394	-0.188904	-0.0686932	-0.141858	0.296148	1.31968	0.353096	0.995028	0.953749	0.850065	-0.535236	-0.163393	0.0582581	0.1346		17	585	5	557	17	Mouse	Mus musculus OX=11352
High	Master Protein	Q8C163	Nuclease EXOG, mitochondrial OS=Mus musculus OX=10090 GN=Exog PE=1 SV=1	0.591959	-2.77255	-0.118124	0.0964012	-0.904541	-2.28066	0.345642	1.40196	0.115324	0.559822	1.39322	0.461315	-0.460562	-0.356389	-0.267721	0.837163		5	79	4	368	5	Mouse	Mus musculus OX=11353
High	Master Protein	Q9Z2D6	Methyl-CpG-binding protein 2 OS=Mus musculus OX=10090 GN=Mecp2 PE=1 SV=1	0.566967	-0.655332	-0.920305	0.0832806	-0.809153	-1.64264	0.709818	0.567549	0.217581	0.412802	0.583178	0.091959	-0.34236	-1.79723	-0.270559	-0.0755768		19	453	6	484	19	Mouse	Mus musculus OX=11354
High	Master Protein	Q99LD8	N(G),N(G)-dimethylarginine dimethylaminohydrolase 2 OS=Mus musculus OX=10090 GN=Ddah2 PE=1 SV=1	0.550982	0.358778	0.345824	0.53348	0.472923	0.622015	0.555683	0.64628	0.77767	0.692059	0.919909	0.88443	0.922665	0.612205	0.76827	0.633993		15	746	3	285	15	Mouse	Mus musculus OX=11355
High	Master Protein	Q68FF6	ARF GTPase-activating protein GIT1 OS=Mus musculus OX=10090 GN=Git1 PE=1 SV=1	0.566397	-0.242224	-0.215712	-0.213772	-0.78686	-2.49959	0.660357	1.85518	-0.45432	1.7384	1.34796	1.27752	-1.43312	-0.670115	-1.07089	0.663454		34	972	6	770	34	Mouse	Mus musculus OX=11356
High	Master Protein	Q3UMR5	Calcium uniporter protein, mitochondrial OS=Mus musculus OX=10090 GN=Mcu PE=1 SV=2	0.495127	-0.50432	0.0555916	-0.24119	0.0411892	-0.129308	0.79887	0.959843	-0.795746	0.804193	0.560423	0.667965	-0.287279	-0.00238419	-0.321466	0.451466		15	381	2	350	15	Mouse	Mus musculus OX=11357
High	Master Protein	Q60875	Rho guanine nucleotide exchange factor 2 OS=Mus musculus OX=10090 GN=Arhgef2 PE=1 SV=4	0.558075	-1.91246	-0.814665	-0.767319	-0.796791	-1.7089	0.604748	1.70125	1.38231	0.750706	0.370373	0.291132	-0.624714	-3.29727	-0.85747	0.135482		24	415	11	985	24	Mouse	Mus musculus OX=11358
High	Master Protein	Q5SUF2	Luc7-like protein 3 OS=Mus musculus OX=10090 GN=Luc7l3 PE=1 SV=1	0.692122	1.62568	1.42789	1.42396	1.43841	1.29074	1.04788	-0.260025	0.374971	-0.271769	0.383192	0.307554	1.21209	1.22157	0.916304	0.606593	Acetyl [N-Term]	4	164	4	432	4	Mouse	Mus musculus OX=11359
High	Master Protein	Q9QUJ7	Long-chain-fatty-acid--CoA ligase 4 OS=Mus musculus OX=10090 GN=Acsl4 PE=1 SV=2	0.557783	1.02594	0.913811	0.9302	0.388887	0.48667	0.205595	-1.2344	-0.797668	-0.931369	-1.19302	-0.930405	0.0321445	0.438415	0.200447	-0.593489		21	401	2	711	21	Mouse	Mus musculus OX=11360
High	Master Protein	Q78IK2	ATP synthase membrane subunit DAPIT, mitochondrial OS=Mus musculus OX=10090 GN=Atp5md PE=1 SV=1	0.556793	-0.11095	-0.618421	0.102798	1.11945	0.359254	1.65938	2.0534	1.45066	1.9329	1.98919	2.14388	0.668108	-0.258303	1.25336	1.23271		3	114	3	58	3	Mouse	Mus musculus OX=11361
High	Master Protein	Q9QY76	Vesicle-associated membrane protein-associated protein B OS=Mus musculus OX=10090 GN=Vapb PE=1 SV=3	0.555536	1.02585	1.21875	1.32908	1.08029	0.43517	0.941067	1.7494	0.603346	1.25411	1.28074	1.1407	1.44242	1.07454	1.19617	1.1586		11	379	5	243	11	Mouse	Mus musculus OX=11362
High	Master Protein	Q80Y17	Lethal(2) giant larvae protein homolog 1 OS=Mus musculus OX=10090 GN=Llgl1 PE=1 SV=1	0.363911	-3.17309	0.686976	-1.32772	-3.35074	-0.0310736	-2.5464	-1.88027	-0.510766	-1.55236	-1.70101	0.0678558	-2.41262	0.164493	-2.44859	-1.79167		19	576	3	1036	19	Mouse	Mus musculus OX=11363
High	Master Protein	P45377	Aldose reductase-related protein 2 OS=Mus musculus OX=10090 GN=Akr1b8 PE=1 SV=2	0.0821304	-0.0375605	-0.0341034	-0.488743	0.284803	0.0817957	-0.507822	0.495419	0.161587	0.426273	0.595469	0.43692	0.350256	0.122211	0.50675	0.648399		5	98	2	316	5	Mouse	Mus musculus OX=11364
High	Master Protein	P31324	cAMP-dependent protein kinase type II-beta regulatory subunit OS=Mus musculus OX=10090 GN=Prkar2b PE=1 SV=3	0.65354	-0.693893	-0.498865	0.311733	-0.458872	-0.423307	0.512634	0.75709	0.208713	0.717726	0.681295	0.196175	-1.16318	-0.361457	-0.224703	-0.0616894		20	1011	2	416	20	Mouse	Mus musculus OX=11365
High	Master Protein	P69566	Ran-binding protein 9 OS=Mus musculus OX=10090 GN=Ranbp9 PE=1 SV=1	0.410788	1.08152	0.861022	0.922107	0.904597	0.61438	0.743101	-0.251749	0.177307	-0.0317402	0.0364342	0.396881	0.956161	0.945111	0.798914	0.421453		5	90	4	653	5	Mouse	Mus musculus OX=11366
High	Master Protein	Q9D0E1	Heterogeneous nuclear ribonucleoprotein M OS=Mus musculus OX=10090 GN=Hnrnpm PE=1 SV=3	0.404457	0.393063	0.195173	0.329968	0.182383	0.387967	0.816931	1.08232	0.643022	1.20624	0.780674	0.50218	0.14352	-0.191174	-0.0200539	0.230652		37	1179	5	729	37	Mouse	Mus musculus OX=11367
High	Master Protein	P0DP60	Ly-6/neurotoxin-like protein 1 OS=Mus musculus OX=10090 GN=Lynx1 PE=1 SV=1	0.795288	-0.137521	0.0429144	0.0389433	-0.291595	-0.248333	0.298742	1.15835	-0.0835781	0.980564	0.803263	0.859104	-0.098835	-0.942252	-0.447891	0.26584		3	95	3	116	3	Mouse	Mus musculus OX=11368
High	Master Protein	Q9D4H2	GRIP and coiled-coil domain-containing protein 1 OS=Mus musculus OX=10090 GN=Gcc1 PE=1 SV=2	0.26597	0.897124	0.743183	0.704053	0.866433	0.773908	0.197914	-0.518135	0.423718	-0.212085	-0.158079	-0.101574	0.93416	0.942167	0.86376	0.393715		2	25	2	778	2	Mouse	Mus musculus OX=11369
High	Master Protein	Q9CQF9	Prenylcysteine oxidase OS=Mus musculus OX=10090 GN=Pcyox1 PE=1 SV=1	0.398373	1.26945	1.16023	1.10322	1.24197	0.809424	0.805403	0.759716	1.11942	1.11574	0.837293	1.29416	1.07626	1.35388	1.12783	1.22358		5	116	2	505	5	Mouse	Mus musculus OX=11370
High	Master Protein	Q9JL04	Formin-2 OS=Mus musculus OX=10090 GN=Fmn2 PE=1 SV=2	0.558306	0.710479	0.650456	0.761252	0.879842	1.07776	0.933693	0.737564	0.772256	0.707706	0.60103	0.486744	0.607952	0.51684	0.571909	0.393591		6	54	4	1578	6	Mouse	Mus musculus OX=11371
High	Master Protein	Q9JHK4	Geranylgeranyl transferase type-2 subunit alpha OS=Mus musculus OX=10090 GN=Rabggta PE=1 SV=1	0.533587	-0.762843	-0.462774	-0.203518	-0.795377	-1.30384	-0.227242	1.09625	-0.207229	0.87737	0.919008	0.700808	0.273289	-0.0698071	0.0874004	0.443082		22	332	8	567	22	Mouse	Mus musculus OX=11372
High	Master Protein	Q9Z0V2	Potassium voltage-gated channel subfamily D member 2 OS=Mus musculus OX=10090 GN=Kcnd2 PE=1 SV=1	0.689163	0.812198	0.945333	0.925445	0.902993	0.924083	1.22622	0.477293	0.448361	0.54489	0.64712	0.646608	0.92421	1.19347	1.06801	0.932423		6	58	1	630	6	Mouse	Mus musculus OX=11373
High	Master Protein	Q3UHB8	Coiled-coil domain-containing protein 177 OS=Mus musculus OX=10090 GN=Ccdc177 PE=1 SV=1	0.143503	-0.506032	-0.179305	-0.0454903	-1.10071	-0.903663	-0.323837	0.655962	-0.248302	0.30809	0.284508	-0.210424	-0.412783	0.29248	-0.626749	-0.580873		8	85	2	706	8	Mouse	Mus musculus OX=11374
High	Master Protein	Q8K310	Matrin-3 OS=Mus musculus OX=10090 GN=Matr3 PE=1 SV=1	0.572992	-0.174675	-0.0275402	1.03008	-0.0819187	-0.260757	0.760765	1.82863	0.546831	1.80078	1.57587	0.600315	-0.114319	-0.774276	0.774797	0.193401		42	2075	3	846	42	Mouse	Mus musculus OX=11375
High	Master Protein	Q9CX34	Protein SGT1 homolog OS=Mus musculus OX=10090 GN=Sugt1 PE=1 SV=3	0.5874	-0.559602	-1.08787	-0.677994	-0.727527	-1.24256	-0.258278	1.43978	-1.29201	0.90456	1.1658	0.588146	-0.165997	-0.941313	-0.214447	0.32218		16	262	9	336	16	Mouse	Mus musculus OX=11376
High	Master Protein	P04186	Complement factor B OS=Mus musculus OX=10090 GN=Cfb PE=1 SV=2	0.611725	1.38343	0.727005	0.706951	0.248667	0.971624	0.608412	-2.00216	0.457762	-1.33253	0.202213	-0.202967	1.66664	1.66378	2.25601	1.73264		10	62	10	761	10	Mouse	Mus musculus OX=11377
High	Master Protein	Q8K3B1	F-box/SPRY domain-containing protein 1 OS=Mus musculus OX=10090 GN=Fbxo45 PE=1 SV=2	0.583487	0.831473	0.774791	0.781046	0.789191	1.22295	0.559032	-1.15668	0.0153399	-1.01291	-0.71727	-0.989933	0.216061	-0.586832	0.0394115	-0.14838		2	26	2	286	2	Mouse	Mus musculus OX=11378
High	Master Protein	Q9D7P6	Iron-sulfur cluster assembly enzyme ISCU, mitochondrial OS=Mus musculus OX=10090 GN=Iscu PE=1 SV=1	0.808725	1.17075	1.17756	1.19172	1.3751	1.55497	1.56654	0.82104	1.1466	1.09405	0.88884	1.10998	1.45841	1.7265	1.52253	1.14952		7	103	7	168	7	Mouse	Mus musculus OX=11379
High	Master Protein	Q6PGE7	Sodium-dependent proline transporter OS=Mus musculus OX=10090 GN=Slc6a7 PE=1 SV=1	0.47666	-1.42462	-2.45862	-2.22376	-3.02528	-3.73632	-0.181599	0.191593	0.557973	1.30851	0.838602	0.410442	-1.90122	-3.84355	-2.85079	-0.577806		6	23	6	637	6	Mouse	Mus musculus OX=11380
High	Master Protein	Q99LD4	COP9 signalosome complex subunit 1 OS=Mus musculus OX=10090 GN=Gps1 PE=1 SV=1	0.442553	-1.07019	-2.3802	-2.11322	-1.5619	-1.56568	-0.292513	-0.796549	-1.83777	-0.484275	-0.872869	-0.927449	-0.144979	-2.97729	-1.99692	-0.464902		13	462	2	471	13	Mouse	Mus musculus OX=11381
High	Master Protein	O89051	Integral membrane protein 2B OS=Mus musculus OX=10090 GN=Itm2b PE=1 SV=1	0.520426	1.04419	0.925591	0.91165	0.986216	0.859284	0.733877	0.241505	0.657034	0.397061	0.850664	1.18973	1.08759	1.04081	1.09008	1.09531		7	119	3	266	7	Mouse	Mus musculus OX=11382
High	Master Protein	Q8BGD5	Carnitine O-palmitoyltransferase 1, brain isoform OS=Mus musculus OX=10090 GN=Cpt1c PE=1 SV=1	0.533039	-1.36994	-0.36475	-0.602916	-0.601378	-0.753773	-0.0217323	0.920795	-1.92018	0.566183	0.323296	0.407057	-0.826048	-1.02761	-0.663435	-0.106044		6	40	6	798	6	Mouse	Mus musculus OX=11383
High	Master Protein	P60840	Alpha-endosulfine OS=Mus musculus OX=10090 GN=Ensa PE=1 SV=1	0.355356	0.5425	0.670529	0.41523	0.705667	0.207191	0.429209	0.970961	0.128481	0.803083	0.693214	0.864929	0.262699	0.333351	0.273733	0.466412		5	271	1	121	5	Mouse	Mus musculus OX=11384
High	Master Protein	O70311	Glycylpeptide N-tetradecanoyltransferase 2 OS=Mus musculus OX=10090 GN=Nmt2 PE=1 SV=1	0.742462	0.718324	3.08019	0.927992	0.782846	0.585057	0.164248	1.95576	1.92342	1.60418	1.5848	1.6944	2.19856	0.10273	1.4704	2.15649		10	153	4	529	10	Mouse	Mus musculus OX=11385
High	Master Protein	P97355	Spermine synthase OS=Mus musculus OX=10090 GN=Sms PE=1 SV=1	0.508965	-1.38918	-0.304603	-0.0792675	-0.118584	-1.10716	0.667723	0.525764	-1.15356	-0.0809116	-0.29221	0.151161	-1.99657	-1.63151	-0.8932	-0.312949		16	253	4	366	16	Mouse	Mus musculus OX=11386
High	Master Protein	Q8BJH1	Zinc finger C2HC domain-containing protein 1A OS=Mus musculus OX=10090 GN=Zc2hc1a PE=1 SV=1	0.522799	-1.922	-0.622231	-0.188911	-1.04909	-1.0443	0.17021	1.28191	0.150401	1.02413	0.824471	0.820295	-0.370516	-1.23092	-0.299343	0.283099		16	392	6	324	16	Mouse	Mus musculus OX=11387
High	Master Protein	O70305	Ataxin-2 OS=Mus musculus OX=10090 GN=Atxn2 PE=1 SV=1	0.509441	0.950005	0.74684	0.860545	0.985929	1.33309	0.939543	0.413868	0.522633	0.538102	0.459198	0.488989	1.01847	1.03374	0.875364	0.637453		11	108	3	1285	11	Mouse	Mus musculus OX=11388
High	Master Protein	P31230	Aminoacyl tRNA synthase complex-interacting multifunctional protein 1 OS=Mus musculus OX=10090 GN=Aimp1 PE=1 SV=2	0.200222	-1.94003	-0.581827	-0.72244	-0.188567	-1.1251	-0.00982475	0.760632	-0.195108	0.530942	0.425089	0.0630226	-0.471222	-1.6494	-0.412439	-0.0273361		9	171	5	310	9	Mouse	Mus musculus OX=11389
High	Master Protein	Q80TM9	Nischarin OS=Mus musculus OX=10090 GN=Nisch PE=1 SV=2	0.535631	0.4531	0.454559	0.656439	0.627732	0.185399	0.529392	0.444489	0.202072	0.510625	0.674353	0.691889	0.478086	0.697858	0.556503	0.456756		7	134	3	1593	7	Mouse	Mus musculus OX=11390
High	Master Protein	P39447	Tight junction protein ZO-1 OS=Mus musculus OX=10090 GN=Tjp1 PE=1 SV=2	0.496027	0.127032	-0.0834122	0.239555	0.0842924	0.552714	-0.0905399	0.603054	0.686472	0.706419	0.297455	0.813631	0.851149	0.590891	0.863571	0.544852		31	506	8	1745	31	Mouse	Mus musculus OX=11391
High	Master Protein	Q922Q8	Leucine-rich repeat-containing protein 59 OS=Mus musculus OX=10090 GN=Lrrc59 PE=1 SV=1	0.482634	-0.0672445	-0.0994759	-0.0104809	0.0587654	0.0652761	0.0244141	0.661152	0.151217	0.571312	0.3559	0.393503	-0.0588894	-0.683598	-0.428431	0.111639		10	253	3	307	10	Mouse	Mus musculus OX=11392
High	Master Protein	P27612	Phospholipase A-2-activating protein OS=Mus musculus OX=10090 GN=Plaa PE=1 SV=4	-0.395781	-1.65304	-1.56899	-0.693346	-0.962618	-1.13435	-0.126434	0.691453	-0.873558	0.451176	0.655176	-0.107349	-1.26426	-0.906371	-0.510382	0.37752		21	283	8	794	21	Mouse	Mus musculus OX=11393
High	Master Protein	Q8VEK0	Cell cycle control protein 50A OS=Mus musculus OX=10090 GN=Tmem30a PE=1 SV=1	0.489553	-0.911579	-0.511146	-1.10218	-0.604668	-0.684418	0.365793	1.08807	-1.11581	0.946699	0.673664	0.785521	-0.0150394	-1.60624	-0.803848	0.115133		12	266	6	364	12	Mouse	Mus musculus OX=11394
High	Master Protein	Q9D517	1-acyl-sn-glycerol-3-phosphate acyltransferase gamma OS=Mus musculus OX=10090 GN=Agpat3 PE=1 SV=2	-0.290037	-0.288923	-0.239406	-0.730018	-0.13165	-0.275068	0.0953369	0.602448	-0.0147209	0.211998	0.565567	-0.000743866	-1.23425	-1.915	0.0166168	-0.670519		9	104	4	376	9	Mouse	Mus musculus OX=11395
High	Master Protein	Q9CYI4	Putative RNA-binding protein Luc7-like 1 OS=Mus musculus OX=10090 GN=Luc7l PE=1 SV=2	0.484756	1.08614	0.911984	0.961392	0.725468	0.963391	0.724102	-0.434212	0.632689	0.0686779	0.0749817	0.193085	0.795033	0.491776	0.221483	0.0807095		9	359	4	371	9	Mouse	Mus musculus OX=11396
High	Master Protein	Q9ES56	Trafficking protein particle complex subunit 4 OS=Mus musculus OX=10090 GN=Trappc4 PE=1 SV=1	0.484133	1.08025	1.04544	0.892643	0.957656	0.734904	0.918974	-0.351274	0.375756	0.0216446	0.402924	0.46574	0.987087	1.06856	0.950033	0.732441		5	63	1	219	5	Mouse	Mus musculus OX=11397
High	Master Protein	Q5SW19	Clustered mitochondria protein homolog OS=Mus musculus OX=10090 GN=Cluh PE=1 SV=2	0.483612	1.11842	1.0672	1.04998	1.00894	1.22995	0.810062	0.207243	0.739444	0.535933	0.540846	0.75539	1.22253	1.25496	1.33062	0.797684		12	117	1	1315	12	Mouse	Mus musculus OX=11398
High	Master Protein	Q9DB41	Mitochondrial glutamate carrier 2 OS=Mus musculus OX=10090 GN=Slc25a18 PE=1 SV=4	0.959196	0.214022	0.193594	0.278559	0.39386	0.206735	0.513121	0.934134	0.676142	-0.431759	0.477388	-0.183523	0.0861778	-0.149759	0.181301	-0.219156		8	402	4	320	8	Mouse	Mus musculus OX=11399
High	Master Protein	P58404	Striatin-4 OS=Mus musculus OX=10090 GN=Strn4 PE=1 SV=2	0.354744	-0.357974	-0.108624	-0.00188637	-0.363081	-0.970376	0.357624	1.05689	-0.384243	0.805109	0.452284	0.360283	-0.373281	-0.894532	-0.933229	0.200313		15	310	5	760	15	Mouse	Mus musculus OX=11400
High	Master Protein	Q6P1B1	Xaa-Pro aminopeptidase 1 OS=Mus musculus OX=10090 GN=Xpnpep1 PE=1 SV=1	0.013752	-0.98281	-0.615381	-0.73087	-0.578824	-1.03442	-0.208157	0.987955	-0.615818	0.838516	0.732178	0.659189	-0.596737	-2.39715	-0.856575	-0.131286		23	525	5	623	23	Mouse	Mus musculus OX=11401
High	Master Protein	Q5F285	Transmembrane protein 256 OS=Mus musculus OX=10090 GN=Tmem256 PE=1 SV=1	0.397321	NaN	0.415782	-0.213894	0.158755	NaN	0.41291	0.492443	-0.605005	-0.0419998	0.715839	0.38637	1.78556	-0.406725	-0.424353	0.489317		1	7	1	113	1	Mouse	Mus musculus OX=11402
High	Master Protein	Q80U40	RIMS-binding protein 2 OS=Mus musculus OX=10090 GN=Rimbp2 PE=1 SV=3	0.365042	-0.750958	-0.137742	-0.0410824	-0.285515	-0.188151	0.774055	0.971252	-0.851267	1.02596	0.89665	0.845858	-0.0767651	-0.259859	-0.525316	0.543366		8	106	5	1072	8	Mouse	Mus musculus OX=11403
High	Master Protein	Q60936	Atypical kinase COQ8A, mitochondrial OS=Mus musculus OX=10090 GN=Coq8a PE=1 SV=2	0.0413246	-0.409133	-0.3507	-0.158069	-1.18079	-1.10672	0.0998077	0.113829	-1.07115	0.290672	0.107504	-0.3176	-0.125929	-0.589907	-0.829191	-0.0170727		6	34	3	645	6	Mouse	Mus musculus OX=11404
High	Master Protein	Q80U95	Ubiquitin-protein ligase E3C OS=Mus musculus OX=10090 GN=Ube3c PE=1 SV=2	0.479748	0.883227	0.86785	0.604733	0.612009	0.0987787	0.330717	-0.397806	-0.0950718	-0.41769	0.307863	0.34985	0.865541	0.886909	0.508753	0.664753		10	59	1	1083	10	Mouse	Mus musculus OX=11405
High	Master Protein	P56376	Acylphosphatase-1 OS=Mus musculus OX=10090 GN=Acyp1 PE=1 SV=2	0.549675	-0.718457	0.167101	0.0927372	-0.302705	-0.522546	0.601492	1.64267	0.889318	1.48138	1.47516	1.27135	-0.238922	-0.820528	-0.283199	0.945875		5	141	3	99	5	Mouse	Mus musculus OX=11406
High	Master Protein	Q8BIJ6	Isoleucine--tRNA ligase, mitochondrial OS=Mus musculus OX=10090 GN=Iars2 PE=1 SV=1	0.879671	-1.2257	-0.40132	-0.154488	-0.471704	-0.754469	0.621277	1.50678	0.945536	1.56514	1.32304	0.847666	-0.252474	-0.620713	-0.289345	1.22646		19	357	11	1012	19	Mouse	Mus musculus OX=11407
High	Master Protein	Q3TIR1	Trafficking protein particle complex subunit 13 OS=Mus musculus OX=10090 GN=Trappc13 PE=2 SV=1	0.373102	0.666483	0.948547	0.957514	0.674759	0.749532	0.333391	-0.959312	-1.00867	-1.37018	0.00566864	0.174578	0.689026	0.908489	0.348671	0.408678		3	13	3	417	3	Mouse	Mus musculus OX=11408
High	Master Protein	Q3UYC0	Protein phosphatase 1H OS=Mus musculus OX=10090 GN=Ppm1h PE=1 SV=1	0.574675	-0.16157	-0.0737591	0.252014	0.304524	0.240779	0.309477	0.800747	0	0.707688	0.72188	0.657122	0.534155	-0.173756	0.124094	0.453007		17	397	5	513	17	Mouse	Mus musculus OX=11409
High	Master Protein	Q9DD02	Protein Hikeshi OS=Mus musculus OX=10090 GN=Hikeshi PE=1 SV=1	0.609701	1.4089	1.35646	1.43424	1.23393	0.958579	1.0638	-0.569621	0.652841	-0.0262632	0.358192	0.609644	1.48595	1.59435	1.4226	0.958601		4	77	4	197	4	Mouse	Mus musculus OX=11410
High	Master Protein	P48428	Tubulin-specific chaperone A OS=Mus musculus OX=10090 GN=Tbca PE=1 SV=3	0.245937	-0.581748	-0.600726	-0.643506	-0.459723	-0.525187	0.0585327	0.421164	-0.844073	0.110603	0.00316238	-0.109982	-0.597145	-0.906708	-0.401041	-0.174825		7	233	2	108	7	Mouse	Mus musculus OX=11411
High	Master Protein	Q4KML4	Costars family protein ABRACL OS=Mus musculus OX=10090 GN=Abracl PE=1 SV=1	0.530416	-2.36284	-1.11757	NaN	-1.78033	-1.59528	-0.138672	1.42596	-2.49137	1.30701	1.18022	1.27208	0.32477	NaN	0.153784	0.331223	Acetyl [N-Term]	3	90	2	81	3	Mouse	Mus musculus OX=11412
High	Master Protein	Q68FM6	Protein phosphatase 1 regulatory subunit 29 OS=Mus musculus OX=10090 GN=Elfn2 PE=1 SV=1	0.468948	-0.24026	0.0668201	0.0882092	-1.83717	-1.02184	0.819939	1.39168	-0.636021	0.958725	0.465385	0.667	-0.202982	-0.290689	-0.649395	0.264565		9	62	9	823	9	Mouse	Mus musculus OX=11413
High	Master Protein	Q9D6K5	Synaptojanin-2-binding protein OS=Mus musculus OX=10090 GN=Synj2bp PE=1 SV=1	0.525831	0.446629	0.628891	0.863194	0.70837	0.49406	0.370861	0.363232	0.585717	0.772743	0.638845	0.603731	1.35943	1.3358	1.41236	0.751664		4	84	2	145	4	Mouse	Mus musculus OX=11414
High	Master Protein	O89026	Roundabout homolog 1 OS=Mus musculus OX=10090 GN=Robo1 PE=1 SV=1	0.642679	1.64187	1.49983	1.47146	1.26004	1.291	1.45204	-0.0481548	0.583305	0.0167732	0.00415421	0.152451	0.549692	0.450117	0.104973	-0.0307293		10	148	1	1612	10	Mouse	Mus musculus OX=11415
High	Master Protein	Q8K377	Leucine-rich repeat transmembrane neuronal protein 1 OS=Mus musculus OX=10090 GN=Lrrtm1 PE=2 SV=1	0.439215	0.766538	0.679569	0.653563	0.482948	0.548157	0.49497	0.207488	-0.394615	0.157969	-0.165398	0.0626049	0.111889	-0.114743	-0.75668	-0.0571766		5	58	5	522	5	Mouse	Mus musculus OX=11416
High	Master Protein	E9Q6P5	Tetratricopeptide repeat protein 7B OS=Mus musculus OX=10090 GN=Ttc7b PE=1 SV=1	0.415474	-1.61312	-0.784186	0.0137348	-1.16471	-1.36153	-0.328129	0.527239	-0.876872	0.335343	0.74468	0.360619	-0.325441	-1.54912	-0.330229	0.114762		22	289	7	843	22	Mouse	Mus musculus OX=11417
High	Master Protein	P42125	Enoyl-CoA delta isomerase 1, mitochondrial OS=Mus musculus OX=10090 GN=Eci1 PE=1 SV=2	0.455486	0.472033	-0.367279	0.243233	0.619889	-0.856261	-0.0838203	0.849277	1.09774	0.514091	0.535776	-0.751072	0.379953	-0.205938	0.185154	-0.0248938		6	26	6	289	6	Mouse	Mus musculus OX=11418
High	Master Protein	O35927	Catenin delta-2 OS=Mus musculus OX=10090 GN=Ctnnd2 PE=1 SV=1	0.771925	-0.804843	-0.265815	0.368263	-0.265457	-0.739402	0.431437	1.56514	0.536423	1.41993	1.43327	1.1847	0.500748	0.103159	0.635328	1.03037		41	1153	8	1247	41	Mouse	Mus musculus OX=11419
High	Master Protein	Q99NE5	Regulating synaptic membrane exocytosis protein 1 OS=Mus musculus OX=10090 GN=Rims1 PE=1 SV=2	0.447273	-2.02902	-0.592155	-0.323899	-1.15351	-1.43169	0.40661	1.4273	-0.863163	1.25693	0.781504	0.632271	-0.521515	-3.12727	-1.87278	0.320475		34	738	1	1463	34	Mouse	Mus musculus OX=11420
High	Master Protein	P28650	Adenylosuccinate synthetase isozyme 1 OS=Mus musculus OX=10090 GN=Adss1 PE=1 SV=2	0.334042	0.220912	0.206412	0.104172	0.509899	0.884892	0.516804	0.476151	0.659109	-0.141607	0.458982	0.81645	0.562582	0.587376	0.80957	0.285873		7	76	7	457	7	Mouse	Mus musculus OX=11421
High	Master Protein	Q8R1Q8	Cytoplasmic dynein 1 light intermediate chain 1 OS=Mus musculus OX=10090 GN=Dync1li1 PE=1 SV=1	1.28316	1.28336	1.11696	1.46475	1.23589	1.18289	1.0535	1.53732	0.789974	1.43252	1.3729	1.16007	0.985117	0.873478	0.809557	0.96077		25	962	6	523	25	Mouse	Mus musculus OX=11422
High	Master Protein	P49442	Inositol polyphosphate 1-phosphatase OS=Mus musculus OX=10090 GN=Inpp1 PE=1 SV=2	0.556776	-0.520565	-0.436449	-0.261865	-0.738829	-0.942353	0.199127	0.610129	-0.213854	0.521219	0.618185	0.488411	-0.523188	-0.89608	-0.0915947	0.0385704		7	130	5	396	7	Mouse	Mus musculus OX=11423
High	Master Protein	P80318	T-complex protein 1 subunit gamma OS=Mus musculus OX=10090 GN=Cct3 PE=1 SV=1	0.341711	-0.194882	-0.257462	-0.123962	-0.209278	-0.373105	0.206917	1.7874	-0.241053	1.49813	1.65635	1.43557	-0.12969	-0.579072	-0.102373	0.714582	Acetyl [N-Term]	42	2722	5	545	42	Mouse	Mus musculus OX=11424
High	Master Protein	Q3UH99	Protein shisa-6 OS=Mus musculus OX=10090 GN=Shisa6 PE=1 SV=1	0.381802	-0.924478	-0.0825596	-0.641853	-0.931206	-0.949122	1.05437	1.82092	-2.32167	1.70434	0.550537	0.333969	-1.09548	-1.29424	-1.82451	0.41316		8	63	8	525	8	Mouse	Mus musculus OX=11425
High	Master Protein	Q922U1	U4/U6 small nuclear ribonucleoprotein Prp3 OS=Mus musculus OX=10090 GN=Prpf3 PE=1 SV=1	0.431683	1.59227	1.48797	1.45559	1.12794	1.01331	0.812323	-0.188905	0.920796	0.245896	-0.106028	0.556902	1.12141	1.3594	0.899811	0.816668		2	20	2	683	2	Mouse	Mus musculus OX=11426
High	Master Protein	P0DN34	NADH dehydrogenase [ubiquinone] 1 beta subcomplex subunit 1 OS=Mus musculus OX=10090 GN=Ndufb1 PE=1 SV=1	0.425659	-1.00918	-0.631041	-0.521811	-0.640934	-0.804312	-0.0892677	0.80196	-0.908426	0.71954	0.656855	0.340233	-0.328352	-0.817695	-0.340399	0.3925		1	40	1	57	1	Mouse	Mus musculus OX=11427
High	Master Protein	Q9DCU2	Plasmolipin OS=Mus musculus OX=10090 GN=Pllp PE=1 SV=1	0.350784	0.20979	0.319423	-0.455378	-0.626725	-0.418796	-1.39914	-0.0678101	-0.199256	-0.798247	0.444174	0.533659	0.442617	-1.77591	-0.28466	-0.181453		1	37	1	182	1	Mouse	Mus musculus OX=11428
High	Master Protein	P70699	Lysosomal alpha-glucosidase OS=Mus musculus OX=10090 GN=Gaa PE=1 SV=2	-0.131266	-1.12503	-0.0605869	-0.468987	-0.0231924	-0.640279	-0.380777	-0.160419	-0.325297	-0.29753	0.292768	-0.45672	-1.09852	-0.332929	-0.623755	-1.32902		7	32	6	953	7	Mouse	Mus musculus OX=11429
High	Master Protein	Q8C3W1	Uncharacterized protein C1orf198 homolog OS=Mus musculus OX=10090 PE=1 SV=1	0.40876	0.01371	0.0884228	0.102161	-0.159134	-0.0750647	-0.250893	0.474632	-0.185064	0.00748062	-0.0759315	-0.251244	-0.830599	-0.794824	-0.666399	-0.261553		8	98	6	322	8	Mouse	Mus musculus OX=11430
High	Master Protein	Q91VR5	ATP-dependent RNA helicase DDX1 OS=Mus musculus OX=10090 GN=Ddx1 PE=1 SV=1	0.381462	-1.9009	-1.29382	-1.02951	-1.36267	-0.693029	0.324429	1.20909	0.886963	0.454731	0.610046	0.655048	-0.555988	-2.1732	-1.27801	0.0435791		37	1336	3	740	37	Mouse	Mus musculus OX=11431
High	Master Protein	P62748	Hippocalcin-like protein 1 OS=Mus musculus OX=10090 GN=Hpcal1 PE=1 SV=2	0.360844	-2.53461	-1.01451	-0.693354	-0.626325	-1.46419	-0.646088	0.233887	-2.74913	0	0.626316	-0.144609	-0.433918	-3.05561	-0.163803	0.24023		15	1207	2	193	15	Mouse	Mus musculus OX=11432
High	Master Protein	Q8C0M0	GATOR complex protein WDR59 OS=Mus musculus OX=10090 GN=Wdr59 PE=1 SV=2	0.219366	1.12312	1.38391	1.19202	0.963485	1.11566	1.22749	-0.685493	0.186823	-0.559053	-0.0542126	-0.300106	1.14765	0.933862	1.05343	0.6966		2	13	2	992	2	Mouse	Mus musculus OX=11433
High	Master Protein	Q8CH72	E3 ubiquitin-protein ligase TRIM32 OS=Mus musculus OX=10090 GN=Trim32 PE=1 SV=2	0.129448	0.323472	0.353452	0.532038	0.442863	0.530974	0.386431	0.1222	-0.696941	0.261795	-0.0619717	0.359982	0.140692	0.0678844	0.111609	-0.0166636		7	69	1	655	7	Mouse	Mus musculus OX=11434
High	Master Protein	Q8K400	Syntaxin-binding protein 5 OS=Mus musculus OX=10090 GN=Stxbp5 PE=1 SV=3	-0.566813	-2.35778	-1.73377	-2.05929	-1.07426	-1.14412	-0.673183	0.835711	-0.2344	1.18531	0.0405369	-0.244215	-1.32316	-3.01533	-2.66481	0.385861		21	328	5	1152	21	Mouse	Mus musculus OX=11435
High	Master Protein	Q922H4	Mannose-1-phosphate guanyltransferase alpha OS=Mus musculus OX=10090 GN=Gmppa PE=1 SV=1	0.393408	1.06097	0.986025	1.04244	1.02582	0.776317	0.745029	0.294811	0.371814	0.341407	0.597553	0.645729	0.979185	1.04656	0.868324	0.78962		5	94	1	420	5	Mouse	Mus musculus OX=11436
High	Master Protein	Q5SXY1	Cytospin-B OS=Mus musculus OX=10090 GN=Specc1 PE=1 SV=2	0.396784	-1.99147	-1.01292	-0.239724	-0.793089	-0.805174	0.235275	1.07541	-0.372207	1.11899	0.464434	0.842417	0.089922	-0.34001	-0.525902	0.297151		10	82	7	1067	10	Mouse	Mus musculus OX=11437
High	Master Protein	Q0VE82	Copine-7 OS=Mus musculus OX=10090 GN=Cpne7 PE=1 SV=1	0.350904	-3.16985	-3.40614	-0.620451	-2.94757	-2.60877	-3.68517	0.884233	-2.83108	0.722891	0.0205231	-2.15821	-3.19873	-2.61662	-2.77013	-0.297686		12	192	6	557	12	Mouse	Mus musculus OX=11438
High	Master Protein	Q8BX10-2	Isoform 2 of Serine/threonine-protein phosphatase PGAM5, mitochondrial OS=Mus musculus OX=10090 GN=Pgam5	0.376385	-0.707285	-0.365708	-0.276652	-0.64208	-0.731617	-0.286421	0.481148	-0.976931	0.267931	0.379763	0.234772	-0.612328	-0.463547	-0.541792	0.185822		10	113	5	287	10	Mouse	Mus musculus OX=11439
High	Master Protein	Q8C6G8	WD repeat-containing protein 26 OS=Mus musculus OX=10090 GN=Wdr26 PE=1 SV=3	0.405849	0.887975	0.918762	0.936474	1.01041	0.828767	0.681538	0.00250244	0.371544	0.203146	0.316767	0.458906	0.76594	0.958779	0.810602	0.629732		6	101	6	641	6	Mouse	Mus musculus OX=11440
High	Master Protein	Q91ZP9	N-terminal EF-hand calcium-binding protein 2 OS=Mus musculus OX=10090 GN=Necab2 PE=1 SV=1	0.383932	-1.07273	-0.287603	-0.258614	-0.571636	-0.533684	0.581175	1.12631	-3.10665	0.681405	0.0958271	0.19894	-1.51044	-2.61965	-1.5662	0.153624		15	126	9	389	15	Mouse	Mus musculus OX=11441
High	Master Protein	Q9R1C6	Diacylglycerol kinase epsilon OS=Mus musculus OX=10090 GN=Dgke PE=1 SV=1	0.374086	0.0979681	0.171176	0.0533762	-0.995511	-1.55094	0.0660114	0.350147	-1.36577	0.190466	0.0677643	0.233395	-0.391657	-0.237936	-0.250801	-0.0415554		4	17	4	564	4	Mouse	Mus musculus OX=11442
High	Master Protein	P47199	Quinone oxidoreductase OS=Mus musculus OX=10090 GN=Cryz PE=1 SV=1	0.373045	-0.732559	-0.551327	-0.222522	0.100849	-0.367433	0.270092	1.03262	0.578255	0.949842	0.921349	0.642637	-0.233631	-0.0705652	0.202269	0.420877		10	174	8	331	10	Mouse	Mus musculus OX=11443
High	Master Protein	Q8BXV2	BRI3-binding protein OS=Mus musculus OX=10090 GN=Bri3bp PE=1 SV=1	0.365854	-0.0616121	-0.249725	0.436355	-0.00818062	-0.295296	0.79969	0.236863	-1.31686	-0.129099	0.508387	-0.586226	-0.560928	-0.249344	-0.0754642	0.295277		3	38	3	253	3	Mouse	Mus musculus OX=11444
High	Master Protein	Q9JMH6	Thioredoxin reductase 1, cytoplasmic OS=Mus musculus OX=10090 GN=Txnrd1 PE=1 SV=3	0.450878	-0.292506	-0.206306	-0.0244532	-0.235014	-0.62674	0.274876	0.713913	-0.455469	0.335571	0.711765	0.461157	-0.0676746	-0.459682	0.105682	0.100384		11	180	5	613	11	Mouse	Mus musculus OX=11445
High	Master Protein	Q64727	Vinculin OS=Mus musculus OX=10090 GN=Vcl PE=1 SV=4	0.360765	-0.424637	-0.374319	0.0328455	0.216961	0.231219	-0.272873	0.452	1.05156	0.544013	0.442764	0.742558	0.426708	0.263903	0.77865	0.806171		53	1101	6	1066	53	Mouse	Mus musculus OX=11446
High	Master Protein	Q91YI0	Argininosuccinate lyase OS=Mus musculus OX=10090 GN=Asl PE=1 SV=1	0.359262	0.284663	0.29782	0.210695	-0.0740795	-0.405272	-0.237963	0.109056	-0.463366	-0.0119257	0.170212	-0.042305	0.330097	-0.496346	0.287848	-0.431421		7	65	4	464	7	Mouse	Mus musculus OX=11447
High	Master Protein	Q8BZA9	Fructose-2,6-bisphosphatase TIGAR OS=Mus musculus OX=10090 GN=Tigar PE=1 SV=1	0.254393	0.479836	0.66185	0.571737	0.838869	0.835166	0.488445	-0.339531	-0.101922	-1.16144	-0.117201	0.00277901	0.643398	0.742283	0.432146	0.296011		3	52	3	269	3	Mouse	Mus musculus OX=11448
High	Master Protein	P35505	Fumarylacetoacetase OS=Mus musculus OX=10090 GN=Fah PE=1 SV=2	0.355545	-0.150939	-0.160295	-0.182945	-0.508681	-0.248471	-0.626469	0.530132	0.245672	0.220774	0.489481	0.29829	0.0851383	-1.86502	-0.222361	0.0382185		3	40	3	419	3	Mouse	Mus musculus OX=11449
High	Master Protein	Q3TMH2	Secernin-3 OS=Mus musculus OX=10090 GN=Scrn3 PE=1 SV=1	0.35434	-0.691891	-0.338734	0.200521	-1.07628	-0.611233	0.385645	1.12201	-0.253186	0.834961	0.974915	1.00439	-0.140379	-0.184897	-0.393734	0.622125		7	39	7	418	7	Mouse	Mus musculus OX=11450
High	Master Protein	Q8CDA1	Phosphatidylinositide phosphatase SAC2 OS=Mus musculus OX=10090 GN=Inpp5f PE=1 SV=1	0.410919	-0.610681	-0.345383	NaN	NaN	-0.671587	-0.41847	0.285981	-0.86928	-1.11318	-0.532089	-0.374602	0.055479	-0.4114	0.497934	-0.230352		8	66	1	1132	8	Mouse	Mus musculus OX=11451
High	Master Protein	P52912	Nucleolysin TIA-1 OS=Mus musculus OX=10090 GN=Tia1 PE=1 SV=1	-0.354019	0.643308	0.23871	0.685066	0.34866	0.576406	-0.0173206	-0.273064	0.28424	-0.444704	-0.0368824	-1.05897	0.0475292	0.18359	-0.506735	-0.334904		8	148	5	386	8	Mouse	Mus musculus OX=11452
High	Master Protein	Q99JB2	Stomatin-like protein 2, mitochondrial OS=Mus musculus OX=10090 GN=Stoml2 PE=1 SV=1	0.201569	-0.541734	-1.77581	0.0368557	0.0564518	0.248382	-0.516266	0.56894	-0.415726	0.127859	0.315502	0.214291	-0.195555	-0.398954	0.100834	0.23976		8	114	4	353	8	Mouse	Mus musculus OX=11453
High	Master Protein	Q6GQS1	Calcium-binding mitochondrial carrier protein SCaMC-3 OS=Mus musculus OX=10090 GN=Slc25a23 PE=1 SV=1	0.339201	0.157249	0.0343523	-0.0441475	-0.40064	-0.568411	0.66555	0.986942	1.07393	0.863379	0.656717	0.382883	-0.521894	-0.618443	-0.685879	-0.0517416		5	63	1	467	5	Mouse	Mus musculus OX=11454
High	Master Protein	Q9CQ62	2,4-dienoyl-CoA reductase [(3E)-enoyl-CoA-producing], mitochondrial OS=Mus musculus OX=10090 GN=Decr1 PE=1 SV=1	0.260565	-0.224224	-0.163137	-0.161942	0.234226	0.359221	0.194036	-0.801053	0.351795	-0.879876	0.886938	0.503439	0.0635757	-0.0421047	0.241518	0.212774		4	105	3	335	4	Mouse	Mus musculus OX=11455
High	Master Protein	Q8BY89	Choline transporter-like protein 2 OS=Mus musculus OX=10090 GN=Slc44a2 PE=1 SV=2	0.337172	-0.0457411	0.119713	0.441542	0.277254	-0.132127	0.120966	0.449615	-0.163475	0.472322	0.699671	0.626032	0.293219	-0.300366	-0.0503731	0.4576		7	116	5	706	7	Mouse	Mus musculus OX=11456
High	Master Protein	O54988-2	Isoform 2 of STE20-like serine/threonine-protein kinase OS=Mus musculus OX=10090 GN=Slk	0.553041	-0.361936	-0.421751	-0.43054	-0.195992	0.0370312	-0.756138	0.472566	-2.07738	0.257978	-0.22978	0.30545	-0.0112495	-0.278399	-0.0451298	-0.166048		24	230	6	1202	24	Mouse	Mus musculus OX=11457
High	Master Protein	P51910	Apolipoprotein D OS=Mus musculus OX=10090 GN=Apod PE=1 SV=1	0.335545	2.17413	1.13755	1.3176	0.881364	1.44268	1.27986	-0.582008	-0.706583	-1.10458	-0.309198	-1.58145	0.983982	0.266346	0.0661068	0.982199		4	120	4	189	4	Mouse	Mus musculus OX=11458
High	Master Protein	P80315	T-complex protein 1 subunit delta OS=Mus musculus OX=10090 GN=Cct4 PE=1 SV=3	0.580149	-0.25247	0.00973034	0.207745	0.208574	-0.0619993	0.459698	1.91265	-0.553446	1.41236	1.17307	1.09777	-0.352461	-0.884851	-0.437441	0.481794		33	1998	5	539	33	Mouse	Mus musculus OX=11459
High	Master Protein	Q8BGC4	Prostaglandin reductase-3 OS=Mus musculus OX=10090 GN=Zadh2 PE=1 SV=1	-0.910885	-1.42819	-1.63017	-1.34896	0.44767	-2.31425	-1.2123	-0.346175	-0.0177002	-0.544902	-0.63732	0.239063	0.30447	-0.0106287	0.159525	-0.249623		4	16	4	377	4	Mouse	Mus musculus OX=11460
High	Master Protein	P26039	Talin-1 OS=Mus musculus OX=10090 GN=Tln1 PE=1 SV=2	0.328535	0.446258	0.268251	0.558923	0.893244	0.840391	0.121349	0.667571	1.34093	0.559235	0.42795	0.891714	1.01729	0.922836	1.18674	0.995186		59	1308	9	2541	59	Mouse	Mus musculus OX=11461
High	Master Protein	Q9D061	Acyl-CoA-binding domain-containing protein 6 OS=Mus musculus OX=10090 GN=Acbd6 PE=1 SV=2	0.324614	-0.0052166	-0.0931501	-0.0849009	-0.142077	-0.441228	-0.0520859	0.357718	-0.557179	0.368319	0.436726	0.0734863	-0.072504	-0.407819	-0.256947	-0.260051		7	68	7	282	7	Mouse	Mus musculus OX=11462
High	Master Protein	P22682	E3 ubiquitin-protein ligase CBL OS=Mus musculus OX=10090 GN=Cbl PE=1 SV=3	0.143707	0.775067	0.672048	0.616168	0.761571	0.932223	0.630241	-0.53065	0.235762	-0.178461	-0.0502586	0.0691261	0.128777	0.342852	0.056654	0.000407219		6	52	6	913	6	Mouse	Mus musculus OX=11463
High	Master Protein	Q924L1	LETM1 domain-containing protein 1 OS=Mus musculus OX=10090 GN=Letmd1 PE=1 SV=1	0.232838	0.0374002	0.228246	0.214973	0.514977	0.338108	0.310059	0.382154	-0.218978	0.0760813	-0.254658	-0.140472	-0.00474739	-0.245388	-0.141388	-0.389484		6	23	5	360	6	Mouse	Mus musculus OX=11464
High	Master Protein	Q9R0P6	Signal peptidase complex catalytic subunit SEC11A OS=Mus musculus OX=10090 GN=Sec11a PE=1 SV=1	0.310278	1.0011	0.912961	0.857331	1.06549	0.722639	0.58522	-0.721334	0.0229206	-0.718364	-0.117998	-0.147907	0.624968	0.760909	0.703365	0.157898	Acetyl [N-Term]	3	94	3	179	3	Mouse	Mus musculus OX=11465
High	Master Protein	Q7TPM6	Fibronectin type III and SPRY domain-containing protein 1 OS=Mus musculus OX=10090 GN=Fsd1 PE=1 SV=1	0.309694	-0.376473	0.0132065	-0.0950108	-0.219803	-0.980079	-0.201862	0.256071	-0.525312	-0.0294704	0.392441	-0.0832291	-0.25086	-0.884775	-0.132318	-0.267927		12	218	5	496	12	Mouse	Mus musculus OX=11466
High	Master Protein	Q91V76	Ester hydrolase C11orf54 homolog OS=Mus musculus OX=10090 PE=1 SV=1	0.309271	-0.319375	0.223749	-0.22381	0.152295	-0.0736237	-0.369946	0.202205	0.317382	0.157732	0.710773	0.685827	0.371445	0.216705	0.253551	0.520977		7	64	6	315	7	Mouse	Mus musculus OX=11467
High	Master Protein	P55302	Alpha-2-macroglobulin receptor-associated protein OS=Mus musculus OX=10090 GN=Lrpap1 PE=1 SV=1	0.385214	-0.55495	-0.714284	-0.144681	0.203336	0.0755491	0.0890675	1.36875	-0.0958595	0.876272	0.799425	0.755676	-0.269169	0.0955267	-0.0659447	0.275949		13	138	9	360	13	Mouse	Mus musculus OX=11468
High	Master Protein	Q99LB2	Dehydrogenase/reductase SDR family member 4 OS=Mus musculus OX=10090 GN=Dhrs4 PE=1 SV=3	0.30728	-0.928999	-0.716945	-0.299687	-0.0517521	-0.165718	0.042078	0.565159	-0.178556	-0.00545502	0.357555	0.127043	-0.784384	-1.97875	-0.457802	-0.00550652		7	73	5	279	7	Mouse	Mus musculus OX=11469
High	Master Protein	Q9JLM8	Serine/threonine-protein kinase DCLK1 OS=Mus musculus OX=10090 GN=Dclk1 PE=1 SV=1	0.244968	-1.70257	-0.970085	-0.711886	-0.728258	-0.783165	0.290009	1.39044	-0.965478	1.21666	0.389458	0.629974	-0.577667	-0.90468	-0.737597	0.191086		47	2798	4	756	47	Mouse	Mus musculus OX=11470
High	Master Protein	Q8CA71	Protein shisa-4 OS=Mus musculus OX=10090 GN=Shisa4 PE=1 SV=1	0.304411	0.488251	0.528054	0.43809	0.370502	0.231456	1.10601	0.0764894	0.437542	0.203449	0.736904	0.550924	0.725679	0.523816	0.604424	0.586699		2	106	2	197	2	Mouse	Mus musculus OX=11471
High	Master Protein	O54724	Caveolae-associated protein 1 OS=Mus musculus OX=10090 GN=Cavin1 PE=1 SV=1	0.303995	0.195021	0.334332	0.62199	0.732343	0.703458	0.260632	-0.0134392	2.18193	0.267828	-0.369122	0.229836	0.55027	0.333459	1.19772	0.796154	Acetyl [N-Term]	7	65	7	392	7	Mouse	Mus musculus OX=11472
High	Master Protein	P47740	Aldehyde dehydrogenase family 3 member A2 OS=Mus musculus OX=10090 GN=Aldh3a2 PE=1 SV=2	0.302544	-0.824513	-0.191389	-0.449995	-0.25033	-0.154	0.0463257	0.329133	0.180117	0.372052	0.464315	0.242002	-0.107559	-0.590902	0.208809	0.127043		11	76	8	484	11	Mouse	Mus musculus OX=11473
High	Master Protein	Q6WQJ1	Diacylglycerol lipase-alpha OS=Mus musculus OX=10090 GN=Dagla PE=1 SV=2	0.244101	0.292226	0.522344	0.294748	-0.02775	-0.561101	0.493008	0.305592	-0.517802	0.464734	0.464081	0.479782	0.172289	0.55358	0.264317	0.539696		10	140	10	1044	10	Mouse	Mus musculus OX=11474
High	Master Protein	O09117	Synaptophysin-like protein 1 OS=Mus musculus OX=10090 GN=Sypl1 PE=1 SV=2	0.214432	0.19116	0.29925	-0.290586	-0.459649	-0.409947	-1.07029	-0.112917	0.0598736	-0.352112	0.131243	0.376328	0.804976	-0.465582	0.195576	0.107442		4	38	4	261	4	Mouse	Mus musculus OX=11475
High	Master Protein	P14602	Heat shock protein beta-1 OS=Mus musculus OX=10090 GN=Hspb1 PE=1 SV=3	0.369913	0.59578	0.426744	0.525416	1.24418	1.56287	0.721136	3.31637	1.82295	1.16083	1.5597	0.896563	1.3002	1.58108	1.48214	1.81175		14	189	10	209	14	Mouse	Mus musculus OX=11476
High	Master Protein	Q9ES28	Rho guanine nucleotide exchange factor 7 OS=Mus musculus OX=10090 GN=Arhgef7 PE=1 SV=2	0.298372	-1.31128	-0.809002	0.102497	-0.616354	-0.177354	0.267687	1.24995	0.0158815	0.998823	0.981833	0.491951	0.355391	0.435376	0.227573	0.45302		23	427	9	862	23	Mouse	Mus musculus OX=11477
High	Master Protein	Q61081	Hsp90 co-chaperone Cdc37 OS=Mus musculus OX=10090 GN=Cdc37 PE=1 SV=1	0.409832	-1.09325	-0.715013	-0.392984	-1.39818	-1.24722	-0.0735321	0.890847	-1.38734	0.504237	0.441553	-0.360699	-0.634682	-1.10047	-0.68914	-0.422365		13	270	7	379	13	Mouse	Mus musculus OX=11478
High	Master Protein	Q9WV80	Sorting nexin-1 OS=Mus musculus OX=10090 GN=Snx1 PE=1 SV=1	0.292759	-0.49793	0.0193005	-0.0815859	-0.173117	-0.136241	-0.301962	0.556794	-0.412143	0.37765	0.346361	0.466841	-0.0711002	-0.838299	-0.0376244	0.0285149		17	223	4	522	17	Mouse	Mus musculus OX=11479
High	Master Protein	P97351	40S ribosomal protein S3a OS=Mus musculus OX=10090 GN=Rps3a PE=1 SV=3	0.255547	-0.505616	-0.567905	-0.35013	-0.196349	4.19617e-05	0.100643	0.516895	-0.487506	0.390526	0.144941	0.12748	-0.233728	-0.528101	-0.52363	-0.449245		19	930	1	264	19	Mouse	Mus musculus OX=11480
High	Master Protein	Q6ZQ82	Rho GTPase-activating protein 26 OS=Mus musculus OX=10090 GN=Arhgap26 PE=1 SV=3	0.509085	0.742578	0.847282	0.811533	0.223386	0.514514	0.637222	-0.10331	0.712288	0.205002	0.430111	1.13759	0.421036	1.26729	0.777039	0.897547		6	132	6	814	6	Mouse	Mus musculus OX=11481
High	Master Protein	Q8BNU0	Armadillo repeat-containing protein 6 OS=Mus musculus OX=10090 GN=Armc6 PE=1 SV=1	0.285139	0.319126	0.235987	0.117109	0.182552	-0.0147581	0.16288	0.795989	0.0247812	0.782049	0.515947	0.67733	-0.112421	-0.416184	-0.716101	-0.314784		7	100	4	468	7	Mouse	Mus musculus OX=11482
High	Master Protein	Q922J3	CAP-Gly domain-containing linker protein 1 OS=Mus musculus OX=10090 GN=Clip1 PE=1 SV=1	0.284882	-2.49036	-0.829069	-0.701494	-0.185802	-0.124078	0.0266609	0.919405	-0.0806084	0.843746	0.358555	0.501366	-0.326469	-0.496123	0.215328	0.447975		37	635	7	1391	37	Mouse	Mus musculus OX=11483
High	Master Protein	Q8C181	Muscleblind-like protein 2 OS=Mus musculus OX=10090 GN=Mbnl2 PE=2 SV=2	0.277594	0.654342	0.48303	0.582037	0.409021	0.542938	0.897303	0.0651617	1.16615	0.701208	0.620968	0.668936	1.14983	0.897491	0.995255	0.620159		4	62	4	373	4	Mouse	Mus musculus OX=11484
High	Master Protein	Q8JZU2	Tricarboxylate transport protein, mitochondrial OS=Mus musculus OX=10090 GN=Slc25a1 PE=1 SV=1	0.28919	-0.206425	-0.0166578	-0.163357	0.258115	0.374879	0.0909004	0.763566	-0.275991	0.703215	0.808979	0.830299	0.122675	0.130911	0.32382	0.426989		9	345	2	311	9	Mouse	Mus musculus OX=11485
High	Master Protein	Q80UJ7	Rab3 GTPase-activating protein catalytic subunit OS=Mus musculus OX=10090 GN=Rab3gap1 PE=1 SV=4	0.18013	-1.69716	-0.2958	-0.247236	-1.35966	-1.08793	-0.535063	0.810776	-0.983839	0.444359	0.459127	0.219038	-1.57748	-2.0135	-1.0787	0.198006		16	192	6	981	16	Mouse	Mus musculus OX=11486
[truncated: 1,569 more rows]

## Sheet: Dysregulated_proteins
T: Accession	T: Description	APP_1	APP_2	APP_3	APP_4	CTRL_1	CTRL_2	CTRL_3	CTRL_4	C: Student's T-test Significant APP_CTRL_	C: Student's T-test significant_	N: -Log Student's T-test p-value APP_CTRL_	N: Student's T-test q-value APP_CTRL_	N: Student's T-test Difference APP_CTRL_	N: Student's T-test Test statistic APP_CTRL_	C: Modifications	N: # Peptides	N: # PSMs	N: # Unique Peptides	N: # AAs	N: # Peptides (by Search Engine): Sequest HT	C: Marked as	C: Species Map
[truncated: 96 more rows]
